# Supplementary material for: Comprehensive Molecular and Cellular Characterization of Acute Kidney Injury Progression to Renal Fibrosis
Source: Front Immunol. 2021 Oct 29;12:699192. doi: 10.3389/fimmu.2021.699192 (PMC8586649; doi:10.3389/fimmu.2021.699192)
Supplement: Supplementary file 2 [file DataSheet_1.zip]

Archive with 22 entries (21 files):
- supplement/
- __MACOSX/._supplement
- supplement/common_trend_go.csv
- __MACOSX/supplement/._common_trend_go.csv
- supplement/differential_IRI_specific_kegg.csv
- __MACOSX/supplement/._differential_IRI_specific_kegg.csv
- supplement/differential_Cisplatin_specific_go.csv
- __MACOSX/supplement/._differential_Cisplatin_specific_go.csv
- supplement/differential_gene_UUO_vs_Cisplatin.csv
- __MACOSX/supplement/._differential_gene_UUO_vs_Cisplatin.csv
- supplement/differential_IRI_specific_go.csv
- __MACOSX/supplement/._differential_IRI_specific_go.csv
- supplement/differential_gene_IRI_vs_control.csv
- __MACOSX/supplement/._differential_gene_IRI_vs_control.csv
- supplement/differential_gene_UUO_vs_IRI.csv
- __MACOSX/supplement/._differential_gene_UUO_vs_IRI.csv
- supplement/differential_gene_Cisplatin_vs_control.csv
- __MACOSX/supplement/._differential_gene_Cisplatin_vs_control.csv
- supplement/common_gene_go_with_module.csv
- __MACOSX/supplement/._common_gene_go_with_module.csv
- supplement/differential_Cisplatin_specific_kegg.csv
- __MACOSX/supplement/._differential_Cisplatin_specific_kegg.csv
