# Supplementary material for: Comprehensive Molecular and Cellular Characterization of Acute Kidney Injury Progression to Renal Fibrosis
Source: Front Immunol. 2021 Oct 29;12:699192. doi: 10.3389/fimmu.2021.699192 (PMC8586649; doi:10.3389/fimmu.2021.699192)
Supplement: Supplementary file 2 [file DataSheet_1.zip › supplement/common_trend_go.csv]

	Cluster	ID	Description	GeneRatio	BgRatio	pvalue	p.adjust	qvalue	geneID	Count
1	module_-1_0	GO:1901605	alpha-amino acid metabolic process	15/127	193/23210	1.87645024527485e-13	2.81842826840283e-10	2.62307992181579e-10	Prodh/Dpep1/Pah/Csad/Asl/Adhfe1/Acmsd/Gatm/Hpd/Ido2/Gm5424/Thnsl2/Aadat/Bhmt/Ass1	15
2	module_-1_0	GO:0006520	cellular amino acid metabolic process	16/127	261/23210	1.10728821414102e-12	7.14096225293067e-10	6.64601434711047e-10	Prodh/Dpep1/Pah/Csad/Asl/Adhfe1/Acmsd/Gatm/Hpd/Ido2/Gm5424/Thnsl2/Aadat/Abat/Bhmt/Ass1	16
3	module_-1_0	GO:0016053	organic acid biosynthetic process	18/127	363/23210	1.42629072961332e-12	7.14096225293067e-10	6.64601434711047e-10	Pah/Amacr/Csad/Asl/Dhtkd1/Pecr/Acmsd/Gatm/Acss2/Egf/Acsm3/Acsm5/Akr1d1/Gm5424/Thnsl2/Abat/Bhmt/Ass1	18
4	module_-1_0	GO:0046394	carboxylic acid biosynthetic process	17/127	362/23210	1.47806402274642e-11	5.55013040541281e-09	5.16544479528223e-09	Pah/Amacr/Asl/Dhtkd1/Pecr/Acmsd/Gatm/Acss2/Egf/Acsm3/Acsm5/Akr1d1/Gm5424/Thnsl2/Abat/Bhmt/Ass1	17
5	module_-1_0	GO:0009063	cellular amino acid catabolic process	9/127	90/23210	1.60510480370358e-09	3.95470323103116e-07	3.68059842372232e-07	Prodh/Pah/Csad/Adhfe1/Acmsd/Hpd/Ido2/Thnsl2/Abat	9
6	module_-1_0	GO:0008652	cellular amino acid biosynthetic process	8/127	63/23210	1.93556304665337e-09	3.95470323103116e-07	3.68059842372232e-07	Pah/Asl/Gatm/Gm5424/Thnsl2/Abat/Bhmt/Ass1	8
7	module_-1_0	GO:0016054	organic acid catabolic process	12/127	213/23210	2.22985491262253e-09	3.95470323103116e-07	3.68059842372232e-07	Prodh/Pah/Eci3/Csad/Adhfe1/Acmsd/Hpd/Ido2/Akr1d1/Thnsl2/Ces1d/Abat	12
8	module_-1_0	GO:0046395	carboxylic acid catabolic process	12/127	213/23210	2.22985491262253e-09	3.95470323103116e-07	3.68059842372232e-07	Prodh/Pah/Eci3/Csad/Adhfe1/Acmsd/Hpd/Ido2/Akr1d1/Thnsl2/Ces1d/Abat	12
9	module_-1_0	GO:0006631	fatty acid metabolic process	15/127	376/23210	2.36966238876701e-09	3.95470323103116e-07	3.68059842372232e-07	Eci3/Cyp2d26/Cyp4f14/Pecr/Acss2/Hao2/Aacs/Acsm3/Acsm5/Akr1c14/Cyp2f2/Thnsl2/Ces1d/Ces2h/Cyp2d12	15
10	module_-1_0	GO:1901606	alpha-amino acid catabolic process	8/127	76/23210	8.88079780618225e-09	1.33389583048857e-06	1.24144205122211e-06	Prodh/Pah/Csad/Adhfe1/Acmsd/Hpd/Ido2/Thnsl2	8
11	module_-1_0	GO:1901607	alpha-amino acid biosynthetic process	7/127	60/23210	3.77347278044748e-08	5.15250556021101e-06	4.79537976309498e-06	Pah/Asl/Gatm/Gm5424/Thnsl2/Bhmt/Ass1	7
12	module_-1_0	GO:0044282	small molecule catabolic process	12/127	311/23210	1.47530724070133e-07	1.84659289627783e-05	1.71860352250119e-05	Prodh/Pah/Eci3/Csad/Adhfe1/Acmsd/Hpd/Ido2/Akr1d1/Thnsl2/Ces1d/Abat	12
13	module_-1_0	GO:0009064	glutamine family amino acid metabolic process	6/127	65/23210	1.51141060353839e-06	0.000174626055885743	0.000162522532914897	Prodh/Asl/Adhfe1/Gm5424/Aadat/Ass1	6
14	module_-1_0	GO:0009074	aromatic amino acid family catabolic process	4/127	19/23210	3.10919094493213e-06	0.000333571771377718	0.000310451546982696	Pah/Acmsd/Hpd/Ido2	4
15	module_-1_0	GO:0043648	dicarboxylic acid metabolic process	6/127	86/23210	7.8335912740569e-06	0.000784403606242231	0.000730035734171759	Prodh/Asl/Adhfe1/Acmsd/Aadat/Ass1	6
16	module_-1_0	GO:0072330	monocarboxylic acid biosynthetic process	9/127	264/23210	1.53212730092835e-05	0.00143828450374649	0.0013385954313374	Amacr/Dhtkd1/Pecr/Acss2/Acsm3/Acsm5/Akr1d1/Thnsl2/Abat	9
17	module_-1_0	GO:0015711	organic anion transport	11/127	415/23210	1.81784340503291e-05	0.00152384288754124	0.00141822366995219	Slc5a8/Slc22a22/Slc22a19/Lrp2/Slc7a13/Slco1a1/Slc22a26/Abat/Slc22a8/Slc22a29/G6pc	11
18	module_-1_0	GO:0006536	glutamate metabolic process	4/127	29/23210	1.82617656296554e-05	0.00152384288754124	0.00141822366995219	Prodh/Asl/Adhfe1/Aadat	4
19	module_-1_0	GO:0033559	unsaturated fatty acid metabolic process	6/127	101/23210	1.97507234737589e-05	0.00156134666618873	0.00145312802067323	Cyp2d26/Cyp4f14/Akr1c14/Cyp2f2/Ces2h/Cyp2d12	6
20	module_-1_0	GO:0000050	urea cycle	3/127	11/23210	2.55657924729131e-05	0.00191999101471578	0.00178691433705414	Asl/Gm5424/Ass1	3
21	module_-1_0	GO:0006690	icosanoid metabolic process	6/127	110/23210	3.20682313860494e-05	0.00229364207342125	0.00213466723211397	Cyp2d26/Cyp4f14/Akr1c14/Cyp2f2/Ces2h/Cyp2d12	6
22	module_-1_0	GO:0019627	urea metabolic process	3/127	12/23210	3.39513763566377e-05	0.00231795305853044	0.00215729319624951	Asl/Gm5424/Ass1	3
23	module_-1_0	GO:0009072	aromatic amino acid family metabolic process	4/127	35/23210	3.92492896994198e-05	0.00256314926645776	0.00238549458676565	Pah/Acmsd/Hpd/Ido2	4
24	module_-1_0	GO:0071941	nitrogen cycle metabolic process	3/127	13/23210	4.39602889801255e-05	0.00275118141867285	0.00256049402480731	Asl/Gm5424/Ass1	3
25	module_-1_0	GO:0072350	tricarboxylic acid metabolic process	4/127	37/23210	4.90905673131671e-05	0.00294936128417508	0.00274493782702677	Asl/Dhtkd1/Gm5424/Ass1	4
26	module_-1_0	GO:0046459	short-chain fatty acid metabolic process	3/127	14/23210	5.57257732806132e-05	0.00321923505644158	0.00299610635290099	Acss2/Thnsl2/Ces1d	3
27	module_-1_0	GO:0009084	glutamine family amino acid biosynthetic process	3/127	16/23210	8.50480610886625e-05	0.00473119213908041	0.00440326803609138	Asl/Gm5424/Ass1	3
28	module_-1_0	GO:1901568	fatty acid derivative metabolic process	6/127	133/23210	9.26751211139284e-05	0.00497135828261144	0.00462678800147733	Cyp2d26/Cyp4f14/Akr1c14/Cyp2f2/Ces2h/Cyp2d12	6
29	module_-1_0	GO:0036158	outer dynein arm assembly	3/127	18/23210	0.00012293905680492	0.00636739528693067	0.00592606415379069	Zmynd10/Dnah5/Ccdc151	3
30	module_-1_0	GO:0006790	sulfur compound metabolic process	8/127	272/23210	0.000129261941406696	0.00647171453309525	0.00602315291888043	Dpep1/Csad/Acss2/Nat8/Acsm3/Acsm5/Ces1d/Bhmt	8
31	module_-1_0	GO:0006814	sodium ion transport	7/127	211/23210	0.000165137659153779	0.00799741280648629	0.00744310337585941	Atp4a/Slc34a3/Slc5a8/Slc5a4a/Slc12a1/Slc9a8/Slc10a5	7
32	module_-1_0	GO:0006525	arginine metabolic process	3/127	20/23210	0.000170384294146179	0.00799741280648629	0.00744310337585941	Asl/Gm5424/Ass1	3
33	module_-1_0	GO:0042737	drug catabolic process	6/127	152/23210	0.000192553120467933	0.00876408445281318	0.00815663617165597	Pah/Cyp2d26/Hpd/Cyp2f2/Cyp2j11/Cyp2d12	6
34	module_-1_0	GO:0042738	exogenous drug catabolic process	4/127	54/23210	0.000218778658493568	0.00957229476253906	0.00890882854064887	Cyp2d26/Cyp2f2/Cyp2j11/Cyp2d12	4
35	module_-1_0	GO:0042537	benzene-containing compound metabolic process	3/127	22/23210	0.000228334788688447	0.00957229476253906	0.00890882854064887	Hao2/Ido2/Aadat	3
36	module_-1_0	GO:0071466	cellular response to xenobiotic stimulus	6/127	157/23210	0.000229429168742614	0.00957229476253906	0.00890882854064887	Ryr2/Cyp2d26/Csad/Cyp2f2/Cyp2j11/Cyp2d12	6
37	module_-1_0	GO:0019369	arachidonic acid metabolic process	4/127	56/23210	0.000251952456296543	0.0101763684993897	0.00947103326595379	Cyp2d26/Cyp4f14/Cyp2f2/Cyp2d12	4
38	module_-1_0	GO:0008202	steroid metabolic process	8/127	301/23210	0.000257458057907328	0.0101763684993897	0.00947103326595379	Cyp51/Esr1/Akr1c21/Amacr/Akr1c14/Akr1d1/Ces1d/G6pc	8
39	module_-1_0	GO:0034754	cellular hormone metabolic process	5/127	105/23210	0.000282625816826522	0.0108847173557291	0.0101302856881409	Esr1/Bco2/Akr1c14/Akr1d1/Ttr	5
40	module_-1_0	GO:0009410	response to xenobiotic stimulus	7/127	232/23210	0.000294632464497662	0.0110634490418872	0.0102966292856025	Ryr2/Cyp2d26/Csad/Cyp2f2/Abat/Cyp2j11/Cyp2d12	7
41	module_-1_0	GO:1901615	organic hydroxy compound metabolic process	10/127	481/23210	0.000320630098564437	0.0117460099522874	0.0109318811525949	Cyp51/Pah/Amacr/Pecr/Hao2/Akr1c14/Akr1d1/Ces1d/Abat/Ttr	10
42	module_-1_0	GO:0006805	xenobiotic metabolic process	5/127	112/23210	0.000380888478084564	0.013621297478167	0.0126771904485288	Cyp2d26/Csad/Cyp2f2/Cyp2j11/Cyp2d12	5
43	module_-1_0	GO:0006575	cellular modified amino acid metabolic process	6/127	174/23210	0.000398065373308412	0.0139045160630054	0.0129407788434167	Asl/Gatm/Nat8/Gm5424/Bhmt/Ass1	6
44	module_-1_0	GO:0070286	axonemal dynein complex assembly	3/127	32/23210	0.000706628986348706	0.0241217440339945	0.0224498395662938	Zmynd10/Dnah5/Ccdc151	3
45	module_-1_0	GO:0016999	antibiotic metabolic process	5/127	133/23210	0.000833014946655571	0.027804187775037	0.0258770491031251	Dpep1/Dhtkd1/Acss2/Hao2/Akr1c14	5
46	module_-1_0	GO:0006633	fatty acid biosynthetic process	5/127	134/23210	0.000861558586528064	0.0281317608035903	0.026181917686711	Pecr/Acss2/Acsm3/Acsm5/Thnsl2	5
47	module_-1_0	GO:0015672	monovalent inorganic cation transport	9/127	455/23210	0.000911388461973885	0.0291256482954208	0.0271069177491897	Atp4a/Slc34a3/Slc5a8/Slc5a4a/Slc12a1/Slc9a8/Kcns1/Slc10a5/Kcng1	9
48	module_-1_0	GO:0001702	gastrulation with mouth forming second	3/127	36/23210	0.00100111310804167	0.0306871813934407	0.0285602192799	Nat8/Tenm4/Nat8f1	3
49	module_-1_0	GO:0051181	cofactor transport	3/127	36/23210	0.00100111310804167	0.0306871813934407	0.0285602192799	Hrg/Lrp2/Slc22a8	3
50	module_-1_0	GO:0006637	acyl-CoA metabolic process	4/127	82/23210	0.00107545206977067	0.0307517523695865	0.0286203147710497	Acss2/Acsm3/Acsm5/Ces1d	4
51	module_-1_0	GO:0006720	isoprenoid metabolic process	4/127	82/23210	0.00107545206977067	0.0307517523695865	0.0286203147710497	Amacr/Pecr/Bco2/Ttr	4
52	module_-1_0	GO:0035383	thioester metabolic process	4/127	82/23210	0.00107545206977067	0.0307517523695865	0.0286203147710497	Acss2/Acsm3/Acsm5/Ces1d	4
53	module_-1_0	GO:0000096	sulfur amino acid metabolic process	3/127	37/23210	0.00108511509692948	0.0307517523695865	0.0286203147710497	Dpep1/Csad/Bhmt	3
54	module_-1_0	GO:0006558	L-phenylalanine metabolic process	2/127	10/23210	0.00129889993404871	0.0348383518025207	0.0324236675266294	Pah/Hpd	2
55	module_-1_0	GO:0008300	isoprenoid catabolic process	2/127	10/23210	0.00129889993404871	0.0348383518025207	0.0324236675266294	Amacr/Bco2	2
56	module_-1_0	GO:1902221	erythrose 4-phosphate/phosphoenolpyruvate family amino acid metabolic process	2/127	10/23210	0.00129889993404871	0.0348383518025207	0.0324236675266294	Pah/Hpd	2
57	module_-1_0	GO:0009066	aspartate family amino acid metabolic process	3/127	41/23210	0.00146519574812754	0.0386091932225889	0.0359331478026477	Thnsl2/Bhmt/Ass1	3
58	module_-1_0	GO:0006568	tryptophan metabolic process	2/127	11/23210	0.00158186307662111	0.0389501367390968	0.0362504601510411	Acmsd/Ido2	2
59	module_-1_0	GO:0006570	tyrosine metabolic process	2/127	11/23210	0.00158186307662111	0.0389501367390968	0.0362504601510411	Pah/Hpd	2
60	module_-1_0	GO:0006586	indolalkylamine metabolic process	2/127	11/23210	0.00158186307662111	0.0389501367390968	0.0362504601510411	Acmsd/Ido2	2
61	module_-1_0	GO:1901678	iron coordination entity transport	2/127	11/23210	0.00158186307662111	0.0389501367390968	0.0362504601510411	Hrg/Lrp2	2
62	module_-1_0	GO:0006694	steroid biosynthetic process	5/127	156/23210	0.00169307608691635	0.0408001316468792	0.0379722298879078	Cyp51/Akr1c21/Amacr/Akr1d1/Ces1d	5
63	module_-1_0	GO:0001676	long-chain fatty acid metabolic process	4/127	93/23210	0.00171428274342453	0.0408001316468792	0.0379722298879078	Cyp2d26/Cyp4f14/Cyp2f2/Cyp2d12	4
64	module_-1_0	GO:0006066	alcohol metabolic process	7/127	314/23210	0.00173848763342228	0.0408001316468792	0.0379722298879078	Cyp51/Pah/Pecr/Akr1c14/Akr1d1/Ces1d/Ttr	7
65	module_-1_0	GO:0060068	vagina development	2/127	12/23210	0.001891445416674	0.0437069387052976	0.0406775629691185	Esr1/Lrp2	2
66	module_-1_0	GO:0033865	nucleoside bisphosphate metabolic process	4/127	99/23210	0.00215532152320075	0.0476072489389342	0.0443075384336005	Acss2/Acsm3/Acsm5/Ces1d	4
67	module_-1_0	GO:0033875	ribonucleoside bisphosphate metabolic process	4/127	99/23210	0.00215532152320075	0.0476072489389342	0.0443075384336005	Acss2/Acsm3/Acsm5/Ces1d	4
68	module_-1_0	GO:0034032	purine nucleoside bisphosphate metabolic process	4/127	99/23210	0.00215532152320075	0.0476072489389342	0.0443075384336005	Acss2/Acsm3/Acsm5/Ces1d	4
69	module_-1_0	GO:0009071	serine family amino acid catabolic process	2/127	13/23210	0.00222735180352743	0.0477926058414029	0.0444800480463824	Csad/Thnsl2	2
70	module_-1_0	GO:0042402	cellular biogenic amine catabolic process	2/127	13/23210	0.00222735180352743	0.0477926058414029	0.0444800480463824	Acmsd/Ido2	2
71	module_-1_0	GO:0006732	coenzyme metabolic process	7/127	331/23210	0.00233867736457818	0.0494745549520624	0.0460454194241635	Pah/Dhtkd1/Acss2/Acsm3/Acsm5/Ido2/Ces1d	7
72	module_1_0	GO:0030595	leukocyte chemotaxis	15/189	211/23210	2.19356811424878e-10	4.07113469324837e-07	3.2299536175186e-07	Ccl9/Adam8/Ccr1/Ccl20/Il1rn/Il1f6/Spp1/Serpine1/C5ar1/Lgals3/Ch25h/Fpr2/S100a8/S100a9/Cxcl17	15
73	module_1_0	GO:0050900	leukocyte migration	18/189	340/23210	4.09349296823784e-10	4.07113469324837e-07	3.2299536175186e-07	Mmp9/Ccl9/Itgb3/Ripk3/Adam8/Ccr1/Ccl20/Il1rn/Il1f6/Spp1/Serpine1/C5ar1/Lgals3/Ch25h/Fpr2/S100a8/S100a9/Cxcl17	18
74	module_1_0	GO:0060326	cell chemotaxis	17/189	299/23210	4.31569048754244e-10	4.07113469324837e-07	3.2299536175186e-07	Hspb1/Ccl9/Adam8/Ccr1/Ccl20/Il1rn/Il1f6/Spp1/Serpine1/Saa3/C5ar1/Lgals3/Ch25h/Fpr2/S100a8/S100a9/Cxcl17	17
75	module_1_0	GO:0097529	myeloid leukocyte migration	14/189	207/23210	1.71288821555834e-09	1.21186841250753e-06	9.614712009963e-07	Ccl9/Adam8/Ccr1/Ccl20/Il1rn/Il1f6/Spp1/Serpine1/C5ar1/Lgals3/Fpr2/S100a8/S100a9/Cxcl17	14
76	module_1_0	GO:0070371	ERK1 and ERK2 cascade	16/189	323/23210	1.0293548224918e-08	5.82614829530361e-06	4.62234491868425e-06	Sox9/Ccl9/Itgb3/Myc/Ccr1/Ccl20/Atf3/Ccn1/Glipr2/Gpnmb/Fgf21/Fgg/Lif/Rras/C5ar1/Fpr2	16
77	module_1_0	GO:0097530	granulocyte migration	11/189	146/23210	3.28447342094932e-08	1.54917663021443e-05	1.22908452752367e-05	Ccl9/Adam8/Ccl20/Il1rn/Il1f6/Spp1/C5ar1/Lgals3/S100a8/S100a9/Cxcl17	11
78	module_1_0	GO:1990266	neutrophil migration	10/189	119/23210	4.98474733176351e-08	1.95026323477272e-05	1.54729830008191e-05	Ccl9/Adam8/Ccl20/Il1rn/Il1f6/Spp1/C5ar1/Lgals3/S100a8/S100a9	10
79	module_1_0	GO:2001233	regulation of apoptotic signaling pathway	17/189	414/23210	5.51311161773207e-08	1.95026323477272e-05	1.54729830008191e-05	Hspb1/Tnfrsf22/Brca1/Mmp9/Clu/Ripk3/Myc/Tnfrsf12a/Atf3/Fgg/Fignl1/Inhbb/Serpine1/Plaur/Lgals3/S100a8/S100a9	17
80	module_1_0	GO:0071621	granulocyte chemotaxis	10/189	123/23210	6.83386550816973e-08	2.14887104312448e-05	1.70486960572234e-05	Ccl9/Ccl20/Il1rn/Il1f6/Spp1/C5ar1/Lgals3/S100a8/S100a9/Cxcl17	10
81	module_1_0	GO:0030593	neutrophil chemotaxis	9/189	100/23210	1.30778700435632e-07	3.70103722232838e-05	2.93632597925476e-05	Ccl9/Ccl20/Il1rn/Il1f6/Spp1/C5ar1/Lgals3/S100a8/S100a9	9
82	module_1_0	GO:0001819	positive regulation of cytokine production	17/189	449/23210	1.75585608137747e-07	4.51733882754385e-05	3.58396270007478e-05	Hspb1/Brca1/Clu/Tmem173/Adam8/Ccl20/Il1rn/Il1f6/Clec5a/Clec4e/Panx1/Serpine1/C5ar1/Vtcn1/Cd14/Cxcl17/Sphk1	17
83	module_1_0	GO:0070372	regulation of ERK1 and ERK2 cascade	14/189	306/23210	2.34522343910405e-07	5.53081861055371e-05	4.38803648737626e-05	Ccl9/Itgb3/Ccr1/Ccl20/Atf3/Ccn1/Glipr2/Gpnmb/Fgf21/Fgg/Lif/Rras/C5ar1/Fpr2	14
84	module_1_0	GO:0002687	positive regulation of leukocyte migration	10/189	144/23210	3.01698568925412e-07	6.2627349460814e-05	4.96872368978673e-05	Mmp9/Itgb3/Adam8/Ccr1/Ccl20/Serpine1/C5ar1/Lgals3/Fpr2/Cxcl17	10
85	module_1_0	GO:0002548	monocyte chemotaxis	7/189	55/23210	3.09817276484592e-07	6.2627349460814e-05	4.96872368978673e-05	Ccl9/Ccr1/Ccl20/Serpine1/Lgals3/Fpr2/Cxcl17	7
86	module_1_0	GO:0045766	positive regulation of angiogenesis	11/189	185/23210	3.66632822003201e-07	6.90286909984083e-05	5.47659281754157e-05	Hspb1/Brca1/Mmp9/Itgb3/Anxa3/Lrg1/Serpine1/Rras/C5ar1/Lgals3/Sphk1	11
87	module_1_0	GO:0071674	mononuclear cell migration	8/189	83/23210	3.90268217658846e-07	6.90286909984083e-05	5.47659281754157e-05	Ccl9/Ccr1/Ccl20/Serpine1/C5ar1/Lgals3/Fpr2/Cxcl17	8
88	module_1_0	GO:0002685	regulation of leukocyte migration	11/189	201/23210	8.36093258165142e-07	0.000136822642970882	0.000108552240080674	Mmp9/Itgb3/Ripk3/Adam8/Ccr1/Ccl20/Serpine1/C5ar1/Lgals3/Fpr2/Cxcl17	11
89	module_1_0	GO:0097193	intrinsic apoptotic signaling pathway	13/189	292/23210	8.70250025963208e-07	0.000136822642970882	0.000108552240080674	Hspb1/Brca1/Mmp9/Clu/Ripk3/Myc/Chac1/Trib3/Fignl1/Plaur/Sfn/S100a8/S100a9	13
90	module_1_0	GO:1904018	positive regulation of vasculature development	11/189	204/23210	9.675453927025e-07	0.000144113340070951	0.000114336527569775	Hspb1/Brca1/Mmp9/Itgb3/Anxa3/Lrg1/Serpine1/Rras/C5ar1/Lgals3/Sphk1	11
91	module_1_0	GO:0045765	regulation of angiogenesis	13/189	307/23210	1.52146772382823e-06	0.00021299258839719	0.000168983891036342	Hspb1/Brca1/Mmp9/Itgb3/Tnfrsf12a/Anxa3/Lif/Lrg1/Serpine1/Rras/C5ar1/Lgals3/Sphk1	13
92	module_1_0	GO:0071677	positive regulation of mononuclear cell migration	5/189	25/23210	1.58051037326537e-06	0.00021299258839719	0.000168983891036342	Ccr1/Serpine1/Lgals3/Fpr2/Cxcl17	5
93	module_1_0	GO:1902041	regulation of extrinsic apoptotic signaling pathway via death domain receptors	6/189	47/23210	2.19069711846322e-06	0.000281803311147769	0.000223576887735983	Tnfrsf22/Brca1/Atf3/Fgg/Serpine1/Lgals3	6
94	module_1_0	GO:2001235	positive regulation of apoptotic signaling pathway	10/189	183/23210	2.70276249389505e-06	0.000332557298161869	0.000263844045742706	Mmp9/Clu/Ripk3/Myc/Tnfrsf12a/Atf3/Inhbb/Plaur/S100a8/S100a9	10
95	module_1_0	GO:0071675	regulation of mononuclear cell migration	6/189	50/23210	3.17703730088918e-06	0.000374625648396515	0.000297220200122658	Ccr1/Serpine1/C5ar1/Lgals3/Fpr2/Cxcl17	6
96	module_1_0	GO:1901342	regulation of vasculature development	13/189	341/23210	4.81108837280704e-06	0.000544615203801757	0.000432086378913576	Hspb1/Brca1/Mmp9/Itgb3/Tnfrsf12a/Anxa3/Lif/Lrg1/Serpine1/Rras/C5ar1/Lgals3/Sphk1	13
97	module_1_0	GO:0090183	regulation of kidney development	6/189	60/23210	9.35626212055774e-06	0.00101839314619917	0.000807971947495938	Sox9/Mmp9/Itgb3/Myc/Lif/Tacstd2	6
98	module_1_0	GO:0070374	positive regulation of ERK1 and ERK2 cascade	10/189	218/23210	1.26799967140812e-05	0.00132905150743888	0.00105444183201307	Ccl9/Itgb3/Ccr1/Ccl20/Glipr2/Gpnmb/Fgf21/Fgg/C5ar1/Fpr2	10
99	module_1_0	GO:0090026	positive regulation of monocyte chemotaxis	4/189	19/23210	1.50023122328045e-05	0.00151630512924417	0.00120300496212677	Ccr1/Serpine1/Fpr2/Cxcl17	4
100	module_1_0	GO:2001234	negative regulation of apoptotic signaling pathway	10/189	231/23210	2.09102539956799e-05	0.0019890185081287	0.00157804592815269	Hspb1/Tnfrsf22/Brca1/Mmp9/Clu/Fgg/Fignl1/Serpine1/Plaur/Lgals3	10
101	module_1_0	GO:0048146	positive regulation of fibroblast proliferation	6/189	69/23210	2.10850018529544e-05	0.0019890185081287	0.00157804592815269	Cdc6/Itgb3/Myc/Anxa2/Serpine1/Sphk1	6
102	module_1_0	GO:0048145	regulation of fibroblast proliferation	7/189	107/23210	2.78843230685826e-05	0.00254556884787383	0.00201960139576526	Cdc6/Mmp9/Itgb3/Myc/Anxa2/Serpine1/Sphk1	7
103	module_1_0	GO:0048144	fibroblast proliferation	7/189	109/23210	3.1430742237772e-05	0.00277965626665296	0.00220532148661736	Cdc6/Mmp9/Itgb3/Myc/Anxa2/Serpine1/Sphk1	7
104	module_1_0	GO:0008625	extrinsic apoptotic signaling pathway via death domain receptors	6/189	75/23210	3.40143796999382e-05	0.0029169907439644	0.00231427980542164	Tnfrsf22/Brca1/Atf3/Fgg/Serpine1/Lgals3	6
105	module_1_0	GO:0050727	regulation of inflammatory response	12/189	354/23210	3.57492234418811e-05	0.00297559712766246	0.00236077689168831	Tmem173/Adam8/Il1r2/Smpdl3b/Serpine1/Fndc4/Fpr2/Socs3/S100a8/S100a9/Cxcl17/Sphk1	12
106	module_1_0	GO:0071347	cellular response to interleukin-1	6/189	77/23210	3.95152470701301e-05	0.0031950899773848	0.00253491795490489	Ccl9/Il1r2/Ccl20/Il1rn/Serpine1/Saa3	6
107	module_1_0	GO:0031639	plasminogen activation	4/189	25/23210	4.71261365098452e-05	0.0036045126033206	0.00285974535349929	Meltf/Anxa2/Fgg/Serpine1	4
108	module_1_0	GO:0090280	positive regulation of calcium ion import	4/189	25/23210	4.71261365098452e-05	0.0036045126033206	0.00285974535349929	Trpv2/Serpine1/Lgals3/Dspp	4
109	module_1_0	GO:0031349	positive regulation of defense response	12/189	370/23210	5.47395764872131e-05	0.00401577600124379	0.00318603318231468	Tmem173/Adam8/Smpdl3b/Clec4e/Serpine1/Pvr/Cd300lf/Cd14/Fpr2/Raet1e/S100a8/S100a9	12
110	module_1_0	GO:0090025	regulation of monocyte chemotaxis	4/189	26/23210	5.53410827026529e-05	0.00401577600124379	0.00318603318231468	Ccr1/Serpine1/Fpr2/Cxcl17	4
111	module_1_0	GO:0033314	mitotic DNA replication checkpoint	3/189	10/23210	6.11454724213435e-05	0.00432604217381005	0.00343219191249278	Cdc6/Clspn/Ticrr	3
112	module_1_0	GO:0048708	astrocyte differentiation	6/189	85/23210	6.90729833228193e-05	0.00476772055618484	0.0037826103575757	Sox9/Lif/C5ar1/Fpr2/S100a8/S100a9	6
113	module_1_0	GO:0042063	gliogenesis	11/189	323/23210	7.28096657977924e-05	0.0049059846239941	0.00389230619415266	Sox9/Clu/Myc/Areg/Il34/Lif/Egr2/C5ar1/Fpr2/S100a8/S100a9	11
114	module_1_0	GO:2001242	regulation of intrinsic apoptotic signaling pathway	8/189	169/23210	7.61620345769861e-05	0.00501252460122955	0.003976832796884	Hspb1/Mmp9/Clu/Ripk3/Fignl1/Plaur/S100a8/S100a9	8
115	module_1_0	GO:0030198	extracellular matrix organization	10/189	271/23210	8.04097115693756e-05	0.00517180644866666	0.00410320370281048	Sox9/Mmp9/Itgb3/Meltf/Mmp19/Ccn1/Anxa2/Mmp3/Lgals3/Dspp	10
116	module_1_0	GO:0032610	interleukin-1 alpha production	3/189	11/23210	8.35709507495767e-05	0.00525568423602894	0.00416975059529467	Il1r2/Ccl20/Panx1	3
117	module_1_0	GO:1902042	negative regulation of extrinsic apoptotic signaling pathway via death domain receptors	4/189	29/23210	8.62576904219531e-05	0.0053067231281332	0.00421024379107611	Tnfrsf22/Brca1/Fgg/Serpine1	4
118	module_1_0	GO:0052548	regulation of endopeptidase activity	11/189	337/23210	0.000106018875627534	0.00638368974523238	0.00506468671250909	Timp1/Mmp9/Serpina3n/Serpinb9b/Myc/Ccn1/Serpine1/Plaur/Sfn/S100a8/S100a9	11
119	module_1_0	GO:0044818	mitotic G2/M transition checkpoint	4/189	31/23210	0.00011282880953199	0.00656097192034878	0.00520533870414876	Brca1/Cdc6/Clspn/Ticrr	4
120	module_1_0	GO:0097191	extrinsic apoptotic signaling pathway	9/189	229/23210	0.000113959330859739	0.00656097192034878	0.00520533870414876	Tnfrsf22/Brca1/Krt18/Tnfrsf12a/Atf3/Lcn2/Fgg/Serpine1/Lgals3	9
121	module_1_0	GO:0019221	cytokine-mediated signaling pathway	11/189	341/23210	0.000117603530356401	0.00656097192034878	0.00520533870414876	Ccl9/Krt18/Ccr1/Il1r2/Ccl20/Ptprn/Il1rn/Il1f6/Cd300lf/Cxcl17/Sphk1	11
122	module_1_0	GO:0007162	negative regulation of cell adhesion	10/189	284/23210	0.000118236596444448	0.00656097192034878	0.00520533870414876	Spaca7/Meltf/Adam8/Il1rn/Gpnmb/Fgg/Serpine1/Lgals3/Vtcn1/Tacstd2	10
123	module_1_0	GO:0070555	response to interleukin-1	6/189	94/23210	0.000121046666118963	0.00658773202147433	0.00522656961197871	Ccl9/Il1r2/Ccl20/Il1rn/Serpine1/Saa3	6
124	module_1_0	GO:0045089	positive regulation of innate immune response	9/189	232/23210	0.000125743109913928	0.00671420756710221	0.00532691268016701	Tmem173/Adam8/Smpdl3b/Clec4e/Pvr/Cd300lf/Cd14/Fpr2/Raet1e	9
125	module_1_0	GO:0060706	cell differentiation involved in embryonic placenta development	4/189	32/23210	0.000128130092030033	0.00671496593416653	0.00532751435282768	Krt19/Eomes/Lif/Socs3	4
126	module_1_0	GO:0045088	regulation of innate immune response	10/189	289/23210	0.000136334748100119	0.0070150424931516	0.00556558885545559	Tmem173/Adam8/Ccr1/Smpdl3b/Clec4e/Pvr/Cd300lf/Cd14/Fpr2/Raet1e	10
127	module_1_0	GO:0010755	regulation of plasminogen activation	3/189	13/23210	0.000143125511744888	0.00714840817559848	0.00567139841493455	Meltf/Anxa2/Serpine1	3
128	module_1_0	GO:0072676	lymphocyte migration	6/189	97/23210	0.000143978539225835	0.00714840817559848	0.00567139841493455	Ccl9/Itgb3/Ripk3/Adam8/Ccl20/Ch25h	6
129	module_1_0	GO:0052547	regulation of peptidase activity	12/189	411/23210	0.000147427523959016	0.00719344642765543	0.00570713082766935	Timp1/Cstb/Mmp9/Serpina3n/Serpinb9b/Myc/Ccn1/Serpine1/Plaur/Sfn/S100a8/S100a9	12
130	module_1_0	GO:0033674	positive regulation of kinase activity	13/189	476/23210	0.000151467001512065	0.00726528159795159	0.00576412335816654	Mlkl/Cdc6/Itgb3/Clu/Ripk3/Adam8/Il1rn/Ccn1/Stil/Gdf15/Clspn/Fpr2/Cxcl17	13
131	module_1_0	GO:0010001	glial cell differentiation	9/189	239/23210	0.00015725361576502	0.00741712887691678	0.00588459583204891	Sox9/Clu/Il34/Lif/Egr2/C5ar1/Fpr2/S100a8/S100a9	9
132	module_1_0	GO:0010634	positive regulation of epithelial cell migration	7/189	143/23210	0.000174833350358419	0.00788345813594862	0.00625457177012402	Sox9/Hspb1/Mmp9/Itgb3/Glipr2/Anxa3/Serpine1	7
133	module_1_0	GO:1901991	negative regulation of mitotic cell cycle phase transition	7/189	143/23210	0.000174833350358419	0.00788345813594862	0.00625457177012402	Brca1/Cdc6/Trip13/Stil/Gpnmb/Clspn/Ticrr	7
134	module_1_0	GO:0050678	regulation of epithelial cell proliferation	11/189	358/23210	0.000179671005083767	0.00788345813594862	0.00625457177012402	Sox9/Uhrf1/Aldh1a2/Itgb3/Myc/Pold4/Ptprn/Lrg1/Sfn/C5ar1/Tacstd2	11
135	module_1_0	GO:0000076	DNA replication checkpoint	3/189	14/23210	0.00018106882644405	0.00788345813594862	0.00625457177012402	Cdc6/Clspn/Ticrr	3
136	module_1_0	GO:0070486	leukocyte aggregation	3/189	14/23210	0.00018106882644405	0.00788345813594862	0.00625457177012402	Adam8/S100a8/S100a9	3
137	module_1_0	GO:0050673	epithelial cell proliferation	12/189	425/23210	0.000200785147774866	0.00860942376064956	0.00683053780229329	Sox9/Uhrf1/Aldh1a2/Itgb3/Myc/Pold4/Ptprn/Areg/Lrg1/Sfn/C5ar1/Tacstd2	12
138	module_1_0	GO:0071900	regulation of protein serine/threonine kinase activity	12/189	427/23210	0.000209611134783003	0.00885372405128206	0.00702436057332514	Ccne1/Mlkl/Cdc6/Adam8/Il1rn/Stil/Trib3/Spred3/Dusp8/Gdf15/Sfn/Cxcl17	12
139	module_1_0	GO:0014002	astrocyte development	4/189	38/23210	0.000253177700504914	0.0105366601827781	0.00835956710800283	C5ar1/Fpr2/S100a8/S100a9	4
140	module_1_0	GO:0045860	positive regulation of protein kinase activity	12/189	438/23210	0.000264305844179554	0.0108403701308426	0.00860052426598001	Mlkl/Cdc6/Itgb3/Clu/Ripk3/Adam8/Il1rn/Ccn1/Stil/Gdf15/Clspn/Cxcl17	12
141	module_1_0	GO:0043062	extracellular structure organization	10/189	315/23210	0.000272688694964728	0.0110244143821454	0.00874654114826715	Sox9/Mmp9/Itgb3/Meltf/Mmp19/Ccn1/Anxa2/Mmp3/Lgals3/Dspp	10
142	module_1_0	GO:0051099	positive regulation of binding	8/189	205/23210	0.00028709742650007	0.0114434608027493	0.00907900386545069	Mmp9/Myc/Tmem173/Anxa2/Trib3/S100a10/Plaur/Lgals3	8
143	module_1_0	GO:0010972	negative regulation of G2/M transition of mitotic cell cycle	4/189	41/23210	0.000340796828018888	0.0133952086568535	0.0106274800316417	Brca1/Cdc6/Clspn/Ticrr	4
144	module_1_0	GO:1901988	negative regulation of cell cycle phase transition	7/189	160/23210	0.000347417275628914	0.013468368356573	0.0106855234162433	Brca1/Cdc6/Trip13/Stil/Gpnmb/Clspn/Ticrr	7
145	module_1_0	GO:2001236	regulation of extrinsic apoptotic signaling pathway	7/189	161/23210	0.000360748048903297	0.0137961753837342	0.010945598695743	Tnfrsf22/Brca1/Tnfrsf12a/Atf3/Fgg/Serpine1/Lgals3	7
146	module_1_0	GO:0002793	positive regulation of peptide secretion	10/189	331/23210	0.000403156547166549	0.0151657766403145	0.0120322118556038	Clec5a/Clec4e/Panx1/Fgg/Lif/Hcar2/Vtcn1/Cd14/S100a8/S100a9	10
147	module_1_0	GO:0002573	myeloid leukocyte differentiation	8/189	216/23210	0.000407278807301731	0.0151657766403145	0.0120322118556038	Itgb3/Myc/Adam8/Ccr1/Il34/Anxa2/Lif/Cd300lf	8
148	module_1_0	GO:0031589	cell-substrate adhesion	10/189	339/23210	0.000485748103994438	0.0167957813716759	0.0133254237179783	Itgb3/Meltf/Tnfrsf12a/Adam8/Ccn1/Spp1/Fgg/Serpine1/S100a10/Tacstd2	10
149	module_1_0	GO:0001774	microglial cell activation	4/189	45/23210	0.000488848858993209	0.0167957813716759	0.0133254237179783	Clu/C5ar1/Fpr2/Sphk1	4
150	module_1_0	GO:0002269	leukocyte activation involved in inflammatory response	4/189	45/23210	0.000488848858993209	0.0167957813716759	0.0133254237179783	Clu/C5ar1/Fpr2/Sphk1	4
151	module_1_0	GO:0090184	positive regulation of kidney development	4/189	45/23210	0.000488848858993209	0.0167957813716759	0.0133254237179783	Sox9/Itgb3/Myc/Lif	4
152	module_1_0	GO:0070613	regulation of protein processing	5/189	80/23210	0.000498005281069584	0.0167957813716759	0.0133254237179783	Meltf/Il1r2/Chac1/Anxa2/Serpine1	5
153	module_1_0	GO:0001890	placenta development	7/189	170/23210	0.000500132663573555	0.0167957813716759	0.0133254237179783	Krt19/Ccn1/Eomes/Lif/Serpine1/Gjb3/Socs3	7
154	module_1_0	GO:0010631	epithelial cell migration	9/189	280/23210	0.000503323752505579	0.0167957813716759	0.0133254237179783	Sox9/Hspb1/Mmp9/Itgb3/Adam8/Glipr2/Anxa3/Serpine1/Tacstd2	9
155	module_1_0	GO:1903532	positive regulation of secretion by cell	12/189	472/23210	0.000516168881956749	0.0167957813716759	0.0133254237179783	Spp1/Clec5a/Clec4e/Panx1/Fgg/Lif/Inhbb/Hcar2/Lgals3/Vtcn1/Cd14/Sphk1	12
156	module_1_0	GO:0090132	epithelium migration	9/189	282/23210	0.000529736631116379	0.0167957813716759	0.0133254237179783	Sox9/Hspb1/Mmp9/Itgb3/Adam8/Glipr2/Anxa3/Serpine1/Tacstd2	9
157	module_1_0	GO:0090279	regulation of calcium ion import	4/189	46/23210	0.000532024852457861	0.0167957813716759	0.0133254237179783	Trpv2/Serpine1/Lgals3/Dspp	4
158	module_1_0	GO:2000404	regulation of T cell migration	4/189	46/23210	0.000532024852457861	0.0167957813716759	0.0133254237179783	Itgb3/Ripk3/Adam8/Ccl20	4
159	module_1_0	GO:0010632	regulation of epithelial cell migration	8/189	225/23210	0.000533562061777708	0.0167957813716759	0.0133254237179783	Sox9/Hspb1/Mmp9/Itgb3/Glipr2/Anxa3/Serpine1/Tacstd2	8
160	module_1_0	GO:0002523	leukocyte migration involved in inflammatory response	3/189	20/23210	0.000547035595530725	0.0167957813716759	0.0133254237179783	Adam8/S100a8/S100a9	3
161	module_1_0	GO:0042730	fibrinolysis	3/189	20/23210	0.000547035595530725	0.0167957813716759	0.0133254237179783	Anxa2/Fgg/Serpine1	3
162	module_1_0	GO:0010948	negative regulation of cell cycle process	8/189	226/23210	0.000549358284118199	0.0167957813716759	0.0133254237179783	Brca1/Cdc6/Trip13/Stil/Gpnmb/Lif/Clspn/Ticrr	8
163	module_1_0	GO:0090130	tissue migration	9/189	284/23210	0.000557276800680001	0.0167957813716759	0.0133254237179783	Sox9/Hspb1/Mmp9/Itgb3/Adam8/Glipr2/Anxa3/Serpine1/Tacstd2	9
164	module_1_0	GO:0072088	nephron epithelium morphogenesis	5/189	82/23210	0.000557881077363087	0.0167957813716759	0.0133254237179783	Sox9/Myc/Lif/Tacstd2/Dspp	5
165	module_1_0	GO:1903317	regulation of protein maturation	5/189	82/23210	0.000557881077363087	0.0167957813716759	0.0133254237179783	Meltf/Il1r2/Chac1/Anxa2/Serpine1	5
166	module_1_0	GO:0002761	regulation of myeloid leukocyte differentiation	6/189	125/23210	0.000566515025253457	0.0168761844364977	0.0133892138378462	Itgb3/Myc/Adam8/Ccr1/Il34/Lif	6
167	module_1_0	GO:0072028	nephron morphogenesis	5/189	83/23210	0.000589769687401694	0.0173859189098624	0.0137936265704804	Sox9/Myc/Lif/Tacstd2/Dspp	5
168	module_1_0	GO:0045861	negative regulation of proteolysis	10/189	349/23210	0.000608295343667648	0.0177471734286541	0.0140802383943906	Timp1/Cstb/Mmp9/Serpina3n/Serpinb9b/Il1r2/Chac1/Serpine1/Plaur/Sfn	10
169	module_1_0	GO:0010951	negative regulation of endopeptidase activity	7/189	178/23210	0.000657305033005174	0.0187988379269129	0.014914607140824	Timp1/Mmp9/Serpina3n/Serpinb9b/Serpine1/Plaur/Sfn	7
170	module_1_0	GO:0051384	response to glucocorticoid	5/189	85/23210	0.000657627192496248	0.0187988379269129	0.014914607140824	Il1rn/Areg/Anxa3/Eif4ebp1/Acsbg1	5
171	module_1_0	GO:0048871	multicellular organismal homeostasis	12/189	486/23210	0.000667145438466441	0.0188802159086003	0.0149791707394623	Sox9/Trpv2/Itgb3/Cldn1/Adam8/Lcn2/Il1rn/Spp1/Fgf21/Ucp2/Sfn/Cldn4	12
172	module_1_0	GO:0034612	response to tumor necrosis factor	7/189	179/23210	0.000679429328418498	0.0190374752418252	0.0151039370246655	Brca1/Ccl9/Krt18/Ccl20/Gch1/Cd14/Sphk1	7
173	module_1_0	GO:0030100	regulation of endocytosis	9/189	293/23210	0.000696147298319144	0.0191383826015057	0.0151839948257436	Itgb3/Clu/Anxa2/Serpine1/Cd300lf/Lgals3/Cd14/Fpr2/Sphk1	9
174	module_1_0	GO:0007093	mitotic cell cycle checkpoint	6/189	130/23210	0.000696555974542433	0.0191383826015057	0.0151839948257436	Brca1/Cdc6/Trip13/Stil/Clspn/Ticrr	6
175	module_1_0	GO:0002690	positive regulation of leukocyte chemotaxis	5/189	87/23210	0.000731167403832379	0.019896189931208	0.0157852234045998	Ccr1/Serpine1/C5ar1/Fpr2/Cxcl17	5
176	module_1_0	GO:0007346	regulation of mitotic cell cycle	12/189	493/23210	0.000755554360252984	0.0203639889477709	0.0161563654177405	Ccne1/Brca1/Cdc6/Trip13/Myc/Stil/Gpnmb/Eif4ebp1/Cep85/Clspn/Ticrr/Sphk1	12
177	module_1_0	GO:0035914	skeletal muscle cell differentiation	5/189	88/23210	0.000770160576524291	0.0205618342600353	0.0163133317748393	Myc/Atf3/Eomes/Egr2/Maff	5
178	module_1_0	GO:0031960	response to corticosteroid	5/189	89/23210	0.00081068549135403	0.0213903324969346	0.0169706450496417	Il1rn/Areg/Anxa3/Eif4ebp1/Acsbg1	5
179	module_1_0	GO:0051928	positive regulation of calcium ion transport	6/189	134/23210	0.00081630950871694	0.0213903324969346	0.0169706450496417	Trpv2/Ccr1/Anxa2/Serpine1/Lgals3/Dspp	6
180	module_1_0	GO:0048247	lymphocyte chemotaxis	4/189	52/23210	0.000849742411596841	0.0216794196274998	0.0172000007682563	Ccl9/Adam8/Ccl20/Ch25h	4
181	module_1_0	GO:1902750	negative regulation of cell cycle G2/M phase transition	4/189	52/23210	0.000849742411596841	0.0216794196274998	0.0172000007682563	Brca1/Cdc6/Clspn/Ticrr	4
182	module_1_0	GO:0046879	hormone secretion	10/189	365/23210	0.00085691957442956	0.0216794196274998	0.0172000007682563	Il11/Oit1/Ptprn/Il1rn/Spp1/Ucp2/Fgg/Lif/Inhbb/Hcar2	10
183	module_1_0	GO:0010466	negative regulation of peptidase activity	8/189	242/23210	0.000857984098332147	0.0216794196274998	0.0172000007682563	Timp1/Cstb/Mmp9/Serpina3n/Serpinb9b/Serpine1/Plaur/Sfn	8
184	module_1_0	GO:0032652	regulation of interleukin-1 production	5/189	91/23210	0.000896481357915171	0.0224517012646012	0.0178127129616494	Hspb1/Il1r2/Ccl20/Panx1/Sphk1	5
185	module_1_0	GO:0061900	glial cell activation	4/189	53/23210	0.000913315312510515	0.0224754985600414	0.017831593241052	Clu/C5ar1/Fpr2/Sphk1	4
186	module_1_0	GO:1900024	regulation of substrate adhesion-dependent cell spreading	4/189	53/23210	0.000913315312510515	0.0224754985600414	0.017831593241052	Itgb3/Meltf/S100a10/Tacstd2	4
187	module_1_0	GO:0006301	postreplication repair	3/189	24/23210	0.000948243900932503	0.0229361558943503	0.0181970691919841	Brca1/Rad18/Pclaf	3
188	module_1_0	GO:0072677	eosinophil migration	3/189	24/23210	0.000948243900932503	0.0229361558943503	0.0181970691919841	Ccl9/Adam8/Lgals3	3
189	module_1_0	GO:0014009	glial cell proliferation	4/189	54/23210	0.000980164234243735	0.0235073286687269	0.0186502257951997	Clu/Myc/Areg/Il34	4
190	module_1_0	GO:0009914	hormone transport	10/189	373/23210	0.00100950595198469	0.0240075785219889	0.0190471136274511	Il11/Oit1/Ptprn/Il1rn/Spp1/Ucp2/Fgg/Lif/Inhbb/Hcar2	10
191	module_1_0	GO:0050921	positive regulation of chemotaxis	6/189	140/23210	0.00102502432680255	0.0241734903737602	0.0191787446409635	Hspb1/Ccr1/Serpine1/C5ar1/Fpr2/Cxcl17	6
192	module_1_0	GO:0048771	tissue remodeling	7/189	193/23210	0.00105591517442788	0.024696197881247	0.0195934499091314	Timp1/Mmp9/Itgb3/Adam8/Spp1/Gpnmb/Lif	7
193	module_1_0	GO:0010575	positive regulation of vascular endothelial growth factor production	3/189	25/23210	0.00107112359608105	0.024833886340548	0.0197026890698861	Brca1/C5ar1/Cxcl17	3
194	module_1_0	GO:0032103	positive regulation of response to external stimulus	9/189	312/23210	0.00108284246085764	0.024833886340548	0.0197026890698861	Hspb1/Adam8/Ccr1/Serpine1/C5ar1/Fpr2/S100a8/S100a9/Cxcl17	9
195	module_1_0	GO:0046888	negative regulation of hormone secretion	5/189	95/23210	0.00108812788205935	0.024833886340548	0.0197026890698861	Il11/Oit1/Ucp2/Lif/Inhbb	5
196	module_1_0	GO:2001243	negative regulation of intrinsic apoptotic signaling pathway	5/189	97/23210	0.0011945992711457	0.0269462658449049	0.021378607047492	Hspb1/Mmp9/Clu/Fignl1/Plaur	5
197	module_1_0	GO:0061436	establishment of skin barrier	3/189	26/23210	0.00120361696739127	0.0269462658449049	0.021378607047492	Cldn1/Sfn/Cldn4	3
198	module_1_0	GO:0007059	chromosome segregation	9/189	317/23210	0.00120924938597277	0.0269462658449049	0.021378607047492	Ccne1/Brca1/Cdc6/Trip13/Dscc1/Stil/Rad18/Ncaph/Cep85	9
199	module_1_0	GO:0072080	nephron tubule development	5/189	98/23210	0.00125063458609947	0.0274041707926724	0.0217418993121705	Sox9/Myc/Lif/Tacstd2/Dspp	5
200	module_1_0	GO:2001237	negative regulation of extrinsic apoptotic signaling pathway	5/189	98/23210	0.00125063458609947	0.0274041707926724	0.0217418993121705	Tnfrsf22/Brca1/Fgg/Serpine1/Lgals3	5
201	module_1_0	GO:0050679	positive regulation of epithelial cell proliferation	7/189	199/23210	0.0012603903796236	0.0274041707926724	0.0217418993121705	Sox9/Itgb3/Myc/Pold4/Ptprn/Lrg1/C5ar1	7
202	module_1_0	GO:0072006	nephron development	6/189	146/23210	0.00127250346790137	0.0274041707926724	0.0217418993121705	Sox9/Itgb3/Myc/Lif/Tacstd2/Dspp	6
203	module_1_0	GO:0072678	T cell migration	4/189	58/23210	0.00128213495627268	0.0274041707926724	0.0217418993121705	Itgb3/Ripk3/Adam8/Ccl20	4
204	module_1_0	GO:0060993	kidney morphogenesis	5/189	99/23210	0.00130858928897256	0.0274041707926724	0.0217418993121705	Sox9/Myc/Lif/Tacstd2/Dspp	5
205	module_1_0	GO:0030856	regulation of epithelial cell differentiation	6/189	147/23210	0.00131783421733787	0.0274041707926724	0.0217418993121705	Sox9/Mmp9/Lif/Serpine1/Maff/Sfn	6
206	module_1_0	GO:1901990	regulation of mitotic cell cycle phase transition	8/189	259/23210	0.00132477220046455	0.0274041707926724	0.0217418993121705	Ccne1/Brca1/Cdc6/Trip13/Stil/Gpnmb/Clspn/Ticrr	8
207	module_1_0	GO:0000302	response to reactive oxygen species	7/189	201/23210	0.00133502927152139	0.0274041707926724	0.0217418993121705	Mmp9/Ripk3/Ptprn/Lcn2/Ucp2/Gch1/Sphk1	7
208	module_1_0	GO:0043281	regulation of cysteine-type endopeptidase activity involved in apoptotic process	7/189	201/23210	0.00133502927152139	0.0274041707926724	0.0217418993121705	Mmp9/Myc/Ccn1/Plaur/Sfn/S100a8/S100a9	7
209	module_1_0	GO:0045780	positive regulation of bone resorption	3/189	27/23210	0.00134599990819133	0.0274041707926724	0.0217418993121705	Itgb3/Adam8/Spp1	3
210	module_1_0	GO:0046852	positive regulation of bone remodeling	3/189	27/23210	0.00134599990819133	0.0274041707926724	0.0217418993121705	Itgb3/Adam8/Spp1	3
211	module_1_0	GO:2000401	regulation of lymphocyte migration	4/189	59/23210	0.00136672440357904	0.0276273575866334	0.0219189710739405	Itgb3/Ripk3/Adam8/Ccl20	4
212	module_1_0	GO:0050728	negative regulation of inflammatory response	6/189	149/23210	0.0014121887607994	0.0283439304472504	0.0224874850823824	Il1r2/Smpdl3b/Fndc4/Fpr2/Socs3/Cxcl17	6
213	module_1_0	GO:0070098	chemokine-mediated signaling pathway	4/189	60/23210	0.00145513326092817	0.0290001910452587	0.023008148595699	Ccl9/Ccr1/Ccl20/Cxcl17	4
214	module_1_0	GO:0032612	interleukin-1 production	5/189	104/23210	0.00162855876051308	0.0317704856284233	0.0252060427172873	Hspb1/Il1r2/Ccl20/Panx1/Sphk1	5
215	module_1_0	GO:0061326	renal tubule development	5/189	104/23210	0.00162855876051308	0.0317704856284233	0.0252060427172873	Sox9/Myc/Lif/Tacstd2/Dspp	5
216	module_1_0	GO:0034599	cellular response to oxidative stress	8/189	268/23210	0.00164316318038917	0.0317704856284233	0.0252060427172873	Hspb1/Mmp9/Ripk3/Lcn2/Gch1/Slc25a24/Mmp3/Sphk1	8
217	module_1_0	GO:0030858	positive regulation of epithelial cell differentiation	4/189	62/23210	0.00164376892896267	0.0317704856284233	0.0252060427172873	Sox9/Lif/Serpine1/Sfn	4
218	module_1_0	GO:0006270	DNA replication initiation	3/189	29/23210	0.00166149536148645	0.0317704856284233	0.0252060427172873	Ccne1/Cdc6/Ticrr	3
219	module_1_0	GO:0033687	osteoblast proliferation	3/189	29/23210	0.00166149536148645	0.0317704856284233	0.0252060427172873	Itgb3/Ccn1/Fignl1	3
220	module_1_0	GO:0006979	response to oxidative stress	10/189	400/23210	0.00169727922293947	0.0322369141001255	0.0255760973686322	Hspb1/Mmp9/Ripk3/Ptprn/Lcn2/Ucp2/Gch1/Slc25a24/Mmp3/Sphk1	10
221	module_1_0	GO:0010810	regulation of cell-substrate adhesion	7/189	211/23210	0.00176158963628395	0.0330534521014223	0.0262239216411879	Itgb3/Meltf/Ccn1/Spp1/Serpine1/S100a10/Tacstd2	7
222	module_1_0	GO:0007596	blood coagulation	6/189	156/23210	0.00178350801011733	0.0330534521014223	0.0262239216411879	Itgb3/Anxa2/Fgg/Rap2b/Serpine1/S100a9	6
223	module_1_0	GO:0051098	regulation of binding	10/189	403/23210	0.00179278938732883	0.0330534521014223	0.0262239216411879	Lhx2/Mmp9/Myc/Tmem173/Anxa2/Trib3/Lif/S100a10/Plaur/Lgals3	10
224	module_1_0	GO:0032102	negative regulation of response to external stimulus	9/189	336/23210	0.00180274313202164	0.0330534521014223	0.0262239216411879	Il1r2/Smpdl3b/Anxa2/Fgg/Serpine1/Fndc4/Fpr2/Socs3/Cxcl17	9
225	module_1_0	GO:0051924	regulation of calcium ion transport	8/189	272/23210	0.00180281853012558	0.0330534521014223	0.0262239216411879	Trpv2/Itgb3/Rem2/Ccr1/Anxa2/Serpine1/Lgals3/Dspp	8
226	module_1_0	GO:0001658	branching involved in ureteric bud morphogenesis	4/189	64/23210	0.0018487585897035	0.0330534521014223	0.0262239216411879	Sox9/Myc/Tacstd2/Dspp	4
227	module_1_0	GO:0002763	positive regulation of myeloid leukocyte differentiation	4/189	64/23210	0.0018487585897035	0.0330534521014223	0.0262239216411879	Itgb3/Ccr1/Il34/Lif	4
228	module_1_0	GO:0001667	ameboidal-type cell migration	10/189	406/23210	0.00189260755804971	0.0330534521014223	0.0262239216411879	Sox9/Timp1/Hspb1/Mmp9/Itgb3/Adam8/Glipr2/Anxa3/Serpine1/Tacstd2	10
229	module_1_0	GO:0007599	hemostasis	6/189	158/23210	0.00190207186940306	0.0330534521014223	0.0262239216411879	Itgb3/Anxa2/Fgg/Rap2b/Serpine1/S100a9	6
230	module_1_0	GO:0030316	osteoclast differentiation	5/189	108/23210	0.00192320471240779	0.0330534521014223	0.0262239216411879	Itgb3/Adam8/Ccr1/Anxa2/Cd300lf	5
231	module_1_0	GO:2000106	regulation of leukocyte apoptotic process	5/189	108/23210	0.00192320471240779	0.0330534521014223	0.0262239216411879	Ripk3/Myc/Adam8/Hcar2/Lgals3	5
232	module_1_0	GO:0031638	zymogen activation	4/189	65/23210	0.0019576087041795	0.0330534521014223	0.0262239216411879	Meltf/Anxa2/Fgg/Serpine1	4
233	module_1_0	GO:0150076	neuroinflammatory response	4/189	65/23210	0.0019576087041795	0.0330534521014223	0.0262239216411879	Clu/C5ar1/Fpr2/Sphk1	4
234	module_1_0	GO:0002274	myeloid leukocyte activation	7/189	215/23210	0.00195916743899393	0.0330534521014223	0.0262239216411879	Clu/Anxa3/Clec4d/Cd300lf/C5ar1/Fpr2/Sphk1	7
235	module_1_0	GO:0050817	coagulation	6/189	159/23210	0.00196354589216156	0.0330534521014223	0.0262239216411879	Itgb3/Anxa2/Fgg/Rap2b/Serpine1/S100a9	6
236	module_1_0	GO:0000280	nuclear division	10/189	409/23210	0.00199687492006948	0.0330534521014223	0.0262239216411879	Ccne1/Cdc6/Trip13/Dscc1/Stil/Lif/Ncaph/Fignl1/Cep85/Sphk1	10
237	module_1_0	GO:0032092	positive regulation of protein binding	5/189	109/23210	0.00200257845867126	0.0330534521014223	0.0262239216411879	Mmp9/Tmem173/Anxa2/Trib3/Lgals3	5
238	module_1_0	GO:0072009	nephron epithelium development	5/189	109/23210	0.00200257845867126	0.0330534521014223	0.0262239216411879	Sox9/Myc/Lif/Tacstd2/Dspp	5
239	module_1_0	GO:0048545	response to steroid hormone	7/189	216/23210	0.00201114457019893	0.0330534521014223	0.0262239216411879	Brca1/Il1rn/Spp1/Areg/Anxa3/Eif4ebp1/Acsbg1	7
240	module_1_0	GO:0010574	regulation of vascular endothelial growth factor production	3/189	31/23210	0.00201964830965094	0.0330534521014223	0.0262239216411879	Brca1/C5ar1/Cxcl17	3
241	module_1_0	GO:0033561	regulation of water loss via skin	3/189	31/23210	0.00201964830965094	0.0330534521014223	0.0262239216411879	Cldn1/Sfn/Cldn4	3
242	module_1_0	GO:0061036	positive regulation of cartilage development	3/189	31/23210	0.00201964830965094	0.0330534521014223	0.0262239216411879	Sox9/Ccn1/Anxa2	3
243	module_1_0	GO:2000352	negative regulation of endothelial cell apoptotic process	3/189	31/23210	0.00201964830965094	0.0330534521014223	0.0262239216411879	Fgf21/Fgg/Serpine1	3
244	module_1_0	GO:0031214	biomineral tissue development	6/189	160/23210	0.00202651194215634	0.0330534521014223	0.0262239216411879	Sox9/Ccr1/Ccn1/Spp1/Anxa2/Dspp	6
245	module_1_0	GO:0050878	regulation of body fluid levels	9/189	342/23210	0.00203226171931006	0.0330534521014223	0.0262239216411879	Itgb3/Cldn1/Anxa2/Fgg/Rap2b/Serpine1/Sfn/Cldn4/S100a9	9
246	module_1_0	GO:0002688	regulation of leukocyte chemotaxis	5/189	111/23210	0.00216846978398272	0.0348680084583585	0.0276635529260475	Ccr1/Serpine1/C5ar1/Fpr2/Cxcl17	5
247	module_1_0	GO:0021782	glial cell development	5/189	111/23210	0.00216846978398272	0.0348680084583585	0.0276635529260475	Clu/C5ar1/Fpr2/S100a8/S100a9	5
248	module_1_0	GO:0001655	urogenital system development	9/189	346/23210	0.00219782858962536	0.0351404232126541	0.0278796811279863	Sox9/Aldh1a2/Mmp9/Itgb3/Myc/Lif/Plaur/Tacstd2/Dspp	9
249	module_1_0	GO:0097242	amyloid-beta clearance	3/189	32/23210	0.00221532260802552	0.0352211403410799	0.0279437204193875	Clu/Msr1/C5ar1	3
250	module_1_0	GO:0031348	negative regulation of defense response	7/189	220/23210	0.00222981800090231	0.0352535471651036	0.0279694313197567	Ccr1/Il1r2/Smpdl3b/Fndc4/Fpr2/Socs3/Cxcl17	7
251	module_1_0	GO:0001892	embryonic placenta development	5/189	112/23210	0.00225507032385241	0.0354547167583462	0.0281290350922643	Krt19/Ccn1/Eomes/Lif/Socs3	5
252	module_1_0	GO:2001244	positive regulation of intrinsic apoptotic signaling pathway	4/189	68/23210	0.00231063907585031	0.036127671738433	0.028662943581208	Clu/Ripk3/S100a8/S100a9	4
253	module_1_0	GO:0006898	receptor-mediated endocytosis	7/189	222/23210	0.00234581920904167	0.0363757609331354	0.0288597723899489	Itgb3/Clu/Msr1/Anxa2/Serpine1/Cd14/Fpr2	7
254	module_1_0	GO:0050708	regulation of protein secretion	11/189	490/23210	0.00235221351617094	0.0363757609331354	0.0288597723899489	Oit1/Il1r2/Clec5a/Clec4e/Panx1/Ucp2/Fgg/Inhbb/Hcar2/Vtcn1/Cd14	11
255	module_1_0	GO:0010573	vascular endothelial growth factor production	3/189	33/23210	0.00242236691869843	0.0370556669184679	0.0293991956619275	Brca1/C5ar1/Cxcl17	3
256	module_1_0	GO:2000108	positive regulation of leukocyte apoptotic process	3/189	33/23210	0.00242236691869843	0.0370556669184679	0.0293991956619275	Myc/Adam8/Hcar2	3
257	module_1_0	GO:0061035	regulation of cartilage development	4/189	69/23210	0.00243743410133475	0.0370856908966524	0.0294230160619526	Sox9/Ccn1/Anxa2/Dspp	4
258	module_1_0	GO:0048568	embryonic organ development	11/189	493/23210	0.00246521724301564	0.037307833142964	0.0295992591013361	Sox9/Aldh1a2/Krt19/Myc/Ccn1/Stil/Hoxa1/Eomes/Lif/Hesx1/Socs3	11
259	module_1_0	GO:1990868	response to chemokine	4/189	70/23210	0.00256893280280416	0.038466030856803	0.0305181490859442	Ccl9/Ccr1/Ccl20/Cxcl17	4
260	module_1_0	GO:1990869	cellular response to chemokine	4/189	70/23210	0.00256893280280416	0.038466030856803	0.0305181490859442	Ccl9/Ccr1/Ccl20/Cxcl17	4
261	module_1_0	GO:2000116	regulation of cysteine-type endopeptidase activity	7/189	226/23210	0.00259174586791152	0.0386033726641558	0.0306271132202508	Mmp9/Myc/Ccn1/Plaur/Sfn/S100a8/S100a9	7
262	module_1_0	GO:2000406	positive regulation of T cell migration	3/189	34/23210	0.0026410001572128	0.0391310494498022	0.031045761010388	Itgb3/Adam8/Ccl20	3
263	module_1_0	GO:0044772	mitotic cell cycle phase transition	9/189	356/23210	0.00265907763948671	0.0391936964570176	0.0310954638433396	Ccne1/Brca1/Cdc6/Trip13/Stil/Gpnmb/Eif4ebp1/Clspn/Ticrr	9
264	module_1_0	GO:1901987	regulation of cell cycle phase transition	8/189	290/23210	0.00267913509592601	0.0392847270542519	0.0311676856264531	Ccne1/Brca1/Cdc6/Trip13/Stil/Gpnmb/Clspn/Ticrr	8
265	module_1_0	GO:0060675	ureteric bud morphogenesis	4/189	71/23210	0.00270522112467114	0.0394627617671099	0.0313089346658901	Sox9/Myc/Tacstd2/Dspp	4
266	module_1_0	GO:0097237	cellular response to toxic substance	6/189	170/23210	0.00274336513890921	0.0398139658621182	0.0315875726925416	Ripk3/Lcn2/Akr1b8/Hoxa1/Gch1/Sphk1	6
267	module_1_0	GO:0021612	facial nerve structural organization	2/189	10/23210	0.00284334385325029	0.040030331275565	0.0317592325128436	Hoxa1/Egr2	2
268	module_1_0	GO:1901724	positive regulation of cell proliferation involved in kidney development	2/189	10/23210	0.00284334385325029	0.040030331275565	0.0317592325128436	Itgb3/Myc	2
269	module_1_0	GO:1902947	regulation of tau-protein kinase activity	2/189	10/23210	0.00284334385325029	0.040030331275565	0.0317592325128436	Clu/C5ar1	2
270	module_1_0	GO:2000303	regulation of ceramide biosynthetic process	2/189	10/23210	0.00284334385325029	0.040030331275565	0.0317592325128436	Ccn1/Sphk1	2
271	module_1_0	GO:0000079	regulation of cyclin-dependent protein serine/threonine kinase activity	4/189	72/23210	0.00284638444706646	0.040030331275565	0.0317592325128436	Ccne1/Cdc6/Stil/Sfn	4
272	module_1_0	GO:0072171	mesonephric tubule morphogenesis	4/189	72/23210	0.00284638444706646	0.040030331275565	0.0317592325128436	Sox9/Myc/Tacstd2/Dspp	4
273	module_1_0	GO:0042060	wound healing	9/189	360/23210	0.00286376993699234	0.040030331275565	0.0317592325128436	Timp1/Itgb3/Tnfrsf12a/Ccn1/Anxa2/Fgg/Rap2b/Serpine1/S100a9	9
274	module_1_0	GO:0031424	keratinization	3/189	35/23210	0.00287143365686915	0.040030331275565	0.0317592325128436	Sfn/Sprr1a/Sprr2f	3
275	module_1_0	GO:2000241	regulation of reproductive process	6/189	172/23210	0.00290698884169022	0.0403273452058006	0.0319948771895007	Sox9/Timp1/Trip13/Lif/Inhbb/Lhfpl2	6
276	module_1_0	GO:0043405	regulation of MAP kinase activity	8/189	295/23210	0.00297363248294159	0.041050633788901	0.0325687193125259	Mlkl/Adam8/Il1rn/Trib3/Spred3/Dusp8/Gdf15/Cxcl17	8
277	module_1_0	GO:1903531	negative regulation of secretion by cell	7/189	232/23210	0.00299726498507664	0.0411760189697422	0.0326681973079636	Il11/Oit1/Il1r2/Il1rn/Ucp2/Lif/Inhbb	7
278	module_1_0	GO:0045930	negative regulation of mitotic cell cycle	7/189	233/23210	0.00306932204732131	0.0419622289561319	0.0332919599640801	Brca1/Cdc6/Trip13/Stil/Gpnmb/Clspn/Ticrr	7
279	module_1_0	GO:0030574	collagen catabolic process	3/189	36/23210	0.00311387130235442	0.0423666143541491	0.0336127909307793	Mmp9/Mmp19/Mmp3	3
280	module_1_0	GO:0045807	positive regulation of endocytosis	6/189	175/23210	0.00316598089022635	0.0428695020064142	0.0340117715379139	Clu/Anxa2/Serpine1/Cd300lf/Cd14/Fpr2	6
281	module_1_0	GO:0010955	negative regulation of protein processing	3/189	37/23210	0.00336850966151829	0.0443256650335419	0.0351670610067118	Il1r2/Chac1/Serpine1	3
282	module_1_0	GO:1903318	negative regulation of protein maturation	3/189	37/23210	0.00336850966151829	0.0443256650335419	0.0351670610067118	Il1r2/Chac1/Serpine1	3
283	module_1_0	GO:0046883	regulation of hormone secretion	8/189	302/23210	0.00342766294743991	0.0443256650335419	0.0351670610067118	Il11/Oit1/Spp1/Ucp2/Fgg/Lif/Inhbb/Hcar2	8
284	module_1_0	GO:0072001	renal system development	8/189	302/23210	0.00342766294743991	0.0443256650335419	0.0351670610067118	Sox9/Aldh1a2/Mmp9/Itgb3/Myc/Lif/Tacstd2/Dspp	8
285	module_1_0	GO:0000075	cell cycle checkpoint	6/189	178/23210	0.0034418229125666	0.0443256650335419	0.0351670610067118	Brca1/Cdc6/Trip13/Stil/Clspn/Ticrr	6
286	module_1_0	GO:0001765	membrane raft assembly	2/189	11/23210	0.00345662672047267	0.0443256650335419	0.0351670610067118	Anxa2/S100a10	2
287	module_1_0	GO:0071600	otic vesicle morphogenesis	2/189	11/23210	0.00345662672047267	0.0443256650335419	0.0351670610067118	Sox9/Hesx1	2
288	module_1_0	GO:0090153	regulation of sphingolipid biosynthetic process	2/189	11/23210	0.00345662672047267	0.0443256650335419	0.0351670610067118	Ccn1/Sphk1	2
289	module_1_0	GO:1905038	regulation of membrane lipid metabolic process	2/189	11/23210	0.00345662672047267	0.0443256650335419	0.0351670610067118	Ccn1/Sphk1	2
290	module_1_0	GO:0001913	T cell mediated cytotoxicity	4/189	76/23210	0.00346147419519885	0.0443256650335419	0.0351670610067118	Serpinb9b/Ripk3/Pvr/Raet1e	4
291	module_1_0	GO:0070228	regulation of lymphocyte apoptotic process	4/189	76/23210	0.00346147419519885	0.0443256650335419	0.0351670610067118	Ripk3/Myc/Adam8/Lgals3	4
292	module_1_0	GO:1904029	regulation of cyclin-dependent protein kinase activity	4/189	76/23210	0.00346147419519885	0.0443256650335419	0.0351670610067118	Ccne1/Cdc6/Stil/Sfn	4
293	module_1_0	GO:0016485	protein processing	7/189	239/23210	0.0035299083574056	0.0449983813128731	0.0357007801154392	Myc/Meltf/Il1r2/Chac1/Anxa2/Fgg/Serpine1	7
294	module_1_0	GO:0030193	regulation of blood coagulation	4/189	77/23210	0.00362827174008787	0.0459311288676518	0.0364408026314678	Anxa2/Fgg/Serpine1/S100a9	4
295	module_1_0	GO:2000403	positive regulation of lymphocyte migration	3/189	38/23210	0.00363553811531943	0.0459311288676518	0.0364408026314678	Itgb3/Adam8/Ccl20	3
296	module_1_0	GO:0010389	regulation of G2/M transition of mitotic cell cycle	4/189	78/23210	0.0038004433509192	0.0475896224915988	0.0377566169888712	Brca1/Cdc6/Clspn/Ticrr	4
297	module_1_0	GO:1900046	regulation of hemostasis	4/189	78/23210	0.0038004433509192	0.0475896224915988	0.0377566169888712	Anxa2/Fgg/Serpine1/S100a9	4
298	module_1_0	GO:0048608	reproductive structure development	10/189	449/23210	0.00388599883215875	0.0484465933700849	0.0384365198654979	Sox9/Krt19/Ptprn/Ccn1/Eomes/Lif/Serpine1/Gjb3/Plaur/Socs3	10
299	module_1_0	GO:0035690	cellular response to drug	9/189	380/23210	0.0040816471327758	0.0498876982005236	0.0395798624741368	Sox9/Brca1/Ripk3/Myc/Lcn2/Hoxa1/Eif4ebp1/Serpine1/Sphk1	9
300	module_1_0	GO:0060562	epithelial tube morphogenesis	9/189	380/23210	0.0040816471327758	0.0498876982005236	0.0395798624741368	Lhx2/Sox9/Aldh1a2/Myc/Stil/Areg/Hesx1/Tacstd2/Dspp	9
301	module_1_0	GO:0021561	facial nerve development	2/189	12/23210	0.0041258000415026	0.0498876982005236	0.0395798624741368	Hoxa1/Egr2	2
302	module_1_0	GO:0021610	facial nerve morphogenesis	2/189	12/23210	0.0041258000415026	0.0498876982005236	0.0395798624741368	Hoxa1/Egr2	2
303	module_1_0	GO:0032799	low-density lipoprotein receptor particle metabolic process	2/189	12/23210	0.0041258000415026	0.0498876982005236	0.0395798624741368	Itgb3/Anxa2	2
304	module_1_0	GO:0045717	negative regulation of fatty acid biosynthetic process	2/189	12/23210	0.0041258000415026	0.0498876982005236	0.0395798624741368	Brca1/Trib3	2
305	module_1_0	GO:0061458	reproductive system development	10/189	453/23210	0.00413415616769813	0.0498876982005236	0.0395798624741368	Sox9/Krt19/Ptprn/Ccn1/Eomes/Lif/Serpine1/Gjb3/Plaur/Socs3	10
306	module_1_0	GO:0051101	regulation of DNA binding	5/189	129/23210	0.00414261804845337	0.0498876982005236	0.0395798624741368	Lhx2/Mmp9/Myc/Lif/Plaur	5
307	module_1_0	GO:0072078	nephron tubule morphogenesis	4/189	80/23210	0.00416123108190404	0.0498995083126628	0.0395892323715491	Sox9/Myc/Tacstd2/Dspp	4
308	module_0_1	GO:0042110	T cell activation	62/546	491/23210	1.59493031909342e-27	6.62853040615225e-24	4.97618259557147e-24	Lck/Aire/Tbx21/Ebi3/Ly9/Tnfsf14/Tnfaip8l2/Cd48/Cd83/Ager/H2-M3/Igf1/Dock2/Itk/Fkbp1b/Syk/Nckap1l/Cd86/Cd4/H2-Oa/Aif1/Cd74/Cd6/Zap70/Ptprc/Xcl1/Cd2/Rhoh/Ephb6/Lag3/Clec4a2/Coro1a/Lat/Sash3/Was/Il2rg/Cd209a/Psmb10/Thy1/Rac2/Vav1/Batf/Cd300a/Ccl5/Tmem98/Card11/H2-Aa/Wnt4/H2-DMa/Ccr7/Igfbp2/Hlx/Flt3/Cdkn2a/Ccr2/Carmil2/Spn/Lax1/Btla/Rasal3/Fcer1g/H2-Ab1	62
309	module_0_1	GO:0007159	leukocyte cell-cell adhesion	48/546	319/23210	7.63668547452623e-25	1.58690324160655e-21	1.19132293402609e-21	Lck/Itgb7/Tbx21/Tnfsf14/Tnfaip8l2/Cd83/Ager/H2-M3/Igf1/Madcam1/Syk/Nckap1l/Cd86/Cd4/Aif1/Cd74/Cd6/Fermt3/Zap70/Ptprc/Xcl1/Ephb6/Lag3/Coro1a/Sash3/Il2rg/Thy1/Podxl2/Rac2/Cd300a/Ccl5/Card11/H2-Aa/H2-DMa/Ccr7/Igfbp2/Hlx/Cdkn2a/Selplg/Ccr2/Carmil2/Spn/Lax1/Btla/Rasal3/Cx3cr1/Ptafr/H2-Ab1	48
310	module_0_1	GO:0050863	regulation of T cell activation	44/546	304/23210	3.66581504694108e-22	5.07837577836237e-19	3.81244764881872e-19	Lck/Tbx21/Tnfsf14/Tnfaip8l2/Cd83/Ager/H2-M3/Igf1/Syk/Nckap1l/Cd86/Cd4/H2-Oa/Aif1/Cd74/Cd6/Zap70/Ptprc/Xcl1/Ephb6/Lag3/Coro1a/Lat/Sash3/Il2rg/Cd209a/Thy1/Rac2/Cd300a/Ccl5/Card11/H2-Aa/H2-DMa/Ccr7/Igfbp2/Hlx/Cdkn2a/Ccr2/Carmil2/Spn/Lax1/Btla/Rasal3/H2-Ab1	44
311	module_0_1	GO:0046651	lymphocyte proliferation	43/546	308/23210	4.64124234850295e-21	4.82225080009456e-18	3.6201690318323e-18	Ebi3/Tnfrsf13b/Ager/H2-M3/Cd40/Igf1/Dock2/Fkbp1b/Syk/Nckap1l/Cd86/Cd4/Aif1/Cd74/Cd6/Zap70/Ptprc/Xcl1/Ephb6/Siglecg/Cd22/Tyrobp/Coro1a/Sash3/Btk/Cd209a/Psmb10/Rac2/Cd300a/Ccl5/Card11/H2-Aa/Wnt4/Ccr7/Igfbp2/Flt3/Cdkn2a/Ccr2/Carmil2/Spn/Btla/Rasal3/H2-Ab1	43
312	module_0_1	GO:0032943	mononuclear cell proliferation	43/546	310/23210	5.99495224050557e-21	4.98300430230823e-18	3.74085019807548e-18	Ebi3/Tnfrsf13b/Ager/H2-M3/Cd40/Igf1/Dock2/Fkbp1b/Syk/Nckap1l/Cd86/Cd4/Aif1/Cd74/Cd6/Zap70/Ptprc/Xcl1/Ephb6/Siglecg/Cd22/Tyrobp/Coro1a/Sash3/Btk/Cd209a/Psmb10/Rac2/Cd300a/Ccl5/Card11/H2-Aa/Wnt4/Ccr7/Igfbp2/Flt3/Cdkn2a/Ccr2/Carmil2/Spn/Btla/Rasal3/H2-Ab1	43
313	module_0_1	GO:0070661	leukocyte proliferation	44/546	331/23210	1.14407369577104e-20	7.92461713270741e-18	5.94918321800941e-18	Ebi3/Tnfrsf13b/Ager/H2-M3/Cd40/Igf1/Dock2/Fkbp1b/Syk/Nckap1l/Cd86/Cd4/Aif1/Cd74/Csf1r/Cd6/Zap70/Ptprc/Xcl1/Ephb6/Siglecg/Cd22/Tyrobp/Coro1a/Sash3/Btk/Cd209a/Psmb10/Rac2/Cd300a/Ccl5/Card11/H2-Aa/Wnt4/Ccr7/Igfbp2/Flt3/Cdkn2a/Ccr2/Carmil2/Spn/Btla/Rasal3/H2-Ab1	44
314	module_0_1	GO:1903037	regulation of leukocyte cell-cell adhesion	41/546	287/23210	1.65075089163673e-20	9.80074386520321e-18	7.35763254558085e-18	Lck/Tbx21/Tnfsf14/Tnfaip8l2/Cd83/Ager/H2-M3/Igf1/Syk/Nckap1l/Cd86/Cd4/Aif1/Cd74/Cd6/Zap70/Ptprc/Xcl1/Ephb6/Lag3/Coro1a/Sash3/Il2rg/Thy1/Cd300a/Ccl5/Card11/H2-Aa/H2-DMa/Ccr7/Igfbp2/Hlx/Cdkn2a/Ccr2/Carmil2/Spn/Lax1/Btla/Rasal3/Ptafr/H2-Ab1	41
315	module_0_1	GO:0050670	regulation of lymphocyte proliferation	36/546	225/23210	8.23588733494698e-20	4.27854347050496e-17	3.21199606062932e-17	Tnfrsf13b/Ager/H2-M3/Cd40/Igf1/Syk/Nckap1l/Cd86/Cd4/Aif1/Cd74/Cd6/Zap70/Ptprc/Xcl1/Siglecg/Cd22/Tyrobp/Coro1a/Sash3/Btk/Cd209a/Rac2/Cd300a/Ccl5/Card11/H2-Aa/Ccr7/Igfbp2/Cdkn2a/Ccr2/Carmil2/Spn/Btla/Rasal3/H2-Ab1	36
316	module_0_1	GO:0032944	regulation of mononuclear cell proliferation	36/546	227/23210	1.1147313783708e-19	5.14758178723228e-17	3.86440211168545e-17	Tnfrsf13b/Ager/H2-M3/Cd40/Igf1/Syk/Nckap1l/Cd86/Cd4/Aif1/Cd74/Cd6/Zap70/Ptprc/Xcl1/Siglecg/Cd22/Tyrobp/Coro1a/Sash3/Btk/Cd209a/Rac2/Cd300a/Ccl5/Card11/H2-Aa/Ccr7/Igfbp2/Cdkn2a/Ccr2/Carmil2/Spn/Btla/Rasal3/H2-Ab1	36
317	module_0_1	GO:0050870	positive regulation of T cell activation	33/546	187/23210	1.30138108177477e-19	5.40853977585593e-17	4.06030897513727e-17	Lck/Tnfsf14/Cd83/Ager/H2-M3/Igf1/Syk/Nckap1l/Cd86/Cd4/Aif1/Cd74/Cd6/Zap70/Ptprc/Xcl1/Ephb6/Coro1a/Sash3/Il2rg/Thy1/Ccl5/Card11/H2-Aa/H2-DMa/Ccr7/Igfbp2/Hlx/Ccr2/Carmil2/Spn/Rasal3/H2-Ab1	33
318	module_0_1	GO:1903039	positive regulation of leukocyte cell-cell adhesion	34/546	203/23210	2.01165714986177e-19	7.6004064680232e-17	5.70579118869884e-17	Lck/Tnfsf14/Cd83/Ager/H2-M3/Igf1/Syk/Nckap1l/Cd86/Cd4/Aif1/Cd74/Cd6/Zap70/Ptprc/Xcl1/Ephb6/Coro1a/Sash3/Il2rg/Thy1/Ccl5/Card11/H2-Aa/H2-DMa/Ccr7/Igfbp2/Hlx/Ccr2/Carmil2/Spn/Rasal3/Ptafr/H2-Ab1	34
319	module_0_1	GO:0042098	T cell proliferation	34/546	205/23210	2.7706307769023e-19	9.59561792400495e-17	7.20364001994597e-17	Ebi3/Ager/H2-M3/Igf1/Dock2/Fkbp1b/Syk/Nckap1l/Cd86/Cd4/Aif1/Cd6/Zap70/Ptprc/Xcl1/Ephb6/Coro1a/Sash3/Cd209a/Psmb10/Rac2/Ccl5/Card11/H2-Aa/Wnt4/Ccr7/Igfbp2/Cdkn2a/Ccr2/Carmil2/Spn/Btla/Rasal3/H2-Ab1	34
320	module_0_1	GO:0001819	positive regulation of cytokine production	49/546	449/23210	3.47206947375069e-19	1.10999390253137e-16	8.33296673700166e-17	Ly9/Il27ra/Cd83/Ager/H2-M3/Cd40/Syk/Gsdmd/Nfatc4/Aif1/Ltb/Cd74/Csf1r/Cd6/Casp1/Il1rl1/Ptprc/Xcl1/Card9/Postn/Cd2/Pf4/Tyrobp/Sash3/Casp4/Ccl5/Twist1/Lum/Card11/Unc93b1/Spon2/Aim2/Ccr7/C3ar1/Flt3/Cd300c2/Tlr1/Ccr2/Carmil2/Ffar2/Spn/Rab7b/Ptafr/Fcer1g/Nlrp1b/Lilra5/Naip5/Ccr5/Mndal	49
321	module_0_1	GO:0070663	regulation of leukocyte proliferation	36/546	238/23210	5.56206932638304e-19	1.65114000860342e-16	1.23954687845108e-16	Tnfrsf13b/Ager/H2-M3/Cd40/Igf1/Syk/Nckap1l/Cd86/Cd4/Aif1/Cd74/Cd6/Zap70/Ptprc/Xcl1/Siglecg/Cd22/Tyrobp/Coro1a/Sash3/Btk/Cd209a/Rac2/Cd300a/Ccl5/Card11/H2-Aa/Ccr7/Igfbp2/Cdkn2a/Ccr2/Carmil2/Spn/Btla/Rasal3/H2-Ab1	36
322	module_0_1	GO:0022407	regulation of cell-cell adhesion	45/546	395/23210	1.97735667543988e-18	5.4785962287521e-16	4.11290188491495e-16	Lck/Tbx21/Tnfsf14/Tnfaip8l2/Cd83/Ager/H2-M3/Igf1/Syk/Nckap1l/Cd86/Cd4/Aif1/Cd74/Cd6/Fermt3/Zap70/Ptprc/Xcl1/Ephb6/Lag3/Coro1a/Sash3/Il2rg/Thy1/Cd300a/Ccl5/Card11/H2-Aa/Wnt4/H2-DMa/Ccr7/Igfbp2/Hlx/Mdga1/Cdkn2a/Ccr2/Carmil2/Spn/Lax1/Btla/Rasal3/Ptafr/H2-Ab1/Ccr5	45
323	module_0_1	GO:0022409	positive regulation of cell-cell adhesion	35/546	242/23210	7.49189040783959e-18	1.94601853343633e-15	1.46091862952872e-15	Lck/Tnfsf14/Cd83/Ager/H2-M3/Igf1/Syk/Nckap1l/Cd86/Cd4/Aif1/Cd74/Cd6/Zap70/Ptprc/Xcl1/Ephb6/Coro1a/Sash3/Il2rg/Thy1/Ccl5/Card11/H2-Aa/H2-DMa/Ccr7/Igfbp2/Hlx/Ccr2/Carmil2/Spn/Rasal3/Ptafr/H2-Ab1/Ccr5	35
324	module_0_1	GO:0050900	leukocyte migration	41/546	340/23210	8.87879619404138e-18	2.14321050717044e-15	1.60895495244749e-15	Pdgfb/Aire/Mmp14/Itgb7/Tbx21/Il27ra/Tnfsf14/Ccl8/Ager/Madcam1/Myo1g/Syk/Cxcl14/Thbs4/Nckap1l/Gcsam/Aif1/Cd74/Xcl1/Padi2/Pf4/Cxcl9/Ptn/Coro1a/Ccl22/Thy1/Podxl2/Rac2/Vav1/Cd300a/Ccl5/Ccr7/Camk1d/C3ar1/Selplg/Ccr2/Ffar2/Spn/Cx3cr1/Ptafr/Fcer1g	41
325	module_0_1	GO:0045785	positive regulation of cell adhesion	45/546	411/23210	9.2824324179663e-18	2.14321050717044e-15	1.60895495244749e-15	Lck/Tnfsf14/Fbln1/Cd83/Ager/H2-M3/Igf1/Syk/Nckap1l/Ccdc80/Cd86/Cd4/Smoc2/Aif1/Cd74/Cd6/Zap70/Fn1/Ptprc/Xcl1/Ptn/Ephb6/Coro1a/Sash3/Il2rg/Thy1/Vav1/Ccl5/Card11/H2-Aa/Wnt4/H2-DMa/Ccr7/Tgfb2/Igfbp2/Hlx/Egflam/Ccr2/Carmil2/Spn/Rasal3/Ptafr/Fbln2/H2-Ab1/Ccr5	45
326	module_0_1	GO:0019882	antigen processing and presentation	24/546	110/23210	8.06327771954711e-17	1.76373590539146e-14	1.32407507815721e-14	Fcgr1/H2-M3/H2-M2/H2-Oa/Psmb8/H2-M5/Cd74/Clec4a2/Was/H2-Aa/Unc93b1/H2-DMb2/H2-DMa/Ccr7/Ctss/H2-Ob/Flt3/Fcer1g/H2-Q7/H2-Eb1/H2-Ab1/H2-T10/H2-Q1/Psmb9	24
327	module_0_1	GO:0030098	lymphocyte differentiation	42/546	395/23210	3.42890274429367e-16	7.12525990264224e-14	5.34908828109812e-14	Lck/Aire/Mmp14/Tbx21/Spi1/Hdac9/Ly9/Pou2f2/Cd83/H2-M3/Dock2/Itk/Syk/Nckap1l/Cd4/H2-Oa/Cd74/Zap70/Ptprc/Rhoh/Lag3/Sash3/Btk/Il2rg/Lyl1/Vav1/Batf/Tmem98/Card11/H2-Aa/Wnt4/H2-DMa/Ccr7/Hlx/Cd79b/Flt3/Cdkn2a/Ccr2/Carmil2/Spn/Fcer1g/H2-Ab1	42
328	module_0_1	GO:0042129	regulation of T cell proliferation	28/546	170/23210	5.05131111540323e-16	9.99678523600754e-14	7.50480508574194e-14	Ager/H2-M3/Igf1/Syk/Nckap1l/Cd86/Cd4/Aif1/Cd6/Zap70/Ptprc/Xcl1/Coro1a/Sash3/Cd209a/Rac2/Ccl5/Card11/H2-Aa/Ccr7/Igfbp2/Cdkn2a/Ccr2/Carmil2/Spn/Btla/Rasal3/H2-Ab1	28
329	module_0_1	GO:0048002	antigen processing and presentation of peptide antigen	19/546	68/23210	9.67073538564692e-16	1.82688983012494e-13	1.3714861092372e-13	Fcgr1/H2-M3/H2-M2/H2-Oa/H2-M5/Cd74/Clec4a2/H2-Aa/Unc93b1/H2-DMb2/H2-DMa/Ctss/H2-Ob/Fcer1g/H2-Q7/H2-Eb1/H2-Ab1/H2-T10/H2-Q1	19
330	module_0_1	GO:0030217	T cell differentiation	34/546	269/23210	1.45253712028795e-15	2.62467142257249e-13	1.97039818056453e-13	Lck/Aire/Tbx21/Ly9/Cd83/H2-M3/Dock2/Itk/Syk/Nckap1l/Cd4/H2-Oa/Cd74/Zap70/Ptprc/Rhoh/Lag3/Sash3/Il2rg/Vav1/Batf/Tmem98/Card11/H2-Aa/Wnt4/H2-DMa/Ccr7/Hlx/Flt3/Cdkn2a/Ccr2/Carmil2/Spn/Fcer1g	34
331	module_0_1	GO:0002274	myeloid leukocyte activation	30/546	215/23210	4.74699562686589e-15	8.2202140938561e-13	6.17109431492566e-13	Tspan32/Spi1/Cd48/Ager/Dock2/Syk/Myo1f/Aif1/Casp1/Il1rl1/Batf3/Rhoh/Tyrobp/Lat/Btk/Slc7a2/Rac2/Batf/Cd300a/Ccl5/Ubd/C1qa/Tlr1/Ccr2/Cx3cr1/Ptafr/Fcer1g/Pirb/Fcgr4/Pilrb1	30
332	module_0_1	GO:0002683	negative regulation of immune system process	44/546	473/23210	8.87345423968222e-15	1.47512303280477e-12	1.10740708911234e-12	Tspan32/Tbx21/Il27ra/Tnfrsf13b/Tnfaip8l2/H2-M3/Igf1/Gcsam/Cd86/H2-Oa/Cd74/Pik3ap1/Il1rl1/Ptprc/Xcl1/Padi2/Pf4/A2m/Lag3/Siglecg/Cd22/Tyrobp/Btk/Thy1/Lmo2/Cd300a/H2-Aa/C1qc/Tgfb2/Hlx/Tbc1d10c/H2-Ob/Flt3/Cdkn2a/Ccr2/Spn/Lax1/Btla/Rab7b/Fcer1g/Arrb2/Pilrb1/H2-Ab1/Klrb1b	44
333	module_0_1	GO:0042102	positive regulation of T cell proliferation	21/546	98/23210	1.02405470431853e-14	1.63691205813377e-12	1.22886564518224e-12	Ager/Igf1/Syk/Nckap1l/Cd86/Cd4/Aif1/Cd6/Zap70/Ptprc/Xcl1/Coro1a/Sash3/Ccl5/Card11/Ccr7/Igfbp2/Ccr2/Carmil2/Spn/Rasal3	21
334	module_0_1	GO:0002697	regulation of immune effector process	41/546	420/23210	1.48535598291524e-14	2.28634794999842e-12	1.71641135803539e-12	Tspan32/Tbx21/Il27ra/Ager/Fcgr1/H2-M3/H2-M2/Cd40/Syk/H2-M5/Cd74/Ptprc/Xcl1/A2m/Lag3/Siglecg/Cd22/Sash3/Was/Btk/Rac2/Vav1/Cd300a/Ccl5/Spon2/Aim2/Ccr7/Tgfb2/Hlx/Tril/Ccr2/Ffar2/Spn/Ptafr/Fcer1g/Arrb2/H2-Q7/Pms2/Klrb1b/H2-T10/H2-Q1	41
335	module_0_1	GO:0050867	positive regulation of cell activation	43/546	461/23210	1.64805140322871e-14	2.44617915422089e-12	1.83640013502627e-12	Lck/Pdgfb/Mmp14/Tbx21/Tnfsf14/Cd83/Ager/H2-M3/Cd40/Igf1/Syk/Nckap1l/Cd86/Cd4/Aif1/Cd74/Cd6/Il1rl1/Zap70/Ptprc/Xcl1/Ephb6/Tyrobp/Coro1a/Sash3/Il2rg/Thy1/Ccl5/Card11/H2-Aa/H2-DMa/Ccr7/Igfbp2/Hlx/Ccr2/Carmil2/Spn/Rasal3/Ptafr/Fcer1g/Lilra5/H2-Ab1/Pms2	43
336	module_0_1	GO:0046631	alpha-beta T cell activation	25/546	157/23210	4.25216785232799e-14	6.093796411819e-12	4.57474610319425e-12	Tbx21/Ly9/Cd83/Ager/H2-M3/Dock2/Itk/Syk/Nckap1l/Zap70/Ptprc/Xcl1/Clec4a2/Sash3/Il2rg/Batf/Cd300a/Tmem98/Ccr7/Hlx/Ccr2/Spn/Btla/Rasal3/H2-Ab1	25
337	module_0_1	GO:0002819	regulation of adaptive immune response	28/546	205/23210	6.77590793051426e-14	9.38689111973908e-12	7.04694424773483e-12	Tbx21/Il27ra/Cd48/Ager/Fcgr1/H2-M3/H2-M2/Cd40/Cd4/H2-M5/Cd74/Il1rl1/Ptprc/Xcl1/Sash3/Was/Btk/H2-DMa/Ccr7/Hlx/Ccr2/Spn/Fcer1g/H2-Q7/H2-Ab1/Pms2/H2-T10/H2-Q1	28
338	module_0_1	GO:0002460	adaptive immune response based on somatic recombination of immune receptors built from immunoglobulin superfamily domains	41/546	441/23210	7.68197565286873e-14	1.02988034881685e-11	7.73153678611304e-12	Aire/Tbx21/Ly9/Il27ra/Pou2f2/Ager/Fcgr1/H2-M3/H2-M2/Cd40/Myo1g/Cd4/H2-M5/Cd74/Il1rl1/Ptprc/Xcl1/Ephb6/Sash3/Was/Btk/Batf/Tmem98/C1qa/C1qc/C1qb/H2-DMa/Ccr7/C1s1/Hlx/C3ar1/Ccr2/Spn/Fcer1g/Pirb/H2-Q7/C4b/H2-Ab1/Pms2/H2-T10/H2-Q1	41
339	module_0_1	GO:0002478	antigen processing and presentation of exogenous peptide antigen	12/546	25/23210	1.00325711315783e-13	1.30298017571373e-11	9.78175685328883e-12	Fcgr1/H2-M3/H2-Oa/Cd74/Clec4a2/H2-Aa/Unc93b1/H2-DMb2/H2-DMa/Fcer1g/H2-Eb1/H2-Ab1	12
340	module_0_1	GO:0002449	lymphocyte mediated immunity	40/546	425/23210	1.04800621527786e-13	1.31985267596812e-11	9.90842239899071e-12	Aire/Tbx21/Il27ra/Pou2f2/Ager/Fcgr1/H2-M3/H2-M2/Cd40/Myo1g/H2-M5/Cd74/Ptprc/Xcl1/Ephb6/Lag3/Klrd1/Coro1a/Sash3/Was/Btk/Vav1/Batf/C1qa/C1qc/C1qb/H2-DMa/C1s1/Ccr2/Spn/Fcer1g/Pirb/Arrb2/H2-Q7/C4b/H2-Ab1/Pms2/Klrb1b/H2-T10/H2-Q1	40
341	module_0_1	GO:0002696	positive regulation of leukocyte activation	41/546	446/23210	1.11854863116834e-13	1.34880510438638e-11	1.01257746046331e-11	Lck/Mmp14/Tbx21/Tnfsf14/Cd83/Ager/H2-M3/Cd40/Igf1/Syk/Nckap1l/Cd86/Cd4/Aif1/Cd74/Cd6/Il1rl1/Zap70/Ptprc/Xcl1/Ephb6/Tyrobp/Coro1a/Sash3/Il2rg/Thy1/Ccl5/Card11/H2-Aa/H2-DMa/Ccr7/Igfbp2/Hlx/Ccr2/Carmil2/Spn/Rasal3/Ptafr/Fcer1g/H2-Ab1/Pms2	41
342	module_0_1	GO:0032680	regulation of tumor necrosis factor production	25/546	164/23210	1.18922302344385e-13	1.34880510438638e-11	1.01257746046331e-11	Il27ra/Ager/Igf1/Syk/Nfatc4/Ptprc/Card9/Cd2/Pf4/Clec4a2/Tyrobp/Sash3/Twist1/Spon2/Ccr7/Flt3/Tlr1/Ccr2/Spn/Cx3cr1/Ptafr/Fcer1g/Arrb2/Lilra5/Ccr5	25
343	module_0_1	GO:0050671	positive regulation of lymphocyte proliferation	23/546	136/23210	1.18975648463096e-13	1.34880510438638e-11	1.01257746046331e-11	Ager/Cd40/Igf1/Syk/Nckap1l/Cd86/Cd4/Aif1/Cd74/Cd6/Zap70/Ptprc/Xcl1/Coro1a/Sash3/Ccl5/Card11/Ccr7/Igfbp2/Ccr2/Carmil2/Spn/Rasal3	23
344	module_0_1	GO:1902105	regulation of leukocyte differentiation	33/546	294/23210	1.20081301401098e-13	1.34880510438638e-11	1.01257746046331e-11	Lck/Mmp14/Tbx21/Cd83/Ager/H2-M3/Syk/Nckap1l/Hcls1/Cd4/H2-Oa/Cd74/Csf1r/Zap70/Ptprc/Pf4/Lag3/Tyrobp/Sash3/Il2rg/Ccl5/Card11/H2-Aa/C1qc/H2-DMa/Ccr7/Hlx/Flt3/Cdkn2a/Rbp1/Ccr2/Carmil2/Pilrb1	33
345	module_0_1	GO:1903555	regulation of tumor necrosis factor superfamily cytokine production	25/546	166/23210	1.57951027524086e-13	1.727485448395e-11	1.29686106809249e-11	Il27ra/Ager/Igf1/Syk/Nfatc4/Ptprc/Card9/Cd2/Pf4/Clec4a2/Tyrobp/Sash3/Twist1/Spon2/Ccr7/Flt3/Tlr1/Ccr2/Spn/Cx3cr1/Ptafr/Fcer1g/Arrb2/Lilra5/Ccr5	25
346	module_0_1	GO:0032946	positive regulation of mononuclear cell proliferation	23/546	138/23210	1.64239115234909e-13	1.75019939209303e-11	1.31391292187927e-11	Ager/Cd40/Igf1/Syk/Nckap1l/Cd86/Cd4/Aif1/Cd74/Cd6/Zap70/Ptprc/Xcl1/Coro1a/Sash3/Ccl5/Card11/Ccr7/Igfbp2/Ccr2/Carmil2/Spn/Rasal3	23
347	module_0_1	GO:0032640	tumor necrosis factor production	25/546	167/23210	1.81743009928455e-13	1.88830987315665e-11	1.41759547744195e-11	Il27ra/Ager/Igf1/Syk/Nfatc4/Ptprc/Card9/Cd2/Pf4/Clec4a2/Tyrobp/Sash3/Twist1/Spon2/Ccr7/Flt3/Tlr1/Ccr2/Spn/Cx3cr1/Ptafr/Fcer1g/Arrb2/Lilra5/Ccr5	25
348	module_0_1	GO:0051251	positive regulation of lymphocyte activation	38/546	394/23210	2.06216532988841e-13	2.09033149049176e-11	1.56925751932972e-11	Lck/Mmp14/Tbx21/Tnfsf14/Cd83/Ager/H2-M3/Cd40/Igf1/Syk/Nckap1l/Cd86/Cd4/Aif1/Cd74/Cd6/Zap70/Ptprc/Xcl1/Ephb6/Tyrobp/Coro1a/Sash3/Il2rg/Thy1/Ccl5/Card11/H2-Aa/H2-DMa/Ccr7/Igfbp2/Hlx/Ccr2/Carmil2/Spn/Rasal3/H2-Ab1/Pms2	38
349	module_0_1	GO:0071706	tumor necrosis factor superfamily cytokine production	25/546	170/23210	2.75142395179986e-13	2.72259951040005e-11	2.04391493562275e-11	Il27ra/Ager/Igf1/Syk/Nfatc4/Ptprc/Card9/Cd2/Pf4/Clec4a2/Tyrobp/Sash3/Twist1/Spon2/Ccr7/Flt3/Tlr1/Ccr2/Spn/Cx3cr1/Ptafr/Fcer1g/Arrb2/Lilra5/Ccr5	25
350	module_0_1	GO:0002822	regulation of adaptive immune response based on somatic recombination of immune receptors built from immunoglobulin superfamily domains	26/546	189/23210	4.52549345630515e-13	4.37394204753586e-11	3.28361385666792e-11	Tbx21/Il27ra/Ager/Fcgr1/H2-M3/H2-M2/Cd40/Cd4/H2-M5/Il1rl1/Ptprc/Xcl1/Sash3/Was/Btk/H2-DMa/Ccr7/Hlx/Ccr2/Spn/Fcer1g/H2-Q7/H2-Ab1/Pms2/H2-T10/H2-Q1	26
351	module_0_1	GO:0070665	positive regulation of leukocyte proliferation	23/546	145/23210	4.8570377021308e-13	4.58769288410355e-11	3.44408127969275e-11	Ager/Cd40/Igf1/Syk/Nckap1l/Cd86/Cd4/Aif1/Cd74/Cd6/Zap70/Ptprc/Xcl1/Coro1a/Sash3/Ccl5/Card11/Ccr7/Igfbp2/Ccr2/Carmil2/Spn/Rasal3	23
352	module_0_1	GO:0002821	positive regulation of adaptive immune response	23/546	147/23210	6.54240652012489e-13	6.04227588836423e-11	4.53606852061993e-11	Tbx21/Il27ra/Fcgr1/H2-M3/H2-M2/Cd40/Cd4/H2-M5/Cd74/Ptprc/Xcl1/Sash3/Btk/H2-DMa/Ccr7/Hlx/Ccr2/Fcer1g/H2-Q7/H2-Ab1/Pms2/H2-T10/H2-Q1	23
353	module_0_1	GO:0050663	cytokine secretion	29/546	244/23210	8.90995204610464e-13	8.04994797904584e-11	6.04327182257532e-11	Hdac9/Il27ra/Fbln1/Ager/Syk/Gsdmd/Aif1/Csf1r/Casp1/Il1rl1/Fn1/Postn/Cd2/Ephb6/Casp4/Ssc5d/Twist1/Card11/Unc93b1/Aim2/Ccr7/Flt3/Cd300c2/Tlr1/Carmil2/Ffar2/Nlrp1b/Lilra5/Ccr5	29
354	module_0_1	GO:0050707	regulation of cytokine secretion	27/546	213/23210	1.17762176725092e-12	1.0413183116372e-10	7.81740407196358e-11	Hdac9/Il27ra/Fbln1/Ager/Syk/Gsdmd/Aif1/Csf1r/Casp1/Il1rl1/Fn1/Postn/Cd2/Casp4/Ssc5d/Twist1/Unc93b1/Aim2/Ccr7/Flt3/Cd300c2/Tlr1/Carmil2/Ffar2/Nlrp1b/Lilra5/Ccr5	27
355	module_0_1	GO:0032760	positive regulation of tumor necrosis factor production	19/546	98/23210	1.29963158475379e-12	1.12526434713265e-10	8.44760530089961e-11	Ager/Syk/Nfatc4/Ptprc/Card9/Cd2/Pf4/Tyrobp/Sash3/Twist1/Spon2/Ccr7/Tlr1/Ccr2/Spn/Ptafr/Fcer1g/Lilra5/Ccr5	19
356	module_0_1	GO:1903557	positive regulation of tumor necrosis factor superfamily cytokine production	19/546	99/23210	1.57362641794353e-12	1.30982107365431e-10	9.83311296872343e-11	Ager/Syk/Nfatc4/Ptprc/Card9/Cd2/Pf4/Tyrobp/Sash3/Twist1/Spon2/Ccr7/Tlr1/Ccr2/Spn/Ptafr/Fcer1g/Lilra5/Ccr5	19
357	module_0_1	GO:1902107	positive regulation of leukocyte differentiation	24/546	168/23210	1.57581938601337e-12	1.30982107365431e-10	9.83311296872343e-11	Lck/Mmp14/Cd83/Ager/H2-M3/Syk/Nckap1l/Hcls1/Cd4/Cd74/Csf1r/Zap70/Ptprc/Pf4/Tyrobp/Sash3/Il2rg/Ccl5/H2-Aa/H2-DMa/Ccr7/Hlx/Ccr2/Carmil2	24
358	module_0_1	GO:0002824	positive regulation of adaptive immune response based on somatic recombination of immune receptors built from immunoglobulin superfamily domains	22/546	140/23210	1.90357954991723e-12	1.55123070773647e-10	1.16454278347878e-10	Tbx21/Il27ra/Fcgr1/H2-M3/H2-M2/Cd40/Cd4/H2-M5/Ptprc/Xcl1/Sash3/Btk/H2-DMa/Ccr7/Hlx/Ccr2/Fcer1g/H2-Q7/H2-Ab1/Pms2/H2-T10/H2-Q1	22
359	module_0_1	GO:0019884	antigen processing and presentation of exogenous antigen	12/546	31/23210	2.39380801709099e-12	1.91320502289042e-10	1.4362848102546e-10	Fcgr1/H2-M3/H2-Oa/Cd74/Clec4a2/H2-Aa/Unc93b1/H2-DMb2/H2-DMa/Fcer1g/H2-Eb1/H2-Ab1	12
360	module_0_1	GO:1903706	regulation of hemopoiesis	37/546	407/23210	2.57153966178183e-12	2.01647525176703e-10	1.51381202731308e-10	Lck/Mmp14/Tbx21/Spi1/Cd83/Ager/H2-M3/Syk/Nckap1l/Hcls1/Cd4/H2-Oa/Cd74/Csf1r/Zap70/Ptprc/Pf4/Ptn/Lag3/Tyrobp/Sash3/Il2rg/Lmo2/Ccl5/Card11/H2-Aa/C1qc/H2-DMa/Ccr7/Hlx/Flt3/Cdkn2a/Rbp1/Ccr2/Carmil2/Rab7b/Pilrb1	37
361	module_0_1	GO:0031349	positive regulation of defense response	35/546	370/23210	3.29325231446834e-12	2.53458455906119e-10	1.90276800391504e-10	Ager/Fcgr1/H2-M3/Cd86/Cd74/Cd6/Pik3ap1/Il1rl1/Xcl1/Card9/Zbp1/Lag3/Nupr1/Btk/Mmp2/Vav1/Cd300a/Ccl5/Unc93b1/Aim2/Ccr7/Ctss/Tril/Tnip3/Tlr1/Penk/Ccr2/Ffar2/Rab7b/Fcer1g/Alox5ap/Arrb2/Lilra5/Ccr5/Mndal	35
362	module_0_1	GO:0002495	antigen processing and presentation of peptide antigen via MHC class II	10/546	19/23210	3.65310112268358e-12	2.76041604834054e-10	2.07230463686778e-10	H2-Oa/Cd74/H2-Aa/Unc93b1/H2-DMb2/H2-DMa/H2-Ob/Fcer1g/H2-Eb1/H2-Ab1	10
363	module_0_1	GO:0019886	antigen processing and presentation of exogenous peptide antigen via MHC class II	9/546	14/23210	3.7266218156661e-12	2.76568576176934e-10	2.07626072587111e-10	H2-Oa/Cd74/H2-Aa/Unc93b1/H2-DMb2/H2-DMa/Fcer1g/H2-Eb1/H2-Ab1	9
364	module_0_1	GO:0030595	leukocyte chemotaxis	26/546	211/23210	5.96153148635505e-12	4.34668857145466e-10	3.26315407674171e-10	Pdgfb/Tnfsf14/Ccl8/Syk/Cxcl14/Thbs4/Nckap1l/Aif1/Cd74/Xcl1/Padi2/Pf4/Cxcl9/Ptn/Coro1a/Ccl22/Rac2/Vav1/Ccl5/Ccr7/Camk1d/C3ar1/Ccr2/Ffar2/Cx3cr1/Fcer1g	26
365	module_0_1	GO:0002504	antigen processing and presentation of peptide or polysaccharide antigen via MHC class II	10/546	20/23210	7.15294470702483e-12	5.12545486248193e-10	3.84779094584784e-10	H2-Oa/Cd74/H2-Aa/Unc93b1/H2-DMb2/H2-DMa/H2-Ob/Fcer1g/H2-Eb1/H2-Ab1	10
366	module_0_1	GO:0050715	positive regulation of cytokine secretion	22/546	150/23210	7.88903788441624e-12	5.5570917707854e-10	4.17183020328452e-10	Ager/Syk/Gsdmd/Aif1/Csf1r/Casp1/Il1rl1/Postn/Cd2/Casp4/Twist1/Unc93b1/Aim2/Ccr7/Flt3/Cd300c2/Tlr1/Carmil2/Ffar2/Nlrp1b/Lilra5/Ccr5	22
367	module_0_1	GO:0002703	regulation of leukocyte mediated immunity	28/546	250/23210	9.42032944973885e-12	6.52514819885245e-10	4.8985713138642e-10	Tbx21/Il27ra/Ager/Fcgr1/H2-M3/H2-M2/Cd40/Syk/H2-M5/Ptprc/Xcl1/Lag3/Sash3/Was/Btk/Rac2/Vav1/Cd300a/Ccr2/Spn/Ptafr/Fcer1g/Arrb2/H2-Q7/Pms2/Klrb1b/H2-T10/H2-Q1	28
368	module_0_1	GO:0072676	lymphocyte migration	18/546	97/23210	1.10902447336126e-11	7.55591100211376e-10	5.67238747030677e-10	Aire/Itgb7/Tbx21/Il27ra/Tnfsf14/Ccl8/Madcam1/Myo1g/Cxcl14/Gcsam/Aif1/Xcl1/Padi2/Ccl22/Ccl5/Ccr7/Ccr2/Spn	18
369	module_0_1	GO:0002685	regulation of leukocyte migration	25/546	201/23210	1.24113548484203e-11	8.31961141129595e-10	6.24571405275345e-10	Aire/Mmp14/Il27ra/Tnfsf14/Ager/Madcam1/Cxcl14/Thbs4/Nckap1l/Gcsam/Aif1/Cd74/Xcl1/Padi2/Ptn/Thy1/Rac2/Cd300a/Ccl5/Ccr7/Camk1d/C3ar1/Ccr2/Spn/Ptafr	25
370	module_0_1	GO:0032103	positive regulation of response to external stimulus	31/546	312/23210	1.66436558191987e-11	1.09795291404111e-09	8.24257240569842e-10	Pdgfb/Tnfsf14/Ager/Fcgr1/Fkbp1b/Ly86/Cxcl14/Thbs4/Nckap1l/Smoc2/Aif1/Cd74/Cd6/Il1rl1/Fn1/Xcl1/Ptn/Nupr1/Btk/Rac2/Ccl5/Ccr7/Ctss/Camk1d/C3ar1/Ccr2/Ffar2/Fcer1g/Alox5ap/Lilra5/Ccr5	31
371	module_0_1	GO:0045058	T cell selection	14/546	55/23210	2.42093135918579e-11	1.57209230137128e-09	1.18020403760307e-09	Aire/Tbx21/Ly9/Dock2/Syk/Cd4/Cd74/Zap70/Ptprc/Batf/Card11/H2-DMa/Ccr7/Spn	14
372	module_0_1	GO:1903708	positive regulation of hemopoiesis	25/546	208/23210	2.64719566392034e-11	1.69257618142353e-09	1.27065391868176e-09	Lck/Mmp14/Cd83/Ager/H2-M3/Syk/Nckap1l/Hcls1/Cd4/Cd74/Csf1r/Zap70/Ptprc/Pf4/Tyrobp/Sash3/Il2rg/Ccl5/H2-Aa/H2-DMa/Ccr7/Hlx/Ccr2/Carmil2/Rab7b	25
373	module_0_1	GO:0060326	cell chemotaxis	30/546	299/23210	2.78269901370543e-11	1.75225713650905e-09	1.31545771556984e-09	Pdgfb/Tnfsf14/Ccl8/Syk/Cxcl14/Thbs4/Nckap1l/Smoc2/Aif1/Cd74/Xcl1/Padi2/Pf4/Cxcl9/Ptn/Coro1a/Ccl22/Rac2/Vav1/Ccl5/Ccr7/Camk1d/C3ar1/Ccr2/Ffar2/Cx3cr1/Fcer1g/Arrb2/Xcr1/Ccr5	30
374	module_0_1	GO:0050708	regulation of protein secretion	39/546	490/23210	3.83749074596584e-11	2.38038978212448e-09	1.78701061603185e-09	Apoe/Hdac9/Il27ra/Fbln1/Ager/Cd40/Birc5/Igf1/Fkbp1b/Syk/Gsdmd/Aif1/Csf1r/Casp1/Il1rl1/Fn1/Postn/Cd2/Enho/Siglecg/Cd22/Casp4/Ccl5/Ssc5d/Twist1/Unc93b1/Aim2/Ccr7/Tgfb2/Flt3/Cd300c2/Tlr1/Carmil2/Ffar2/Hmgn3/Nlrp1b/Lilra5/Ang/Ccr5	39
375	module_0_1	GO:0002706	regulation of lymphocyte mediated immunity	24/546	195/23210	4.00846766404621e-11	2.44988111937883e-09	1.83917928115062e-09	Tbx21/Il27ra/Ager/Fcgr1/H2-M3/H2-M2/Cd40/H2-M5/Ptprc/Xcl1/Lag3/Sash3/Was/Btk/Vav1/Ccr2/Spn/Fcer1g/Arrb2/H2-Q7/Pms2/Klrb1b/H2-T10/H2-Q1	24
376	module_0_1	GO:0045580	regulation of T cell differentiation	21/546	150/23210	5.82241968449582e-11	3.506953073734e-09	2.63274629211985e-09	Lck/Tbx21/Cd83/H2-M3/Syk/Nckap1l/H2-Oa/Cd74/Zap70/Ptprc/Lag3/Sash3/Il2rg/Card11/H2-Aa/H2-DMa/Ccr7/Hlx/Cdkn2a/Ccr2/Carmil2	21
377	module_0_1	GO:0045619	regulation of lymphocyte differentiation	23/546	182/23210	5.96458450487814e-11	3.54125902889622e-09	2.65850052217426e-09	Lck/Mmp14/Tbx21/Cd83/H2-M3/Syk/Nckap1l/H2-Oa/Cd74/Zap70/Ptprc/Lag3/Sash3/Il2rg/Card11/H2-Aa/H2-DMa/Ccr7/Hlx/Flt3/Cdkn2a/Ccr2/Carmil2	23
378	module_0_1	GO:0050866	negative regulation of cell activation	24/546	203/23210	9.38550513251411e-11	5.4938252578491e-09	4.12433464978085e-09	Tspan32/Pdgfb/Tbx21/Apoe/Tnfrsf13b/Tnfaip8l2/H2-M3/Cd86/Cd74/Xcl1/Lag3/Tyrobp/Btk/Cd300a/H2-Aa/Hlx/Tbc1d10c/Flt3/Cdkn2a/Ccr2/Spn/Lax1/Btla/H2-Ab1	24
379	module_0_1	GO:0002699	positive regulation of immune effector process	27/546	259/23210	1.16073015381299e-10	6.69999238784277e-09	5.02983066652296e-09	Tbx21/Fcgr1/H2-M3/H2-M2/Cd40/Syk/H2-M5/Cd74/Ptprc/Xcl1/Lag3/Sash3/Btk/Rac2/Vav1/Cd300a/Spon2/Ccr7/Hlx/Ccr2/Ffar2/Ptafr/Fcer1g/H2-Q7/Pms2/H2-T10/H2-Q1	27
380	module_0_1	GO:0032651	regulation of interleukin-1 beta production	15/546	74/23210	1.57173731691593e-10	8.94813738233232e-09	6.71756223120232e-09	Ager/Igf1/Gsdmd/Casp1/Tyrobp/Casp4/Aim2/Ccr7/Cx3cr1/Arrb2/Nlrp1b/Lilra5/Naip5/Ccr5/Mndal	15
381	module_0_1	GO:0002687	positive regulation of leukocyte migration	20/546	144/23210	1.93277898810522e-10	1.08549046953585e-08	8.14901411201121e-09	Mmp14/Tnfsf14/Ager/Madcam1/Cxcl14/Thbs4/Nckap1l/Aif1/Cd74/Xcl1/Ptn/Thy1/Rac2/Ccl5/Ccr7/Camk1d/C3ar1/Ccr2/Spn/Ptafr	20
382	module_0_1	GO:0030198	extracellular matrix organization	27/546	271/23210	3.23456897543993e-10	1.79238248825711e-08	1.34558069378301e-08	Fap/Mmp11/Mmp14/Col5a3/Fbln1/Ccdc80/Smoc2/Efemp2/Col5a2/Fn1/Dpt/Postn/Col15a1/Col1a2/Eln/Mmp2/Col6a4/Scx/Lum/Ctss/Tgfb2/Mfap4/Egflam/Carmil2/Col8a2/Fbln2/Tcf15	27
383	module_0_1	GO:0046634	regulation of alpha-beta T cell activation	17/546	104/23210	3.35199398614184e-10	1.83301144821125e-08	1.37608174167928e-08	Tbx21/Cd83/Ager/Syk/Nckap1l/Zap70/Ptprc/Xcl1/Sash3/Il2rg/Cd300a/Ccr7/Hlx/Ccr2/Btla/Rasal3/H2-Ab1	17
384	module_0_1	GO:0002695	negative regulation of leukocyte activation	22/546	182/23210	3.71675854752678e-10	2.00608422383393e-08	1.50601125562124e-08	Tspan32/Tbx21/Tnfrsf13b/Tnfaip8l2/H2-M3/Cd86/Cd74/Xcl1/Lag3/Tyrobp/Btk/Cd300a/H2-Aa/Hlx/Tbc1d10c/Flt3/Cdkn2a/Ccr2/Spn/Lax1/Btla/H2-Ab1	22
385	module_0_1	GO:0043062	extracellular structure organization	29/546	315/23210	4.65165235317755e-10	2.47849579228281e-08	1.86066094127102e-08	Fap/Mmp11/Mmp14/Apoe/Col5a3/Fbln1/Pltp/Ccdc80/Smoc2/Efemp2/Col5a2/Fn1/Dpt/Postn/Col15a1/Col1a2/Eln/Mmp2/Col6a4/Scx/Lum/Ctss/Tgfb2/Mfap4/Egflam/Carmil2/Col8a2/Fbln2/Tcf15	29
386	module_0_1	GO:0051250	negative regulation of lymphocyte activation	20/546	152/23210	5.16642375683342e-10	2.71793128270882e-08	2.04041039510383e-08	Tbx21/Tnfrsf13b/Tnfaip8l2/H2-M3/Cd86/Cd74/Xcl1/Lag3/Tyrobp/Btk/Cd300a/H2-Aa/Hlx/Tbc1d10c/Flt3/Cdkn2a/Spn/Lax1/Btla/H2-Ab1	20
387	module_0_1	GO:0045621	positive regulation of lymphocyte differentiation	17/546	108/23210	6.1622105712819e-10	3.20126839178095e-08	2.40326212279994e-08	Lck/Mmp14/Cd83/H2-M3/Syk/Nckap1l/Cd74/Zap70/Ptprc/Sash3/Il2rg/H2-Aa/H2-DMa/Ccr7/Hlx/Ccr2/Carmil2	17
388	module_0_1	GO:0030888	regulation of B cell proliferation	14/546	69/23210	6.35614736584624e-10	3.26125289536506e-08	2.44829380017781e-08	Tnfrsf13b/Cd40/Nckap1l/Cd74/Ptprc/Siglecg/Cd22/Tyrobp/Sash3/Btk/Cd300a/Card11/Cdkn2a/Btla	14
389	module_0_1	GO:0045582	positive regulation of T cell differentiation	16/546	95/23210	7.03509470984291e-10	3.56559190415941e-08	2.6767677432573e-08	Lck/Cd83/H2-M3/Syk/Nckap1l/Cd74/Zap70/Ptprc/Sash3/Il2rg/H2-Aa/H2-DMa/Ccr7/Hlx/Ccr2/Carmil2	16
390	module_0_1	GO:0097529	myeloid leukocyte migration	23/546	207/23210	8.00292694347384e-10	4.00724872012979e-08	3.00832916429378e-08	Pdgfb/Mmp14/Ccl8/Ager/Syk/Thbs4/Nckap1l/Aif1/Cd74/Xcl1/Pf4/Cxcl9/Ccl22/Rac2/Vav1/Cd300a/Ccl5/Ccr7/Camk1d/C3ar1/Ccr2/Cx3cr1/Fcer1g	23
391	module_0_1	GO:0032731	positive regulation of interleukin-1 beta production	12/546	48/23210	8.21061334104572e-10	4.06229869587929e-08	3.04965638381698e-08	Ager/Gsdmd/Casp1/Tyrobp/Casp4/Aim2/Ccr7/Nlrp1b/Lilra5/Naip5/Ccr5/Mndal	12
392	module_0_1	GO:2000401	regulation of lymphocyte migration	13/546	59/23210	8.82542225831551e-10	4.3151123418305e-08	3.23944911128758e-08	Aire/Il27ra/Tnfsf14/Madcam1/Cxcl14/Gcsam/Aif1/Xcl1/Padi2/Ccl5/Ccr7/Ccr2/Spn	13
393	module_0_1	GO:0032611	interleukin-1 beta production	15/546	86/23210	1.4481439208332e-09	6.99823969184043e-08	5.25373143372044e-08	Ager/Igf1/Gsdmd/Casp1/Tyrobp/Casp4/Aim2/Ccr7/Cx3cr1/Arrb2/Nlrp1b/Lilra5/Naip5/Ccr5/Mndal	15
394	module_0_1	GO:0030593	neutrophil chemotaxis	16/546	100/23210	1.53952072949921e-09	7.35430822045827e-08	5.52103985751439e-08	Ccl8/Syk/Thbs4/Nckap1l/Cd74/Xcl1/Pf4/Cxcl9/Ccl22/Rac2/Vav1/Ccl5/Ccr7/Camk1d/C3ar1/Fcer1g	16
395	module_0_1	GO:0019221	cytokine-mediated signaling pathway	29/546	341/23210	2.91687384025607e-09	1.37755996364821e-07	1.03416436154533e-07	Pdgfb/Spi1/Ccl8/Syk/Cd4/Cd74/Csf1r/Ifitm1/Casp1/Ptprc/Xcl1/Zbp1/Padi2/Pf4/Cxcl9/Il2rg/Ccl22/Il10ra/Casp4/Ccl5/Aim2/Flt3/Ccr2/Cx3cr1/Fcer1g/Pirb/Stat4/Il2rb/Il3ra	29
396	module_0_1	GO:0032652	regulation of interleukin-1 production	15/546	91/23210	3.27190575674396e-09	1.52786969944134e-07	1.14700516416193e-07	Ager/Igf1/Gsdmd/Casp1/Tyrobp/Casp4/Aim2/Ccr7/Cx3cr1/Arrb2/Nlrp1b/Lilra5/Naip5/Ccr5/Mndal	15
397	module_0_1	GO:0032675	regulation of interleukin-6 production	19/546	153/23210	3.74864550134431e-09	1.73104118928744e-07	1.29953044046603e-07	Il27ra/Ager/Syk/Nckap1l/Aif1/Cd74/Card9/Tyrobp/Twist1/Unc93b1/Spon2/Flt3/Tlr1/Rab7b/Ptafr/Fcer1g/Arrb2/Lilra5/Ccr5	19
398	module_0_1	GO:0034341	response to interferon-gamma	18/546	137/23210	3.8866219524517e-09	1.7750330587241e-07	1.33255609798344e-07	Ccl8/Ciita/Ifitm1/Casp1/Xcl1/Mrc1/Was/Ccl22/Gbp8/Ccl5/Ubd/H2-Aa/Shfl/Rab7b/H2-Q7/H2-Eb1/H2-Ab1/Tgtp1	18
399	module_0_1	GO:0050921	positive regulation of chemotaxis	18/546	140/23210	5.52026535275362e-09	2.47003186021165e-07	1.8543068825458e-07	Pdgfb/Tnfsf14/Ager/Cxcl14/Thbs4/Nckap1l/Smoc2/Aif1/Cd74/Fn1/Xcl1/Ptn/Rac2/Ccl5/Ccr7/Camk1d/C3ar1/Ccr2	18
400	module_0_1	GO:0032732	positive regulation of interleukin-1 production	12/546	56/23210	5.54547731674972e-09	2.47003186021165e-07	1.8543068825458e-07	Ager/Gsdmd/Casp1/Tyrobp/Casp4/Aim2/Ccr7/Nlrp1b/Lilra5/Naip5/Ccr5/Mndal	12
401	module_0_1	GO:0002764	immune response-regulating signaling pathway	34/546	463/23210	5.58669381279825e-09	2.47003186021165e-07	1.8543068825458e-07	Lck/Cd247/H2-M3/Cd40/Itk/Myo1g/Syk/Fyb/Nckap1l/Gcsam/Cd86/Pik3ap1/Zap70/Ptprc/Cd22/Btk/Thy1/Cd300a/Unc93b1/Themis2/Ccr7/C3ar1/Cd79b/Tril/Tnip3/Tlr1/Carmil2/Ffar2/Spn/Lax1/Btla/Rab7b/Fcer1g/Arrb2	34
402	module_0_1	GO:0002366	leukocyte activation involved in immune response	25/546	269/23210	6.14990883241037e-09	2.69042327447342e-07	2.01975953232846e-07	Tbx21/Ly9/Il27ra/H2-M3/Cd40/Dock2/Syk/Myo1f/Ptprc/Tyrobp/Coro1a/Lat/Btk/Rac2/Batf/Cd300a/Tmem98/Ccr7/Hlx/Ccr2/Spn/Cx3cr1/Ptafr/Fcer1g/Pms2	25
403	module_0_1	GO:0045061	thymic T cell selection	9/546	27/23210	6.63922230496934e-09	2.87422998952631e-07	2.15774724911503e-07	Aire/Dock2/Cd74/Zap70/Ptprc/Card11/H2-DMa/Ccr7/Spn	9
404	module_0_1	GO:0046635	positive regulation of alpha-beta T cell activation	13/546	69/23210	6.79887422388467e-09	2.88556869862478e-07	2.16625946576259e-07	Cd83/Syk/Nckap1l/Zap70/Ptprc/Xcl1/Sash3/Il2rg/Ccr7/Hlx/Ccr2/Rasal3/H2-Ab1	13
405	module_0_1	GO:0050727	regulation of inflammatory response	29/546	354/23210	6.80427652707479e-09	2.88556869862478e-07	2.16625946576259e-07	Serpinf1/Apoe/Tnfaip8l2/Ager/Fcgr1/Igf1/Cd6/Pik3ap1/Casp1/Il1rl1/Xcl1/A2m/Siglecg/Siglece/Nupr1/Btk/Slc7a2/Ccl5/Cd200r3/Ccr7/Ctss/Ccr2/Ffar2/Spn/Cx3cr1/Fcer1g/Alox5ap/Lilra5/Ccr5	29
406	module_0_1	GO:0002263	cell activation involved in immune response	25/546	273/23210	8.29335717627508e-09	3.48153458834336e-07	2.61366407979578e-07	Tbx21/Ly9/Il27ra/H2-M3/Cd40/Dock2/Syk/Myo1f/Ptprc/Tyrobp/Coro1a/Lat/Btk/Rac2/Batf/Cd300a/Tmem98/Ccr7/Hlx/Ccr2/Spn/Cx3cr1/Ptafr/Fcer1g/Pms2	25
407	module_0_1	GO:0001906	cell killing	20/546	179/23210	9.26716282012638e-09	3.85143286804452e-07	2.89135479987943e-07	Ager/Fcgr1/Ncf1/H2-M3/H2-M2/Syk/H2-M5/Ptprc/Xcl1/Pf4/Lag3/Tyrobp/Coro1a/Vav1/Arrb2/H2-Q7/Ccr5/Klrb1b/H2-T10/H2-Q1	20
408	module_0_1	GO:0032635	interleukin-6 production	19/546	162/23210	9.76741472605731e-09	4.01914609915784e-07	3.01726078666325e-07	Il27ra/Ager/Syk/Nckap1l/Aif1/Cd74/Card9/Tyrobp/Twist1/Unc93b1/Spon2/Flt3/Tlr1/Rab7b/Ptafr/Fcer1g/Arrb2/Lilra5/Ccr5	19
409	module_0_1	GO:0042113	B cell activation	31/546	405/23210	1.01952945624706e-08	4.15408276486546e-07	3.11856068969688e-07	Mmp14/Tbx21/Hdac9/Il27ra/Pou2f2/Tnfrsf13b/Cd40/Syk/Nckap1l/Cd86/Cd74/Ptprc/Siglecg/Cd22/Tyrobp/Sash3/Btk/Il2rg/Lyl1/Batf/Cd300a/Card11/Pik3cd/Tbc1d10c/Cd79b/Flt3/Cdkn2a/Lax1/Btla/H2-Ab1/Pms2	31
410	module_0_1	GO:0032755	positive regulation of interleukin-6 production	15/546	99/23210	1.08098682622702e-08	4.36172936873739e-07	3.27444553187215e-07	Ager/Syk/Aif1/Cd74/Card9/Tyrobp/Twist1/Unc93b1/Spon2/Tlr1/Rab7b/Ptafr/Fcer1g/Lilra5/Ccr5	15
411	module_0_1	GO:0045060	negative thymic T cell selection	7/546	14/23210	1.14135016245381e-08	4.56101084149811e-07	3.42405048736143e-07	Aire/Dock2/Cd74/Zap70/Ptprc/Ccr7/Spn	7
412	module_0_1	GO:0002690	positive regulation of leukocyte chemotaxis	14/546	87/23210	1.5087940856118e-08	5.97195068552631e-07	4.48327385438934e-07	Tnfsf14/Cxcl14/Thbs4/Nckap1l/Aif1/Cd74/Xcl1/Ptn/Rac2/Ccl5/Ccr7/Camk1d/C3ar1/Ccr2	14
413	module_0_1	GO:1990266	neutrophil migration	16/546	119/23210	2.03972590967727e-08	7.99726498171579e-07	6.00372154546517e-07	Ccl8/Syk/Thbs4/Nckap1l/Cd74/Xcl1/Pf4/Cxcl9/Ccl22/Rac2/Vav1/Ccl5/Ccr7/Camk1d/C3ar1/Fcer1g	16
414	module_0_1	GO:0043383	negative T cell selection	7/546	15/23210	2.09662297734577e-08	8.14351877929814e-07	6.11351746665308e-07	Aire/Dock2/Cd74/Zap70/Ptprc/Ccr7/Spn	7
415	module_0_1	GO:0032612	interleukin-1 production	15/546	104/23210	2.14990018721718e-08	8.27313442414313e-07	6.21082276307184e-07	Ager/Igf1/Gsdmd/Casp1/Tyrobp/Casp4/Aim2/Ccr7/Cx3cr1/Arrb2/Nlrp1b/Lilra5/Naip5/Ccr5/Mndal	15
416	module_0_1	GO:0050764	regulation of phagocytosis	15/546	105/23210	2.45465244845192e-08	9.35920695024419e-07	7.0261611368532e-07	Hck/Ager/Fcgr1/Dock2/Syk/Nckap1l/Ptprc/Siglece/Il2rg/Cd300a/Ccr7/Camk1d/Fcer1g/Il2rb/Sirpb1a	15
417	module_0_1	GO:0002456	T cell mediated immunity	17/546	137/23210	2.51244816848478e-08	9.4924859892934e-07	7.12621662333864e-07	Aire/Tbx21/Ager/H2-M3/H2-M2/Myo1g/H2-M5/Ptprc/Xcl1/Ephb6/Sash3/Was/Ccr2/Spn/H2-Q7/H2-T10/H2-Q1	17
418	module_0_1	GO:0071621	granulocyte chemotaxis	16/546	123/23210	3.29083683175954e-08	1.22457636257061e-06	9.19316229841267e-07	Ccl8/Syk/Thbs4/Nckap1l/Cd74/Xcl1/Pf4/Cxcl9/Ccl22/Rac2/Vav1/Ccl5/Ccr7/Camk1d/C3ar1/Fcer1g	16
419	module_0_1	GO:0045123	cellular extravasation	12/546	65/23210	3.30010954301993e-08	1.22457636257061e-06	9.19316229841267e-07	Itgb7/Il27ra/Ager/Madcam1/Thy1/Podxl2/Ccl5/Selplg/Ccr2/Spn/Cx3cr1/Ptafr	12
420	module_0_1	GO:0006909	phagocytosis	27/546	336/23210	3.38374999543719e-08	1.24450132575548e-06	9.34274335023366e-07	Hck/Ager/Fcgr1/Dock2/Myo1g/Syk/Nckap1l/Aif1/Ptprc/Arhgap25/Siglece/Tyrobp/Coro1a/Il2rg/Vav1/Cd300a/Spon2/Ccr7/Camk1d/Ccr2/Pld4/Rab7b/Fcer1g/Il2rb/Ncf4/Srpx/Sirpb1a	27
421	module_0_1	GO:0002705	positive regulation of leukocyte mediated immunity	19/546	176/23210	3.8097316630654e-08	1.38888112207893e-06	1.04266340252316e-06	Tbx21/Fcgr1/H2-M3/H2-M2/Cd40/Syk/H2-M5/Ptprc/Xcl1/Lag3/Sash3/Btk/Vav1/Ptafr/Fcer1g/H2-Q7/Pms2/H2-T10/H2-Q1	19
422	module_0_1	GO:0001909	leukocyte mediated cytotoxicity	17/546	141/23210	3.87446434726033e-08	1.40019772410556e-06	1.05115902290889e-06	Ager/Fcgr1/Ncf1/H2-M3/H2-M2/H2-M5/Ptprc/Xcl1/Lag3/Tyrobp/Coro1a/Vav1/Arrb2/H2-Q7/Klrb1b/H2-T10/H2-Q1	17
423	module_0_1	GO:0032623	interleukin-2 production	12/546	66/23210	3.9482137164697e-08	1.4145496729007e-06	1.06193334442978e-06	Tbx21/Cd247/Cd83/Ptprc/Xcl1/Card9/Lag3/Sash3/Card11/Ccr2/Carmil2/Fcer1g	12
424	module_0_1	GO:0032963	collagen metabolic process	15/546	109/23210	4.10767436052592e-08	1.4467368340971e-06	1.08609694956279e-06	Fap/Pdgfb/Mmp11/Mmp14/Ager/Rcn3/Mrc2/Ctsk/Col1a2/Mmp2/Scx/Wnt4/Ctss/Mfap4/Arrb2	15
425	module_0_1	GO:0042035	regulation of cytokine biosynthetic process	15/546	109/23210	4.10767436052592e-08	1.4467368340971e-06	1.08609694956279e-06	Ager/Syk/Ltb/Cd74/Ptprc/Card9/Adam33/Lag3/Tyrobp/Card11/Tlr1/Ccr2/Spn/Cx3cr1/Ptafr	15
426	module_0_1	GO:0002709	regulation of T cell mediated immunity	14/546	94/23210	4.18153362796057e-08	1.46037426536169e-06	1.09633486716277e-06	Tbx21/Ager/H2-M3/H2-M2/H2-M5/Ptprc/Xcl1/Sash3/Was/Ccr2/Spn/H2-Q7/H2-T10/H2-Q1	14
427	module_0_1	GO:0002573	myeloid leukocyte differentiation	21/546	216/23210	4.64840485913119e-08	1.60989754954577e-06	1.20858526337411e-06	Spi1/Spib/Hcls1/Cd4/Cd74/Csf1r/Batf3/Pf4/Tyrobp/Batf/Ccl5/Ubd/C1qc/Ccr7/Rbp1/Nrros/Gpc3/Fcer1g/Pirb/Pilrb1/Il3ra	21
428	module_0_1	GO:0002688	regulation of leukocyte chemotaxis	15/546	111/23210	5.26712702662016e-08	1.8079821708047e-06	1.35729171629227e-06	Tnfsf14/Cxcl14/Thbs4/Nckap1l/Aif1/Cd74/Xcl1/Padi2/Ptn/Rac2/Ccl5/Ccr7/Camk1d/C3ar1/Ccr2	15
429	module_0_1	GO:0002708	positive regulation of lymphocyte mediated immunity	17/546	144/23210	5.30735863421976e-08	1.8079821708047e-06	1.35729171629227e-06	Tbx21/Fcgr1/H2-M3/H2-M2/Cd40/H2-M5/Ptprc/Xcl1/Lag3/Sash3/Btk/Vav1/Fcer1g/H2-Q7/Pms2/H2-T10/H2-Q1	17
430	module_0_1	GO:0001818	negative regulation of cytokine production	23/546	259/23210	5.79401325488681e-08	1.95771699896826e-06	1.4697009231908e-06	Tbx21/Hdac9/Il27ra/Fbln1/Cd83/Ager/Igf1/Nckap1l/Il1rl1/Fn1/Ptprc/Xcl1/Lag3/Clec4a2/Tyrobp/Btk/Ssc5d/Twist1/Tgfb2/Flt3/Cx3cr1/Arrb2/Lilra5	23
431	module_0_1	GO:0046632	alpha-beta T cell differentiation	15/546	112/23210	5.95181665598266e-08	1.99481855018257e-06	1.49755386827951e-06	Tbx21/Ly9/Cd83/Itk/Syk/Nckap1l/Zap70/Sash3/Il2rg/Batf/Tmem98/Ccr7/Hlx/Ccr2/Spn	15
432	module_0_1	GO:0050714	positive regulation of protein secretion	25/546	302/23210	6.14247861861069e-08	2.04225129111568e-06	1.53316266320523e-06	Ager/Igf1/Syk/Gsdmd/Aif1/Csf1r/Casp1/Il1rl1/Postn/Cd2/Casp4/Twist1/Unc93b1/Aim2/Ccr7/Tgfb2/Flt3/Cd300c2/Tlr1/Carmil2/Ffar2/Nlrp1b/Lilra5/Ang/Ccr5	25
433	module_0_1	GO:0097530	granulocyte migration	17/546	146/23210	6.51595618530912e-08	2.14923126239244e-06	1.61347486493369e-06	Ccl8/Syk/Thbs4/Nckap1l/Cd74/Xcl1/Pf4/Cxcl9/Ccl22/Rac2/Vav1/Cd300a/Ccl5/Ccr7/Camk1d/C3ar1/Fcer1g	17
434	module_0_1	GO:0090023	positive regulation of neutrophil chemotaxis	8/546	25/23210	6.77435718170698e-08	2.21686838166726e-06	1.66425152810439e-06	Thbs4/Nckap1l/Cd74/Xcl1/Rac2/Ccr7/Camk1d/C3ar1	8
435	module_0_1	GO:0002700	regulation of production of molecular mediator of immune response	17/546	148/23210	7.97118818037385e-08	2.58814516231513e-06	1.94297711896613e-06	Tbx21/Il27ra/H2-M3/Cd40/Cd74/Ptprc/Xcl1/Siglecg/Cd22/Sash3/Spon2/Tgfb2/Tril/Ccr2/Ffar2/Fcer1g/Pms2	17
436	module_0_1	GO:0031341	regulation of cell killing	16/546	131/23210	8.09503789538695e-08	2.60798275141304e-06	1.95786963051219e-06	Ager/H2-M3/H2-M2/Syk/H2-M5/Ptprc/Xcl1/Lag3/Tyrobp/Vav1/Arrb2/H2-Q7/Ccr5/Klrb1b/H2-T10/H2-Q1	16
437	module_0_1	GO:0036230	granulocyte activation	9/546	35/23210	8.4574965366912e-08	2.70379658511451e-06	2.02979916880589e-06	Syk/Myo1f/Tyrobp/Cd300a/Ccl5/Ccr2/Ptafr/Fcer1g/Fcgr4	9
438	module_0_1	GO:0072678	T cell migration	11/546	58/23210	9.24945474779387e-08	2.93379029719392e-06	2.20246047335059e-06	Aire/Itgb7/Il27ra/Tnfsf14/Myo1g/Aif1/Xcl1/Ccl5/Ccr7/Ccr2/Spn	11
439	module_0_1	GO:0035710	CD4-positive, alpha-beta T cell activation	14/546	100/23210	9.3181020026371e-08	2.93379029719392e-06	2.20246047335059e-06	Tbx21/Ly9/Cd83/Ager/Nckap1l/Xcl1/Sash3/Il2rg/Batf/Tmem98/Ccr7/Hlx/Ccr2/Spn	14
440	module_0_1	GO:0045088	regulation of innate immune response	24/546	289/23210	1.06318582121559e-07	3.32225584433984e-06	2.49409004676138e-06	Apoe/H2-M3/Cd86/Myo1f/Cd74/Pik3ap1/Xcl1/Card9/Zbp1/A2m/Lag3/Mmp2/Vav1/Cd300a/Unc93b1/Aim2/Tril/Tnip3/Tlr1/Ffar2/Rab7b/Arrb2/Klrb1b/Mndal	24
441	module_0_1	GO:0002757	immune response-activating signal transduction	31/546	450/23210	1.12687788017152e-07	3.49500333581556e-06	2.62377536278743e-06	Lck/Cd247/Itk/Myo1g/Syk/Fyb/Nckap1l/Gcsam/Cd86/Pik3ap1/Zap70/Ptprc/Cd22/Btk/Thy1/Cd300a/Unc93b1/Themis2/Ccr7/C3ar1/Cd79b/Tril/Tnip3/Tlr1/Carmil2/Ffar2/Spn/Lax1/Rab7b/Fcer1g/Arrb2	31
442	module_0_1	GO:0019722	calcium-mediated signaling	20/546	209/23210	1.25961433326772e-07	3.87774605115602e-06	2.91110868132983e-06	Igf1/Fkbp1b/Syk/Cd4/Nfatc4/Zap70/Ptprc/Adgrb2/Siglecg/Cd22/Lat/Tnni3/Ccr7/Ncam1/Tbc1d10c/Ccr2/Cx3cr1/Ntrk2/Xcr1/Ccr5	20
443	module_0_1	GO:0050901	leukocyte tethering or rolling	8/546	27/23210	1.33402387185577e-07	4.04686365797999e-06	3.03806896364234e-06	Itgb7/Madcam1/Podxl2/Selplg/Ccr2/Spn/Cx3cr1/Ptafr	8
444	module_0_1	GO:0071624	positive regulation of granulocyte chemotaxis	8/546	27/23210	1.33402387185577e-07	4.04686365797999e-06	3.03806896364234e-06	Thbs4/Nckap1l/Cd74/Xcl1/Rac2/Ccr7/Camk1d/C3ar1	8
445	module_0_1	GO:0050868	negative regulation of T cell activation	15/546	119/23210	1.34950652627231e-07	4.06416603129545e-06	3.05105823331131e-06	Tbx21/Tnfaip8l2/H2-M3/Cd86/Cd74/Xcl1/Lag3/Cd300a/H2-Aa/Hlx/Cdkn2a/Spn/Lax1/Btla/H2-Ab1	15
446	module_0_1	GO:0097028	dendritic cell differentiation	9/546	37/23210	1.42899360506851e-07	4.27258807385952e-06	3.2075252142545e-06	Spi1/Ager/H2-M3/Batf3/Batf/Ubd/Ccr7/Flt3/Pirb	9
447	module_0_1	GO:0002768	immune response-regulating cell surface receptor signaling pathway	26/546	338/23210	1.44391390262352e-07	4.28636155664525e-06	3.21786526870384e-06	Lck/Cd247/H2-M3/Cd40/Itk/Myo1g/Syk/Fyb/Nckap1l/Gcsam/Zap70/Ptprc/Cd22/Btk/Thy1/Cd300a/Themis2/Ccr7/C3ar1/Cd79b/Carmil2/Ffar2/Spn/Lax1/Btla/Fcer1g	26
448	module_0_1	GO:0007229	integrin-mediated signaling pathway	13/546	89/23210	1.61049716643317e-07	4.74696895297607e-06	3.56365330444787e-06	Tspan32/Itgb7/Madcam1/Syk/Fyb/Fermt3/Ptn/Tyrobp/Lat/Itgax/Thy1/Vav1/Fcer1g	13
449	module_0_1	GO:0042089	cytokine biosynthetic process	15/546	121/23210	1.68622979572025e-07	4.93519086691082e-06	3.70495560749802e-06	Ager/Syk/Ltb/Cd74/Ptprc/Card9/Adam33/Lag3/Tyrobp/Card11/Tlr1/Ccr2/Spn/Cx3cr1/Ptafr	15
450	module_0_1	GO:0050920	regulation of chemotaxis	20/546	213/23210	1.71798952241881e-07	4.99298213648431e-06	3.74834077618649e-06	Pdgfb/Tnfsf14/Ager/Cxcl14/Thbs4/Nckap1l/Smoc2/Aif1/Cd74/Fn1/Xcl1/Padi2/Ptn/Rac2/Ccl5/Ccr7/Sema6c/Camk1d/C3ar1/Ccr2	20
451	module_0_1	GO:0043368	positive T cell selection	9/546	38/23210	1.83367182913473e-07	5.25568284267859e-06	3.94555593579336e-06	Tbx21/Ly9/Dock2/Cd74/Zap70/Ptprc/Batf/H2-DMa/Spn	9
452	module_0_1	GO:2000403	positive regulation of lymphocyte migration	9/546	38/23210	1.83367182913473e-07	5.25568284267859e-06	3.94555593579336e-06	Tnfsf14/Madcam1/Cxcl14/Aif1/Xcl1/Ccl5/Ccr7/Ccr2/Spn	9
453	module_0_1	GO:0042119	neutrophil activation	8/546	29/23210	2.47436451808243e-07	7.0434650254456e-06	5.28768307973779e-06	Syk/Myo1f/Tyrobp/Cd300a/Ccl5/Ptafr/Fcer1g/Fcgr4	8
454	module_0_1	GO:0042107	cytokine metabolic process	15/546	125/23210	2.59678238739199e-07	7.34165142993272e-06	5.51153812834218e-06	Ager/Syk/Ltb/Cd74/Ptprc/Card9/Adam33/Lag3/Tyrobp/Card11/Tlr1/Ccr2/Spn/Cx3cr1/Ptafr	15
455	module_0_1	GO:0001910	regulation of leukocyte mediated cytotoxicity	14/546	109/23210	2.7861850371148e-07	7.82390879341157e-06	5.87357926743121e-06	Ager/H2-M3/H2-M2/H2-M5/Ptprc/Xcl1/Lag3/Tyrobp/Vav1/Arrb2/H2-Q7/Klrb1b/H2-T10/H2-Q1	14
456	module_0_1	GO:0042533	tumor necrosis factor biosynthetic process	8/546	30/23210	3.30492995176366e-07	9.15685925301984e-06	6.87425429966841e-06	Ager/Syk/Card9/Tyrobp/Tlr1/Ccr2/Spn/Cx3cr1	8
457	module_0_1	GO:0042534	regulation of tumor necrosis factor biosynthetic process	8/546	30/23210	3.30492995176366e-07	9.15685925301984e-06	6.87425429966841e-06	Ager/Syk/Card9/Tyrobp/Tlr1/Ccr2/Spn/Cx3cr1	8
458	module_0_1	GO:1901623	regulation of lymphocyte chemotaxis	7/546	21/23210	3.35069529561739e-07	9.22217857522242e-06	6.92329094193791e-06	Tnfsf14/Cxcl14/Xcl1/Padi2/Ccl5/Ccr7/Ccr2	7
459	module_0_1	GO:0050864	regulation of B cell activation	22/546	264/23210	3.39452821515716e-07	9.28135477775866e-06	6.96771581005944e-06	Mmp14/Tbx21/Il27ra/Tnfrsf13b/Cd40/Syk/Nckap1l/Cd74/Ptprc/Siglecg/Cd22/Tyrobp/Sash3/Btk/Il2rg/Cd300a/Card11/Tbc1d10c/Flt3/Cdkn2a/Btla/Pms2	22
460	module_0_1	GO:0002793	positive regulation of peptide secretion	25/546	331/23210	3.53779567999559e-07	9.60985545494226e-06	7.2143284454812e-06	Ager/Igf1/Syk/Gsdmd/Aif1/Csf1r/Casp1/Il1rl1/Postn/Cd2/Casp4/Twist1/Unc93b1/Aim2/Ccr7/Tgfb2/Flt3/Cd300c2/Tlr1/Carmil2/Ffar2/Nlrp1b/Lilra5/Ang/Ccr5	25
461	module_0_1	GO:0042100	B cell proliferation	14/546	112/23210	3.91449227050102e-07	1.05640453741573e-05	7.93065966491116e-06	Tnfrsf13b/Cd40/Nckap1l/Cd74/Ptprc/Siglecg/Cd22/Tyrobp/Sash3/Btk/Cd300a/Card11/Cdkn2a/Btla	14
462	module_0_1	GO:0043367	CD4-positive, alpha-beta T cell differentiation	12/546	81/23210	4.11822072768591e-07	1.10421453833953e-05	8.28957978734197e-06	Tbx21/Ly9/Cd83/Nckap1l/Sash3/Il2rg/Batf/Tmem98/Ccr7/Hlx/Ccr2/Spn	12
463	module_0_1	GO:0050718	positive regulation of interleukin-1 beta secretion	8/546	31/23210	4.3631320684353e-07	1.15497941888007e-05	8.67068283663576e-06	Gsdmd/Casp1/Casp4/Aim2/Ccr7/Nlrp1b/Lilra5/Ccr5	8
464	module_0_1	GO:0090022	regulation of neutrophil chemotaxis	8/546	31/23210	4.3631320684353e-07	1.15497941888007e-05	8.67068283663576e-06	Thbs4/Nckap1l/Cd74/Xcl1/Rac2/Ccr7/Camk1d/C3ar1	8
465	module_0_1	GO:1903038	negative regulation of leukocyte cell-cell adhesion	15/546	131/23210	4.80604986867672e-07	1.26417362368484e-05	9.49042758877935e-06	Tbx21/Tnfaip8l2/H2-M3/Cd86/Cd74/Xcl1/Lag3/Cd300a/H2-Aa/Hlx/Cdkn2a/Spn/Lax1/Btla/H2-Ab1	15
466	module_0_1	GO:0032655	regulation of interleukin-12 production	10/546	55/23210	5.40308526124276e-07	1.41227813495125e-05	1.06022805126273e-05	Ager/H2-M3/Cd40/Syk/Ltb/Unc93b1/Ccr7/Flt3/Arrb2/Lilra5	10
467	module_0_1	GO:0032945	negative regulation of mononuclear cell proliferation	12/546	84/23210	6.17182040875675e-07	1.59317301980081e-05	1.1960297934982e-05	Tnfrsf13b/H2-M3/Cd86/Xcl1/Tyrobp/Btk/Cd300a/H2-Aa/Cdkn2a/Spn/Btla/H2-Ab1	12
468	module_0_1	GO:0050672	negative regulation of lymphocyte proliferation	12/546	84/23210	6.17182040875675e-07	1.59317301980081e-05	1.1960297934982e-05	Tnfrsf13b/H2-M3/Cd86/Xcl1/Tyrobp/Btk/Cd300a/H2-Aa/Cdkn2a/Spn/Btla/H2-Ab1	12
469	module_0_1	GO:0031343	positive regulation of cell killing	13/546	100/23210	6.43519666874773e-07	1.65090600958738e-05	1.23937121027734e-05	H2-M3/H2-M2/Syk/H2-M5/Ptprc/Xcl1/Lag3/Tyrobp/Vav1/H2-Q7/Ccr5/H2-T10/H2-Q1	13
470	module_0_1	GO:0045089	positive regulation of innate immune response	20/546	232/23210	6.78391551576187e-07	1.72969036095131e-05	1.29851634412129e-05	H2-M3/Cd86/Cd74/Pik3ap1/Xcl1/Card9/Zbp1/Lag3/Mmp2/Vav1/Cd300a/Unc93b1/Aim2/Tril/Tnip3/Tlr1/Ffar2/Rab7b/Arrb2/Mndal	20
471	module_0_1	GO:0002275	myeloid cell activation involved in immune response	12/546	85/23210	7.03480428907592e-07	1.78272235520729e-05	1.33832862084859e-05	Dock2/Syk/Myo1f/Tyrobp/Lat/Btk/Rac2/Cd300a/Ccr2/Cx3cr1/Ptafr/Fcer1g	12
472	module_0_1	GO:0048771	tissue remodeling	18/546	193/23210	7.81147906678019e-07	1.96754587888112e-05	1.47707967808207e-05	Clec10a/Mmp14/Ager/Igf1/Syk/Thbs4/Csf1r/Ltbp3/Ctsk/Ptn/Mmp2/Rac2/Ctss/Tgfb2/Cdkn2a/Ccr2/Cthrc1/Fcgr4	18
473	module_0_1	GO:0045807	positive regulation of endocytosis	17/546	175/23210	8.93326551082384e-07	2.23654526885445e-05	1.67902339721508e-05	Apoe/Ager/Fcgr1/Dock2/Syk/Nckap1l/Ptprc/Dnm1/Il2rg/Ccr7/Camk1d/Gpc3/Fcer1g/Arrb2/Cav3/Il2rb/Sirpb1a	17
474	module_0_1	GO:0032615	interleukin-12 production	10/546	58/23210	9.04849087189217e-07	2.23842428949904e-05	1.68043401906569e-05	Ager/H2-M3/Cd40/Syk/Ltb/Unc93b1/Ccr7/Flt3/Arrb2/Lilra5	10
475	module_0_1	GO:0032663	regulation of interleukin-2 production	10/546	58/23210	9.04849087189217e-07	2.23842428949904e-05	1.68043401906569e-05	Tbx21/Cd83/Ptprc/Xcl1/Card9/Lag3/Sash3/Card11/Ccr2/Carmil2	10
476	module_0_1	GO:0001773	myeloid dendritic cell activation	8/546	34/23210	9.43706252175391e-07	2.28025766514007e-05	1.7118392481321e-05	Tspan32/Spi1/Dock2/Batf3/Batf/Ubd/Pirb/Pilrb1	8
477	module_0_1	GO:0050716	positive regulation of interleukin-1 secretion	8/546	34/23210	9.43706252175391e-07	2.28025766514007e-05	1.7118392481321e-05	Gsdmd/Casp1/Casp4/Aim2/Ccr7/Nlrp1b/Lilra5/Ccr5	8
478	module_0_1	GO:0050869	negative regulation of B cell activation	8/546	34/23210	9.43706252175391e-07	2.28025766514007e-05	1.7118392481321e-05	Tnfrsf13b/Tyrobp/Btk/Cd300a/Tbc1d10c/Flt3/Cdkn2a/Btla	8
479	module_0_1	GO:1902624	positive regulation of neutrophil migration	8/546	34/23210	9.43706252175391e-07	2.28025766514007e-05	1.7118392481321e-05	Thbs4/Nckap1l/Cd74/Xcl1/Rac2/Ccr7/Camk1d/C3ar1	8
480	module_0_1	GO:0033077	T cell differentiation in thymus	12/546	88/23210	1.03010290394e-06	2.46040670619233e-05	1.8470810691338e-05	Aire/Dock2/Cd74/Zap70/Ptprc/Il2rg/Card11/Wnt4/H2-DMa/Ccr7/Cdkn2a/Spn	12
481	module_0_1	GO:0070664	negative regulation of leukocyte proliferation	12/546	88/23210	1.03010290394e-06	2.46040670619233e-05	1.8470810691338e-05	Tnfrsf13b/H2-M3/Cd86/Xcl1/Tyrobp/Btk/Cd300a/H2-Aa/Cdkn2a/Spn/Btla/H2-Ab1	12
482	module_0_1	GO:2000404	regulation of T cell migration	9/546	46/23210	1.04829800058062e-06	2.48955799452175e-05	1.86896557817802e-05	Aire/Il27ra/Tnfsf14/Aif1/Xcl1/Ccl5/Ccr7/Ccr2/Spn	9
483	module_0_1	GO:0002526	acute inflammatory response	14/546	122/23210	1.12395506217432e-06	2.65406661272528e-05	1.9924657920363e-05	Fcgr1/Cd6/Fn1/Ephb6/A2m/Nupr1/Btk/Ccl5/Ccr7/Ffar2/Spn/Fcer1g/Alox5ap/Ccr5	14
484	module_0_1	GO:0007162	negative regulation of cell adhesion	22/546	284/23210	1.16829973853514e-06	2.74319418833448e-05	2.05937581029923e-05	Mmp14/Tbx21/Fbln1/Tnfaip8l2/Ager/H2-M3/Cd86/Myo1f/Cd74/Ptprc/Xcl1/Postn/Lag3/Mmp2/Cd300a/H2-Aa/Hlx/Cdkn2a/Spn/Lax1/Btla/H2-Ab1	22
485	module_0_1	GO:0042108	positive regulation of cytokine biosynthetic process	11/546	74/23210	1.20913545513535e-06	2.82312750086659e-05	2.11938349439456e-05	Ager/Syk/Ltb/Cd74/Ptprc/Tyrobp/Card11/Tlr1/Ccr2/Spn/Ptafr	11
486	module_0_1	GO:0019724	B cell mediated immunity	21/546	263/23210	1.2548537791038e-06	2.91350408153933e-05	2.18723116804685e-05	Tbx21/Il27ra/Pou2f2/Fcgr1/H2-M3/Cd40/Cd74/Ptprc/Xcl1/Btk/Batf/C1qa/C1qc/C1qb/H2-DMa/C1s1/Fcer1g/Pirb/C4b/H2-Ab1/Pms2	21
487	module_0_1	GO:0050729	positive regulation of inflammatory response	15/546	142/23210	1.35895117234028e-06	3.13766726235901e-05	2.35551536538983e-05	Ager/Fcgr1/Cd6/Il1rl1/Nupr1/Btk/Ccl5/Ccr7/Ctss/Ccr2/Ffar2/Fcer1g/Alox5ap/Lilra5/Ccr5	15
488	module_0_1	GO:0032735	positive regulation of interleukin-12 production	8/546	36/23210	1.50907360999093e-06	3.44599446325401e-05	2.58698333141302e-05	Ager/H2-M3/Cd40/Syk/Ltb/Unc93b1/Ccr7/Flt3	8
489	module_0_1	GO:2000516	positive regulation of CD4-positive, alpha-beta T cell activation	8/546	36/23210	1.50907360999093e-06	3.44599446325401e-05	2.58698333141302e-05	Cd83/Nckap1l/Xcl1/Sash3/Il2rg/Ccr7/Hlx/Ccr2	8
490	module_0_1	GO:0042088	T-helper 1 type immune response	9/546	48/23210	1.53046108156446e-06	3.47573565846006e-05	2.60931069643778e-05	Il27ra/Il1rl1/Xcl1/Tmem98/Ccr7/Hlx/Ccr2/Spn/H2-Ab1	9
491	module_0_1	GO:0045410	positive regulation of interleukin-6 biosynthetic process	6/546	17/23210	1.6365475735864e-06	3.67648200855409e-05	2.76001536734571e-05	Ager/Syk/Cd74/Tyrobp/Tlr1/Ptafr	6
492	module_0_1	GO:0140131	positive regulation of lymphocyte chemotaxis	6/546	17/23210	1.6365475735864e-06	3.67648200855409e-05	2.76001536734571e-05	Tnfsf14/Cxcl14/Xcl1/Ccl5/Ccr7/Ccr2	6
493	module_0_1	GO:0050766	positive regulation of phagocytosis	11/546	77/23210	1.81381827674963e-06	4.05281116030723e-05	3.04253388358002e-05	Ager/Fcgr1/Dock2/Nckap1l/Ptprc/Il2rg/Ccr7/Camk1d/Fcer1g/Il2rb/Sirpb1a	11
494	module_0_1	GO:0002474	antigen processing and presentation of peptide antigen via MHC class I	9/546	49/23210	1.836050145686e-06	4.05884276886756e-05	3.04706194390442e-05	Fcgr1/H2-M3/H2-M2/H2-M5/Clec4a2/Fcer1g/H2-Q7/H2-T10/H2-Q1	9
495	module_0_1	GO:0046638	positive regulation of alpha-beta T cell differentiation	9/546	49/23210	1.836050145686e-06	4.05884276886756e-05	3.04706194390442e-05	Cd83/Syk/Nckap1l/Zap70/Sash3/Il2rg/Ccr7/Hlx/Ccr2	9
496	module_0_1	GO:0002675	positive regulation of acute inflammatory response	8/546	37/23210	1.88594926502103e-06	4.12526586601442e-05	3.0969272141398e-05	Fcgr1/Btk/Ccl5/Ccr7/Ffar2/Fcer1g/Alox5ap/Ccr5	8
497	module_0_1	GO:0061756	leukocyte adhesion to vascular endothelial cell	8/546	37/23210	1.88594926502103e-06	4.12526586601442e-05	3.0969272141398e-05	Itgb7/Madcam1/Podxl2/Selplg/Ccr2/Spn/Cx3cr1/Ptafr	8
498	module_0_1	GO:0009615	response to virus	21/546	270/23210	1.91213390749125e-06	4.16064320394432e-05	3.1234857546454e-05	Tspan32/Mx1/Cd40/Cd86/Ifitm1/Ptprc/Xcl1/Batf3/Card9/Zbp1/Cxcl9/Itgax/Ccl5/Unc93b1/Spon2/Aim2/Shfl/Flt3/Spn/Oas1g/Ifi27l2a	21
499	module_0_1	GO:0032722	positive regulation of chemokine production	10/546	63/23210	1.99476362447799e-06	4.31783209548464e-05	3.24149088977673e-05	Ager/Syk/Aif1/Cd74/Csf1r/Il1rl1/Postn/Ccl5/Twist1/Ffar2	10
500	module_0_1	GO:0071622	regulation of granulocyte chemotaxis	9/546	50/23210	2.19279861409282e-06	4.72190209335221e-05	3.54483506526923e-05	Thbs4/Nckap1l/Cd74/Xcl1/Rac2/Ccl5/Ccr7/Camk1d/C3ar1	9
501	module_0_1	GO:0045408	regulation of interleukin-6 biosynthetic process	7/546	27/23210	2.26368206712722e-06	4.84941374792821e-05	3.64056085022522e-05	Ager/Syk/Cd74/Card9/Tyrobp/Tlr1/Ptafr	7
502	module_0_1	GO:2000514	regulation of CD4-positive, alpha-beta T cell activation	10/546	64/23210	2.31491747892116e-06	4.93374207302376e-05	3.70386796627385e-05	Tbx21/Cd83/Ager/Nckap1l/Xcl1/Sash3/Il2rg/Ccr7/Hlx/Ccr2	10
503	module_0_1	GO:0002524	hypersensitivity	6/546	18/23210	2.40606701736477e-06	5.10184414498366e-05	3.83006586437657e-05	Fcgr1/Ephb6/Btk/Ccr7/Spn/Fcer1g	6
504	module_0_1	GO:0002381	immunoglobulin production involved in immunoglobulin mediated immune response	10/546	65/23210	2.67883304535197e-06	5.62284350327414e-05	4.22119146540311e-05	Tbx21/Il27ra/Pou2f2/Cd40/Ptprc/Xcl1/Btk/Batf/H2-Ab1/Pms2	10
505	module_0_1	GO:0150076	neuroinflammatory response	10/546	65/23210	2.67883304535197e-06	5.62284350327414e-05	4.22119146540311e-05	Ager/Igf1/Aif1/Casp1/Tyrobp/Nupr1/Cd200r3/C1qa/Tlr1/Cx3cr1	10
506	module_0_1	GO:0002444	myeloid leukocyte mediated immunity	12/546	97/23210	2.95194658553662e-06	6.14519827369018e-05	4.61333460392525e-05	Fcgr1/Ncf1/Syk/Myo1f/Lat/Btk/Rac2/Cd300a/Spon2/Ccr2/Ptafr/Fcer1g	12
507	module_0_1	GO:0042226	interleukin-6 biosynthetic process	7/546	28/23210	2.95726577174696e-06	6.14519827369018e-05	4.61333460392525e-05	Ager/Syk/Cd74/Card9/Tyrobp/Tlr1/Ptafr	7
508	module_0_1	GO:0048247	lymphocyte chemotaxis	9/546	52/23210	3.08827798041865e-06	6.38551407294523e-05	4.79374492482895e-05	Tnfsf14/Ccl8/Cxcl14/Xcl1/Padi2/Ccl22/Ccl5/Ccr7/Ccr2	9
509	module_0_1	GO:0002429	immune response-activating cell surface receptor signaling pathway	23/546	326/23210	3.3017340562188e-06	6.79307264239869e-05	5.09970804722905e-05	Lck/Cd247/Itk/Myo1g/Syk/Fyb/Nckap1l/Gcsam/Zap70/Ptprc/Cd22/Btk/Thy1/Cd300a/Themis2/Ccr7/C3ar1/Cd79b/Carmil2/Ffar2/Spn/Lax1/Fcer1g	23
510	module_0_1	GO:0002718	regulation of cytokine production involved in immune response	11/546	82/23210	3.41921544204247e-06	7.00012777198448e-05	5.25514885673522e-05	Tbx21/H2-M3/Cd74/Xcl1/Sash3/Spon2/Tgfb2/Tril/Ccr2/Ffar2/Fcer1g	11
511	module_0_1	GO:0030889	negative regulation of B cell proliferation	6/546	19/23210	3.44674676080551e-06	7.02190173426849e-05	5.27149504593784e-05	Tnfrsf13b/Tyrobp/Btk/Cd300a/Cdkn2a/Btla	6
512	module_0_1	GO:0002698	negative regulation of immune effector process	14/546	134/23210	3.47207982277191e-06	7.03900670411711e-05	5.2843361205114e-05	Tbx21/H2-M3/Ptprc/Xcl1/A2m/Siglecg/Cd22/Cd300a/Tgfb2/Hlx/Ccr2/Spn/Arrb2/Klrb1b	14
513	module_0_1	GO:0046633	alpha-beta T cell proliferation	8/546	40/23210	3.53074770189216e-06	7.0887862072772e-05	5.32170668111282e-05	Dock2/Syk/Zap70/Ptprc/Xcl1/Ccr2/Btla/Rasal3	8
514	module_0_1	GO:0050706	regulation of interleukin-1 beta secretion	8/546	40/23210	3.53074770189216e-06	7.0887862072772e-05	5.32170668111282e-05	Gsdmd/Casp1/Casp4/Aim2/Ccr7/Nlrp1b/Lilra5/Ccr5	8
515	module_0_1	GO:0002673	regulation of acute inflammatory response	10/546	67/23210	3.55815842621383e-06	7.10947424006956e-05	5.33723763932075e-05	Fcgr1/A2m/Btk/Ccl5/Ccr7/Ffar2/Spn/Fcer1g/Alox5ap/Ccr5	10
516	module_0_1	GO:2000146	negative regulation of cell motility	21/546	281/23210	3.59547438327676e-06	7.14966102243933e-05	5.36740673484377e-05	Pdgfb/Serpinf1/Apoe/Il27ra/Fbln1/Ager/Gcsam/Aif1/Cd74/Egfl7/Padi2/Ptn/Was/Arhgap4/Thy1/Cd300a/Wnt4/Cx3cr1/Mapk15/Ccr5/Erdr1	21
517	module_0_1	GO:0046637	regulation of alpha-beta T cell differentiation	10/546	68/23210	4.08479743303895e-06	8.08400863414755e-05	6.06884190051501e-05	Tbx21/Cd83/Syk/Nckap1l/Zap70/Sash3/Il2rg/Ccr7/Hlx/Ccr2	10
518	module_0_1	GO:0001914	regulation of T cell mediated cytotoxicity	9/546	54/23210	4.28144521033939e-06	8.43302667970166e-05	6.33085737263455e-05	Ager/H2-M3/H2-M2/H2-M5/Ptprc/Xcl1/H2-Q7/H2-T10/H2-Q1	9
519	module_0_1	GO:0043299	leukocyte degranulation	10/546	69/23210	4.67771287067133e-06	9.17008240118398e-05	6.88418120589366e-05	Syk/Myo1f/Coro1a/Lat/Btk/Rac2/Cd300a/Ccr2/Ptafr/Fcer1g	10
520	module_0_1	GO:0048015	phosphatidylinositol-mediated signaling	15/546	157/23210	4.78684736039465e-06	9.27271848494256e-05	6.96123235635727e-05	Pdgfb/Ncf1/Igf1/Pik3r5/Hcls1/Csf1r/Pik3ap1/Ltk/Ccl5/Twist1/Tgfb2/Pik3cd/Ntrk2/Ptafr/Hcst	15
521	module_0_1	GO:0002577	regulation of antigen processing and presentation	6/546	20/23210	4.82621139457618e-06	9.27271848494256e-05	6.96123235635727e-05	H2-Oa/Cd74/Was/Ccr7/H2-Ob/H2-Ab1	6
522	module_0_1	GO:0070269	pyroptosis	6/546	20/23210	4.82621139457618e-06	9.27271848494256e-05	6.96123235635727e-05	Gsdmd/Casp1/Casp4/Aim2/Nlrp1b/Naip5	6
523	module_0_1	GO:0002438	acute inflammatory response to antigenic stimulus	7/546	30/23210	4.88135107763431e-06	9.27271848494256e-05	6.96123235635727e-05	Fcgr1/Cd6/Ephb6/Btk/Ccr7/Spn/Fcer1g	7
524	module_0_1	GO:0002825	regulation of T-helper 1 type immune response	7/546	30/23210	4.88135107763431e-06	9.27271848494256e-05	6.96123235635727e-05	Il27ra/Il1rl1/Xcl1/Ccr7/Hlx/Ccr2/H2-Ab1	7
525	module_0_1	GO:0043372	positive regulation of CD4-positive, alpha-beta T cell differentiation	7/546	30/23210	4.88135107763431e-06	9.27271848494256e-05	6.96123235635727e-05	Cd83/Nckap1l/Sash3/Il2rg/Ccr7/Hlx/Ccr2	7
526	module_0_1	GO:1900272	negative regulation of long-term synaptic potentiation	5/546	12/23210	4.88624963475077e-06	9.27271848494256e-05	6.96123235635727e-05	Apoe/Ager/Ptn/Tyrobp/Cx3cr1	5
527	module_0_1	GO:1902622	regulation of neutrophil migration	8/546	42/23210	5.19947567749808e-06	9.82228223440092e-05	7.37380186990637e-05	Thbs4/Nckap1l/Cd74/Xcl1/Rac2/Ccr7/Camk1d/C3ar1	8
528	module_0_1	GO:0051222	positive regulation of protein transport	27/546	435/23210	5.32686958103572e-06	0.000100174072302192	7.52028646734455e-05	Ager/Igf1/Syk/Gsdmd/Hcls1/Aif1/Csf1r/Casp1/Il1rl1/Postn/Cd2/Casp4/Twist1/Unc93b1/Aim2/Ccr7/Tgfb2/Cep131/Flt3/Cd300c2/Tlr1/Carmil2/Ffar2/Nlrp1b/Lilra5/Ang/Ccr5	27
529	module_0_1	GO:0001912	positive regulation of leukocyte mediated cytotoxicity	11/546	86/23210	5.48891855503409e-06	0.000102756511327575	7.71415580707494e-05	H2-M3/H2-M2/H2-M5/Ptprc/Xcl1/Lag3/Tyrobp/Vav1/H2-Q7/H2-T10/H2-Q1	11
530	module_0_1	GO:0002704	negative regulation of leukocyte mediated immunity	9/546	56/23210	5.85009273017265e-06	0.000109026840298644	8.18488310230434e-05	Tbx21/H2-M3/Ptprc/Xcl1/Cd300a/Ccr2/Spn/Arrb2/Klrb1b	9
531	module_0_1	GO:0048017	inositol lipid-mediated signaling	15/546	160/23210	6.04154456585513e-06	0.000112092228641491	8.41500850244107e-05	Pdgfb/Ncf1/Igf1/Pik3r5/Hcls1/Csf1r/Pik3ap1/Ltk/Ccl5/Twist1/Tgfb2/Pik3cd/Ntrk2/Ptafr/Hcst	15
532	module_0_1	GO:0042535	positive regulation of tumor necrosis factor biosynthetic process	6/546	21/23210	6.62266814058196e-06	0.000122278211352898	9.17969247885084e-05	Ager/Syk/Tyrobp/Tlr1/Ccr2/Spn	6
533	module_0_1	GO:0051271	negative regulation of cellular component movement	22/546	316/23210	6.64939262891118e-06	0.000122278211352898	9.17969247885084e-05	Pdgfb/Serpinf1/Apoe/Il27ra/Fbln1/Ager/Gcsam/Aif1/Cd74/Egfl7/Padi2/Ptn/Was/Arhgap4/Thy1/Cd300a/Wnt4/Sema6c/Cx3cr1/Mapk15/Ccr5/Erdr1	22
534	module_0_1	GO:0030100	regulation of endocytosis	21/546	293/23210	6.8839559019569e-06	0.000126034012019969	9.46164864057513e-05	Apoe/Hck/Ager/Fcgr1/Dock2/Syk/Nckap1l/Ptprc/Dnm1/Siglece/Cd22/Il2rg/Cd300a/Ccr7/Camk1d/Gpc3/Fcer1g/Arrb2/Cav3/Il2rb/Sirpb1a	21
535	module_0_1	GO:0009611	response to wounding	29/546	495/23210	7.33462894789953e-06	0.000133696131173116	0.000100368606655467	Tspan32/Clec10a/Pdgfb/Apoe/Fbln1/Ager/Igf1/Fkbp1b/Syk/Smoc2/Fermt3/Gli1/Fn1/Pf4/Ptn/Siglecg/Tyrobp/Mmp2/Mag/Wnt4/Tgfb2/Nrep/Prr33/Ccr2/Bex1/F2rl3/Carmil2/Fcer1g/Cav3	29
536	module_0_1	GO:0018108	peptidyl-tyrosine phosphorylation	22/546	319/23210	7.7241217965997e-06	0.000140181005181958	0.000105236943254983	Lck/Pdgfb/Hck/Fcgr1/Ncf1/Cd40/Igf1/Itk/Syk/Thbs4/Hcls1/Cd4/Cd74/Csf1r/Zap70/Ptprc/Btk/Thy1/Cd300a/Ccl5/Arrb2/Lilra5	22
537	module_0_1	GO:1903532	positive regulation of secretion by cell	28/546	472/23210	8.35855167000956e-06	0.000151035394524173	0.00011338557048013	Stx1a/Ager/Igf1/Syk/Gsdmd/Aif1/Csf1r/Casp1/Il1rl1/Postn/Cd2/Casp4/Twist1/Unc93b1/Aim2/Ccr7/Tgfb2/Flt3/Cd300c2/Tlr1/Carmil2/Ffar2/Ptafr/Fcer1g/Nlrp1b/Lilra5/Ang/Ccr5	28
538	module_0_1	GO:0002440	production of molecular mediator of immune response	23/546	345/23210	8.40090417040947e-06	0.000151143539966328	0.00011346675762631	Tbx21/Il27ra/Pou2f2/H2-M3/Cd40/Cd74/Ptprc/Xcl1/Siglecg/Cd22/Sash3/Btk/Batf/Card11/Spon2/Tgfb2/Tril/Ccr2/Ffar2/Lax1/Fcer1g/H2-Ab1/Pms2	23
539	module_0_1	GO:0050852	T cell receptor signaling pathway	13/546	126/23210	8.86400550045416e-06	0.000158787960602963	0.000119205591213004	Lck/Cd247/Itk/Fyb/Zap70/Ptprc/Btk/Thy1/Cd300a/Themis2/Ccr7/Carmil2/Spn	13
540	module_0_1	GO:0046641	positive regulation of alpha-beta T cell proliferation	6/546	22/23210	8.92561060696144e-06	0.000159028241484581	0.000119385975320474	Syk/Zap70/Ptprc/Xcl1/Ccr2/Rasal3	6
541	module_0_1	GO:0018212	peptidyl-tyrosine modification	22/546	322/23210	8.95394814903558e-06	0.000159028241484581	0.000119385975320474	Lck/Pdgfb/Hck/Fcgr1/Ncf1/Cd40/Igf1/Itk/Syk/Thbs4/Hcls1/Cd4/Cd74/Csf1r/Zap70/Ptprc/Btk/Thy1/Cd300a/Ccl5/Arrb2/Lilra5	22
542	module_0_1	GO:0014065	phosphatidylinositol 3-kinase signaling	13/546	127/23210	9.66629053655095e-06	0.000170949376467684	0.000128335431804421	Pdgfb/Ncf1/Igf1/Pik3r5/Hcls1/Pik3ap1/Ltk/Ccl5/Twist1/Tgfb2/Pik3cd/Ntrk2/Hcst	13
543	module_0_1	GO:0032602	chemokine production	11/546	92/23210	1.06228856442383e-05	0.000187070816684128	0.000140438149195014	Aire/Ager/Syk/Aif1/Cd74/Csf1r/Il1rl1/Postn/Ccl5/Twist1/Ffar2	11
544	module_0_1	GO:0030099	myeloid cell differentiation	25/546	401/23210	1.09742313068215e-05	0.000192442638443672	0.000144470893153093	Spi1/Spib/Nckap1l/Hcls1/Cd4/Cd74/Csf1r/Batf3/Pf4/Tyrobp/Lmo2/Batf/Ccl5/Ubd/C1qc/Ccr7/Rbp1/Nrros/Rab7b/Gpc3/Fcer1g/Pirb/Mfap2/Pilrb1/Il3ra	25
545	module_0_1	GO:0001776	leukocyte homeostasis	12/546	110/23210	1.10474348296234e-05	0.000192912349377793	0.00014482351541355	Tnfrsf13b/Nckap1l/Cd74/Coro1a/Lat/Ccnb2/Tgfb2/Pik3cd/Flt3/Ccr2/Fcer1g/Pirb	12
546	module_0_1	GO:0019932	second-messenger-mediated signaling	26/546	427/23210	1.11217682071995e-05	0.000193397776858247	0.000145187936428713	Apoe/Adgre1/Igf1/Fkbp1b/Syk/Gpr65/Cd4/Nfatc4/Zap70/Ptprc/Adgrb2/Pf4/Siglecg/Cd22/Lat/Ramp1/Tnni3/Ccr7/Ncam1/Tbc1d10c/Ccr2/Cx3cr1/Ntrk2/Xcr1/Adgrg5/Ccr5	26
547	module_0_1	GO:1904951	positive regulation of establishment of protein localization	27/546	454/23210	1.15589756708365e-05	0.000200162928699985	0.000150266683720875	Ager/Igf1/Syk/Gsdmd/Hcls1/Aif1/Csf1r/Casp1/Il1rl1/Postn/Cd2/Casp4/Twist1/Unc93b1/Aim2/Ccr7/Tgfb2/Cep131/Flt3/Cd300c2/Tlr1/Carmil2/Ffar2/Nlrp1b/Lilra5/Ang/Ccr5	27
548	module_0_1	GO:0002827	positive regulation of T-helper 1 type immune response	6/546	23/23210	1.18364846430459e-05	0.000203339619390663	0.000152651494826484	Il27ra/Xcl1/Ccr7/Hlx/Ccr2/H2-Ab1	6
549	module_0_1	GO:0010820	positive regulation of T cell chemotaxis	5/546	14/23210	1.18779795662403e-05	0.000203339619390663	0.000152651494826484	Tnfsf14/Xcl1/Ccl5/Ccr7/Ccr2	5
550	module_0_1	GO:2000406	positive regulation of T cell migration	7/546	34/23210	1.18892029624473e-05	0.000203339619390663	0.000152651494826484	Tnfsf14/Aif1/Xcl1/Ccl5/Ccr7/Ccr2/Spn	7
551	module_0_1	GO:0050702	interleukin-1 beta secretion	8/546	47/23210	1.24939894322194e-05	0.000211938857470628	0.000159107130728672	Gsdmd/Casp1/Casp4/Aim2/Ccr7/Nlrp1b/Lilra5/Ccr5	8
552	module_0_1	GO:0050704	regulation of interleukin-1 secretion	8/546	47/23210	1.24939894322194e-05	0.000211938857470628	0.000159107130728672	Gsdmd/Casp1/Casp4/Aim2/Ccr7/Nlrp1b/Lilra5/Ccr5	8
553	module_0_1	GO:0016064	immunoglobulin mediated immune response	19/546	259/23210	1.35008154962506e-05	0.000228086947977308	0.000171229855074399	Tbx21/Il27ra/Pou2f2/Fcgr1/Cd40/Cd74/Ptprc/Xcl1/Btk/Batf/C1qa/C1qc/C1qb/H2-DMa/C1s1/Fcer1g/C4b/H2-Ab1/Pms2	19
554	module_0_1	GO:0040013	negative regulation of locomotion	22/546	332/23210	1.44413307524705e-05	0.000242988544968695	0.000182416809504891	Pdgfb/Serpinf1/Apoe/Il27ra/Fbln1/Ager/Gcsam/Aif1/Cd74/Egfl7/Padi2/Ptn/Was/Arhgap4/Thy1/Cd300a/Wnt4/Sema6c/Cx3cr1/Mapk15/Ccr5/Erdr1	22
555	module_0_1	GO:0002714	positive regulation of B cell mediated immunity	8/546	48/23210	1.46866951023504e-05	0.000245132147973366	0.000184026059113788	Tbx21/Fcgr1/Cd40/Ptprc/Xcl1/Btk/Fcer1g/Pms2	8
556	module_0_1	GO:0002891	positive regulation of immunoglobulin mediated immune response	8/546	48/23210	1.46866951023504e-05	0.000245132147973366	0.000184026059113788	Tbx21/Fcgr1/Cd40/Ptprc/Xcl1/Btk/Fcer1g/Pms2	8
557	module_0_1	GO:0002712	regulation of B cell mediated immunity	9/546	63/23210	1.57947659872264e-05	0.000261526085429932	0.000196333346136041	Tbx21/Il27ra/Fcgr1/Cd40/Ptprc/Xcl1/Btk/Fcer1g/Pms2	9
558	module_0_1	GO:0002889	regulation of immunoglobulin mediated immune response	9/546	63/23210	1.57947659872264e-05	0.000261526085429932	0.000196333346136041	Tbx21/Il27ra/Fcgr1/Cd40/Ptprc/Xcl1/Btk/Fcer1g/Pms2	9
559	module_0_1	GO:0050731	positive regulation of peptidyl-tyrosine phosphorylation	16/546	195/23210	1.63157076142365e-05	0.000269079685891932	0.000202003999033405	Lck/Pdgfb/Fcgr1/Ncf1/Cd40/Igf1/Syk/Thbs4/Hcls1/Cd4/Cd74/Csf1r/Ptprc/Ccl5/Arrb2/Lilra5	16
560	module_0_1	GO:0001916	positive regulation of T cell mediated cytotoxicity	8/546	49/23210	1.71941380207239e-05	0.000282445998474816	0.000212038381915647	H2-M3/H2-M2/H2-M5/Ptprc/Xcl1/H2-Q7/H2-T10/H2-Q1	8
561	module_0_1	GO:0010819	regulation of T cell chemotaxis	5/546	15/23210	1.74724945540078e-05	0.000285888532938804	0.000214622767750017	Tnfsf14/Xcl1/Ccl5/Ccr7/Ccr2	5
562	module_0_1	GO:0030574	collagen catabolic process	7/546	36/23210	1.77126291381308e-05	0.000288681124306162	0.000216719227101835	Fap/Mmp11/Mmp14/Mrc2/Ctsk/Mmp2/Ctss	7
563	module_0_1	GO:0043370	regulation of CD4-positive, alpha-beta T cell differentiation	8/546	50/23210	2.00515360029394e-05	0.00032552415479772	0.000244378095035824	Tbx21/Cd83/Nckap1l/Sash3/Il2rg/Ccr7/Hlx/Ccr2	8
564	module_0_1	GO:0042092	type 2 immune response	7/546	37/23210	2.1405521108523e-05	0.000344811417546595	0.000258857464568185	Tbx21/Il27ra/Cd74/Xcl1/Batf/Hlx/Ccr2	7
565	module_0_1	GO:0046640	regulation of alpha-beta T cell proliferation	7/546	37/23210	2.1405521108523e-05	0.000344811417546595	0.000258857464568185	Syk/Zap70/Ptprc/Xcl1/Ccr2/Btla/Rasal3	7
566	module_0_1	GO:0030336	negative regulation of cell migration	19/546	268/23210	2.17620915316288e-05	0.000349201746739186	0.000262153380612671	Pdgfb/Serpinf1/Apoe/Il27ra/Ager/Gcsam/Aif1/Cd74/Egfl7/Padi2/Ptn/Arhgap4/Thy1/Cd300a/Wnt4/Cx3cr1/Mapk15/Ccr5/Erdr1	19
567	module_0_1	GO:0002287	alpha-beta T cell activation involved in immune response	9/546	66/23210	2.32058523317506e-05	0.000370594976017257	0.00027821374522951	Tbx21/Ly9/H2-M3/Batf/Tmem98/Ccr7/Hlx/Ccr2/Spn	9
568	module_0_1	GO:0050777	negative regulation of immune response	14/546	158/23210	2.32736498413147e-05	0.000370594976017257	0.00027821374522951	Tbx21/Il27ra/H2-M3/Il1rl1/Ptprc/Xcl1/A2m/Cd300a/Tgfb2/Hlx/Ccr2/Spn/Arrb2/Klrb1b	14
569	module_0_1	GO:0002702	positive regulation of production of molecular mediator of immune response	11/546	100/23210	2.36377104507576e-05	0.000374955437531866	0.000281487238955587	Tbx21/H2-M3/Cd40/Cd74/Ptprc/Xcl1/Sash3/Spon2/Ffar2/Fcer1g/Pms2	11
570	module_0_1	GO:0002283	neutrophil activation involved in immune response	5/546	16/23210	2.49234425952913e-05	0.000389608547382938	0.000292487648660916	Syk/Myo1f/Tyrobp/Ptafr/Fcer1g	5
571	module_0_1	GO:0045059	positive thymic T cell selection	5/546	16/23210	2.49234425952913e-05	0.000389608547382938	0.000292487648660916	Dock2/Cd74/Zap70/Ptprc/H2-DMa	5
572	module_0_1	GO:0048302	regulation of isotype switching to IgG isotypes	5/546	16/23210	2.49234425952913e-05	0.000389608547382938	0.000292487648660916	Tbx21/Il27ra/Cd40/Ptprc/Pms2	5
573	module_0_1	GO:0071674	mononuclear cell migration	10/546	83/23210	2.49364469691678e-05	0.000389608547382938	0.000292487648660916	Pdgfb/Ccl8/Ager/Aif1/Xcl1/Ccl22/Ccl5/Ccr7/C3ar1/Ccr2	10
574	module_0_1	GO:0002367	cytokine production involved in immune response	11/546	102/23210	2.85042071619019e-05	0.000443683464287881	0.000333082870206494	Tbx21/H2-M3/Cd74/Xcl1/Sash3/Spon2/Tgfb2/Tril/Ccr2/Ffar2/Fcer1g	11
575	module_0_1	GO:0051607	defense response to virus	17/546	227/23210	2.92399424835321e-05	0.000453437317020744	0.000340405300554553	Tspan32/Mx1/Cd40/Cd86/Ifitm1/Ptprc/Card9/Zbp1/Cxcl9/Itgax/Ccl5/Unc93b1/Spon2/Aim2/Shfl/Spn/Oas1g	17
576	module_0_1	GO:0034113	heterotypic cell-cell adhesion	8/546	53/23210	3.11184219946285e-05	0.000480773835723703	0.00036092742239123	Lck/Itgb7/Ager/Madcam1/Ptprc/Cd2/Itgax/Thy1	8
577	module_0_1	GO:0032609	interferon-gamma production	12/546	122/23210	3.16008010797113e-05	0.000486418256619556	0.000365164812476664	Il27ra/H2-M3/Itk/Il1rl1/Xcl1/Cd2/Sash3/Ccr7/Flt3/Ccr2/Carmil2/Spn	12
578	module_0_1	GO:0002883	regulation of hypersensitivity	5/546	17/23210	3.46263155210016e-05	0.00052906973274001	0.000397184207446784	Fcgr1/Btk/Ccr7/Spn/Fcer1g	5
579	module_0_1	GO:0048291	isotype switching to IgG isotypes	5/546	17/23210	3.46263155210016e-05	0.00052906973274001	0.000397184207446784	Tbx21/Il27ra/Cd40/Ptprc/Pms2	5
580	module_0_1	GO:0030199	collagen fibril organization	8/546	54/23210	3.57857223049397e-05	0.000544781911719155	0.000408979683485025	Mmp11/Col5a3/Col5a2/Dpt/Col1a2/Scx/Lum/Tgfb2	8
581	module_0_1	GO:0030225	macrophage differentiation	7/546	40/23210	3.64680996931044e-05	0.000553143877096869	0.000415257193585715	Spi1/Spib/Hcls1/Cd4/Pf4/C1qc/Nrros	7
582	module_0_1	GO:0007264	small GTPase mediated signal transduction	27/546	485/23210	3.68124245988264e-05	0.0005563361332099	0.000417653689993957	Apoe/Rasa4/Cyth4/Arhgef25/Igf1/Dock2/Rab36/Gpr65/Fgd2/Aif1/Rhoh/Col1a2/Arhgap25/Rasgrp4/Lat/Was/Rac2/Vav1/Dok3/Arhgap33/Tgfb2/Iqsec3/Arhgap30/F2rl3/Rasal3/Rab7b/Kndc1	27
583	module_0_1	GO:0022408	negative regulation of cell-cell adhesion	15/546	187/23210	3.8800537129946e-05	0.000584257363449477	0.000438614767555911	Tbx21/Tnfaip8l2/H2-M3/Cd86/Cd74/Xcl1/Lag3/Cd300a/H2-Aa/Hlx/Cdkn2a/Spn/Lax1/Btla/H2-Ab1	15
584	module_0_1	GO:0032653	regulation of interleukin-10 production	8/546	55/23210	4.10235632529274e-05	0.000613287513953836	0.00046040833578825	Cd83/Ager/Syk/Xcl1/Tyrobp/Sash3/Fcer1g/Lilra5	8
585	module_0_1	GO:0050701	interleukin-1 secretion	8/546	55/23210	4.10235632529274e-05	0.000613287513953836	0.00046040833578825	Gsdmd/Casp1/Casp4/Aim2/Ccr7/Nlrp1b/Lilra5/Ccr5	8
586	module_0_1	GO:0032642	regulation of chemokine production	10/546	88/23210	4.16691739507728e-05	0.000617947565144061	0.000463906738029228	Ager/Syk/Aif1/Cd74/Csf1r/Il1rl1/Postn/Ccl5/Twist1/Ffar2	10
587	module_0_1	GO:0051149	positive regulation of muscle cell differentiation	10/546	88/23210	4.16691739507728e-05	0.000617947565144061	0.000463906738029228	Mmp14/Tnfsf14/Ccl8/Igf1/Cxcl9/Olfm2/Cd53/Tmsb4x/Arrb2/Cav3	10
588	module_0_1	GO:0002292	T cell differentiation involved in immune response	9/546	71/23210	4.20787201481639e-05	0.000617947565144061	0.000463906738029228	Tbx21/Ly9/Batf/Tmem98/Ccr7/Hlx/Ccr2/Spn/Fcer1g	9
589	module_0_1	GO:0002711	positive regulation of T cell mediated immunity	9/546	71/23210	4.20787201481639e-05	0.000617947565144061	0.000463906738029228	H2-M3/H2-M2/H2-M5/Ptprc/Xcl1/Sash3/H2-Q7/H2-T10/H2-Q1	9
590	module_0_1	GO:0014068	positive regulation of phosphatidylinositol 3-kinase signaling	9/546	71/23210	4.20787201481639e-05	0.000617947565144061	0.000463906738029228	Pdgfb/Ncf1/Igf1/Hcls1/Pik3ap1/Ccl5/Tgfb2/Ntrk2/Hcst	9
591	module_0_1	GO:0031295	T cell costimulation	6/546	29/23210	4.94030698995181e-05	0.000722954783459145	0.000542737951008791	Tnfsf14/Cd86/Ephb6/Card11/Ccr7/Spn	6
592	module_0_1	GO:0002823	negative regulation of adaptive immune response based on somatic recombination of immune receptors built from immunoglobulin superfamily domains	7/546	42/23210	5.06699874204814e-05	0.0007388928691913	0.000554703020182112	Tbx21/Il27ra/H2-M3/Il1rl1/Ptprc/Xcl1/Spn	7
593	module_0_1	GO:0002637	regulation of immunoglobulin production	9/546	73/23210	5.26190837137254e-05	0.000764632559140709	0.000574026367786096	Tbx21/Il27ra/Cd40/Ptprc/Xcl1/Siglecg/Cd22/Sash3/Pms2	9
594	module_0_1	GO:0030183	B cell differentiation	13/546	149/23210	5.31552659750529e-05	0.000769732701715401	0.000577855156244478	Mmp14/Hdac9/Pou2f2/Syk/Nckap1l/Ptprc/Btk/Il2rg/Lyl1/Card11/Cd79b/Flt3/H2-Ab1	13
595	module_0_1	GO:0050830	defense response to Gram-positive bacterium	12/546	129/23210	5.49024113571008e-05	0.000792272297222607	0.000594776123035259	Hck/Il27ra/Ncf1/Rnase6/Gsdmd/Myo1f/Card9/Gbp8/Ssc5d/Mpeg1/Lyz1/Lyz2	12
596	module_0_1	GO:0002285	lymphocyte activation involved in immune response	15/546	193/23210	5.58091620366506e-05	0.000802570510118755	0.000602507216451038	Tbx21/Ly9/Il27ra/H2-M3/Cd40/Ptprc/Coro1a/Batf/Tmem98/Ccr7/Hlx/Ccr2/Spn/Fcer1g/Pms2	15
597	module_0_1	GO:0050730	regulation of peptidyl-tyrosine phosphorylation	18/546	263/23210	5.63723898570342e-05	0.000807874662916669	0.000606489159841195	Lck/Pdgfb/Fcgr1/Ncf1/Cd40/Igf1/Syk/Thbs4/Hcls1/Cd4/Cd74/Csf1r/Ptprc/Thy1/Cd300a/Ccl5/Arrb2/Lilra5	18
598	module_0_1	GO:0072610	interleukin-12 secretion	4/546	10/23210	5.68282790002325e-05	0.000811609372938029	0.000609292888249916	Unc93b1/Ccr7/Flt3/Lilra5	4
599	module_0_1	GO:0002710	negative regulation of T cell mediated immunity	5/546	19/23210	6.25801373740688e-05	0.000884636227641599	0.000664115743561547	Tbx21/H2-M3/Ptprc/Xcl1/Spn	5
600	module_0_1	GO:0010818	T cell chemotaxis	5/546	19/23210	6.25801373740688e-05	0.000884636227641599	0.000664115743561547	Tnfsf14/Xcl1/Ccl5/Ccr7/Ccr2	5
601	module_0_1	GO:0060099	regulation of phagocytosis, engulfment	5/546	19/23210	6.25801373740688e-05	0.000884636227641599	0.000664115743561547	Ager/Fcgr1/Nckap1l/Siglece/Cd300a	5
602	module_0_1	GO:0042116	macrophage activation	10/546	93/23210	6.71712361569725e-05	0.000946317482943654	0.000710421209524591	Ager/Syk/Aif1/Casp1/Il1rl1/Tyrobp/Slc7a2/C1qa/Tlr1/Cx3cr1	10
603	module_0_1	GO:0032613	interleukin-10 production	8/546	59/23210	6.88111300170882e-05	0.000966145460645333	0.000725306505585524	Cd83/Ager/Syk/Xcl1/Tyrobp/Sash3/Fcer1g/Lilra5	8
604	module_0_1	GO:0001913	T cell mediated cytotoxicity	9/546	76/23210	7.25525009506856e-05	0.00101524644427963	0.000762167686754678	Ager/H2-M3/H2-M2/H2-M5/Ptprc/Xcl1/H2-Q7/H2-T10/H2-Q1	9
605	module_0_1	GO:0002828	regulation of type 2 immune response	6/546	31/23210	7.35788626005986e-05	0.00102272158183307	0.000767779435832333	Tbx21/Il27ra/Cd74/Xcl1/Hlx/Ccr2	6
606	module_0_1	GO:0031294	lymphocyte costimulation	6/546	31/23210	7.35788626005986e-05	0.00102272158183307	0.000767779435832333	Tnfsf14/Cd86/Ephb6/Card11/Ccr7/Spn	6
607	module_0_1	GO:0043087	regulation of GTPase activity	19/546	295/23210	7.9922212132373e-05	0.0010999665260268	0.000825768903080756	Rasa4/Ccl8/Cd40/Gpr65/Xcl1/Rgs10/Ccl22/Thy1/Vav1/Ccl5/Wnt4/Ccr7/Rgs4/Tbc1d10c/Arhgap9/Iqsec3/Rasal3/Ntrk2/Arrb2	19
608	module_0_1	GO:0050851	antigen receptor-mediated signaling pathway	19/546	295/23210	7.9922212132373e-05	0.0010999665260268	0.000825768903080756	Lck/Cd247/Itk/Syk/Fyb/Nckap1l/Gcsam/Zap70/Ptprc/Cd22/Btk/Thy1/Cd300a/Themis2/Ccr7/Cd79b/Carmil2/Spn/Lax1	19
609	module_0_1	GO:0001774	microglial cell activation	7/546	45/23210	8.01948646261118e-05	0.0010999665260268	0.000825768903080756	Ager/Aif1/Casp1/Tyrobp/C1qa/Tlr1/Cx3cr1	7
610	module_0_1	GO:0002269	leukocyte activation involved in inflammatory response	7/546	45/23210	8.01948646261118e-05	0.0010999665260268	0.000825768903080756	Ager/Aif1/Casp1/Tyrobp/C1qa/Tlr1/Cx3cr1	7
611	module_0_1	GO:0043011	myeloid dendritic cell differentiation	5/546	20/23210	8.18314460338997e-05	0.00111505406464553	0.000837095447953335	Spi1/Batf3/Batf/Ubd/Pirb	5
612	module_0_1	GO:1905153	regulation of membrane invagination	5/546	20/23210	8.18314460338997e-05	0.00111505406464553	0.000837095447953335	Ager/Fcgr1/Nckap1l/Siglece/Cd300a	5
613	module_0_1	GO:0071346	cellular response to interferon-gamma	11/546	115/23210	8.65528251824676e-05	0.00117553444921025	0.000882499394017317	Ccl8/Casp1/Xcl1/Mrc1/Was/Ccl22/Gbp8/Ccl5/Rab7b/H2-Q7/H2-Ab1	11
614	module_0_1	GO:0014066	regulation of phosphatidylinositol 3-kinase signaling	10/546	96/23210	8.80727634365801e-05	0.00119009857219905	0.000893432999340958	Pdgfb/Ncf1/Igf1/Hcls1/Pik3ap1/Ccl5/Twist1/Tgfb2/Ntrk2/Hcst	10
615	module_0_1	GO:0002486	antigen processing and presentation of endogenous peptide antigen via MHC class I via ER pathway, TAP-independent	6/546	32/23210	8.87705864729798e-05	0.00119009857219905	0.000893432999340958	H2-M3/H2-M2/H2-M5/H2-Q7/H2-T10/H2-Q1	6
616	module_0_1	GO:0032743	positive regulation of interleukin-2 production	6/546	32/23210	8.87705864729798e-05	0.00119009857219905	0.000893432999340958	Cd83/Ptprc/Sash3/Card11/Ccr2/Carmil2	6
617	module_0_1	GO:0045577	regulation of B cell differentiation	6/546	32/23210	8.87705864729798e-05	0.00119009857219905	0.000893432999340958	Mmp14/Syk/Nckap1l/Il2rg/Card11/Flt3	6
618	module_0_1	GO:0002260	lymphocyte homeostasis	9/546	78/23210	8.90936432753771e-05	0.00119058900788575	0.00089380118012597	Tnfrsf13b/Nckap1l/Cd74/Coro1a/Lat/Ccnb2/Tgfb2/Pik3cd/Pirb	9
619	module_0_1	GO:0002707	negative regulation of lymphocyte mediated immunity	7/546	46/23210	9.26892153229451e-05	0.00123466788103256	0.000926892153229452	Tbx21/H2-M3/Ptprc/Xcl1/Spn/Arrb2/Klrb1b	7
620	module_0_1	GO:0070206	protein trimerization	8/546	62/23210	9.86460812877422e-05	0.00130981825505385	0.000983309180887398	Cd247/H2-M3/C1qtnf6/Cd74/Col1a2/Col6a4/C1qtnf2/Alox5ap	8
621	module_0_1	GO:0002476	antigen processing and presentation of endogenous peptide antigen via MHC class Ib	6/546	33/23210	0.000106356112723502	0.00140322541104405	0.00105343197364231	H2-M3/H2-M2/H2-M5/H2-Q7/H2-T10/H2-Q1	6
622	module_0_1	GO:0002484	antigen processing and presentation of endogenous peptide antigen via MHC class I via ER pathway	6/546	33/23210	0.000106356112723502	0.00140322541104405	0.00105343197364231	H2-M3/H2-M2/H2-M5/H2-Q7/H2-T10/H2-Q1	6
623	module_0_1	GO:0002820	negative regulation of adaptive immune response	7/546	47/23210	0.000106723379853822	0.0014036150844066	0.00105372450994913	Tbx21/Il27ra/H2-M3/Il1rl1/Ptprc/Xcl1/Spn	7
624	module_0_1	GO:0055074	calcium ion homeostasis	26/546	489/23210	0.000108069463953635	0.00141683499113977	0.00106364898276133	Lck/Cd52/Apoe/Ager/Cd40/Stc2/Fkbp1b/Gpr65/Cd4/Ptprc/Xcl1/Kel/Coro1a/Thy1/Ccl5/Tnni3/Fxyd1/Ccr7/Tgfb2/C3ar1/Ccr2/F2rl3/Cx3cr1/Xcr1/Cav3/Ccr5	26
625	module_0_1	GO:0042093	T-helper cell differentiation	8/546	63/23210	0.00011069718169509	0.00144672165762513	0.00108608555625371	Tbx21/Ly9/Batf/Tmem98/Ccr7/Hlx/Ccr2/Spn	8
626	module_0_1	GO:0051147	regulation of muscle cell differentiation	13/546	161/23210	0.000117472677425071	0.00153045908269152	0.00114894907074051	Pdgfb/Mmp14/Hdac9/Tnfsf14/Ccl8/Igf1/Cxcl9/Olfm2/Rgs4/Cd53/Tmsb4x/Arrb2/Cav3	13
627	module_0_1	GO:0002294	CD4-positive, alpha-beta T cell differentiation involved in immune response	8/546	64/23210	0.000123939556311603	0.00160966498759695	0.00120841067403813	Tbx21/Ly9/Batf/Tmem98/Ccr7/Hlx/Ccr2/Spn	8
628	module_0_1	GO:0045860	positive regulation of protein kinase activity	24/546	438/23210	0.000125400966063683	0.0016235713861703	0.00121885051127318	Pdgfb/Ager/Fcgr1/Ncf1/Cd40/Igf1/Shc2/Pik3r5/Syk/Cd4/Fgd2/Cd74/Csf1r/Ptprc/Lat/Cd300a/Map4k1/Ccr7/Tgfb2/Tlr1/C1qtnf2/Arrb2/Lilra5/Ang	24
629	module_0_1	GO:0002428	antigen processing and presentation of peptide antigen via MHC class Ib	6/546	34/23210	0.000126599021958014	0.00163399234552021	0.00122667375313355	H2-M3/H2-M2/H2-M5/H2-Q7/H2-T10/H2-Q1	6
630	module_0_1	GO:0070372	regulation of ERK1 and ERK2 cascade	19/546	306/23210	0.000129118655359448	0.00166135334883549	0.00124721425610364	Pdgfb/Apoe/Fbln1/Ccl8/Ager/Igf1/Syk/Cd4/Cd74/Csf1r/Fn1/Ptprc/Xcl1/Ccl22/Ccl5/Tbc1d10c/Flt3/Scimp/Arrb2	19
631	module_0_1	GO:0002864	regulation of acute inflammatory response to antigenic stimulus	5/546	22/23210	0.000133689653395738	0.00170958215234673	0.00128342067259908	Fcgr1/Btk/Ccr7/Spn/Fcer1g	5
632	module_0_1	GO:0045063	T-helper 1 cell differentiation	5/546	22/23210	0.000133689653395738	0.00170958215234673	0.00128342067259908	Tmem98/Ccr7/Hlx/Ccr2/Spn	5
633	module_0_1	GO:0002293	alpha-beta T cell differentiation involved in immune response	8/546	65/23210	0.000138462584610327	0.00175978746679058	0.00132111089903432	Tbx21/Ly9/Batf/Tmem98/Ccr7/Hlx/Ccr2/Spn	8
634	module_0_1	GO:0002886	regulation of myeloid leukocyte mediated immunity	8/546	65/23210	0.000138462584610327	0.00175978746679058	0.00132111089903432	Fcgr1/Syk/Btk/Rac2/Cd300a/Ccr2/Ptafr/Fcer1g	8
635	module_0_1	GO:0002448	mast cell mediated immunity	7/546	49/23210	0.000139977430536664	0.00177361646740969	0.00133149263193412	Syk/Lat/Btk/Rac2/Cd300a/Spon2/Fcer1g	7
636	module_0_1	GO:0007265	Ras protein signal transduction	23/546	414/23210	0.000141004474521976	0.00178119938028368	0.00133718529029959	Apoe/Rasa4/Cyth4/Arhgef25/Igf1/Dock2/Rab36/Gpr65/Fgd2/Aif1/Rhoh/Col1a2/Rasgrp4/Lat/Was/Rac2/Vav1/Dok3/Tgfb2/Iqsec3/F2rl3/Rasal3/Rab7b	23
637	module_0_1	GO:0032733	positive regulation of interleukin-10 production	6/546	35/23210	0.000149779108338548	0.00188630901289395	0.00141609338792809	Cd83/Syk/Xcl1/Sash3/Fcer1g/Lilra5	6
638	module_0_1	GO:0006874	cellular calcium ion homeostasis	25/546	473/23210	0.000159854538418638	0.00200711619839232	0.00150678598146873	Lck/Cd52/Apoe/Cd40/Stc2/Fkbp1b/Gpr65/Cd4/Ptprc/Xcl1/Kel/Coro1a/Thy1/Ccl5/Tnni3/Fxyd1/Ccr7/Tgfb2/C3ar1/Ccr2/F2rl3/Cx3cr1/Xcr1/Cav3/Ccr5	25
639	module_0_1	GO:0051048	negative regulation of secretion	17/546	261/23210	0.000163689448615352	0.00204907635073916	0.001538286384578	Apoe/Cyp4f18/Hdac9/Il27ra/Fbln1/Fkbp1b/Cd74/Fn1/Enho/Siglecg/Cd22/Inha/Cd300a/Ssc5d/Ccr2/Tifab/Lilra5	17
640	module_0_1	GO:0031589	cell-substrate adhesion	20/546	339/23210	0.000172166646863635	0.00214872247557137	0.00161309290755118	Mmp14/Itgb7/Col5a3/Fbln1/Myo1g/Parvg/Ccdc80/Smoc2/Fermt3/Fn1/Postn/Ptn/Coro1a/Thy1/Rac2/Wnt4/Egflam/Cdkn2a/Fbln2/Hoxd3	20
641	module_0_1	GO:0071604	transforming growth factor beta production	6/546	36/23210	0.000176192404178631	0.0021923821310371	0.00164586916478242	Ltbp3/Xcl1/Tyrobp/Lum/Tgfb2/Nrros	6
642	module_0_1	GO:0042492	gamma-delta T cell differentiation	4/546	13/23210	0.000182898498354135	0.00225556723786286	0.00169330360494036	Lck/Syk/Nckap1l/Ptprc	4
643	module_0_1	GO:0048304	positive regulation of isotype switching to IgG isotypes	4/546	13/23210	0.000182898498354135	0.00225556723786286	0.00169330360494036	Tbx21/Cd40/Ptprc/Pms2	4
644	module_0_1	GO:0090594	inflammatory response to wounding	4/546	13/23210	0.000182898498354135	0.00225556723786286	0.00169330360494036	Clec10a/Ager/Siglecg/Ccr2	4
645	module_0_1	GO:0048872	homeostasis of number of cells	19/546	315/23210	0.000187507754389829	0.00230556871965719	0.00173084080975227	Spi1/Tnfrsf13b/Nckap1l/Hcls1/Cd74/Coro1a/Lat/Sash3/Ccnb2/Lmo2/Card11/Ccr7/Tgfb2/Pik3cd/Flt3/Ccr2/Carmil2/Fcer1g/Pirb	19
646	module_0_1	GO:0035082	axoneme assembly	8/546	68/23210	0.000190676135914737	0.00233761068100781	0.00175489541018873	Ccdc65/Rsph9/Tekt2/Cep131/Ccdc114/Daw1/Dnaaf3/Spef2	8
647	module_0_1	GO:0007517	muscle organ development	23/546	424/23210	0.000199459377830653	0.00243809757136528	0.0018303331142107	Hdac9/Cdk1/Igf1/Asb2/Sox8/Gli1/Obsl1/Eln/Kel/Nupr1/Scx/Tnni3/Twist1/Kcnk2/Rgs4/Tgfb2/Hlx/Ncam1/Tcf21/Tifab/Arrb2/Cav3/Tcf15	23
648	module_0_1	GO:0010712	regulation of collagen metabolic process	7/546	52/23210	0.000205155281698142	0.00249305658110374	0.001871592043562	Fap/Pdgfb/Ager/Scx/Wnt4/Mfap4/Arrb2	7
649	module_0_1	GO:1900271	regulation of long-term synaptic potentiation	7/546	52/23210	0.000205155281698142	0.00249305658110374	0.001871592043562	Apoe/Ager/Cyp46a1/Ptn/Tyrobp/Cx3cr1/Pirb	7
650	module_0_1	GO:0045576	mast cell activation	8/546	69/23210	0.000211305099907004	0.00256030319304229	0.00192207554434359	Cd48/Syk/Rhoh/Lat/Btk/Rac2/Cd300a/Fcer1g	8
651	module_0_1	GO:1901343	negative regulation of vasculature development	11/546	128/23210	0.000225193465471636	0.00272065128633756	0.00204245236125437	Pdgfb/Serpinf1/H2-M3/Thbs2/Adgrb2/Pf4/Ptn/Wnt4/Tgfb2/Ccr2/Cx3cr1	11
652	module_0_1	GO:0002720	positive regulation of cytokine production involved in immune response	7/546	53/23210	0.000231639151653024	0.00278234772910396	0.00208876922877872	H2-M3/Cd74/Xcl1/Sash3/Spon2/Ffar2/Fcer1g	7
653	module_0_1	GO:0061900	glial cell activation	7/546	53/23210	0.000231639151653024	0.00278234772910396	0.00208876922877872	Ager/Aif1/Casp1/Tyrobp/C1qa/Tlr1/Cx3cr1	7
654	module_0_1	GO:0042130	negative regulation of T cell proliferation	8/546	70/23210	0.000233729394062388	0.00279936415482215	0.00210154383133906	H2-M3/Cd86/Xcl1/H2-Aa/Cdkn2a/Spn/Btla/H2-Ab1	8
655	module_0_1	GO:0001562	response to protozoan	6/546	38/23210	0.000239983751449717	0.00284963563150006	0.0021392837272089	Tspan32/Cd40/Pf4/Batf/Gbp8/Spn	6
656	module_0_1	GO:0002475	antigen processing and presentation via MHC class Ib	6/546	38/23210	0.000239983751449717	0.00284963563150006	0.0021392837272089	H2-M3/H2-M2/H2-M5/H2-Q7/H2-T10/H2-Q1	6
657	module_0_1	GO:0010831	positive regulation of myotube differentiation	6/546	38/23210	0.000239983751449717	0.00284963563150006	0.0021392837272089	Mmp14/Tnfsf14/Ccl8/Cxcl9/Cd53/Cav3	6
658	module_0_1	GO:0002829	negative regulation of type 2 immune response	4/546	14/23210	0.000251306705869292	0.00296713258407039	0.00222749125656873	Tbx21/Il27ra/Hlx/Ccr2	4
659	module_0_1	GO:0002885	positive regulation of hypersensitivity	4/546	14/23210	0.000251306705869292	0.00296713258407039	0.00222749125656873	Fcgr1/Btk/Ccr7/Fcer1g	4
660	module_0_1	GO:0032649	regulation of interferon-gamma production	10/546	109/23210	0.000253702978743347	0.00298693931914263	0.00224236060532363	Il27ra/H2-M3/Il1rl1/Xcl1/Cd2/Sash3/Ccr7/Flt3/Ccr2/Carmil2	10
661	module_0_1	GO:0070371	ERK1 and ERK2 cascade	19/546	323/23210	0.000257677423938953	0.00302516207313641	0.00227105526183484	Pdgfb/Apoe/Fbln1/Ccl8/Ager/Igf1/Syk/Cd4/Cd74/Csf1r/Fn1/Ptprc/Xcl1/Ccl22/Ccl5/Tbc1d10c/Flt3/Scimp/Arrb2	19
662	module_0_1	GO:0002483	antigen processing and presentation of endogenous peptide antigen	6/546	39/23210	0.000278034603877913	0.0032367277695143	0.0024298822523784	H2-M3/H2-M2/H2-M5/H2-Q7/H2-T10/H2-Q1	6
663	module_0_1	GO:0009620	response to fungus	6/546	39/23210	0.000278034603877913	0.0032367277695143	0.0024298822523784	Ncf1/Syk/Card9/Btk/Spon2/Pik3cd	6
664	module_0_1	GO:0019885	antigen processing and presentation of endogenous peptide antigen via MHC class I	6/546	39/23210	0.000278034603877913	0.0032367277695143	0.0024298822523784	H2-M3/H2-M2/H2-M5/H2-Q7/H2-T10/H2-Q1	6
665	module_0_1	GO:0002548	monocyte chemotaxis	7/546	55/23210	0.000292860826689658	0.0033998033400062	0.00255230664601043	Pdgfb/Ccl8/Aif1/Xcl1/Ccl22/Ccl5/Ccr2	7
666	module_0_1	GO:0051155	positive regulation of striated muscle cell differentiation	8/546	73/23210	0.000312968055929169	0.00362310651933601	0.0027199452214457	Mmp14/Tnfsf14/Ccl8/Igf1/Cxcl9/Cd53/Arrb2/Cav3	8
667	module_0_1	GO:0035456	response to interferon-beta	7/546	56/23210	0.000328000115025316	0.00378657910568114	0.00284266766355274	Ifitm1/Aim2/Gm12185/Gm4841/Ifi47/Tgtp1/Mndal	7
668	module_0_1	GO:0010935	regulation of macrophage cytokine production	4/546	15/23210	0.00033633732816576	0.00386137551341685	0.00289881896098666	H2-M3/Cd74/Spon2/Tgfb2	4
669	module_0_1	GO:0090197	positive regulation of chemokine secretion	4/546	15/23210	0.00033633732816576	0.00386137551341685	0.00289881896098666	Aif1/Csf1r/Il1rl1/Postn	4
670	module_0_1	GO:0072503	cellular divalent inorganic cation homeostasis	25/546	497/23210	0.000337481543314457	0.00386383827552309	0.00290066781030608	Lck/Cd52/Apoe/Cd40/Stc2/Fkbp1b/Gpr65/Cd4/Ptprc/Xcl1/Kel/Coro1a/Thy1/Ccl5/Tnni3/Fxyd1/Ccr7/Tgfb2/C3ar1/Ccr2/F2rl3/Cx3cr1/Xcr1/Cav3/Ccr5	25
671	module_0_1	GO:0002286	T cell activation involved in immune response	10/546	113/23210	0.000339895609722073	0.00388078613737619	0.00291339094047491	Tbx21/Ly9/H2-M3/Batf/Tmem98/Ccr7/Hlx/Ccr2/Spn/Fcer1g	10
672	module_0_1	GO:0050854	regulation of antigen receptor-mediated signaling pathway	7/546	57/23210	0.000366439952910614	0.00417239573779867	0.0031323086385784	Lck/Gcsam/Ptprc/Cd22/Thy1/Cd300a/Ccr7	7
673	module_0_1	GO:0045730	respiratory burst	5/546	27/23210	0.000371931541707232	0.00421184601453748	0.00316192482323315	Ncf1/Rac2/Camk1d/Jchain/Ncf4	5
674	module_0_1	GO:0048305	immunoglobulin secretion	5/546	27/23210	0.000371931541707232	0.00421184601453748	0.00316192482323315	Pou2f2/Cd40/Siglecg/Cd22/Lax1	5
675	module_0_1	GO:0042060	wound healing	20/546	360/23210	0.000376435260830814	0.00425126343481757	0.00319151634182647	Tspan32/Clec10a/Pdgfb/Apoe/Fbln1/Ager/Igf1/Syk/Smoc2/Fermt3/Fn1/Pf4/Ptn/Wnt4/Tgfb2/Ccr2/F2rl3/Carmil2/Fcer1g/Cav3	20
676	module_0_1	GO:0051209	release of sequestered calcium ion into cytosol	10/546	115/23210	0.000391399790767608	0.00440828599032568	0.00330939660486432	Lck/Fkbp1b/Ptprc/Xcl1/Coro1a/Thy1/Tgfb2/F2rl3/Xcr1/Ccr5	10
677	module_0_1	GO:2000181	negative regulation of blood vessel morphogenesis	10/546	116/23210	0.000419491482167915	0.00471190972943203	0.00353733357936187	Serpinf1/H2-M3/Thbs2/Adgrb2/Pf4/Ptn/Wnt4/Tgfb2/Ccr2/Cx3cr1	10
678	module_0_1	GO:0019883	antigen processing and presentation of endogenous antigen	6/546	42/23210	0.000421177470528701	0.00471809586931881	0.00354197764972923	H2-M3/H2-M2/H2-M5/H2-Q7/H2-T10/H2-Q1	6
679	module_0_1	GO:0033674	positive regulation of kinase activity	24/546	476/23210	0.000426231557218476	0.00476187728978491	0.00357484531860657	Pdgfb/Ager/Fcgr1/Ncf1/Cd40/Igf1/Shc2/Pik3r5/Syk/Cd4/Fgd2/Cd74/Csf1r/Ptprc/Lat/Cd300a/Map4k1/Ccr7/Tgfb2/Tlr1/C1qtnf2/Arrb2/Lilra5/Ang	24
680	module_0_1	GO:0002295	T-helper cell lineage commitment	4/546	16/23210	0.00044014195668925	0.00486497332978862	0.0036522417682725	Tbx21/Ly9/Batf/Spn	4
681	module_0_1	GO:0002866	positive regulation of acute inflammatory response to antigenic stimulus	4/546	16/23210	0.00044014195668925	0.00486497332978862	0.0036522417682725	Fcgr1/Btk/Ccr7/Fcer1g	4
682	module_0_1	GO:0046629	gamma-delta T cell activation	4/546	16/23210	0.00044014195668925	0.00486497332978862	0.0036522417682725	Lck/Syk/Nckap1l/Ptprc	4
683	module_0_1	GO:0090196	regulation of chemokine secretion	4/546	16/23210	0.00044014195668925	0.00486497332978862	0.0036522417682725	Aif1/Csf1r/Il1rl1/Postn	4
684	module_0_1	GO:0002507	tolerance induction	5/546	28/23210	0.000444096663121554	0.0048827135765428	0.00366555975909854	Aire/H2-M3/Cd86/Ccr7/C3ar1	5
685	module_0_1	GO:0045589	regulation of regulatory T cell differentiation	5/546	28/23210	0.000444096663121554	0.0048827135765428	0.00366555975909854	Lck/H2-M3/Lag3/Il2rg/Carmil2	5
686	module_0_1	GO:0051283	negative regulation of sequestering of calcium ion	10/546	117/23210	0.000449239191632663	0.00492622184808799	0.00369822236911322	Lck/Fkbp1b/Ptprc/Xcl1/Coro1a/Thy1/Tgfb2/F2rl3/Xcr1/Ccr5	10
687	module_0_1	GO:0010959	regulation of metal ion transport	22/546	421/23210	0.000453496024846458	0.00495981441911021	0.00372344104610776	Pdgfb/Ager/Igf1/Stc2/Fkbp1b/Cd4/Xcl1/Kel/Coro1a/Thy1/Ccl5/Fxyd1/Kcnh2/Rgs4/Tgfb2/Gjc2/F2rl3/Arrb2/Cav3/Fxyd6/Scn2b/Lilra5	22
688	module_0_1	GO:0002792	negative regulation of peptide secretion	12/546	162/23210	0.000469461013119765	0.00512094480452951	0.00384440514680752	Apoe/Hdac9/Il27ra/Fbln1/Fkbp1b/Cd74/Fn1/Enho/Siglecg/Cd22/Ssc5d/Lilra5	12
689	module_0_1	GO:0031102	neuron projection regeneration	7/546	60/23210	0.000503820656298244	0.00546704607722063	0.00410423093381337	Fkbp1b/Ptn/Mmp2/Thy1/Mag/Nrep/Bex1	7
690	module_0_1	GO:0070098	chemokine-mediated signaling pathway	7/546	60/23210	0.000503820656298244	0.00546704607722063	0.00410423093381337	Ccl8/Xcl1/Padi2/Pf4/Cxcl9/Ccl22/Ccl5	7
691	module_0_1	GO:0051282	regulation of sequestering of calcium ion	10/546	119/23210	0.000514004727136964	0.00556231039544684	0.00417574793883401	Lck/Fkbp1b/Ptprc/Xcl1/Coro1a/Thy1/Tgfb2/F2rl3/Xcr1/Ccr5	10
692	module_0_1	GO:0048705	skeletal system morphogenesis	16/546	262/23210	0.00051527658860612	0.00556231039544684	0.00417574793883401	Mmp14/Fbn2/Ltbp3/Thbs3/Mmp2/Col12a1/Scx/Twist1/Alx1/Tgfb2/Prrx2/Col6a3/Tifab/Tcf15/Spef2/Hoxd3	16
693	module_0_1	GO:0002218	activation of innate immune response	12/546	164/23210	0.000524206244677534	0.00564404443751252	0.0042371074699324	Cd86/Pik3ap1/Cd300a/Unc93b1/Aim2/Tril/Tnip3/Tlr1/Ffar2/Rab7b/Arrb2/Mndal	12
694	module_0_1	GO:0045639	positive regulation of myeloid cell differentiation	9/546	99/23210	0.000547512565307417	0.00586732279068824	0.0044047274078314	Nckap1l/Hcls1/Cd4/Cd74/Csf1r/Pf4/Tyrobp/Ccl5/Rab7b	9
695	module_0_1	GO:0071900	regulation of protein serine/threonine kinase activity	22/546	427/23210	0.000548078793836165	0.00586732279068824	0.0044047274078314	Pdgfb/Apoe/Ager/Cd40/Igf1/Shc2/Pik3r5/Syk/Fgd2/Cd74/Csf1r/Ptprc/Plk1/Thy1/Ccnb2/Cd300a/Map4k1/Ccr7/Cdkn2a/C1qtnf2/Lax1/Cav3	22
696	module_0_1	GO:0051208	sequestering of calcium ion	10/546	120/23210	0.000549179154373851	0.00586732279068824	0.0044047274078314	Lck/Fkbp1b/Ptprc/Xcl1/Coro1a/Thy1/Tgfb2/F2rl3/Xcr1/Ccr5	10
697	module_0_1	GO:0010934	macrophage cytokine production	4/546	17/23210	0.000564916000125634	0.0059740226374609	0.0044848293139745	H2-M3/Cd74/Spon2/Tgfb2	4
698	module_0_1	GO:0043373	CD4-positive, alpha-beta T cell lineage commitment	4/546	17/23210	0.000564916000125634	0.0059740226374609	0.0044848293139745	Tbx21/Ly9/Batf/Spn	4
699	module_0_1	GO:0045579	positive regulation of B cell differentiation	4/546	17/23210	0.000564916000125634	0.0059740226374609	0.0044848293139745	Mmp14/Syk/Nckap1l/Il2rg	4
700	module_0_1	GO:0090195	chemokine secretion	4/546	17/23210	0.000564916000125634	0.0059740226374609	0.0044848293139745	Aif1/Csf1r/Il1rl1/Postn	4
701	module_0_1	GO:0001578	microtubule bundle formation	9/546	100/23210	0.000589367687939576	0.00621678200780933	0.00466707407708497	Ccdc65/Rsph9/Tekt2/Plk1/Cep131/Ccdc114/Daw1/Dnaaf3/Spef2	9
702	module_0_1	GO:0046777	protein autophosphorylation	15/546	240/23210	0.000600666789189493	0.00631992702752287	0.00474450729688916	Lck/Pdgfb/Hck/Itk/Syk/Csf1r/Zap70/Ptprc/Btk/Thy1/Melk/Map4k1/Flt3/Ntrk2/Mapk15	15
703	module_0_1	GO:0045637	regulation of myeloid cell differentiation	14/546	215/23210	0.000604985385008898	0.00634929106085096	0.00476655151825193	Spi1/Nckap1l/Hcls1/Cd4/Cd74/Csf1r/Pf4/Tyrobp/Lmo2/Ccl5/C1qc/Rbp1/Rab7b/Pilrb1	14
704	module_0_1	GO:0030890	positive regulation of B cell proliferation	6/546	45/23210	0.000616179371833792	0.00640332124771959	0.00480711315998199	Cd40/Nckap1l/Cd74/Ptprc/Sash3/Card11	6
705	module_0_1	GO:0002437	inflammatory response to antigenic stimulus	7/546	62/23210	0.000616195009356917	0.00640332124771959	0.00480711315998199	Fcgr1/Cd6/Ephb6/Btk/Ccr7/Spn/Fcer1g	7
706	module_0_1	GO:0014911	positive regulation of smooth muscle cell migration	7/546	62/23210	0.000616195009356917	0.00640332124771959	0.00480711315998199	Pdgfb/Ager/Igf1/Aif1/Postn/Ccl5/Tmsb4x	7
707	module_0_1	GO:0060143	positive regulation of syncytium formation by plasma membrane fusion	5/546	30/23210	0.000619482694130376	0.00640332124771959	0.00480711315998199	Tnfsf14/Ccl8/Cxcl9/Tyrobp/Cd53	5
708	module_0_1	GO:0061082	myeloid leukocyte cytokine production	5/546	30/23210	0.000619482694130376	0.00640332124771959	0.00480711315998199	H2-M3/Cd74/Spon2/Tgfb2/Fcer1g	5
709	module_0_1	GO:0071804	cellular potassium ion transport	13/546	191/23210	0.00062091878316434	0.00640332124771959	0.00480711315998199	Kcnd1/Slc9a5/Ager/Atp12a/Kel/Slc9a9/Kcnh8/Kcnh3/Kcnk2/Kcna6/Kcnh2/Rgs4/Cav3	13
710	module_0_1	GO:0071805	potassium ion transmembrane transport	13/546	191/23210	0.00062091878316434	0.00640332124771959	0.00480711315998199	Kcnd1/Slc9a5/Ager/Atp12a/Kel/Slc9a9/Kcnh8/Kcnh3/Kcnk2/Kcna6/Kcnh2/Rgs4/Cav3	13
711	module_0_1	GO:0006887	exocytosis	20/546	375/23210	0.000629766555774836	0.00647848961831737	0.00486354369806309	Sept1/Hck/Stx1a/Myo1g/Sept4/Syk/Nkd2/Myo1f/Syt13/Coro1a/Lat/Btk/Rac2/Cd300a/Ccl5/Ncam1/Exoc3l/Ccr2/Ptafr/Fcer1g	20
712	module_0_1	GO:0050848	regulation of calcium-mediated signaling	9/546	101/23210	0.00063380524006155	0.00650393722887853	0.00488264777528898	Igf1/Fkbp1b/Syk/Cd4/Zap70/Siglecg/Cd22/Ncam1/Tbc1d10c	9
713	module_0_1	GO:0043547	positive regulation of GTPase activity	14/546	217/23210	0.000662761661958866	0.00678432873670208	0.00509314380618636	Ccl8/Cd40/Gpr65/Xcl1/Rgs10/Ccl22/Thy1/Vav1/Ccl5/Wnt4/Ccr7/Rgs4/Tbc1d10c/Iqsec3	14
714	module_0_1	GO:0051153	regulation of striated muscle cell differentiation	10/546	123/23210	0.000666856017063053	0.00680946832165614	0.00511201664185928	Mmp14/Hdac9/Tnfsf14/Ccl8/Igf1/Cxcl9/Rgs4/Cd53/Arrb2/Cav3	10
715	module_0_1	GO:0043405	regulation of MAP kinase activity	17/546	295/23210	0.000673390534774686	0.00685934083951861	0.00514945703062995	Pdgfb/Apoe/Ager/Cd40/Igf1/Shc2/Pik3r5/Syk/Fgd2/Cd74/Ptprc/Cd300a/Map4k1/Ccr7/C1qtnf2/Lax1/Cav3	17
716	module_0_1	GO:0010830	regulation of myotube differentiation	7/546	63/23210	0.000679382237814645	0.00686893918181746	0.00515666271589761	Mmp14/Hdac9/Tnfsf14/Ccl8/Cxcl9/Cd53/Cav3	7
717	module_0_1	GO:0032677	regulation of interleukin-8 production	7/546	63/23210	0.000679382237814645	0.00686893918181746	0.00515666271589761	Syk/Cd74/Ptprc/Cd2/Ssc5d/Tlr1/Ffar2	7
718	module_0_1	GO:0046849	bone remodeling	9/546	102/23210	0.000680943922740325	0.00686893918181746	0.00515666271589761	Syk/Csf1r/Ltbp3/Ctsk/Ptn/Rac2/Ctss/Cthrc1/Fcgr4	9
719	module_0_1	GO:1902106	negative regulation of leukocyte differentiation	9/546	102/23210	0.000680943922740325	0.00686893918181746	0.00515666271589761	Tbx21/H2-M3/Cd74/Lag3/C1qc/Hlx/Flt3/Cdkn2a/Pilrb1	9
720	module_0_1	GO:0007249	I-kappaB kinase/NF-kappaB signaling	13/546	193/23210	0.000684525016901496	0.00688834375361408	0.00517123015189508	S100a4/Cd4/Cd74/Casp1/Il1rl1/Card9/Rhoh/Btk/Ubd/Card11/Tnip3/Tifab/Cx3cr1	13
721	module_0_1	GO:0070374	positive regulation of ERK1 and ERK2 cascade	14/546	218/23210	0.000693359956982035	0.00695707285038577	0.00522282658643013	Pdgfb/Apoe/Ccl8/Ager/Cd4/Cd74/Csf1r/Ptprc/Xcl1/Ccl22/Ccl5/Flt3/Scimp/Arrb2	14
722	module_0_1	GO:0035458	cellular response to interferon-beta	6/546	46/23210	0.000694702895310418	0.00695707285038577	0.00522282658643013	Aim2/Gm12185/Gm4841/Ifi47/Tgtp1/Mndal	6
723	module_0_1	GO:0014902	myotube differentiation	10/546	124/23210	0.000710420261583019	0.00709737165177651	0.00532815196187264	Mmp14/Hdac9/Tnfsf14/Ccl8/Igf1/Casp1/Cxcl9/Kel/Cd53/Cav3	10
724	module_0_1	GO:0045066	regulatory T cell differentiation	5/546	31/23210	0.000724464200193794	0.0072203194628427	0.00542045156979529	Lck/H2-M3/Lag3/Il2rg/Carmil2	5
725	module_0_1	GO:0002224	toll-like receptor signaling pathway	9/546	103/23210	0.000730905737147307	0.00726709149182825	0.00545556435382679	Cd86/Pik3ap1/Cd300a/Unc93b1/Tril/Tnip3/Tlr1/Rab7b/Arrb2	9
726	module_0_1	GO:0002763	positive regulation of myeloid leukocyte differentiation	7/546	64/23210	0.000747594496946598	0.00741528097687365	0.00556681343788397	Hcls1/Cd4/Cd74/Csf1r/Pf4/Tyrobp/Ccl5	7
727	module_0_1	GO:0002761	regulation of myeloid leukocyte differentiation	10/546	125/23210	0.000756303270116981	0.0074838009300147	0.00561825286372614	Hcls1/Cd4/Cd74/Csf1r/Pf4/Tyrobp/Ccl5/C1qc/Rbp1/Pilrb1	10
728	module_0_1	GO:0051924	regulation of calcium ion transport	16/546	272/23210	0.00077102532805642	0.00761135692019592	0.00571401193238962	Pdgfb/Igf1/Stc2/Fkbp1b/Cd4/Xcl1/Coro1a/Thy1/Ccl5/Rgs4/Tgfb2/Gjc2/F2rl3/Arrb2/Cav3/Lilra5	16
729	module_0_1	GO:0002639	positive regulation of immunoglobulin production	6/546	47/23210	0.000780748678060166	0.00768907939814703	0.00577235989466284	Tbx21/Cd40/Ptprc/Xcl1/Sash3/Pms2	6
730	module_0_1	GO:0007204	positive regulation of cytosolic calcium ion concentration	18/546	327/23210	0.000806841257416118	0.00792726303976687	0.00595116955824655	Lck/Cd52/Fkbp1b/Gpr65/Cd4/Ptprc/Xcl1/Coro1a/Thy1/Ccr7/Tgfb2/C3ar1/Ccr2/F2rl3/Cx3cr1/Xcr1/Cav3/Ccr5	18
731	module_0_1	GO:0070286	axonemal dynein complex assembly	5/546	32/23210	0.000842185239771725	0.00825500437851719	0.00619721214171647	Ccdc65/Tekt2/Ccdc114/Daw1/Dnaaf3	5
732	module_0_1	GO:0007520	myoblast fusion	6/546	48/23210	0.000874793209186295	0.00853436755253109	0.00640693617995597	Tnfsf14/Ccl8/Casp1/Cxcl9/Cd53/Cav3	6
733	module_0_1	GO:0043303	mast cell degranulation	6/546	48/23210	0.000874793209186295	0.00853436755253109	0.00640693617995597	Syk/Lat/Btk/Rac2/Cd300a/Fcer1g	6
734	module_0_1	GO:0002363	alpha-beta T cell lineage commitment	4/546	19/23210	0.000886301722485024	0.00856620920615758	0.00643084040500761	Tbx21/Ly9/Batf/Spn	4
735	module_0_1	GO:0045076	regulation of interleukin-2 biosynthetic process	4/546	19/23210	0.000886301722485024	0.00856620920615758	0.00643084040500761	Ptprc/Card9/Lag3/Card11	4
736	module_0_1	GO:0061081	positive regulation of myeloid leukocyte cytokine production involved in immune response	4/546	19/23210	0.000886301722485024	0.00856620920615758	0.00643084040500761	H2-M3/Cd74/Spon2/Fcer1g	4
737	module_0_1	GO:0070208	protein heterotrimerization	4/546	19/23210	0.000886301722485024	0.00856620920615758	0.00643084040500761	C1qtnf6/Col1a2/Col6a4/C1qtnf2	4
738	module_0_1	GO:0002228	natural killer cell mediated immunity	7/546	66/23210	0.000900216391423593	0.00868050886950453	0.00651664765949329	H2-M3/Lag3/Klrd1/Coro1a/Vav1/Arrb2/Klrb1b	7
739	module_0_1	GO:0050709	negative regulation of protein secretion	11/546	152/23210	0.000968420561269989	0.00931656447369925	0.00699414849806103	Apoe/Hdac9/Il27ra/Fbln1/Fkbp1b/Fn1/Enho/Siglecg/Cd22/Ssc5d/Lilra5	11
740	module_0_1	GO:0002691	regulation of cellular extravasation	5/546	33/23210	0.000973583298173191	0.00933739166445719	0.00700978392519404	Il27ra/Ager/Thy1/Ccr2/Ptafr	5
741	module_0_1	GO:0002279	mast cell activation involved in immune response	6/546	49/23210	0.000977325643416477	0.00933739166445719	0.00700978392519404	Syk/Lat/Btk/Rac2/Cd300a/Fcer1g	6
742	module_0_1	GO:0043300	regulation of leukocyte degranulation	6/546	49/23210	0.000977325643416477	0.00933739166445719	0.00700978392519404	Syk/Rac2/Cd300a/Ccr2/Ptafr/Fcer1g	6
743	module_0_1	GO:0000768	syncytium formation by plasma membrane fusion	7/546	67/23210	0.00098520643623259	0.00934821449539416	0.00701790886083489	Tnfsf14/Ccl8/Casp1/Cxcl9/Tyrobp/Cd53/Cav3	7
744	module_0_1	GO:0048678	response to axon injury	7/546	67/23210	0.00098520643623259	0.00934821449539416	0.00701790886083489	Fkbp1b/Ptn/Tyrobp/Mmp2/Mag/Nrep/Bex1	7
745	module_0_1	GO:0140253	cell-cell fusion	7/546	67/23210	0.00098520643623259	0.00934821449539416	0.00701790886083489	Tnfsf14/Ccl8/Casp1/Cxcl9/Tyrobp/Cd53/Cav3	7
746	module_0_1	GO:0002377	immunoglobulin production	15/546	252/23210	0.000988221318169142	0.00935546195515024	0.00702334968721577	Tbx21/Il27ra/Pou2f2/Cd40/Ptprc/Xcl1/Siglecg/Cd22/Sash3/Btk/Batf/Card11/Lax1/H2-Ab1/Pms2	15
747	module_0_1	GO:2000106	regulation of leukocyte apoptotic process	9/546	108/23210	0.00102756292803803	0.00970579892937737	0.00728635530790602	Hcls1/Cd74/Ccl5/Ccr7/Tgfb2/Pik3cd/Cdkn2a/Fcer1g/Ccr5	9
748	module_0_1	GO:0046578	regulation of Ras protein signal transduction	14/546	228/23210	0.00107093358319619	0.010092516942774	0.00757667296955126	Apoe/Rasa4/Cyth4/Arhgef25/Igf1/Dock2/Gpr65/Fgd2/Rasgrp4/Vav1/Tgfb2/Iqsec3/F2rl3/Rasal3	14
749	module_0_1	GO:0006691	leukotriene metabolic process	4/546	20/23210	0.0010874192915978	0.0101920029920943	0.00765135932034032	Cyp4f18/Ncf1/Syk/Alox5ap	4
750	module_0_1	GO:0033630	positive regulation of cell adhesion mediated by integrin	4/546	20/23210	0.0010874192915978	0.0101920029920943	0.00765135932034032	Syk/Nckap1l/Ccl5/Tgfb2	4
751	module_0_1	GO:0071675	regulation of mononuclear cell migration	6/546	50/23210	0.00108884728789458	0.0101920029920943	0.00765135932034032	Ager/Aif1/Ccl5/Ccr7/C3ar1/Ccr2	6
752	module_0_1	GO:0033032	regulation of myeloid cell apoptotic process	5/546	34/23210	0.00111961506993443	0.0104330050014518	0.00783228479416013	Ccl5/Pik3cd/Cdkn2a/Fcer1g/Ccr5	5
753	module_0_1	GO:0042832	defense response to protozoan	5/546	34/23210	0.00111961506993443	0.0104330050014518	0.00783228479416013	Tspan32/Cd40/Pf4/Batf/Gbp8	5
754	module_0_1	GO:0071560	cellular response to transforming growth factor beta stimulus	13/546	204/23210	0.00114087085338476	0.0106072914243111	0.0079631254195983	Fbn2/Ltbp3/Xcl1/Htra3/Col1a2/Scx/Tgfb2/Ltbp4/Nrep/Rasl11b/Nrros/Arrb2/Cav3	13
755	module_0_1	GO:0006816	calcium ion transport	21/546	423/23210	0.00115752255612488	0.0107380887126227	0.00806131780158396	Lck/Pdgfb/Igf1/Stc2/Fkbp1b/Cd4/Ptprc/Xcl1/Coro1a/Thy1/Ramp1/Ccl5/Rgs4/Tgfb2/Gjc2/F2rl3/Arrb2/Xcr1/Cav3/Lilra5/Ccr5	21
756	module_0_1	GO:0006949	syncytium formation	7/546	69/23210	0.00117405202207726	0.0108430226750069	0.00814009401973568	Tnfsf14/Ccl8/Casp1/Cxcl9/Tyrobp/Cd53/Cav3	7
757	module_0_1	GO:0032637	interleukin-8 production	7/546	69/23210	0.00117405202207726	0.0108430226750069	0.00814009401973568	Syk/Cd74/Ptprc/Cd2/Ssc5d/Tlr1/Ffar2	7
758	module_0_1	GO:0031103	axon regeneration	6/546	51/23210	0.00120987106442954	0.0111490557511512	0.00836983973618665	Fkbp1b/Ptn/Mmp2/Mag/Nrep/Bex1	6
759	module_0_1	GO:0061448	connective tissue development	16/546	285/23210	0.00125890243728466	0.0115640314377687	0.00868137105049047	Pdgfb/Igf1/Bmp1/Sox8/Ltbp3/Thbs3/Ctsk/Mgp/Col12a1/Adamts7/Scx/Tgfb2/Prrx2/C3ar1/Col6a3/Hoxd3	16
760	module_0_1	GO:0060402	calcium ion transport into cytosol	11/546	157/23210	0.00126046829675391	0.0115640314377687	0.00868137105049047	Lck/Fkbp1b/Cd4/Ptprc/Xcl1/Coro1a/Thy1/Tgfb2/F2rl3/Xcr1/Ccr5	11
761	module_0_1	GO:1903531	negative regulation of secretion by cell	14/546	232/23210	0.00126409792720788	0.011571786311621	0.00868719280371932	Apoe/Hdac9/Il27ra/Fbln1/Fkbp1b/Fn1/Enho/Siglecg/Cd22/Inha/Cd300a/Ssc5d/Ccr2/Lilra5	14
762	module_0_1	GO:1990868	response to chemokine	7/546	70/23210	0.00127853231407892	0.0116264045270297	0.00872819589132159	Ccl8/Xcl1/Padi2/Pf4/Cxcl9/Ccl22/Ccl5	7
763	module_0_1	GO:1990869	cellular response to chemokine	7/546	70/23210	0.00127853231407892	0.0116264045270297	0.00872819589132159	Ccl8/Xcl1/Padi2/Pf4/Cxcl9/Ccl22/Ccl5	7
764	module_0_1	GO:0002701	negative regulation of production of molecular mediator of immune response	5/546	35/23210	0.00128125439686708	0.0116264045270297	0.00872819589132159	Tbx21/Xcl1/Siglecg/Cd22/Tgfb2	5
765	module_0_1	GO:0060142	regulation of syncytium formation by plasma membrane fusion	5/546	35/23210	0.00128125439686708	0.0116264045270297	0.00872819589132159	Tnfsf14/Ccl8/Cxcl9/Tyrobp/Cd53	5
766	module_0_1	GO:1901342	regulation of vasculature development	18/546	341/23210	0.00129618594826726	0.0117362718976007	0.00881067572678401	Pdgfb/Serpinf1/Hdac9/H2-M3/Cd40/Thbs2/Smoc2/Adgrb2/Pf4/Ptn/Itgax/Srpx2/Ccl5/Wnt4/Tgfb2/C3ar1/Ccr2/Cx3cr1	18
767	module_0_1	GO:0051056	regulation of small GTPase mediated signal transduction	15/546	259/23210	0.00129936000948263	0.0117394352161082	0.00881305049909955	Apoe/Rasa4/Cyth4/Arhgef25/Igf1/Dock2/Gpr65/Fgd2/Arhgap25/Rasgrp4/Vav1/Tgfb2/Iqsec3/F2rl3/Rasal3	15
768	module_0_1	GO:0002863	positive regulation of inflammatory response to antigenic stimulus	4/546	21/23210	0.00131849813923833	0.0118096514367985	0.00886576335005082	Fcgr1/Btk/Ccr7/Fcer1g	4
769	module_0_1	GO:0042094	interleukin-2 biosynthetic process	4/546	21/23210	0.00131849813923833	0.0118096514367985	0.00886576335005082	Ptprc/Card9/Lag3/Card11	4
770	module_0_1	GO:0043369	CD4-positive or CD8-positive, alpha-beta T cell lineage commitment	4/546	21/23210	0.00131849813923833	0.0118096514367985	0.00886576335005082	Tbx21/Ly9/Batf/Spn	4
771	module_0_1	GO:2000482	regulation of interleukin-8 secretion	4/546	21/23210	0.00131849813923833	0.0118096514367985	0.00886576335005082	Cd2/Ssc5d/Tlr1/Ffar2	4
772	module_0_1	GO:1903707	negative regulation of hemopoiesis	11/546	158/23210	0.00132677937320569	0.0118558814437059	0.00890046922626622	Tbx21/H2-M3/Cd74/Pf4/Lag3/Lmo2/C1qc/Hlx/Flt3/Cdkn2a/Pilrb1	11
773	module_0_1	GO:0016525	negative regulation of angiogenesis	9/546	112/23210	0.00132936495494874	0.0118558814437059	0.00890046922626622	Serpinf1/H2-M3/Thbs2/Adgrb2/Pf4/Ptn/Tgfb2/Ccr2/Cx3cr1	9
774	module_0_1	GO:0042742	defense response to bacterium	21/546	428/23210	0.00133801181738398	0.011907445638218	0.00893917959365743	Hck/Il27ra/Fcgr1/Ncf1/H2-M3/Syk/Rnase6/Gsdmd/Cd4/Myo1f/Card9/Gbp8/Ssc5d/Spon2/Mpeg1/Spn/Fcer1g/Jchain/Lyz1/Lyz2/Naip5	21
775	module_0_1	GO:0071559	response to transforming growth factor beta	13/546	208/23210	0.00135993659491389	0.0120157044294042	0.00902045183343145	Fbn2/Ltbp3/Xcl1/Htra3/Col1a2/Scx/Tgfb2/Ltbp4/Nrep/Rasl11b/Nrros/Arrb2/Cav3	13
776	module_0_1	GO:0006813	potassium ion transport	14/546	234/23210	0.0013711190434787	0.0120157044294042	0.00902045183343145	Kcnd1/Slc9a5/Ager/Atp12a/Kel/Slc9a9/Kcnh8/Fxyd1/Kcnh3/Kcnk2/Kcna6/Kcnh2/Rgs4/Cav3	14
777	module_0_1	GO:0033002	muscle cell proliferation	14/546	234/23210	0.0013711190434787	0.0120157044294042	0.00902045183343145	Pdgfb/Ager/Cdk1/Igf1/Aif1/Gli1/Mmp2/Ccl5/Kcnk2/Tgfb2/Ncam1/C3ar1/Ptafr/Ang	14
778	module_0_1	GO:0060907	positive regulation of macrophage cytokine production	3/546	10/23210	0.00137330596823075	0.0120157044294042	0.00902045183343145	H2-M3/Cd74/Spon2	3
779	module_0_1	GO:0071888	macrophage apoptotic process	3/546	10/23210	0.00137330596823075	0.0120157044294042	0.00902045183343145	Ccl5/Cdkn2a/Ccr5	3
780	module_0_1	GO:1902563	regulation of neutrophil activation	3/546	10/23210	0.00137330596823075	0.0120157044294042	0.00902045183343145	Syk/Cd300a/Ptafr	3
781	module_0_1	GO:2000109	regulation of macrophage apoptotic process	3/546	10/23210	0.00137330596823075	0.0120157044294042	0.00902045183343145	Ccl5/Cdkn2a/Ccr5	3
782	module_0_1	GO:2000774	positive regulation of cellular senescence	3/546	10/23210	0.00137330596823075	0.0120157044294042	0.00902045183343145	H2-M3/Ypel3/Cdkn2a	3
783	module_0_1	GO:0007015	actin filament organization	20/546	400/23210	0.00138039853188608	0.0120523871817617	0.00904799037706843	Pdlim4/Gpr65/Nckap1l/Hcls1/Aif1/Obsl1/Rhoh/Eln/Arhgap25/Coro1a/Was/Pstpip1/Rac2/Casp4/Wnt4/Rgs4/Tmsb4x/Carmil2/Cav3/Marcks	20
784	module_0_1	GO:0032956	regulation of actin cytoskeleton organization	18/546	344/23210	0.00142876470366213	0.0124485243363099	0.00934537919376489	Hck/Pdlim4/Gpr65/Nckap1l/Hcls1/Myo1f/Csf1r/Rhoh/Eln/Coro1a/Was/Wnt4/Rgs4/Tgfb2/Tmsb4x/Carmil2/Cav3/Smim22	18
785	module_0_1	GO:0097553	calcium ion transmembrane import into cytosol	10/546	136/23210	0.00144235023705564	0.0125406016426846	0.009414503639359	Lck/Fkbp1b/Ptprc/Xcl1/Coro1a/Thy1/Tgfb2/F2rl3/Xcr1/Ccr5	10
786	module_0_1	GO:0002861	regulation of inflammatory response to antigenic stimulus	5/546	36/23210	0.0014594902021394	0.0126631341964329	0.00950649150454058	Fcgr1/Btk/Ccr7/Spn/Fcer1g	5
787	module_0_1	GO:0035821	modification of morphology or physiology of other organism	11/546	160/23210	0.00146800480150346	0.0127104749063508	0.00954203120977249	Apoe/Fbln1/Ncf1/Syk/Gsdmd/Cd4/Csf1r/Pf4/Ccl5/Mpeg1/Ccr5	11
788	module_0_1	GO:0002204	somatic recombination of immunoglobulin genes involved in immune response	6/546	53/23210	0.00148253139136521	0.012756522696716	0.00957660029204856	Tbx21/Il27ra/Cd40/Ptprc/Batf/Pms2	6
789	module_0_1	GO:0002208	somatic diversification of immunoglobulins involved in immune response	6/546	53/23210	0.00148253139136521	0.012756522696716	0.00957660029204856	Tbx21/Il27ra/Cd40/Ptprc/Batf/Pms2	6
790	module_0_1	GO:0045190	isotype switching	6/546	53/23210	0.00148253139136521	0.012756522696716	0.00957660029204856	Tbx21/Il27ra/Cd40/Ptprc/Batf/Pms2	6
791	module_0_1	GO:0051480	regulation of cytosolic calcium ion concentration	19/546	374/23210	0.00150128004332179	0.0128911567356309	0.00967767300653715	Lck/Cd52/Fkbp1b/Gpr65/Cd4/Ptprc/Xcl1/Coro1a/Thy1/Fxyd1/Ccr7/Tgfb2/C3ar1/Ccr2/F2rl3/Cx3cr1/Xcr1/Cav3/Ccr5	19
792	module_0_1	GO:0002221	pattern recognition receptor signaling pathway	10/546	137/23210	0.00152398639681529	0.01305914941271	0.00980378877951279	Cd86/Pik3ap1/Cd300a/Unc93b1/Tril/Tnip3/Tlr1/Ffar2/Rab7b/Arrb2	10
793	module_0_1	GO:0010810	regulation of cell-substrate adhesion	13/546	211/23210	0.00154627336964269	0.0132228644531585	0.00992669323721235	Mmp14/Fbln1/Ccdc80/Smoc2/Fn1/Postn/Ptn/Thy1/Rac2/Wnt4/Egflam/Cdkn2a/Fbln2	13
794	module_0_1	GO:0051817	modification of morphology or physiology of other organism involved in symbiotic interaction	8/546	93/23210	0.00157626659831649	0.0134516714221835	0.0100984636278182	Apoe/Fbln1/Ncf1/Cd4/Csf1r/Pf4/Ccl5/Ccr5	8
795	module_0_1	GO:1901741	positive regulation of myoblast fusion	4/546	22/23210	0.00158178891387002	0.0134711367336963	0.0101130766624477	Tnfsf14/Ccl8/Cxcl9/Cd53	4
796	module_0_1	GO:0010952	positive regulation of peptidase activity	11/546	162/23210	0.00162131457286573	0.0137795160834969	0.0103445837777936	Lck/Ager/Rcn3/Syk/Casp12/Casp1/Card9/Casp4/Aim2/Cdkn2a/Nlrp1b	11
797	module_0_1	GO:0032964	collagen biosynthetic process	6/546	54/23210	0.00163524671386796	0.0138695619241536	0.0104121831576899	Pdgfb/Ager/Rcn3/Scx/Wnt4/Arrb2	6
798	module_0_1	GO:0001782	B cell homeostasis	5/546	37/23210	0.00165532442813922	0.0139261706950336	0.010454680598774	Tnfrsf13b/Nckap1l/Cd74/Pik3cd/Pirb	5
799	module_0_1	GO:0032633	interleukin-4 production	5/546	37/23210	0.00165532442813922	0.0139261706950336	0.010454680598774	Cd83/Itk/Syk/Sash3/Fcer1g	5
800	module_0_1	GO:0033028	myeloid cell apoptotic process	5/546	37/23210	0.00165532442813922	0.0139261706950336	0.010454680598774	Ccl5/Pik3cd/Cdkn2a/Fcer1g/Ccr5	5
801	module_0_1	GO:0045191	regulation of isotype switching	5/546	37/23210	0.00165532442813922	0.0139261706950336	0.010454680598774	Tbx21/Il27ra/Cd40/Ptprc/Pms2	5
802	module_0_1	GO:0002758	innate immune response-activating signal transduction	10/546	139/23210	0.00169851252954397	0.0142343768983437	0.0106860577292667	Cd86/Pik3ap1/Cd300a/Unc93b1/Tril/Tnip3/Tlr1/Ffar2/Rab7b/Arrb2	10
803	module_0_1	GO:0030282	bone mineralization	9/546	116/23210	0.00169880917747317	0.0142343768983437	0.0106860577292667	Igf1/Fbn2/Ltbp3/Col1a2/Ptn/Mgp/Twist1/Wnt4/Gpc3	9
804	module_0_1	GO:0051235	maintenance of location	17/546	322/23210	0.00174281090407623	0.0145736863527984	0.0109407847499353	Lck/Apoe/Fkbp1b/Cd4/Fbn2/Ptprc/Xcl1/Coro1a/Thy1/Tgfb2/Tmsb4x/F2rl3/Ffar2/Nrros/Xcr1/Ccr5/Smim22	17
805	module_0_1	GO:0002532	production of molecular mediator involved in inflammatory response	7/546	74/23210	0.00177111466403765	0.0147510071016843	0.0110739033102153	Syk/Cd6/Btk/Slc7a2/Cd300a/Fcer1g/Alox5ap	7
806	module_0_1	GO:0045453	bone resorption	7/546	74/23210	0.00177111466403765	0.0147510071016843	0.0110739033102153	Syk/Csf1r/Ltbp3/Ctsk/Rac2/Ctss/Fcgr4	7
807	module_0_1	GO:0042531	positive regulation of tyrosine phosphorylation of STAT protein	6/546	55/23210	0.00179962049597143	0.0149584455625145	0.0112296318948617	Lck/Cd40/Igf1/Hcls1/Csf1r/Ccl5	6
808	module_0_1	GO:0035265	organ growth	13/546	215/23210	0.00182720375954486	0.0151574028436496	0.0113789934726147	Cdk1/Igf1/Gli1/Thbs3/Sash3/Col12a1/Kcnk2/Rgs4/Tgfb2/Hlx/Ncam1/Col6a3/Cav3	13
809	module_0_1	GO:0001503	ossification	19/546	381/23210	0.00185334007404707	0.0152094062663372	0.0114180335781935	Mmp14/Igf1/Bmp1/Sox8/Fbn2/Ltbp3/Gli1/Ifitm1/Gfra4/Thbs3/Col1a2/Ptn/Mgp/Mmp2/Scx/Twist1/Wnt4/Cthrc1/Gpc3	19
810	module_0_1	GO:0002468	dendritic cell antigen processing and presentation	3/546	11/23210	0.00185543045645644	0.0152094062663372	0.0114180335781935	Cd74/Clec4a2/Ccr7	3
811	module_0_1	GO:0002579	positive regulation of antigen processing and presentation	3/546	11/23210	0.00185543045645644	0.0152094062663372	0.0114180335781935	Cd74/Ccr7/H2-Ab1	3
812	module_0_1	GO:0032905	transforming growth factor beta1 production	3/546	11/23210	0.00185543045645644	0.0152094062663372	0.0114180335781935	Tyrobp/Lum/Nrros	3
813	module_0_1	GO:0060346	bone trabecula formation	3/546	11/23210	0.00185543045645644	0.0152094062663372	0.0114180335781935	Fbn2/Thbs3/Mmp2	3
814	module_0_1	GO:2000343	positive regulation of chemokine (C-X-C motif) ligand 2 production	3/546	11/23210	0.00185543045645644	0.0152094062663372	0.0114180335781935	Cd74/Postn/Ccl5	3
815	module_0_1	GO:0007179	transforming growth factor beta receptor signaling pathway	11/546	165/23210	0.00187560676775951	0.0153143845320404	0.0114968430558147	Fbn2/Ltbp3/Htra3/Col1a2/Tgfb2/Ltbp4/Nrep/Rasl11b/Nrros/Arrb2/Cav3	11
816	module_0_1	GO:0043122	regulation of I-kappaB kinase/NF-kappaB signaling	11/546	165/23210	0.00187560676775951	0.0153143845320404	0.0114968430558147	S100a4/Cd4/Cd74/Casp1/Il1rl1/Card9/Rhoh/Ubd/Card11/Tnip3/Cx3cr1	11
817	module_0_1	GO:0001911	negative regulation of leukocyte mediated cytotoxicity	4/546	23/23210	0.0018795259997738	0.0153162942256077	0.0114982767044986	H2-M3/Ptprc/Arrb2/Klrb1b	4
818	module_0_1	GO:0052547	regulation of peptidase activity	20/546	411/23210	0.00189905204328081	0.0154451277727496	0.0115949948630844	Lck/Serpinf1/Ager/Birc5/Rcn3/Igf1/Syk/Psmb8/Casp12/Casp1/Card9/A2m/Casp4/Aim2/Cdkn2a/Gpc3/Arrb2/Spink12/Nlrp1b/Psmb9	20
819	module_0_1	GO:0046620	regulation of organ growth	9/546	118/23210	0.00191211431394769	0.0154808730304092	0.0116218296089693	Cdk1/Igf1/Gli1/Sash3/Kcnk2/Rgs4/Hlx/Ncam1/Cav3	9
820	module_0_1	GO:0051303	establishment of chromosome localization	7/546	75/23210	0.00191462192916995	0.0154808730304092	0.0116218296089693	Sept1/Birc5/Cdca5/Nuf2/Kif2c/Cdca8/Kif22	7
821	module_0_1	GO:0061097	regulation of protein tyrosine kinase activity	7/546	75/23210	0.00191462192916995	0.0154808730304092	0.0116218296089693	Pdgfb/Fcgr1/Ncf1/Csf1r/Ptprc/Thy1/Lilra5	7
822	module_0_1	GO:0045620	negative regulation of lymphocyte differentiation	6/546	56/23210	0.00197621494168497	0.0159169560031836	0.0119492066241417	Tbx21/Cd74/Lag3/Hlx/Flt3/Cdkn2a	6
823	module_0_1	GO:1905517	macrophage migration	6/546	56/23210	0.00197621494168497	0.0159169560031836	0.0119492066241417	Mmp14/Ccl5/Ccr7/C3ar1/Ccr2/Cx3cr1	6
824	module_0_1	GO:0006959	humoral immune response	18/546	355/23210	0.00201760810969477	0.0162189154814148	0.0121758942016396	Aire/Cfp/Rnase6/Ptprc/Pf4/Cxcl9/A2m/C1qa/C1qc/C1qb/Spon2/H2-DMa/Ccr7/C1s1/Ccr2/Jchain/C4b/H2-Ab1	18
825	module_0_1	GO:0030168	platelet activation	7/546	76/23210	0.00206697391622747	0.0165517217646269	0.0124257391495756	Tspan32/Pdgfb/Apoe/Syk/Fermt3/Pf4/Fcer1g	7
826	module_0_1	GO:0050000	chromosome localization	7/546	76/23210	0.00206697391622747	0.0165517217646269	0.0124257391495756	Sept1/Birc5/Cdca5/Nuf2/Kif2c/Cdca8/Kif22	7
827	module_0_1	GO:0046622	positive regulation of organ growth	6/546	57/23210	0.00216560023448195	0.0172749224078829	0.0129686616729053	Cdk1/Igf1/Gli1/Sash3/Hlx/Ncam1	6
828	module_0_1	GO:0051310	metaphase plate congression	6/546	57/23210	0.00216560023448195	0.0172749224078829	0.0129686616729053	Sept1/Cdca5/Nuf2/Kif2c/Cdca8/Kif22	6
829	module_0_1	GO:0002693	positive regulation of cellular extravasation	4/546	24/23210	0.00221392004630138	0.0175928331021578	0.0132073241767883	Ager/Thy1/Ccr2/Ptafr	4
830	module_0_1	GO:0072677	eosinophil migration	4/546	24/23210	0.00221392004630138	0.0175928331021578	0.0132073241767883	Ccl8/Ccl22/Cd300a/Ccl5	4
831	module_0_1	GO:0032729	positive regulation of interferon-gamma production	7/546	77/23210	0.00222853073378413	0.0176029708618579	0.0132149348144843	Il27ra/H2-M3/Cd2/Sash3/Flt3/Ccr2/Carmil2	7
832	module_0_1	GO:0051785	positive regulation of nuclear division	7/546	77/23210	0.00222853073378413	0.0176029708618579	0.0132149348144843	Pdgfb/Ube2c/Birc5/Igf1/Cdca5/Wnt4/Mapk15	7
833	module_0_1	GO:0055021	regulation of cardiac muscle tissue growth	7/546	77/23210	0.00222853073378413	0.0176029708618579	0.0132149348144843	Cdk1/Igf1/Gli1/Kcnk2/Rgs4/Ncam1/Cav3	7
834	module_0_1	GO:0031348	negative regulation of defense response	13/546	220/23210	0.00223637358398965	0.0176029708618579	0.0132149348144843	Serpinf1/Apoe/Tnfaip8l2/Ager/H2-M3/Igf1/A2m/Siglecg/Siglece/Spn/Cx3cr1/Arrb2/Klrb1b	13
835	module_0_1	GO:0043406	positive regulation of MAP kinase activity	13/546	220/23210	0.00223637358398965	0.0176029708618579	0.0132149348144843	Pdgfb/Ager/Cd40/Igf1/Shc2/Pik3r5/Syk/Fgd2/Cd74/Ptprc/Map4k1/Ccr7/C1qtnf2	13
836	module_0_1	GO:0034765	regulation of ion transmembrane transport	22/546	478/23210	0.00231285025241318	0.0181705210756696	0.0136410071597904	Kcnd1/Ager/Fkbp1b/Xcl1/Kel/Coro1a/Thy1/Kcnh8/Twist1/Fxyd1/Kcnh3/Kcna6/Kcnh2/Rgs4/Ctss/Tgfb2/Gjc2/F2rl3/Ptafr/Cav3/Fxyd6/Scn2b	22
837	module_0_1	GO:0031099	regeneration	10/546	145/23210	0.00232126329652907	0.0182022080384431	0.0136647952550391	Cdk1/Igf1/Fkbp1b/Gli1/Ptn/Mmp2/Thy1/Mag/Nrep/Bex1	10
838	module_0_1	GO:0010771	negative regulation of cell morphogenesis involved in differentiation	8/546	99/23210	0.00234549349309892	0.0183575724243298	0.0137814306939146	Fbln1/Nfatc4/Postn/Arhgap4/Thy1/Mag/Sema6c/Ccr5	8
839	module_0_1	GO:0045911	positive regulation of DNA recombination	5/546	40/23210	0.00235858939359034	0.0184253712777471	0.0138323287744396	Tbx21/Cd40/Ptprc/Was/Pms2	5
840	module_0_1	GO:0016447	somatic recombination of immunoglobulin gene segments	6/546	58/23210	0.00236835388053133	0.0184529172206934	0.0138530081156313	Tbx21/Il27ra/Cd40/Ptprc/Batf/Pms2	6
841	module_0_1	GO:0060401	cytosolic calcium ion transport	11/546	170/23210	0.00237099561979074	0.0184529172206934	0.0138530081156313	Lck/Fkbp1b/Cd4/Ptprc/Xcl1/Coro1a/Thy1/Tgfb2/F2rl3/Xcr1/Ccr5	11
842	module_0_1	GO:0014706	striated muscle tissue development	21/546	449/23210	0.00238257182715148	0.0185083523619469	0.0138946244873133	Hdac9/Cdk1/Igf1/Asb2/Sox8/Gli1/Obsl1/Eln/Kel/Nupr1/Scx/Tnni3/Twist1/Kcnk2/Rgs4/Tgfb2/Hlx/Ncam1/Tcf21/Arrb2/Cav3	21
843	module_0_1	GO:0043312	neutrophil degranulation	3/546	12/23210	0.00243090131706658	0.0186399001360308	0.0139933802753648	Syk/Myo1f/Ptafr	3
844	module_0_1	GO:0045625	regulation of T-helper 1 cell differentiation	3/546	12/23210	0.00243090131706658	0.0186399001360308	0.0139933802753648	Ccr7/Hlx/Ccr2	3
845	module_0_1	GO:0071639	positive regulation of monocyte chemotactic protein-1 production	3/546	12/23210	0.00243090131706658	0.0186399001360308	0.0139933802753648	Ager/Syk/Twist1	3
846	module_0_1	GO:0072540	T-helper 17 cell lineage commitment	3/546	12/23210	0.00243090131706658	0.0186399001360308	0.0139933802753648	Tbx21/Ly9/Batf	3
847	module_0_1	GO:0072683	T cell extravasation	3/546	12/23210	0.00243090131706658	0.0186399001360308	0.0139933802753648	Il27ra/Ccl5/Ccr2	3
848	module_0_1	GO:0090343	positive regulation of cell aging	3/546	12/23210	0.00243090131706658	0.0186399001360308	0.0139933802753648	H2-M3/Ypel3/Cdkn2a	3
849	module_0_1	GO:2000402	negative regulation of lymphocyte migration	3/546	12/23210	0.00243090131706658	0.0186399001360308	0.0139933802753648	Il27ra/Gcsam/Padi2	3
850	module_0_1	GO:0006925	inflammatory cell apoptotic process	4/546	25/23210	0.00258715112365449	0.0196208030472775	0.0147297655215365	Ccl5/Pik3cd/Cdkn2a/Ccr5	4
851	module_0_1	GO:0032703	negative regulation of interleukin-2 production	4/546	25/23210	0.00258715112365449	0.0196208030472775	0.0147297655215365	Tbx21/Ptprc/Xcl1/Lag3	4
852	module_0_1	GO:0071677	positive regulation of mononuclear cell migration	4/546	25/23210	0.00258715112365449	0.0196208030472775	0.0147297655215365	Ager/Aif1/Ccl5/Ccr2	4
853	module_0_1	GO:0072606	interleukin-8 secretion	4/546	25/23210	0.00258715112365449	0.0196208030472775	0.0147297655215365	Cd2/Ssc5d/Tlr1/Ffar2	4
854	module_0_1	GO:1901739	regulation of myoblast fusion	4/546	25/23210	0.00258715112365449	0.0196208030472775	0.0147297655215365	Tnfsf14/Ccl8/Cxcl9/Cd53	4
855	module_0_1	GO:1905809	negative regulation of synapse organization	4/546	25/23210	0.00258715112365449	0.0196208030472775	0.0147297655215365	Apoe/Nfatc4/Ptn/Mdga1	4
856	module_0_1	GO:0032970	regulation of actin filament-based process	19/546	393/23210	0.00261910593840508	0.0198269659016603	0.0148845364805535	Hck/Pdlim4/Gpr65/Nckap1l/Hcls1/Myo1f/Csf1r/Rhoh/Eln/Coro1a/Was/Fxyd1/Wnt4/Rgs4/Tgfb2/Tmsb4x/Carmil2/Cav3/Smim22	19
857	module_0_1	GO:0033628	regulation of cell adhesion mediated by integrin	5/546	41/23210	0.00263502572185502	0.0198750760436107	0.0149206538152226	Syk/Nckap1l/Fermt3/Ccl5/Tgfb2	5
858	module_0_1	GO:0038083	peptidyl-tyrosine autophosphorylation	5/546	41/23210	0.00263502572185502	0.0198750760436107	0.0149206538152226	Lck/Hck/Itk/Syk/Btk	5
859	module_0_1	GO:0055024	regulation of cardiac muscle tissue development	8/546	101/23210	0.00265857813601667	0.0200163962559516	0.0150267459861812	Cdk1/Igf1/Gli1/Kcnk2/Rgs4/Ncam1/Arrb2/Cav3	8
860	module_0_1	GO:0045765	regulation of angiogenesis	16/546	307/23210	0.00267078885653653	0.0200719683323071	0.0150684651580361	Serpinf1/Hdac9/H2-M3/Cd40/Thbs2/Smoc2/Adgrb2/Pf4/Ptn/Itgax/Srpx2/Ccl5/Tgfb2/C3ar1/Ccr2/Cx3cr1	16
861	module_0_1	GO:0031644	regulation of neurological system process	11/546	173/23210	0.00271582385487431	0.0203735811206817	0.0152948924678842	Stx1a/Igf1/Itgax/Tmem98/Mag/Rgs4/Ctss/Ncam1/Begain/Ptafr/Fcgr4	11
862	module_0_1	GO:2000116	regulation of cysteine-type endopeptidase activity	13/546	226/23210	0.00282385939733533	0.0211304751119667	0.0158631093237093	Lck/Birc5/Igf1/Syk/Casp12/Casp1/Card9/Casp4/Aim2/Cdkn2a/Arrb2/Nlrp1b/Psmb9	13
863	module_0_1	GO:0046427	positive regulation of JAK-STAT cascade	8/546	102/23210	0.00282688743076359	0.0211304751119667	0.0158631093237093	Lck/Cd40/Igf1/Hcls1/Csf1r/Il10ra/Cd300a/Ccl5	8
864	module_0_1	GO:0007080	mitotic metaphase plate congression	5/546	42/23210	0.00293419440446669	0.0218539640590745	0.0164062482830396	Cdca5/Nuf2/Kif2c/Cdca8/Kif22	5
865	module_0_1	GO:0046636	negative regulation of alpha-beta T cell activation	5/546	42/23210	0.00293419440446669	0.0218539640590745	0.0164062482830396	Tbx21/Xcl1/Cd300a/Hlx/Btla	5
866	module_0_1	GO:0042104	positive regulation of activated T cell proliferation	4/546	26/23210	0.00300136247133746	0.0222346923901578	0.01669206935931	Ager/Igf1/Cd86/Igfbp2	4
867	module_0_1	GO:1901380	negative regulation of potassium ion transmembrane transport	4/546	26/23210	0.00300136247133746	0.0222346923901578	0.01669206935931	Kel/Kcnh2/Rgs4/Cav3	4
868	module_0_1	GO:1905523	positive regulation of macrophage migration	4/546	26/23210	0.00300136247133746	0.0222346923901578	0.01669206935931	Mmp14/Ccl5/Ccr7/C3ar1	4
869	module_0_1	GO:0048863	stem cell differentiation	13/546	228/23210	0.00304562310066785	0.0225224370220206	0.0169080855410742	Dnmt3l/Sox8/Ltbp3/Fn1/Ptprc/Ptn/A2m/Tead2/Batf/Twist1/Alx1/Sema6c/Tgfb2	13
870	module_0_1	GO:0001845	phagolysosome assembly	3/546	13/23210	0.00310530216268032	0.0227612624128738	0.0170873769798282	Coro1a/Rab7b/Srpx	3
871	module_0_1	GO:0002517	T cell tolerance induction	3/546	13/23210	0.00310530216268032	0.0227612624128738	0.0170873769798282	Aire/H2-M3/Cd86	3
872	module_0_1	GO:0038094	Fc-gamma receptor signaling pathway	3/546	13/23210	0.00310530216268032	0.0227612624128738	0.0170873769798282	Myo1g/Ptprc/Fcer1g	3
873	module_0_1	GO:1902715	positive regulation of interferon-gamma secretion	3/546	13/23210	0.00310530216268032	0.0227612624128738	0.0170873769798282	Cd2/Flt3/Carmil2	3
874	module_0_1	GO:2000484	positive regulation of interleukin-8 secretion	3/546	13/23210	0.00310530216268032	0.0227612624128738	0.0170873769798282	Cd2/Tlr1/Ffar2	3
875	module_0_1	GO:0010811	positive regulation of cell-substrate adhesion	9/546	127/23210	0.00315112168054461	0.0230564466625764	0.017308978245245	Fbln1/Ccdc80/Smoc2/Fn1/Ptn/Thy1/Wnt4/Egflam/Fbln2	9
876	module_0_1	GO:0032720	negative regulation of tumor necrosis factor production	6/546	62/23210	0.00332482086924488	0.0242846318674547	0.0182310037118524	Il27ra/Igf1/Clec4a2/Twist1/Flt3/Arrb2	6
877	module_0_1	GO:0055017	cardiac muscle tissue growth	8/546	105/23210	0.00338205079839388	0.0246593037160087	0.0185122780543665	Cdk1/Igf1/Gli1/Kcnk2/Rgs4/Tgfb2/Ncam1/Cav3	8
878	module_0_1	GO:0010950	positive regulation of endopeptidase activity	10/546	153/23210	0.00342363993593101	0.0249188223708043	0.0187071043784672	Lck/Ager/Syk/Casp12/Casp1/Card9/Casp4/Aim2/Cdkn2a/Nlrp1b	10
879	module_0_1	GO:0031342	negative regulation of cell killing	4/546	27/23210	0.00345865480692533	0.0249985554392725	0.0187669617349688	H2-M3/Ptprc/Arrb2/Klrb1b	4
880	module_0_1	GO:0045830	positive regulation of isotype switching	4/546	27/23210	0.00345865480692533	0.0249985554392725	0.0187669617349688	Tbx21/Cd40/Ptprc/Pms2	4
881	module_0_1	GO:0050849	negative regulation of calcium-mediated signaling	4/546	27/23210	0.00345865480692533	0.0249985554392725	0.0187669617349688	Fkbp1b/Siglecg/Cd22/Tbc1d10c	4
882	module_0_1	GO:0060343	trabecula formation	4/546	27/23210	0.00345865480692533	0.0249985554392725	0.0187669617349688	Fbn2/Thbs3/Mmp2/Cav3	4
883	module_0_1	GO:0001894	tissue homeostasis	13/546	232/23210	0.00353177932078058	0.0254827688492432	0.0191304713208948	Rcn3/Syk/Csf1r/Ltbp3/Ctsk/Coro1a/Sash3/Rac2/Scx/Ctss/Flt3/Ccr2/Fcgr4	13
884	module_0_1	GO:0014812	muscle cell migration	8/546	106/23210	0.00358474886176182	0.0257309434706081	0.0193167814312554	Pdgfb/Ager/Igf1/Thbs4/Aif1/Postn/Ccl5/Tmsb4x	8
885	module_0_1	GO:0048661	positive regulation of smooth muscle cell proliferation	8/546	106/23210	0.00358474886176182	0.0257309434706081	0.0193167814312554	Pdgfb/Ager/Igf1/Aif1/Mmp2/Ccl5/C3ar1/Ptafr	8
886	module_0_1	GO:1904894	positive regulation of STAT cascade	8/546	106/23210	0.00358474886176182	0.0257309434706081	0.0193167814312554	Lck/Cd40/Igf1/Hcls1/Csf1r/Il10ra/Cd300a/Ccl5	8
887	module_0_1	GO:1903556	negative regulation of tumor necrosis factor superfamily cytokine production	6/546	63/23210	0.00360328809360594	0.0257863646748968	0.0193583873401535	Il27ra/Igf1/Clec4a2/Twist1/Flt3/Arrb2	6
888	module_0_1	GO:0061098	positive regulation of protein tyrosine kinase activity	5/546	44/23210	0.00360487918097089	0.0257863646748968	0.0193583873401535	Pdgfb/Fcgr1/Ncf1/Csf1r/Lilra5	5
889	module_0_1	GO:0034103	regulation of tissue remodeling	7/546	84/23210	0.00364847049398517	0.0260086507255615	0.0195252623348777	Ager/Syk/Thbs4/Csf1r/Ltbp3/Cdkn2a/Fcgr4	7
890	module_0_1	GO:0060420	regulation of heart growth	7/546	84/23210	0.00364847049398517	0.0260086507255615	0.0195252623348777	Cdk1/Igf1/Gli1/Kcnk2/Rgs4/Ncam1/Cav3	7
891	module_0_1	GO:0048634	regulation of muscle organ development	11/546	180/23210	0.00367899671671605	0.0261813533470409	0.0196549139660172	Hdac9/Cdk1/Igf1/Gli1/Twist1/Kcnk2/Rgs4/Ncam1/Tifab/Arrb2/Cav3	11
892	module_0_1	GO:0048145	regulation of fibroblast proliferation	8/546	107/23210	0.00379672534262998	0.0269729752546499	0.0202492018273599	Pdgfb/Fbln1/Ager/Igf1/Cd74/Fn1/Nupr1/Cd300a	8
893	module_0_1	GO:0002237	response to molecule of bacterial origin	18/546	377/23210	0.00381719469288985	0.0270721179925772	0.0203236304467855	H2-M3/Ly86/Cd86/Cd6/Casp1/Mrc1/Card9/Pf4/Cxcl9/Ccl5/Ssc5d/Spon2/Ccr7/Tnip3/Tlr1/Cx3cr1/Ptafr/Fcgr4	18
894	module_0_1	GO:0034116	positive regulation of heterotypic cell-cell adhesion	3/546	14/23210	0.00388366455999241	0.0273105074641768	0.020502594631432	Lck/Ager/Thy1	3
895	module_0_1	GO:0045346	regulation of MHC class II biosynthetic process	3/546	14/23210	0.00388366455999241	0.0273105074641768	0.020502594631432	Spi1/Ciita/Pf4	3
896	module_0_1	GO:0045591	positive regulation of regulatory T cell differentiation	3/546	14/23210	0.00388366455999241	0.0273105074641768	0.020502594631432	H2-M3/Il2rg/Carmil2	3
897	module_0_1	GO:0060263	regulation of respiratory burst	3/546	14/23210	0.00388366455999241	0.0273105074641768	0.020502594631432	Rac2/Camk1d/Jchain	3
898	module_0_1	GO:2000341	regulation of chemokine (C-X-C motif) ligand 2 production	3/546	14/23210	0.00388366455999241	0.0273105074641768	0.020502594631432	Cd74/Postn/Ccl5	3
899	module_0_1	GO:0014910	regulation of smooth muscle cell migration	7/546	85/23210	0.00389721593312658	0.0273238054286743	0.0205125777039133	Pdgfb/Ager/Igf1/Aif1/Postn/Ccl5/Tmsb4x	7
900	module_0_1	GO:0042267	natural killer cell mediated cytotoxicity	6/546	64/23210	0.00389870467257071	0.0273238054286743	0.0205125777039133	H2-M3/Lag3/Coro1a/Vav1/Arrb2/Klrb1b	6
901	module_0_1	GO:0002360	T cell lineage commitment	4/546	28/23210	0.00396108116422596	0.0276676526361733	0.0207707113149328	Tbx21/Ly9/Batf/Spn	4
902	module_0_1	GO:0006929	substrate-dependent cell migration	4/546	28/23210	0.00396108116422596	0.0276676526361733	0.0207707113149328	Pdgfb/Fbln1/Fn1/Ptprc	4
903	module_0_1	GO:0002888	positive regulation of myeloid leukocyte mediated immunity	5/546	45/23210	0.00397846665711302	0.0276759159816501	0.0207769147889192	Fcgr1/Syk/Btk/Ptafr/Fcer1g	5
904	module_0_1	GO:0032965	regulation of collagen biosynthetic process	5/546	45/23210	0.00397846665711302	0.0276759159816501	0.0207769147889192	Pdgfb/Ager/Scx/Wnt4/Arrb2	5
905	module_0_1	GO:1904062	regulation of cation transmembrane transport	17/546	349/23210	0.00398224200120952	0.0276759159816501	0.0207769147889192	Ager/Fkbp1b/Xcl1/Kel/Coro1a/Thy1/Twist1/Fxyd1/Kcnh2/Rgs4/Ctss/Tgfb2/Gjc2/F2rl3/Cav3/Fxyd6/Scn2b	17
906	module_0_1	GO:0007259	JAK-STAT cascade	11/546	182/23210	0.00399925894614291	0.0277477799335057	0.0208308646276559	Lck/Ager/Cd40/Igf1/Hcls1/Csf1r/Ptprc/Il10ra/Cd300a/Ccl5/Stat4	11
907	module_0_1	GO:0071887	leukocyte apoptotic process	9/546	132/23210	0.00407205737977045	0.02820578411721	0.0211746983748063	Hcls1/Cd74/Ccl5/Ccr7/Tgfb2/Pik3cd/Cdkn2a/Fcer1g/Ccr5	9
908	module_0_1	GO:0051052	regulation of DNA metabolic process	20/546	440/23210	0.00410978495168602	0.0284197441916924	0.0213353228773051	Pdgfb/Dnmt3l/Tbx21/Spi1/Il27ra/Cd40/Cdk1/Smoc2/Gli1/Ptprc/Was/Twist1/Kcnk2/C3ar1/Pif1/Cdkn2a/H1f10/Arrb2/Mapk15/Pms2	20
909	module_0_1	GO:0016445	somatic diversification of immunoglobulins	6/546	65/23210	0.00421168035953713	0.0290277671214532	0.0217917789747195	Tbx21/Il27ra/Cd40/Ptprc/Batf/Pms2	6
910	module_0_1	GO:0033627	cell adhesion mediated by integrin	6/546	65/23210	0.00421168035953713	0.0290277671214532	0.0217917789747195	Itgb7/Syk/Nckap1l/Fermt3/Ccl5/Tgfb2	6
911	module_0_1	GO:0043270	positive regulation of ion transport	16/546	322/23210	0.0042439965644843	0.0290484472758379	0.0218073040184346	Pdgfb/Apoe/Cyp4f18/Ager/Cd4/Xcl1/Thy1/Ccl5/Fxyd1/Kcnh2/Ctss/Gjc2/F2rl3/Ptafr/Arrb2/Lilra5	16
912	module_0_1	GO:0060537	muscle tissue development	21/546	472/23210	0.00424570676222181	0.0290484472758379	0.0218073040184346	Hdac9/Cdk1/Igf1/Asb2/Sox8/Gli1/Obsl1/Eln/Kel/Nupr1/Scx/Tnni3/Twist1/Kcnk2/Rgs4/Tgfb2/Hlx/Ncam1/Tcf21/Arrb2/Cav3	21
913	module_0_1	GO:0070838	divalent metal ion transport	21/546	472/23210	0.00424570676222181	0.0290484472758379	0.0218073040184346	Lck/Pdgfb/Igf1/Stc2/Fkbp1b/Cd4/Ptprc/Xcl1/Coro1a/Thy1/Ramp1/Ccl5/Rgs4/Tgfb2/Gjc2/F2rl3/Arrb2/Xcr1/Cav3/Lilra5/Ccr5	21
914	module_0_1	GO:0048144	fibroblast proliferation	8/546	109/23210	0.00424962847538726	0.0290484472758379	0.0218073040184346	Pdgfb/Fbln1/Ager/Igf1/Cd74/Fn1/Nupr1/Cd300a	8
915	module_0_1	GO:0050829	defense response to Gram-negative bacterium	8/546	109/23210	0.00424962847538726	0.0290484472758379	0.0218073040184346	Rnase6/Gsdmd/Cd4/Ssc5d/Mpeg1/Lyz1/Lyz2/Naip5	8
916	module_0_1	GO:0002244	hematopoietic progenitor cell differentiation	10/546	158/23210	0.00430068503498236	0.0293491740646744	0.0220330661890722	Spi1/Tnfrsf13b/Csf1r/Ptprc/Siglecg/Batf/Flt3/Arl11/Pld4/Kcp	10
917	module_0_1	GO:0042063	gliogenesis	16/546	323/23210	0.0043713329870135	0.0296881158427442	0.0222875171870457	Pdgfb/Ager/Igf1/Sox8/Csf1r/Fn1/Mxra8/Ptn/Tmem98/Mag/C1qa/Tgfb2/Gjc2/Ccr2/Nrros/Ntrk2	16
918	module_0_1	GO:0032757	positive regulation of interleukin-8 production	5/546	46/23210	0.0043789256524548	0.0296881158427442	0.0222875171870457	Syk/Cd74/Cd2/Tlr1/Ffar2	5
919	module_0_1	GO:0050798	activated T cell proliferation	5/546	46/23210	0.0043789256524548	0.0296881158427442	0.0222875171870457	Ager/Igf1/Cd86/Ephb6/Igfbp2	5
920	module_0_1	GO:0072604	interleukin-6 secretion	5/546	46/23210	0.0043789256524548	0.0296881158427442	0.0222875171870457	Il27ra/Aif1/Twist1/Unc93b1/Lilra5	5
921	module_0_1	GO:0051216	cartilage development	12/546	211/23210	0.00441587669056493	0.0298898754494916	0.0224389825318609	Bmp1/Ltbp3/Thbs3/Ctsk/Mgp/Col12a1/Adamts7/Scx/Tgfb2/Prrx2/Col6a3/Hoxd3	12
922	module_0_1	GO:0051928	positive regulation of calcium ion transport	9/546	134/23210	0.00449440982632718	0.0303719792491313	0.0228009083872208	Pdgfb/Cd4/Xcl1/Thy1/Ccl5/Gjc2/F2rl3/Arrb2/Lilra5	9
923	module_0_1	GO:0090257	regulation of muscle system process	13/546	239/23210	0.00453302257468618	0.0305831847733697	0.0229594649886703	Lck/Ncf1/Igf1/Fkbp1b/Aif1/Tnni2/Tnni3/Fxyd1/Rgs4/Tifab/Ptafr/Cav3/Grcc10	13
924	module_0_1	GO:0072511	divalent inorganic cation transport	21/546	475/23210	0.0045602583994311	0.0307170727844986	0.0230599776438007	Lck/Pdgfb/Igf1/Stc2/Fkbp1b/Cd4/Ptprc/Xcl1/Coro1a/Thy1/Ramp1/Ccl5/Rgs4/Tgfb2/Gjc2/F2rl3/Arrb2/Xcr1/Cav3/Lilra5/Ccr5	21
925	module_0_1	GO:0043491	protein kinase B signaling	11/546	186/23210	0.00470637064351464	0.0316499618033121	0.0237603178119186	H2-M3/Cd40/Rcn3/Igf1/Hcls1/Ccl5/Meis3/Cx3cr1/Ntrk2/Arrb2/Cav3	11
926	module_0_1	GO:0001771	immunological synapse formation	3/546	15/23210	0.00477049636794908	0.0317727290147378	0.0238524818397454	Dock2/Cd6/Ccr7	3
927	module_0_1	GO:0010715	regulation of extracellular matrix disassembly	3/546	15/23210	0.00477049636794908	0.0317727290147378	0.0238524818397454	Fap/Tgfb2/Carmil2	3
928	module_0_1	GO:0034162	toll-like receptor 9 signaling pathway	3/546	15/23210	0.00477049636794908	0.0317727290147378	0.0238524818397454	Pik3ap1/Unc93b1/Rab7b	3
929	module_0_1	GO:0045342	MHC class II biosynthetic process	3/546	15/23210	0.00477049636794908	0.0317727290147378	0.0238524818397454	Spi1/Ciita/Pf4	3
930	module_0_1	GO:0061430	bone trabecula morphogenesis	3/546	15/23210	0.00477049636794908	0.0317727290147378	0.0238524818397454	Fbn2/Thbs3/Mmp2	3
931	module_0_1	GO:0072567	chemokine (C-X-C motif) ligand 2 production	3/546	15/23210	0.00477049636794908	0.0317727290147378	0.0238524818397454	Cd74/Postn/Ccl5	3
932	module_0_1	GO:0045581	negative regulation of T cell differentiation	5/546	47/23210	0.00480728005416845	0.0319664894481985	0.0239979420304089	Tbx21/Cd74/Lag3/Hlx/Cdkn2a	5
933	module_0_1	GO:0002562	somatic diversification of immune receptors via germline recombination within a single locus	6/546	67/23210	0.00489275662390085	0.0323611404769953	0.024294215180035	Tbx21/Il27ra/Cd40/Ptprc/Batf/Pms2	6
934	module_0_1	GO:0016444	somatic cell DNA recombination	6/546	67/23210	0.00489275662390085	0.0323611404769953	0.024294215180035	Tbx21/Il27ra/Cd40/Ptprc/Batf/Pms2	6
935	module_0_1	GO:0050710	negative regulation of cytokine secretion	6/546	67/23210	0.00489275662390085	0.0323611404769953	0.024294215180035	Hdac9/Il27ra/Fbln1/Fn1/Ssc5d/Lilra5	6
936	module_0_1	GO:0097696	STAT cascade	11/546	187/23210	0.00489777607315449	0.0323611404769953	0.024294215180035	Lck/Ager/Cd40/Igf1/Hcls1/Csf1r/Ptprc/Il10ra/Cd300a/Ccl5/Stat4	11
937	module_0_1	GO:2001056	positive regulation of cysteine-type endopeptidase activity	9/546	136/23210	0.00495012072177459	0.0326550820947543	0.0245148835745027	Lck/Syk/Casp12/Casp1/Card9/Casp4/Aim2/Cdkn2a/Nlrp1b	9
938	module_0_1	GO:0043123	positive regulation of I-kappaB kinase/NF-kappaB signaling	8/546	112/23210	0.00500560291649452	0.0329687570855011	0.0247503662432058	S100a4/Cd4/Cd74/Casp1/Card9/Ubd/Card11/Cx3cr1	8
939	module_0_1	GO:1904063	negative regulation of cation transmembrane transport	7/546	89/23210	0.00502275951795658	0.0330294122731448	0.0247959014177603	Fkbp1b/Kel/Twist1/Kcnh2/Rgs4/Tgfb2/Cav3	7
940	module_0_1	GO:0045862	positive regulation of proteolysis	16/546	328/23210	0.00505577273090309	0.0331939833643495	0.0249194485314655	Lck/Mmp14/Apoe/Ager/Rcn3/Syk/Nkd2/Casp12/Casp1/Card9/Nupr1/Plk1/Casp4/Aim2/Cdkn2a/Nlrp1b	16
941	module_0_1	GO:0002724	regulation of T cell cytokine production	4/546	30/23210	0.00510928216008986	0.0333346572328626	0.0250250554779912	Tbx21/Xcl1/Sash3/Ccr2	4
942	module_0_1	GO:0032673	regulation of interleukin-4 production	4/546	30/23210	0.00510928216008986	0.0333346572328626	0.0250250554779912	Cd83/Syk/Sash3/Fcer1g	4
943	module_0_1	GO:0061037	negative regulation of cartilage development	4/546	30/23210	0.00510928216008986	0.0333346572328626	0.0250250554779912	Ltbp3/Ctsk/Adamts7/Tgfb2	4
944	module_0_1	GO:2000778	positive regulation of interleukin-6 secretion	4/546	30/23210	0.00510928216008986	0.0333346572328626	0.0250250554779912	Aif1/Twist1/Unc93b1/Lilra5	4
945	module_0_1	GO:0050678	regulation of epithelial cell proliferation	17/546	358/23210	0.00511972175913401	0.0333504132146723	0.0250368838377713	Pdgfb/Serpinf1/Apoe/Ager/Birc5/Igf1/Thbs4/Gli1/Egfl7/Ptn/Nupr1/Ccl5/Twist1/Tgfb2/Cdkn2a/Gpc3/Ang	17
946	module_0_1	GO:0050850	positive regulation of calcium-mediated signaling	5/546	48/23210	0.00526454596637567	0.0342401455966468	0.025704825375731	Igf1/Syk/Cd4/Zap70/Ncam1	5
947	module_0_1	GO:0007163	establishment or maintenance of cell polarity	12/546	216/23210	0.00530870225656156	0.0344733852785466	0.0258799235007376	Igf1/Dock2/Parvg/Nckap1l/Sapcd2/Kif2c/Cenpa/Rhoh/Plk1/Ccr7/Carmil2/Tcf15	12
948	module_0_1	GO:0050808	synapse organization	20/546	451/23210	0.00537720195799631	0.0348637306356204	0.0261729642885312	Drp2/Pdgfb/Apoe/Ctnnd2/Nfatc4/Thbs2/Adgrb2/Ptn/Srpx2/Kirrel3/Il10ra/Arhgap33/C1qa/C1qc/C1qb/Igsf9/Iqsec3/Mdga1/Cx3cr1/Ntrk2	20
949	module_0_1	GO:0043900	regulation of multi-organism process	18/546	391/23210	0.00553938503483854	0.0358593211912601	0.0269203758702434	Tspan32/Apoe/Fbln1/Ptgds/Igf1/Ly86/Syk/Cd4/Cd74/Csf1r/Ifitm1/Ccl5/Aim2/Shfl/Spn/Ptafr/Oas1g/Ccr5	18
950	module_0_1	GO:0051054	positive regulation of DNA metabolic process	13/546	245/23210	0.00556274418179701	0.0359069137578265	0.0269561046497639	Pdgfb/Dnmt3l/Tbx21/Cd40/Cdk1/Smoc2/Gli1/Ptprc/Was/C3ar1/Arrb2/Mapk15/Pms2	13
951	module_0_1	GO:0060419	heart growth	8/546	114/23210	0.00556401647257947	0.0359069137578265	0.0269561046497639	Cdk1/Igf1/Gli1/Kcnk2/Rgs4/Tgfb2/Ncam1/Cav3	8
952	module_0_1	GO:0048146	positive regulation of fibroblast proliferation	6/546	69/23210	0.00565141949839253	0.0363018538412973	0.027252594799049	Pdgfb/Fbln1/Ager/Igf1/Cd74/Fn1	6
953	module_0_1	GO:0061035	regulation of cartilage development	6/546	69/23210	0.00565141949839253	0.0363018538412973	0.027252594799049	Bmp1/Ltbp3/Ctsk/Adamts7/Scx/Tgfb2	6
954	module_0_1	GO:2000107	negative regulation of leukocyte apoptotic process	6/546	69/23210	0.00565141949839253	0.0363018538412973	0.027252594799049	Hcls1/Cd74/Ccl5/Ccr7/Fcer1g/Ccr5	6
955	module_0_1	GO:0032967	positive regulation of collagen biosynthetic process	4/546	31/23210	0.0057588848208152	0.0365538504417379	0.027441774152604	Pdgfb/Scx/Wnt4/Arrb2	4
956	module_0_1	GO:0002281	macrophage activation involved in immune response	3/546	16/23210	0.00576980892439366	0.0365538504417379	0.027441774152604	Syk/Tyrobp/Cx3cr1	3
957	module_0_1	GO:0002431	Fc receptor mediated stimulatory signaling pathway	3/546	16/23210	0.00576980892439366	0.0365538504417379	0.027441774152604	Myo1g/Ptprc/Fcer1g	3
958	module_0_1	GO:0006968	cellular defense response	3/546	16/23210	0.00576980892439366	0.0365538504417379	0.027441774152604	Ncf1/Lat/Ccr2	3
959	module_0_1	GO:0016045	detection of bacterium	3/546	16/23210	0.00576980892439366	0.0365538504417379	0.027441774152604	Ssc5d/Tlr1/Naip5	3
960	module_0_1	GO:0060100	positive regulation of phagocytosis, engulfment	3/546	16/23210	0.00576980892439366	0.0365538504417379	0.027441774152604	Ager/Fcgr1/Nckap1l	3
961	module_0_1	GO:0097094	craniofacial suture morphogenesis	3/546	16/23210	0.00576980892439366	0.0365538504417379	0.027441774152604	Mmp14/Twist1/Tifab	3
962	module_0_1	GO:0098543	detection of other organism	3/546	16/23210	0.00576980892439366	0.0365538504417379	0.027441774152604	Ssc5d/Tlr1/Naip5	3
963	module_0_1	GO:1905155	positive regulation of membrane invagination	3/546	16/23210	0.00576980892439366	0.0365538504417379	0.027441774152604	Ager/Fcgr1/Nckap1l	3
964	module_0_1	GO:0000187	activation of MAPK activity	8/546	115/23210	0.00586042504846737	0.0370714254207464	0.027830328997288	Igf1/Shc2/Syk/Cd74/Ptprc/Map4k1/Ccr7/C1qtnf2	8
965	module_0_1	GO:0007568	aging	13/546	247/23210	0.00594478106040947	0.0375478876703066	0.028188019617747	Apoe/Hdac9/Ager/H2-M3/Cdk1/Mmp2/Twist1/C1qa/Ncam1/Ypel3/Cdkn2a/Krt14/Ifi27l2a	13
966	module_0_1	GO:0014909	smooth muscle cell migration	7/546	92/23210	0.00601535687902585	0.0379359987696987	0.028479383099485	Pdgfb/Ager/Igf1/Aif1/Postn/Ccl5/Tmsb4x	7
967	module_0_1	GO:0050673	epithelial cell proliferation	19/546	425/23210	0.0060417477792581	0.0380447026827222	0.0285609895019474	Fap/Pdgfb/Serpinf1/Apoe/Ager/Birc5/Igf1/Thbs4/Gli1/Egfl7/Ptn/Nupr1/Ccl5/Twist1/Tgfb2/Cdkn2a/Gpc3/Col8a2/Ang	19
968	module_0_1	GO:0003341	cilium movement	6/546	70/23210	0.00606137767192194	0.038110568236774	0.0286104362124001	Ccdc65/Rsph9/Tekt2/Ccdc114/Daw1/Spef2	6
969	module_0_1	GO:0042692	muscle cell differentiation	18/546	395/23210	0.00613401409894534	0.0385090069414152	0.0289095528530355	Pdgfb/Mmp14/Hdac9/Tnfsf14/Ccl8/Igf1/Nfatc4/Casp1/Obsl1/Cxcl9/Kel/Olfm2/Wnt4/Rgs4/Cd53/Tmsb4x/Arrb2/Cav3	18
970	module_0_1	GO:0032147	activation of protein kinase activity	13/546	248/23210	0.00614349439271492	0.0385103509745448	0.0289105618480702	Pdgfb/Igf1/Shc2/Syk/Cd74/Ptprc/Cd300a/Map4k1/Ccr7/Tgfb2/Tlr1/C1qtnf2/Ang	13
971	module_0_1	GO:0045445	myoblast differentiation	7/546	93/23210	0.00637667818094404	0.0398518413834638	0.0299176480068352	Tnfsf14/Ccl8/Igf1/Asb2/Cxcl14/Sox8/Cxcl9	7
972	module_0_1	GO:0061640	cytoskeleton-dependent cytokinesis	7/546	93/23210	0.00637667818094404	0.0398518413834638	0.0299176480068352	Sept1/Birc5/Sept4/Sept3/Cenpa/Plk1/Klhdc8b	7
973	module_0_1	GO:0002446	neutrophil mediated immunity	4/546	32/23210	0.00646127047524999	0.0402594304274947	0.0302236340071664	Ncf1/Syk/Myo1f/Ptafr	4
974	module_0_1	GO:0072538	T-helper 17 type immune response	4/546	32/23210	0.00646127047524999	0.0402594304274947	0.0302236340071664	Tbx21/Ly9/Il27ra/Batf	4
975	module_0_1	GO:0042509	regulation of tyrosine phosphorylation of STAT protein	6/546	71/23210	0.00649256830454178	0.0403938830444246	0.0303245705242071	Lck/Cd40/Igf1/Hcls1/Csf1r/Ccl5	6
976	module_0_1	GO:0052548	regulation of endopeptidase activity	16/546	337/23210	0.00650651604276171	0.0404201504838829	0.0303442900648977	Lck/Serpinf1/Ager/Birc5/Igf1/Syk/Psmb8/Casp12/Casp1/Card9/Casp4/Aim2/Cdkn2a/Arrb2/Nlrp1b/Psmb9	16
977	module_0_1	GO:0006898	receptor-mediated endocytosis	12/546	222/23210	0.00656360080346206	0.0407139178196841	0.030564827622092	Apoe/Fcgr1/Syk/Mrc1/Dnm1/Ramp1/Cd300a/Ccr7/Fcer1g/Arrb2/Cav3/Fcho1	12
978	module_0_1	GO:0071902	positive regulation of protein serine/threonine kinase activity	14/546	279/23210	0.00663717575256815	0.0411089454957872	0.0308613835290799	Pdgfb/Ager/Cd40/Igf1/Shc2/Pik3r5/Syk/Fgd2/Cd74/Csf1r/Ptprc/Map4k1/Ccr7/C1qtnf2	14
979	module_0_1	GO:0060349	bone morphogenesis	8/546	118/23210	0.00682198790650772	0.0421907466360805	0.0316735152802144	Mmp14/Ltbp3/Thbs3/Col12a1/Scx/Twist1/Col6a3/Tifab	8
980	module_0_1	GO:0001820	serotonin secretion	3/546	17/23210	0.00688514312245108	0.042266846110645	0.0317306448183861	Syk/Cd300a/Fcer1g	3
981	module_0_1	GO:0002922	positive regulation of humoral immune response	3/546	17/23210	0.00688514312245108	0.042266846110645	0.0317306448183861	Ptprc/H2-DMa/Ccr7	3
982	module_0_1	GO:0007096	regulation of exit from mitosis	3/546	17/23210	0.00688514312245108	0.042266846110645	0.0317306448183861	Ube2c/Birc5/Cdca5	3
983	module_0_1	GO:0050855	regulation of B cell receptor signaling pathway	3/546	17/23210	0.00688514312245108	0.042266846110645	0.0317306448183861	Gcsam/Cd22/Cd300a	3
984	module_0_1	GO:1902713	regulation of interferon-gamma secretion	3/546	17/23210	0.00688514312245108	0.042266846110645	0.0317306448183861	Cd2/Flt3/Carmil2	3
985	module_0_1	GO:0048638	regulation of developmental growth	18/546	401/23210	0.00712256234104307	0.0436598364150074	0.0327763930738265	Apoe/Cdk1/Igf1/Stc2/Gli1/Fn1/Sash3/Arhgap4/Mag/Kcnk2/Rgs4/Sema6c/Hlx/Ncam1/Flt3/Islr2/Cav3/Ccr5	18
986	module_0_1	GO:0043280	positive regulation of cysteine-type endopeptidase activity involved in apoptotic process	8/546	119/23210	0.00716760828907958	0.0438067353667864	0.0328866733263652	Lck/Syk/Casp12/Casp1/Card9/Casp4/Cdkn2a/Nlrp1b	8
987	module_0_1	GO:0090090	negative regulation of canonical Wnt signaling pathway	8/546	119/23210	0.00716760828907958	0.0438067353667864	0.0328866733263652	Apoe/Nkd2/Gli1/Tle6/Tle2/Cthrc1/Gpc3/Dact3	8
988	module_0_1	GO:0010543	regulation of platelet activation	4/546	33/23210	0.00721819284450196	0.0439221221987557	0.032973296742088	Pdgfb/Apoe/Syk/Fcer1g	4
989	module_0_1	GO:0034142	toll-like receptor 4 signaling pathway	4/546	33/23210	0.00721819284450196	0.0439221221987557	0.032973296742088	Pik3ap1/Tril/Tnip3/Rab7b	4
990	module_0_1	GO:2000108	positive regulation of leukocyte apoptotic process	4/546	33/23210	0.00721819284450196	0.0439221221987557	0.032973296742088	Ccl5/Tgfb2/Pik3cd/Cdkn2a	4
991	module_0_1	GO:1901989	positive regulation of cell cycle phase transition	7/546	96/23210	0.00755776711329106	0.0459211697702305	0.0344740254290469	Ube2c/Birc5/Cdk1/Aif1/Cdca5/Gli1/Mapk15	7
992	module_0_1	GO:0071216	cellular response to biotic stimulus	15/546	313/23210	0.00761749783631544	0.0462165270185795	0.0346957565683273	Ly86/Syk/Cd86/Cd6/Casp1/Mrc1/Pf4/Cxcl9/Btk/Ccl5/Spon2/Tnip3/Tlr1/Cx3cr1/Fcgr4	15
993	module_0_1	GO:0072006	nephron development	9/546	146/23210	0.00778993201224068	0.0471938155143911	0.0354294283938643	Pdgfb/Sox8/Kirrel3/Wnt4/C3ar1/Tcf21/Basp1/Adamts16/Gpc3	9
994	module_0_1	GO:0006919	activation of cysteine-type endopeptidase activity involved in apoptotic process	6/546	74/23210	0.00791960371237295	0.0479095677272518	0.0359667592177636	Lck/Casp12/Casp1/Casp4/Cdkn2a/Nlrp1b	6
995	module_0_1	GO:0042269	regulation of natural killer cell mediated cytotoxicity	5/546	53/23210	0.00801936821797576	0.0482962359658449	0.0362570395123763	H2-M3/Lag3/Vav1/Arrb2/Klrb1b	5
996	module_0_1	GO:0061383	trabecula morphogenesis	5/546	53/23210	0.00801936821797576	0.0482962359658449	0.0362570395123763	Fbn2/Thbs3/Mmp2/Tgfb2/Cav3	5
997	module_0_1	GO:0010714	positive regulation of collagen metabolic process	4/546	34/23210	0.00803133654777763	0.0482962359658449	0.0362570395123763	Pdgfb/Scx/Wnt4/Arrb2	4
998	module_0_1	GO:0071634	regulation of transforming growth factor beta production	4/546	34/23210	0.00803133654777763	0.0482962359658449	0.0362570395123763	Xcl1/Tyrobp/Lum/Tgfb2	4
999	module_0_1	GO:0001667	ameboidal-type cell migration	18/546	406/23210	0.00804162543030911	0.0482962359658449	0.0362570395123763	Fap/Pdgfb/Serpinf1/Itgb7/Apoe/Hdac9/Ager/Cd40/Igf1/Smoc2/Sox8/Fn1/Srpx2/Arhgap4/Twist1/Alx1/Sema6c/Tgfb2	18
1000	module_0_1	GO:0038093	Fc receptor signaling pathway	3/546	18/23210	0.00811959441655423	0.048694133326406	0.0365557497541836	Myo1g/Ptprc/Fcer1g	3
1001	module_0_1	GO:0043281	regulation of cysteine-type endopeptidase activity involved in apoptotic process	11/546	201/23210	0.00828180830499358	0.0495953822990682	0.0372323370483861	Lck/Birc5/Igf1/Syk/Casp12/Casp1/Card9/Casp4/Cdkn2a/Arrb2/Nlrp1b	11
1002	module_1_1	GO:0019730	antimicrobial humoral response	4/15	115/23210	7.48409559907681e-07	0.000358488179195779	0.000178042695304354	Mmp7/Sftpd/Cxcl5/Ccl2	4
1003	module_1_1	GO:0061844	antimicrobial humoral immune response mediated by antimicrobial peptide	3/15	94/23210	2.82556432494744e-05	0.00384875499547889	0.00191147924179371	Mmp7/Cxcl5/Ccl2	3
1004	module_1_1	GO:0030593	neutrophil chemotaxis	3/15	100/23210	3.40060583485151e-05	0.00384875499547889	0.00191147924179371	Cxcl5/Itgam/Ccl2	3
1005	module_1_1	GO:0007159	leukocyte cell-cell adhesion	4/15	319/23210	4.24090914542996e-05	0.00384875499547889	0.00191147924179371	Sftpd/Itgam/Ccl2/Cd276	4
1006	module_1_1	GO:0032963	collagen metabolic process	3/15	109/23210	4.39958434173579e-05	0.00384875499547889	0.00191147924179371	Col1a1/Mmp7/Ccl2	3
1007	module_1_1	GO:1990266	neutrophil migration	3/15	119/23210	5.71618540544868e-05	0.00384875499547889	0.00191147924179371	Cxcl5/Itgam/Ccl2	3
1008	module_1_1	GO:0071621	granulocyte chemotaxis	3/15	123/23210	6.30764574748015e-05	0.00384875499547889	0.00191147924179371	Cxcl5/Itgam/Ccl2	3
1009	module_1_1	GO:0006959	humoral immune response	4/15	355/23210	6.42798329098771e-05	0.00384875499547889	0.00191147924179371	Mmp7/Sftpd/Cxcl5/Ccl2	4
1010	module_1_1	GO:0002523	leukocyte migration involved in inflammatory response	2/15	20/23210	7.35735802610994e-05	0.00391574943834073	0.00194475194608286	Itgam/Ccl2	2
1011	module_1_1	GO:0097530	granulocyte migration	3/15	146/23210	0.000104959454998155	0.00502755789441164	0.0024969301925877	Cxcl5/Itgam/Ccl2	3
1012	module_1_1	GO:0032703	negative regulation of interleukin-2 production	2/15	25/23210	0.000115952128363381	0.0050491881350963	0.00250767282393531	Sftpd/Cd276	2
1013	module_1_1	GO:0042742	defense response to bacterium	4/15	428/23210	0.000132458311527841	0.00507157946848238	0.00251879345099883	Mmp7/Sftpd/Cxcl5/Defb36	4
1014	module_1_1	GO:0035821	modification of morphology or physiology of other organism	3/15	160/23210	0.000137642031503697	0.00507157946848238	0.00251879345099883	Sftpd/Cxcl5/Ccl2	3
1015	module_1_1	GO:0042119	neutrophil activation	2/15	29/23210	0.000156687694601525	0.00536095755100931	0.00266251270525899	Cxcl5/Itgam	2
1016	module_1_1	GO:0002446	neutrophil mediated immunity	2/15	32/23210	0.000191207137023729	0.00610588124229109	0.00303247810297283	Cxcl5/Itgam	2
1017	module_1_1	GO:0042110	T cell activation	4/15	491/23210	0.000224359634141348	0.00645564390531249	0.00320618728183853	Sftpd/Itgam/Ccl2/Cd276	4
1018	module_1_1	GO:0036230	granulocyte activation	2/15	35/23210	0.000229114710626957	0.00645564390531249	0.00320618728183853	Cxcl5/Itgam	2
1019	module_1_1	GO:0031640	killing of cells of other organism	2/15	39/23210	0.000284908691957623	0.00670432834453347	0.00332969609024187	Cxcl5/Ccl2	2
1020	module_1_1	GO:0044364	disruption of cells of other organism	2/15	39/23210	0.000284908691957623	0.00670432834453347	0.00332969609024187	Cxcl5/Ccl2	2
1021	module_1_1	GO:0042098	T cell proliferation	3/15	205/23210	0.000285670352423026	0.00670432834453347	0.00332969609024187	Sftpd/Itgam/Cd276	3
1022	module_1_1	GO:0097529	myeloid leukocyte migration	3/15	207/23210	0.00029392671239082	0.00670432834453347	0.00332969609024187	Cxcl5/Itgam/Ccl2	3
1023	module_1_1	GO:0030595	leukocyte chemotaxis	3/15	211/23210	0.000310899986122831	0.00676914060694709	0.00336188501740477	Cxcl5/Itgam/Ccl2	3
1024	module_1_1	GO:0030199	collagen fibril organization	2/15	54/23210	0.000547136291718098	0.0109199284888737	0.00542336850562676	Col1a1/Col3a1	2
1025	module_1_1	GO:0032964	collagen biosynthetic process	2/15	54/23210	0.000547136291718098	0.0109199284888737	0.00542336850562676	Col1a1/Ccl2	2
1026	module_1_1	GO:0032663	regulation of interleukin-2 production	2/15	58/23210	0.000631074172371979	0.0113837990819921	0.00565374924190796	Sftpd/Cd276	2
1027	module_1_1	GO:0030198	extracellular matrix organization	3/15	271/23210	0.000645551776166369	0.0113837990819921	0.00565374924190796	Col1a1/Mmp7/Col3a1	3
1028	module_1_1	GO:0070098	chemokine-mediated signaling pathway	2/15	60/23210	0.000675237674704569	0.0113837990819921	0.00565374924190796	Cxcl5/Ccl2	2
1029	module_1_1	GO:0007162	negative regulation of cell adhesion	3/15	284/23210	0.000739613556172164	0.0113837990819921	0.00565374924190796	Col1a1/Sftpd/Cd276	3
1030	module_1_1	GO:1903037	regulation of leukocyte cell-cell adhesion	3/15	287/23210	0.00076249544581454	0.0113837990819921	0.00565374924190796	Sftpd/Ccl2/Cd276	3
1031	module_1_1	GO:0002886	regulation of myeloid leukocyte mediated immunity	2/15	65/23210	0.000792020445177353	0.0113837990819921	0.00565374924190796	Cxcl5/Itgam	2
1032	module_1_1	GO:0045123	cellular extravasation	2/15	65/23210	0.000792020445177353	0.0113837990819921	0.00565374924190796	Itgam/Ccl2	2
1033	module_1_1	GO:0032623	interleukin-2 production	2/15	66/23210	0.000816466355127001	0.0113837990819921	0.00565374924190796	Sftpd/Cd276	2
1034	module_1_1	GO:0060326	cell chemotaxis	3/15	299/23210	0.000858543286283797	0.0113837990819921	0.00565374924190796	Cxcl5/Itgam/Ccl2	3
1035	module_1_1	GO:0050863	regulation of T cell activation	3/15	304/23210	0.000900735252067263	0.0113837990819921	0.00565374924190796	Sftpd/Ccl2/Cd276	3
1036	module_1_1	GO:0042130	negative regulation of T cell proliferation	2/15	70/23210	0.000917867328811017	0.0113837990819921	0.00565374924190796	Sftpd/Cd276	2
1037	module_1_1	GO:1990868	response to chemokine	2/15	70/23210	0.000917867328811017	0.0113837990819921	0.00565374924190796	Cxcl5/Ccl2	2
1038	module_1_1	GO:1990869	cellular response to chemokine	2/15	70/23210	0.000917867328811017	0.0113837990819921	0.00565374924190796	Cxcl5/Ccl2	2
1039	module_1_1	GO:0046651	lymphocyte proliferation	3/15	308/23210	0.000935425208820978	0.0113837990819921	0.00565374924190796	Sftpd/Itgam/Cd276	3
1040	module_1_1	GO:0032943	mononuclear cell proliferation	3/15	310/23210	0.000953085158095679	0.0113837990819921	0.00565374924190796	Sftpd/Itgam/Cd276	3
1041	module_1_1	GO:0019731	antibacterial humoral response	2/15	73/23210	0.000997704653308325	0.0113837990819921	0.00565374924190796	Mmp7/Sftpd	2
1042	module_1_1	GO:0051851	modification by host of symbiont morphology or physiology	2/15	73/23210	0.000997704653308325	0.0113837990819921	0.00565374924190796	Sftpd/Cxcl5	2
1043	module_1_1	GO:0043062	extracellular structure organization	3/15	315/23210	0.000998161923681981	0.0113837990819921	0.00565374924190796	Col1a1/Mmp7/Col3a1	3
1044	module_1_1	GO:0050766	positive regulation of phagocytosis	2/15	77/23210	0.00110918198327614	0.0123557713950993	0.00613647804701121	Sftpd/Ccl2	2
1045	module_1_1	GO:0070661	leukocyte proliferation	3/15	331/23210	0.001151468718038	0.0124227893581683	0.00616976243258111	Sftpd/Itgam/Cd276	3
1046	module_1_1	GO:0051702	interaction with symbiont	2/15	79/23210	0.00116706789377364	0.0124227893581683	0.00616976243258111	Sftpd/Cxcl5	2
1047	module_1_1	GO:0050900	leukocyte migration	3/15	340/23210	0.00124391164646552	0.0129529060577605	0.00643304421284226	Cxcl5/Itgam/Ccl2	3
1048	module_1_1	GO:0032945	negative regulation of mononuclear cell proliferation	2/15	84/23210	0.00131801907409864	0.0131527320102761	0.00653228751636609	Sftpd/Cd276	2
1049	module_1_1	GO:0050672	negative regulation of lymphocyte proliferation	2/15	84/23210	0.00131801907409864	0.0131527320102761	0.00653228751636609	Sftpd/Cd276	2
1050	module_1_1	GO:0070664	negative regulation of leukocyte proliferation	2/15	88/23210	0.00144516753570953	0.0140430476670373	0.00697446164762207	Sftpd/Cd276	2
1051	module_1_1	GO:0042060	wound healing	3/15	360/23210	0.00146587136399136	0.0140430476670373	0.00697446164762207	Col1a1/Col3a1/Ccl2	3
1052	module_1_1	GO:0051817	modification of morphology or physiology of other organism involved in symbiotic interaction	2/15	93/23210	0.00161204457901591	0.0151405755558553	0.00751954746868102	Sftpd/Cxcl5	2
1053	module_1_1	GO:0002444	myeloid leukocyte mediated immunity	2/15	97/23210	0.00175186760811374	0.0161373958516631	0.00801461699258512	Cxcl5/Itgam	2
1054	module_1_1	GO:0022407	regulation of cell-cell adhesion	3/15	395/23210	0.00191156263356333	0.0172761981410724	0.00858020169186322	Sftpd/Ccl2/Cd276	3
1055	module_1_1	GO:0050764	regulation of phagocytosis	2/15	105/23210	0.00204826035702622	0.0181688279817696	0.0090235251596087	Sftpd/Ccl2	2
1056	module_1_1	GO:0044419	interspecies interaction between organisms	3/15	408/23210	0.00209645994315409	0.0182582602321966	0.00906794157230287	Sftpd/Cxcl5/Ccl2	3
1057	module_1_1	GO:0001910	regulation of leukocyte mediated cytotoxicity	2/15	109/23210	0.00220477835629968	0.0184842214530445	0.00918016492338877	Cxcl5/Ccl2	2
1058	module_1_1	GO:0050829	defense response to Gram-negative bacterium	2/15	109/23210	0.00220477835629968	0.0184842214530445	0.00918016492338877	Mmp7/Cxcl5	2
1059	module_1_1	GO:0001776	leukocyte homeostasis	2/15	110/23210	0.00224477032927618	0.0184842214530445	0.00918016492338877	Cxcl5/Ccl2	2
1060	module_1_1	GO:0002697	regulation of immune effector process	3/15	420/23210	0.00227676214139797	0.0184842214530445	0.00918016492338877	Cxcl5/Itgam/Ccl2	3
1061	module_1_1	GO:0050868	negative regulation of T cell activation	2/15	119/23210	0.00262013839825249	0.0209174382127157	0.0103886189123695	Sftpd/Cd276	2
1062	module_1_1	GO:0002696	positive regulation of leukocyte activation	3/15	446/23210	0.00269998635540999	0.0212015322006785	0.0105297138278284	Itgam/Ccl2/Cd276	3
1063	module_1_1	GO:0050867	positive regulation of cell activation	3/15	461/23210	0.00296496542813111	0.0229067490334646	0.0113766075850192	Itgam/Ccl2/Cd276	3
1064	module_1_1	GO:0031341	regulation of cell killing	2/15	131/23210	0.0031634934242896	0.0234944771512426	0.0116685020023752	Cxcl5/Ccl2	2
1065	module_1_1	GO:1903038	negative regulation of leukocyte cell-cell adhesion	2/15	131/23210	0.0031634934242896	0.0234944771512426	0.0116685020023752	Sftpd/Cd276	2
1066	module_1_1	GO:0002683	negative regulation of immune system process	3/15	473/23210	0.00318818583471976	0.0234944771512426	0.0116685020023752	Sftpd/Col3a1/Cd276	3
1067	module_1_1	GO:0048706	embryonic skeletal system development	2/15	139/23210	0.00355263883505941	0.0257339923509846	0.0127807543595704	Col1a1/Mdfi	2
1068	module_1_1	GO:0009611	response to wounding	3/15	495/23210	0.00362392433957044	0.0257339923509846	0.0127807543595704	Col1a1/Col3a1/Ccl2	3
1069	module_1_1	GO:0001909	leukocyte mediated cytotoxicity	2/15	141/23210	0.00365325987446128	0.0257339923509846	0.0127807543595704	Cxcl5/Ccl2	2
1070	module_1_1	GO:0051250	negative regulation of lymphocyte activation	2/15	152/23210	0.00423032261453814	0.0293670222081706	0.0145850939875762	Sftpd/Cd276	2
1071	module_1_1	GO:0031214	biomineral tissue development	2/15	160/23210	0.0046749327766534	0.0319898971430997	0.0158877414665213	Col1a1/Cd276	2
1072	module_1_1	GO:0007179	transforming growth factor beta receptor signaling pathway	2/15	165/23210	0.0049633734928453	0.0334852944094775	0.0166304286046411	Col3a1/Ccl2	2
1073	module_1_1	GO:0042129	regulation of T cell proliferation	2/15	170/23210	0.00525987903052818	0.0349928063280972	0.017379132469289	Sftpd/Cd276	2
1074	module_1_1	GO:0071230	cellular response to amino acid stimulus	2/15	172/23210	0.00538072865524965	0.0353064250118436	0.0175348907871149	Col1a1/Col3a1	2
1075	module_1_1	GO:0045807	positive regulation of endocytosis	2/15	175/23210	0.00556440147018831	0.0360182203273	0.0178884030193821	Sftpd/Ccl2	2
1076	module_1_1	GO:0001906	cell killing	2/15	179/23210	0.00581375951088099	0.0371305440761599	0.0184408371853909	Cxcl5/Ccl2	2
1077	module_1_1	GO:0002695	negative regulation of leukocyte activation	2/15	182/23210	0.00600411044058165	0.0378416960662975	0.018794029910962	Sftpd/Cd276	2
1078	module_1_1	GO:0043200	response to amino acid	2/15	185/23210	0.00619730632789195	0.038114295568961	0.0189294161050109	Col1a1/Col3a1	2
1079	module_1_1	GO:0022408	negative regulation of cell-cell adhesion	2/15	187/23210	0.00632767907038997	0.038114295568961	0.0189294161050109	Sftpd/Cd276	2
1080	module_1_1	GO:0050870	positive regulation of T cell activation	2/15	187/23210	0.00632767907038997	0.038114295568961	0.0189294161050109	Ccl2/Cd276	2
1081	module_1_1	GO:1900040	regulation of interleukin-2 secretion	1/15	10/23210	0.00644521490832117	0.038114295568961	0.0189294161050109	Cd276	1
1082	module_1_1	GO:1902563	regulation of neutrophil activation	1/15	10/23210	0.00644521490832117	0.038114295568961	0.0189294161050109	Itgam	1
1083	module_1_1	GO:0043903	regulation of symbiosis, encompassing mutualism through parasitism	2/15	198/23210	0.00706711476044685	0.0391867427231466	0.0194620456113199	Sftpd/Cxcl5	2
1084	module_1_1	GO:0038063	collagen-activated tyrosine kinase receptor signaling pathway	1/15	11/23210	0.00708759946764792	0.0391867427231466	0.0194620456113199	Col1a1	1
1085	module_1_1	GO:0043589	skin morphogenesis	1/15	11/23210	0.00708759946764792	0.0391867427231466	0.0194620456113199	Col1a1	1
1086	module_1_1	GO:0060346	bone trabecula formation	1/15	11/23210	0.00708759946764792	0.0391867427231466	0.0194620456113199	Col1a1	1
1087	module_1_1	GO:0070943	neutrophil mediated killing of symbiont cell	1/15	11/23210	0.00708759946764792	0.0391867427231466	0.0194620456113199	Cxcl5	1
1088	module_1_1	GO:0001649	osteoblast differentiation	2/15	199/23210	0.00713620417484535	0.0391867427231466	0.0194620456113199	Col1a1/Cd276	2
1089	module_1_1	GO:0050866	negative regulation of cell activation	2/15	203/23210	0.00741565517127612	0.0391867427231466	0.0194620456113199	Sftpd/Cd276	2
1090	module_1_1	GO:1903039	positive regulation of leukocyte cell-cell adhesion	2/15	203/23210	0.00741565517127612	0.0391867427231466	0.0194620456113199	Ccl2/Cd276	2
1091	module_1_1	GO:0071560	cellular response to transforming growth factor beta stimulus	2/15	204/23210	0.00748628938883066	0.0391867427231466	0.0194620456113199	Col3a1/Ccl2	2
1092	module_1_1	GO:0043312	neutrophil degranulation	1/15	12/23210	0.00772959636440984	0.0391867427231466	0.0194620456113199	Itgam	1
1093	module_1_1	GO:0045078	positive regulation of interferon-gamma biosynthetic process	1/15	12/23210	0.00772959636440984	0.0391867427231466	0.0194620456113199	Cd276	1
1094	module_1_1	GO:0070970	interleukin-2 secretion	1/15	12/23210	0.00772959636440984	0.0391867427231466	0.0194620456113199	Cd276	1
1095	module_1_1	GO:0072683	T cell extravasation	1/15	12/23210	0.00772959636440984	0.0391867427231466	0.0194620456113199	Ccl2	1
1096	module_1_1	GO:0071559	response to transforming growth factor beta	2/15	208/23210	0.0077719009576178	0.0391867427231466	0.0194620456113199	Col3a1/Ccl2	2
1097	module_1_1	GO:0002274	myeloid leukocyte activation	2/15	215/23210	0.00828350160957968	0.0395992711457936	0.0196669273243585	Cxcl5/Itgam	2
1098	module_1_1	GO:0009950	dorsal/ventral axis specification	1/15	13/23210	0.00837120581585138	0.0395992711457936	0.0196669273243585	Mdfi	1
1099	module_1_1	GO:0038065	collagen-activated signaling pathway	1/15	13/23210	0.00837120581585138	0.0395992711457936	0.0196669273243585	Col1a1	1
1100	module_1_1	GO:0045072	regulation of interferon-gamma biosynthetic process	1/15	13/23210	0.00837120581585138	0.0395992711457936	0.0196669273243585	Cd276	1
1101	module_1_1	GO:0070942	neutrophil mediated cytotoxicity	1/15	13/23210	0.00837120581585138	0.0395992711457936	0.0196669273243585	Cxcl5	1
1102	module_1_1	GO:2001223	negative regulation of neuron migration	1/15	13/23210	0.00837120581585138	0.0395992711457936	0.0196669273243585	Col3a1	1
1103	module_1_1	GO:0043547	positive regulation of GTPase activity	2/15	217/23210	0.00843241264482452	0.0395992711457936	0.0196669273243585	Rgs16/Ccl2	2
1104	module_1_1	GO:0050670	regulation of lymphocyte proliferation	2/15	225/23210	0.00904014840978506	0.0420410785270587	0.0208796478345572	Sftpd/Cd276	2
1105	module_1_1	GO:0032944	regulation of mononuclear cell proliferation	2/15	227/23210	0.00919509056405221	0.0423504651940481	0.0210333043266781	Sftpd/Cd276	2
1106	module_1_1	GO:0042095	interferon-gamma biosynthetic process	1/15	15/23210	0.00965326325118332	0.0432141410964188	0.021462247858017	Cd276	1
1107	module_1_1	GO:0043129	surfactant homeostasis	1/15	15/23210	0.00965326325118332	0.0432141410964188	0.021462247858017	Sftpd	1
1108	module_1_1	GO:0061430	bone trabecula morphogenesis	1/15	15/23210	0.00965326325118332	0.0432141410964188	0.021462247858017	Col1a1	1
1109	module_1_1	GO:0070663	regulation of leukocyte proliferation	2/15	238/23210	0.0100685981356435	0.0440239990129504	0.0218644627555802	Sftpd/Cd276	2
1110	module_1_1	GO:0002283	neutrophil activation involved in immune response	1/15	16/23210	0.0102937116689988	0.0440239990129504	0.0218644627555802	Itgam	1
1111	module_1_1	GO:0051709	regulation of killing of cells of other organism	1/15	16/23210	0.0102937116689988	0.0440239990129504	0.0218644627555802	Cxcl5	1
1112	module_1_1	GO:0051852	disruption by host of symbiont cells	1/15	16/23210	0.0102937116689988	0.0440239990129504	0.0218644627555802	Cxcl5	1
1113	module_1_1	GO:0051873	killing by host of symbiont cells	1/15	16/23210	0.0102937116689988	0.0440239990129504	0.0218644627555802	Cxcl5	1
1114	module_1_1	GO:0022409	positive regulation of cell-cell adhesion	2/15	242/23210	0.0103951232617503	0.0440642835608706	0.0218844700247374	Ccl2/Cd276	2
1115	module_1_1	GO:0044406	adhesion of symbiont to host	1/15	17/23210	0.0109337735093438	0.0455415435737014	0.0226181493191002	Sftpd	1
1116	module_1_1	GO:0048875	chemical homeostasis within a tissue	1/15	17/23210	0.0109337735093438	0.0455415435737014	0.0226181493191002	Sftpd	1
1117	module_1_1	GO:0002703	regulation of leukocyte mediated immunity	2/15	250/23210	0.0110622579194304	0.0456794960638549	0.0226866632467448	Cxcl5/Itgam	2
1118	module_1_1	GO:0060707	trophoblast giant cell differentiation	1/15	18/23210	0.0115734489889006	0.0460622177740973	0.0228767414942226	Mdfi	1
1119	module_1_1	GO:0001818	negative regulation of cytokine production	2/15	259/23210	0.0118350388332029	0.0460622177740973	0.0228767414942226	Sftpd/Cd276	2
1120	module_1_1	GO:0002699	positive regulation of immune effector process	2/15	259/23210	0.0118350388332029	0.0460622177740973	0.0228767414942226	Itgam/Ccl2	2
1121	module_1_1	GO:0048705	skeletal system morphogenesis	2/15	262/23210	0.0120978258551844	0.0460622177740973	0.0228767414942226	Col1a1/Mdfi	2
1122	module_1_1	GO:0045076	regulation of interleukin-2 biosynthetic process	1/15	19/23210	0.0122127383242387	0.0460622177740973	0.0228767414942226	Cd276	1
1123	module_1_1	GO:0051818	disruption of cells of other organism involved in symbiotic interaction	1/15	19/23210	0.0122127383242387	0.0460622177740973	0.0228767414942226	Cxcl5	1
1124	module_1_1	GO:0051883	killing of cells in other organism involved in symbiotic interaction	1/15	19/23210	0.0122127383242387	0.0460622177740973	0.0228767414942226	Cxcl5	1
1125	module_1_1	GO:0070208	protein heterotrimerization	1/15	19/23210	0.0122127383242387	0.0460622177740973	0.0228767414942226	Col1a1	1
1126	module_1_1	GO:0090026	positive regulation of monocyte chemotaxis	1/15	19/23210	0.0122127383242387	0.0460622177740973	0.0228767414942226	Ccl2	1
1127	module_1_1	GO:1900424	regulation of defense response to bacterium	1/15	19/23210	0.0122127383242387	0.0460622177740973	0.0228767414942226	Cxcl5	1
1128	module_1_1	GO:1900451	positive regulation of glutamate receptor signaling pathway	1/15	19/23210	0.0122127383242387	0.0460622177740973	0.0228767414942226	Ccl2	1
1129	module_1_1	GO:0048245	eosinophil chemotaxis	1/15	20/23210	0.0128516417318165	0.0480932530432821	0.0238854525607774	Ccl2	1
1130	module_1_1	GO:0010759	positive regulation of macrophage chemotaxis	1/15	21/23210	0.01349015942798	0.0487741129726564	0.0242236007731466	Ccl2	1
1131	module_1_1	GO:0032930	positive regulation of superoxide anion generation	1/15	21/23210	0.01349015942798	0.0487741129726564	0.0242236007731466	Itgam	1
1132	module_1_1	GO:0042094	interleukin-2 biosynthetic process	1/15	21/23210	0.01349015942798	0.0487741129726564	0.0242236007731466	Cd276	1
1133	module_1_1	GO:0051770	positive regulation of nitric-oxide synthase biosynthetic process	1/15	21/23210	0.01349015942798	0.0487741129726564	0.0242236007731466	Ccl2	1
1134	module_1_1	GO:0071229	cellular response to acid chemical	2/15	278/23210	0.0135427077773764	0.0487741129726564	0.0242236007731466	Col1a1/Col3a1	2
1135	module_1_1	GO:0071222	cellular response to lipopolysaccharide	2/15	282/23210	0.0139152281839179	0.049741748508184	0.0247041757232163	Cxcl5/Ccl2	2
1136	module_0_-1	GO:0009259	ribonucleotide metabolic process	24/203	433/23210	7.34738282585978e-13	1.97791545672145e-09	1.73398234690291e-09	Adcy9/Pgam1/Pank3/Acot12/Pde4d/Ppara/Ehhadh/Gpam/Snca/Slc25a25/Prkaa2/Sult1b1/Atp7a/Bdnf/Acnat2/COX1/COX2/ATP8/ATP6/COX3/ND5/ND4L/Acnat1/Uprt	24
1137	module_0_-1	GO:0019693	ribose phosphate metabolic process	24/203	450/23210	1.6703271885283e-12	2.24826039575909e-09	1.97098608246339e-09	Adcy9/Pgam1/Pank3/Acot12/Pde4d/Ppara/Ehhadh/Gpam/Snca/Slc25a25/Prkaa2/Sult1b1/Atp7a/Bdnf/Acnat2/COX1/COX2/ATP8/ATP6/COX3/ND5/ND4L/Acnat1/Uprt	24
1138	module_0_-1	GO:0009150	purine ribonucleotide metabolic process	23/203	423/23210	3.37841462920048e-12	3.03156406060257e-09	2.65768617497105e-09	Adcy9/Pgam1/Pank3/Acot12/Pde4d/Ppara/Ehhadh/Gpam/Snca/Slc25a25/Prkaa2/Sult1b1/Atp7a/Bdnf/Acnat2/COX1/COX2/ATP8/ATP6/COX3/ND5/ND4L/Acnat1	23
1139	module_0_-1	GO:0072521	purine-containing compound metabolic process	24/203	490/23210	1.00476543612448e-11	5.58239546706472e-09	4.89392767543564e-09	Adcy9/Pgam1/Pank3/Acot12/Pde4d/Ppara/Ehhadh/Gpam/Snca/Slc25a25/Prkaa2/Sult1b1/Acpp/Atp7a/Bdnf/Acnat2/COX1/COX2/ATP8/ATP6/COX3/ND5/ND4L/Acnat1	24
1140	module_0_-1	GO:0006163	purine nucleotide metabolic process	23/203	447/23210	1.03684908377874e-11	5.58239546706472e-09	4.89392767543564e-09	Adcy9/Pgam1/Pank3/Acot12/Pde4d/Ppara/Ehhadh/Gpam/Snca/Slc25a25/Prkaa2/Sult1b1/Atp7a/Bdnf/Acnat2/COX1/COX2/ATP8/ATP6/COX3/ND5/ND4L/Acnat1	23
1141	module_0_-1	GO:0006631	fatty acid metabolic process	19/203	376/23210	9.67541197971805e-10	4.34103484156683e-07	3.80566204535577e-07	Cd36/Por/Echdc1/Acox1/Acot12/Ppara/Ehhadh/Gpam/Snca/Pck1/Prkaa2/Angptl3/Cyp4a31/Abhd5/Fa2h/Acnat2/Cyp4a32/Cyp4a10/Acnat1	19
1142	module_0_-1	GO:0003073	regulation of systemic arterial blood pressure	11/203	119/23210	8.07943668540553e-09	3.10712050815881e-06	2.72392436822244e-06	Cd36/Drd3/Ddah1/Adra1a/Klk1b8/Klk1b27/Klk1b24/Klk1/Klk1b5/Klk1b4/Klk1b3	11
1143	module_0_-1	GO:0009812	flavonoid metabolic process	5/203	11/23210	2.15671716508594e-08	6.77568228860145e-06	5.94004836593589e-06	Sult1b1/Ugt1a1/Ugt1a7c/Ugt1a6b/Ugt1a2	5
1144	module_0_-1	GO:0009161	ribonucleoside monophosphate metabolic process	15/203	276/23210	2.3043288830945e-08	6.77568228860145e-06	5.94004836593589e-06	Pgam1/Ppara/Snca/Slc25a25/Prkaa2/Atp7a/Bdnf/COX1/COX2/ATP8/ATP6/COX3/ND5/ND4L/Uprt	15
1145	module_0_-1	GO:0008217	regulation of blood pressure	13/203	200/23210	2.516969646583e-08	6.77568228860145e-06	5.94004836593589e-06	Cd36/Ppara/Drd3/Ddah1/Adra1a/Adra2b/Klk1b8/Klk1b27/Klk1b24/Klk1/Klk1b5/Klk1b4/Klk1b3	13
1146	module_0_-1	GO:0009123	nucleoside monophosphate metabolic process	15/203	285/23210	3.52468955208507e-08	8.62587661292092e-06	7.56206122083707e-06	Pgam1/Ppara/Snca/Slc25a25/Prkaa2/Atp7a/Bdnf/COX1/COX2/ATP8/ATP6/COX3/ND5/ND4L/Uprt	15
1147	module_0_-1	GO:0046034	ATP metabolic process	14/203	247/23210	4.07020839962141e-08	9.13083417648404e-06	8.00474318592212e-06	Pgam1/Ppara/Snca/Slc25a25/Prkaa2/Atp7a/Bdnf/COX1/COX2/ATP8/ATP6/COX3/ND5/ND4L	14
1148	module_0_-1	GO:0009167	purine ribonucleoside monophosphate metabolic process	14/203	272/23210	1.3432145492184e-07	2.52159625427194e-05	2.21061187224435e-05	Pgam1/Ppara/Snca/Slc25a25/Prkaa2/Atp7a/Bdnf/COX1/COX2/ATP8/ATP6/COX3/ND5/ND4L	14
1149	module_0_-1	GO:0009205	purine ribonucleoside triphosphate metabolic process	14/203	272/23210	1.3432145492184e-07	2.52159625427194e-05	2.21061187224435e-05	Pgam1/Ppara/Snca/Slc25a25/Prkaa2/Atp7a/Bdnf/COX1/COX2/ATP8/ATP6/COX3/ND5/ND4L	14
1150	module_0_-1	GO:0009126	purine nucleoside monophosphate metabolic process	14/203	273/23210	1.40504991879937e-07	2.52159625427194e-05	2.21061187224435e-05	Pgam1/Ppara/Snca/Slc25a25/Prkaa2/Atp7a/Bdnf/COX1/COX2/ATP8/ATP6/COX3/ND5/ND4L	14
1151	module_0_-1	GO:0009199	ribonucleoside triphosphate metabolic process	14/203	276/23210	1.60627344494642e-07	2.70255507112235e-05	2.36925333129597e-05	Pgam1/Ppara/Snca/Slc25a25/Prkaa2/Atp7a/Bdnf/COX1/COX2/ATP8/ATP6/COX3/ND5/ND4L	14
1152	module_0_-1	GO:0009144	purine nucleoside triphosphate metabolic process	14/203	281/23210	2.00000917738823e-07	3.16707335619359e-05	2.77648332860954e-05	Pgam1/Ppara/Snca/Slc25a25/Prkaa2/Atp7a/Bdnf/COX1/COX2/ATP8/ATP6/COX3/ND5/ND4L	14
1153	module_0_-1	GO:0006732	coenzyme metabolic process	15/203	331/23210	2.46708472618281e-07	3.68966226826896e-05	3.2346221965508e-05	Folh1/Pgam1/Pank3/Txnrd1/Acot12/Ppara/Ehhadh/Gpam/Snca/Gpd2/Prkaa2/Vnn1/Pptc7/Acnat2/Acnat1	15
1154	module_0_-1	GO:0009141	nucleoside triphosphate metabolic process	14/203	298/23210	4.07452249287479e-07	5.7729550267468e-05	5.060985833255e-05	Pgam1/Ppara/Snca/Slc25a25/Prkaa2/Atp7a/Bdnf/COX1/COX2/ATP8/ATP6/COX3/ND5/ND4L	14
1155	module_0_-1	GO:0042773	ATP synthesis coupled electron transport	7/203	61/23210	1.03247977579277e-06	0.000138971777821707	0.000121832613543547	Snca/Bdnf/COX1/COX2/COX3/ND5/ND4L	7
1156	module_0_-1	GO:0006638	neutral lipid metabolic process	9/203	124/23210	1.49460290904458e-06	0.000191593858626095	0.000167964898349771	Cd36/Apob/Gpam/Snca/Pck1/Mttp/Angptl3/Abhd5/Mogat2	9
1157	module_0_-1	GO:0031638	zymogen activation	7/203	65/23210	1.59965650724907e-06	0.00019573978715975	0.000171599516232173	Klk1b8/Klk1b27/Klk1b24/Klk1/Klk1b5/Klk1b4/Klk1b3	7
1158	module_0_-1	GO:0006119	oxidative phosphorylation	8/203	97/23210	2.21453960732107e-06	0.00025768832123152	0.000225908037929564	Snca/Atp7a/Bdnf/COX1/COX2/COX3/ND5/ND4L	8
1159	module_0_-1	GO:0006641	triglyceride metabolic process	8/203	99/23210	2.58454111190603e-06	0.00025768832123152	0.000225908037929564	Cd36/Apob/Gpam/Pck1/Mttp/Angptl3/Abhd5/Mogat2	8
1160	module_0_-1	GO:0033865	nucleoside bisphosphate metabolic process	8/203	99/23210	2.58454111190603e-06	0.00025768832123152	0.000225908037929564	Pank3/Acot12/Ehhadh/Gpam/Snca/Sult1b1/Acnat2/Acnat1	8
1161	module_0_-1	GO:0033875	ribonucleoside bisphosphate metabolic process	8/203	99/23210	2.58454111190603e-06	0.00025768832123152	0.000225908037929564	Pank3/Acot12/Ehhadh/Gpam/Snca/Sult1b1/Acnat2/Acnat1	8
1162	module_0_-1	GO:0034032	purine nucleoside bisphosphate metabolic process	8/203	99/23210	2.58454111190603e-06	0.00025768832123152	0.000225908037929564	Pank3/Acot12/Ehhadh/Gpam/Snca/Sult1b1/Acnat2/Acnat1	8
1163	module_0_-1	GO:0052695	cellular glucuronidation	4/203	13/23210	3.81866581819312e-06	0.000367137442234853	0.000321858976104849	Ugt1a1/Ugt1a7c/Ugt1a6b/Ugt1a2	4
1164	module_0_-1	GO:0006063	uronic acid metabolic process	4/203	14/23210	5.30953990423921e-06	0.000476442714073732	0.000417683805800151	Ugt1a1/Ugt1a7c/Ugt1a6b/Ugt1a2	4
1165	module_0_-1	GO:0019585	glucuronate metabolic process	4/203	14/23210	5.30953990423921e-06	0.000476442714073732	0.000417683805800151	Ugt1a1/Ugt1a7c/Ugt1a6b/Ugt1a2	4
1166	module_0_-1	GO:0006091	generation of precursor metabolites and energy	14/203	379/23210	6.80136723751512e-06	0.000590621954948087	0.000517781505823732	Pgam1/Acox1/Ppara/Sorbs1/Snca/Slc25a25/Prkaa2/Atp7a/Bdnf/COX1/COX2/COX3/ND5/ND4L	14
1167	module_0_-1	GO:0022904	respiratory electron transport chain	7/203	81/23210	7.10019242217732e-06	0.000597303687515667	0.000523639191135577	Snca/Bdnf/COX1/COX2/COX3/ND5/ND4L	7
1168	module_0_-1	GO:0019216	regulation of lipid metabolic process	13/203	338/23210	9.50532980107892e-06	0.000774806277590781	0.000679250674262349	Cd36/Por/Apob/Ppara/Drd3/Gpam/Sorbs1/Snca/Prkaa2/Angptl3/Abhd5/Klk1b4/Ceacam1	13
1169	module_0_-1	GO:0022900	electron transport chain	7/203	85/23210	9.78581479869485e-06	0.000774806277590781	0.000679250674262349	Snca/Bdnf/COX1/COX2/COX3/ND5/ND4L	7
1170	module_0_-1	GO:0006639	acylglycerol metabolic process	8/203	122/23210	1.22469788379746e-05	0.000941967629480788	0.000825796287360572	Cd36/Apob/Gpam/Pck1/Mttp/Angptl3/Abhd5/Mogat2	8
1171	module_0_-1	GO:0016042	lipid catabolic process	12/203	306/23210	1.73802017587606e-05	0.00129965286484955	0.0011393687819632	Echdc1/Apob/Acox1/Ehhadh/Pck1/Angptl3/Cyp4a31/Abhd5/Enpp6/Plcxd3/Cyp4a32/Ugt1a7c	12
1172	module_0_-1	GO:0016999	antibiotic metabolic process	8/203	133/23210	2.29612013552801e-05	0.00163051090410789	0.00142942263510201	Txnrd1/Abcc2/Snca/Pck1/Sult1b1/Nanp/COX2/Ugt1a1	8
1173	module_0_-1	GO:0030258	lipid modification	10/203	218/23210	2.35194265078799e-05	0.00163051090410789	0.00142942263510201	Cd36/Por/Echdc1/Acox1/Ppara/Ehhadh/Pik3c2a/Fa2h/Inpp4b/Fam126b	10
1174	module_0_-1	GO:1901615	organic hydroxy compound metabolic process	15/203	481/23210	2.3621814732618e-05	0.00163051090410789	0.00142942263510201	Por/Apob/Snca/Pck1/Mttp/Prkaa2/Angptl3/Cyp4a31/Sult1b1/Sult1d1/Atp7a/Inpp4b/Mogat2/Cyp4a32/Ttpa	15
1175	module_0_-1	GO:0008015	blood circulation	15/203	484/23210	2.53785758786468e-05	0.00170797815663293	0.00149733597684016	Cd36/Pde4d/Ppara/Drd3/Ddah1/Adra1a/Adra2b/Klk1b8/Klk1b27/Klk1b24/Klk1/Klk1b5/Klk1b4/Klk1b3/Ceacam1	15
1176	module_0_-1	GO:0003013	circulatory system process	15/203	495/23210	3.28487991041526e-05	0.00215680407776534	0.00189080892404391	Cd36/Pde4d/Ppara/Drd3/Ddah1/Adra1a/Adra2b/Klk1b8/Klk1b27/Klk1b24/Klk1/Klk1b5/Klk1b4/Klk1b3/Ceacam1	15
1177	module_0_-1	GO:0009260	ribonucleotide biosynthetic process	10/203	232/23210	3.99468484040998e-05	0.00250085850939155	0.00219243167985292	Adcy9/Pgam1/Pank3/Ppara/Snca/Prkaa2/COX2/ATP8/ATP6/Uprt	10
1178	module_0_-1	GO:0009410	response to xenobiotic stimulus	10/203	232/23210	3.99468484040998e-05	0.00250085850939155	0.00219243167985292	Homer1/Drd3/Snca/Pck1/Prkaa2/Sult1b1/Ugt1a1/Ugt1a7c/Ugt1a6b/Ugt1a2	10
1179	module_0_-1	GO:0051193	regulation of cofactor metabolic process	6/203	75/23210	5.06791026774528e-05	0.00306956928886034	0.00269100427998158	Pgam1/Ppara/Snca/Prkaa2/Pptc7/COX2	6
1180	module_0_-1	GO:0046390	ribose phosphate biosynthetic process	10/203	239/23210	5.13115222877843e-05	0.00306956928886034	0.00269100427998158	Adcy9/Pgam1/Pank3/Ppara/Snca/Prkaa2/COX2/ATP8/ATP6/Uprt	10
1181	module_0_-1	GO:0044242	cellular lipid catabolic process	9/203	199/23210	6.7365271568145e-05	0.00389212134313574	0.00341211232161974	Echdc1/Apob/Acox1/Ehhadh/Pck1/Angptl3/Cyp4a31/Abhd5/Cyp4a32	9
1182	module_0_-1	GO:0017001	antibiotic catabolic process	5/203	49/23210	6.79530843712406e-05	0.00389212134313574	0.00341211232161974	Txnrd1/Snca/Pck1/Sult1b1/Ugt1a1	5
1183	module_0_-1	GO:0045834	positive regulation of lipid metabolic process	8/203	157/23210	7.48849827843028e-05	0.00419979945115298	0.00368184498689489	Cd36/Por/Ppara/Gpam/Sorbs1/Angptl3/Abhd5/Klk1b4	8
1184	module_0_-1	GO:0006637	acyl-CoA metabolic process	6/203	82/23210	8.37761319641113e-05	0.00451050694494775	0.00395423342870605	Acot12/Ehhadh/Gpam/Snca/Acnat2/Acnat1	6
1185	module_0_-1	GO:0035383	thioester metabolic process	6/203	82/23210	8.37761319641113e-05	0.00451050694494775	0.00395423342870605	Acot12/Ehhadh/Gpam/Snca/Acnat2/Acnat1	6
1186	module_0_-1	GO:0045333	cellular respiration	8/203	163/23210	9.7341422060344e-05	0.00513810016051855	0.00450442658945906	Snca/Slc25a25/Bdnf/COX1/COX2/COX3/ND5/ND4L	8
1187	module_0_-1	GO:0071880	adenylate cyclase-activating adrenergic receptor signaling pathway	4/203	29/23210	0.000113672593911496	0.00588474274634128	0.00515898695444481	Adcy9/Drd3/Adra1a/Adra2b	4
1188	module_0_-1	GO:0051196	regulation of coenzyme metabolic process	5/203	56/23210	0.000129542779376642	0.00657979551097964	0.00576831998733727	Pgam1/Ppara/Snca/Prkaa2/Pptc7	5
1189	module_0_-1	GO:0046486	glycerolipid metabolic process	11/203	325/23210	0.000145035200733529	0.00717990303106695	0.00629441721891456	Cd36/Apob/Gpam/Pck1/Mttp/Angptl3/Pik3c2a/Abhd5/Inpp4b/Fam126b/Mogat2	11
1190	module_0_-1	GO:0071875	adrenergic receptor signaling pathway	4/203	31/23210	0.000148546268454552	0.00717990303106695	0.00629441721891456	Adcy9/Drd3/Adra1a/Adra2b	4
1191	module_0_-1	GO:0006790	sulfur compound metabolic process	10/203	272/23210	0.00014935905265221	0.00717990303106695	0.00629441721891456	Acot12/Ehhadh/Gpam/Abcc2/Snca/Sult1b1/Sult1d1/Acpp/Acnat2/Acnat1	10
1192	module_0_-1	GO:0009152	purine ribonucleotide biosynthetic process	9/203	223/23210	0.000160040190767862	0.00755838936047518	0.00662622544231851	Adcy9/Pgam1/Pank3/Ppara/Snca/Prkaa2/COX2/ATP8/ATP6	9
1193	module_0_-1	GO:0009062	fatty acid catabolic process	6/203	93/23210	0.000168425979780001	0.00781728857875455	0.00685319503932419	Echdc1/Acox1/Ehhadh/Pck1/Cyp4a31/Cyp4a32	6
1194	module_0_-1	GO:0010885	regulation of cholesterol storage	3/203	13/23210	0.000176737696688249	0.00806403185567399	0.00706950786752995	Cd36/Apob/Ppara	3
1195	module_0_-1	GO:0009165	nucleotide biosynthetic process	10/203	285/23210	0.000217720316381026	0.00976838486162869	0.00856366577765368	Adcy9/Pgam1/Pank3/Ppara/Snca/Prkaa2/COX2/ATP8/ATP6/Uprt	10
1196	module_0_-1	GO:0019395	fatty acid oxidation	6/203	98/23210	0.00022433845581106	0.00990031349251432	0.0086793238641656	Cd36/Por/Echdc1/Acox1/Ppara/Ehhadh	6
1197	module_0_-1	GO:0055088	lipid homeostasis	7/203	141/23210	0.000248270325093849	0.0107002299705885	0.00938058793855454	Apob/Acox1/Gpam/Mttp/Prkaa2/Angptl3/Abhd5	7
1198	module_0_-1	GO:0034440	lipid oxidation	6/203	100/23210	0.000250414000054634	0.0107002299705885	0.00938058793855454	Cd36/Por/Echdc1/Acox1/Ppara/Ehhadh	6
1199	module_0_-1	GO:1901293	nucleoside phosphate biosynthetic process	10/203	291/23210	0.000257184584671058	0.0108178265927264	0.00948368155974527	Adcy9/Pgam1/Pank3/Ppara/Snca/Prkaa2/COX2/ATP8/ATP6/Uprt	10
1200	module_0_-1	GO:0006164	purine nucleotide biosynthetic process	9/203	240/23210	0.000276264325040909	0.0109883423213443	0.00963316785972231	Adcy9/Pgam1/Pank3/Ppara/Snca/Prkaa2/COX2/ATP8/ATP6	9
1201	module_0_-1	GO:0010878	cholesterol storage	3/203	15/23210	0.000277565853585219	0.0109883423213443	0.00963316785972231	Cd36/Apob/Ppara	3
1202	module_0_-1	GO:0042953	lipoprotein transport	3/203	15/23210	0.000277565853585219	0.0109883423213443	0.00963316785972231	Cd36/Apob/Mttp	3
1203	module_0_-1	GO:0044872	lipoprotein localization	3/203	15/23210	0.000277565853585219	0.0109883423213443	0.00963316785972231	Cd36/Apob/Mttp	3
1204	module_0_-1	GO:1900542	regulation of purine nucleotide metabolic process	6/203	103/23210	0.000293934011110223	0.0114676863465032	0.0100533951626105	Pgam1/Ppara/Snca/Prkaa2/Atp7a/COX2	6
1205	module_0_-1	GO:0072522	purine-containing compound biosynthetic process	9/203	245/23210	0.00032141779740534	0.0123608101516454	0.01083637145538	Adcy9/Pgam1/Pank3/Ppara/Snca/Prkaa2/COX2/ATP8/ATP6	9
1206	module_0_-1	GO:0062012	regulation of small molecule metabolic process	11/203	359/23210	0.000340730279817994	0.0129189565249301	0.0113256825404291	Por/Pgam1/Apob/Ppara/Sorbs1/Snca/Prkaa2/Atp7a/Pptc7/COX2/Ugt1a1	11
1207	module_0_-1	GO:0006140	regulation of nucleotide metabolic process	6/203	107/23210	0.00036095334625259	0.0134956445571107	0.0118312485716127	Pgam1/Ppara/Snca/Prkaa2/Atp7a/COX2	6
1208	module_0_-1	GO:0019915	lipid storage	5/203	70/23210	0.000371809845453447	0.0137111247117901	0.0120201539078101	Cd36/Apob/Ppara/Angptl3/Abhd5	5
1209	module_0_-1	GO:0015980	energy derivation by oxidation of organic compounds	9/203	254/23210	0.00041805012009308	0.0152079854498726	0.0133324092354009	Sorbs1/Snca/Slc25a25/Bdnf/COX1/COX2/COX3/ND5/ND4L	9
1210	module_0_-1	GO:0044282	small molecule catabolic process	10/203	311/23210	0.000434615350366599	0.0155997936424918	0.0136758963582023	Echdc1/Acox1/Ehhadh/Gldc/Pck1/Ddah1/Cyp4a31/Sult1b1/Inpp4b/Cyp4a32	10
1211	module_0_-1	GO:0060191	regulation of lipase activity	5/203	73/23210	0.000451772428369489	0.0160022549627719	0.0140287227756841	Por/Snca/Angptl3/Abhd5/Adra1a	5
1212	module_0_-1	GO:0072329	monocarboxylic acid catabolic process	6/203	112/23210	0.000460912686782534	0.0161139864002413	0.0141266745559322	Echdc1/Acox1/Ehhadh/Pck1/Cyp4a31/Cyp4a32	6
1213	module_0_-1	GO:0006066	alcohol metabolic process	10/203	314/23210	0.000468416944998665	0.0161663899479026	0.014172615258934	Por/Apob/Snca/Pck1/Mttp/Prkaa2/Angptl3/Sult1b1/Inpp4b/Mogat2	10
1214	module_0_-1	GO:0010883	regulation of lipid storage	4/203	42/23210	0.000490194384267644	0.0167038390183354	0.0146437816059701	Cd36/Apob/Ppara/Abhd5	4
1215	module_0_-1	GO:0030808	regulation of nucleotide biosynthetic process	5/203	75/23210	0.00051185120309123	0.0170111535644641	0.0149131955468556	Pgam1/Ppara/Snca/Prkaa2/COX2	5
1216	module_0_-1	GO:1900371	regulation of purine nucleotide biosynthetic process	5/203	75/23210	0.00051185120309123	0.0170111535644641	0.0149131955468556	Pgam1/Ppara/Snca/Prkaa2/COX2	5
1217	module_0_-1	GO:0019935	cyclic-nucleotide-mediated signaling	8/203	210/23210	0.000542643212498082	0.0178145796103029	0.0156175363597009	Cd36/Adcy9/Pde4d/Drd3/Prkar2a/Adra1a/Adnp/Adra2b	8
1218	module_0_-1	GO:0051235	maintenance of location	10/203	322/23210	0.000569385150256074	0.0182444732450048	0.0159944119086967	Cd36/Apob/Pde4d/Ppara/Igsf11/Snca/Angptl3/Abhd5/Syne3/Ank3	10
1219	module_0_-1	GO:0009156	ribonucleoside monophosphate biosynthetic process	7/203	162/23210	0.000573959197318811	0.0182444732450048	0.0159944119086967	Pgam1/Ppara/Prkaa2/COX2/ATP8/ATP6/Uprt	7
1220	module_0_-1	GO:0006071	glycerol metabolic process	3/203	19/23210	0.000576069920440346	0.0182444732450048	0.0159944119086967	Pck1/Angptl3/Mogat2	3
1221	module_0_-1	GO:0016054	organic acid catabolic process	8/203	213/23210	0.000595664018907929	0.0184313510218407	0.0161582423519852	Echdc1/Acox1/Ehhadh/Gldc/Pck1/Ddah1/Cyp4a31/Cyp4a32	8
1222	module_0_-1	GO:0046395	carboxylic acid catabolic process	8/203	213/23210	0.000595664018907929	0.0184313510218407	0.0161582423519852	Echdc1/Acox1/Ehhadh/Gldc/Pck1/Ddah1/Cyp4a31/Cyp4a32	8
1223	module_0_-1	GO:0009124	nucleoside monophosphate biosynthetic process	7/203	168/23210	0.000711972630972908	0.0217798900293076	0.0190938114670007	Pgam1/Ppara/Prkaa2/COX2/ATP8/ATP6/Uprt	7
1224	module_0_-1	GO:0010743	regulation of macrophage derived foam cell differentiation	3/203	21/23210	0.000780563774601601	0.0236098615868259	0.0206980955961773	Cd36/Apob/Ppara	3
1225	module_0_-1	GO:0043271	negative regulation of ion transport	7/203	171/23210	0.000790191016193967	0.0236354912843795	0.0207205644246418	Best3/Drd3/Slc15a1/Snca/Pik3c2a/Atp7a/Ank3	7
1226	module_0_-1	GO:0019400	alditol metabolic process	3/203	22/23210	0.000898011458283041	0.0265653499527247	0.0232890883686591	Pck1/Angptl3/Mogat2	3
1227	module_0_-1	GO:0044262	cellular carbohydrate metabolic process	9/203	284/23210	0.000927148789181717	0.0271291797877955	0.0237833819833571	Pgam1/Ppara/Sorbs1/Snca/Pck1/Angptl3/Inpp4b/Mogat2/Ugt1a1	9
1228	module_0_-1	GO:0034765	regulation of ion transmembrane transport	12/203	478/23210	0.00107841946718534	0.0312161850071282	0.0273663434683591	Homer1/Pde4d/Drd3/Kcnip2/Snca/Pik3c2a/Atp7a/Nos1ap/Abcb1a/Kcnj12/Kcnj15/Ank3	12
1229	module_0_-1	GO:1902600	proton transmembrane transport	5/203	90/23210	0.00117282348543822	0.0335876683276561	0.0294453555918531	Drd3/Atp7a/COX1/ATP8/ATP6	5
1230	module_0_-1	GO:1903578	regulation of ATP metabolic process	5/203	91/23210	0.00123232322984453	0.0349201487867522	0.0306135033940324	Pgam1/Ppara/Prkaa2/Atp7a/COX2	5
1231	module_0_-1	GO:0016485	protein processing	8/203	239/23210	0.00125354588318484	0.0351515158076415	0.0308163362949606	Adamts3/Klk1b8/Klk1b27/Klk1b24/Klk1/Klk1b5/Klk1b4/Klk1b3	8
1232	module_0_-1	GO:0043393	regulation of protein binding	8/203	240/23210	0.00128724524725877	0.0354309017759877	0.031061266044328	Cd36/Ttbk1/Ppara/Tirap/Bdnf/Adnp/Styx/Hipk2	8
1233	module_0_-1	GO:0010742	macrophage derived foam cell differentiation	3/203	25/23210	0.00131555558239044	0.0354309017759877	0.031061266044328	Cd36/Apob/Ppara	3
1234	module_0_-1	GO:0048148	behavioral response to cocaine	3/203	25/23210	0.00131555558239044	0.0354309017759877	0.031061266044328	Homer1/Drd3/Snca	3
1235	module_0_-1	GO:0006754	ATP biosynthetic process	6/203	137/23210	0.00132279834896236	0.0354309017759877	0.031061266044328	Pgam1/Ppara/Prkaa2/COX2/ATP8/ATP6	6
1236	module_0_-1	GO:0030534	adult behavior	7/203	187/23210	0.00132931689426997	0.0354309017759877	0.031061266044328	Homer1/Ppara/Drd3/Snca/Tmod1/Pcdh17/Hipk2	7
1237	module_0_-1	GO:0090077	foam cell differentiation	3/203	26/23210	0.00147762349002645	0.0386190527684583	0.0338562275384701	Cd36/Apob/Ppara	3
1238	module_0_-1	GO:0090208	positive regulation of triglyceride metabolic process	3/203	26/23210	0.00147762349002645	0.0386190527684583	0.0338562275384701	Cd36/Gpam/Abhd5	3
1239	module_0_-1	GO:0031330	negative regulation of cellular catabolic process	8/203	247/23210	0.00154385355770396	0.0396721945190562	0.0347794870226495	Igf2bp1/Timp3/Snca/Tirap/Adra1a/Styx/Hipk2/Rybp	8
1240	module_0_-1	GO:0042551	neuron maturation	4/203	57/23210	0.00156212950186477	0.0396721945190562	0.0347794870226495	Kcnip2/Map3k13/Farp2/Ank3	4
1241	module_0_-1	GO:0042775	mitochondrial ATP synthesis coupled electron transport	4/203	57/23210	0.00156212950186477	0.0396721945190562	0.0347794870226495	Snca/Bdnf/COX1/COX3	4
1242	module_0_-1	GO:0010876	lipid localization	10/203	370/23210	0.00162456572578384	0.0408722517178515	0.0358315431107464	Cd36/Apob/Ppara/Drd3/Abcc2/Mttp/Angptl3/Abhd5/Abcb1a/Ttpa	10
1243	module_0_-1	GO:1901616	organic hydroxy compound catabolic process	4/203	58/23210	0.00166649370049868	0.0415388985346523	0.0364159734553416	Cyp4a31/Sult1b1/Inpp4b/Cyp4a32	4
1244	module_0_-1	GO:0005996	monosaccharide metabolic process	8/203	253/23210	0.00179469993427606	0.0443241488355152	0.0388577233476284	Ppara/Sorbs1/Gpd2/Pck1/Ugt1a1/Ugt1a7c/Ugt1a6b/Ugt1a2	8
1245	module_0_-1	GO:0051194	positive regulation of cofactor metabolic process	3/203	28/23210	0.00183804438295731	0.0449819588992824	0.0394344067616295	Snca/Prkaa2/COX2	3
1246	module_0_-1	GO:0045776	negative regulation of blood pressure	4/203	60/23210	0.00188957241524383	0.0451067319250813	0.0395437917322407	Cd36/Ppara/Drd3/Adra1a	4
1247	module_0_-1	GO:0009206	purine ribonucleoside triphosphate biosynthetic process	6/203	147/23210	0.00189341036684034	0.0451067319250813	0.0395437917322407	Pgam1/Ppara/Prkaa2/COX2/ATP8/ATP6	6
1248	module_0_-1	GO:0042133	neurotransmitter metabolic process	6/203	147/23210	0.00189341036684034	0.0451067319250813	0.0395437917322407	Cd36/Por/Gldc/Ddah1/Atp7a/Enpp6	6
1249	module_0_-1	GO:0009145	purine nucleoside triphosphate biosynthetic process	6/203	148/23210	0.00195932159002366	0.0462674887749447	0.0405613943197881	Pgam1/Ppara/Prkaa2/COX2/ATP8/ATP6	6
1250	module_0_-1	GO:0009201	ribonucleoside triphosphate biosynthetic process	6/203	150/23210	0.00209633833841715	0.049072546147991	0.0430205085101259	Pgam1/Ppara/Prkaa2/COX2/ATP8/ATP6	6
1251	module_0_-1	GO:0048588	developmental cell growth	8/203	260/23210	0.00212693839014061	0.0493596391918838	0.0432721948338951	Ppara/Usp9x/Map3k13/Adra1a/Flrt1/Bdnf/Adnp/Sema3e	8
1252	module_1_-1	GO:0006790	sulfur compound metabolic process	5/34	272/23210	4.48867864566809e-05	0.0197105128931968	0.0140689989276093	Slc7a11/Hmgcs2/Acsl4/Acot5/Gsta1	5
1253	module_1_-1	GO:0033029	regulation of neutrophil apoptotic process	2/34	10/23210	9.30421099308328e-05	0.0197105128931968	0.0140689989276093	Cxcr2/Slc7a11	2
1254	module_1_-1	GO:0006721	terpenoid metabolic process	3/34	62/23210	0.000102384882546825	0.0197105128931968	0.0140689989276093	Hmgcs2/Bco1/Aldh1a1	3
1255	module_1_-1	GO:0001781	neutrophil apoptotic process	2/34	12/23210	0.000136211175388398	0.0197105128931968	0.0140689989276093	Cxcr2/Slc7a11	2
1256	module_1_-1	GO:0016114	terpenoid biosynthetic process	2/34	15/23210	0.000216103104302969	0.0197105128931968	0.0140689989276093	Hmgcs2/Aldh1a1	2
1257	module_1_-1	GO:0006637	acyl-CoA metabolic process	3/34	82/23210	0.000234998663406222	0.0197105128931968	0.0140689989276093	Hmgcs2/Acsl4/Acot5	3
1258	module_1_-1	GO:0006720	isoprenoid metabolic process	3/34	82/23210	0.000234998663406222	0.0197105128931968	0.0140689989276093	Hmgcs2/Bco1/Aldh1a1	3
1259	module_1_-1	GO:0035383	thioester metabolic process	3/34	82/23210	0.000234998663406222	0.0197105128931968	0.0140689989276093	Hmgcs2/Acsl4/Acot5	3
1260	module_1_-1	GO:0033865	nucleoside bisphosphate metabolic process	3/34	99/23210	0.000409195342928429	0.0249609159186341	0.0178166393332474	Hmgcs2/Acsl4/Acot5	3
1261	module_1_-1	GO:0033875	ribonucleoside bisphosphate metabolic process	3/34	99/23210	0.000409195342928429	0.0249609159186341	0.0178166393332474	Hmgcs2/Acsl4/Acot5	3
1262	module_1_-1	GO:0034032	purine nucleoside bisphosphate metabolic process	3/34	99/23210	0.000409195342928429	0.0249609159186341	0.0178166393332474	Hmgcs2/Acsl4/Acot5	3
1263	module_1_-1	GO:0001780	neutrophil homeostasis	2/34	22/23210	0.000472380128473597	0.0264139221838153	0.018853768285569	Cxcr2/Slc7a11	2
1264	module_1_-1	GO:0006925	inflammatory cell apoptotic process	2/34	25/23210	0.000611793409802182	0.0315779521520972	0.0225397572032383	Cxcr2/Slc7a11	2
1265	module_1_-1	GO:0046717	acid secretion	3/34	121/23210	0.000734968351406909	0.0352259831281454	0.0251436541270785	Bdkrb2/Aqp8/Acsl4	3
1266	module_1_-1	GO:0002438	acute inflammatory response to antigenic stimulus	2/34	30/23210	0.00088303916051904	0.0357090019983219	0.0254884240477472	Bdkrb2/Cxcr2	2
1267	module_1_-1	GO:0008299	isoprenoid biosynthetic process	2/34	31/23210	0.000943072744242881	0.0357090019983219	0.0254884240477472	Hmgcs2/Aldh1a1	2
1268	module_1_-1	GO:0046942	carboxylic acid transport	4/34	301/23210	0.000946204772163004	0.0357090019983219	0.0254884240477472	Bdkrb2/Slc7a11/Aqp8/Acsl4	4
1269	module_1_-1	GO:0015849	organic acid transport	4/34	302/23210	0.000957916596080171	0.0357090019983219	0.0254884240477472	Bdkrb2/Slc7a11/Aqp8/Acsl4	4
1270	module_1_-1	GO:0033032	regulation of myeloid cell apoptotic process	2/34	34/23210	0.00113464473894713	0.0400708747280804	0.0286018479900801	Cxcr2/Slc7a11	2
1271	module_1_-1	GO:0033028	myeloid cell apoptotic process	2/34	37/23210	0.00134331039384715	0.0436747062061013	0.03117419613111	Cxcr2/Slc7a11	2
1272	module_1_-1	GO:0015718	monocarboxylic acid transport	3/34	150/23210	0.00136686859959482	0.0436747062061013	0.03117419613111	Bdkrb2/Aqp8/Acsl4	3
1273	module_-1_-1	GO:0046676	negative regulation of insulin secretion	1/2	55/23210	0.00473382302461145	0.0333371343468298	NA	Stxbp5l	1
1274	module_-1_-1	GO:0090278	negative regulation of peptide hormone secretion	1/2	66/23210	0.00567923989284291	0.0333371343468298	NA	Stxbp5l	1
1275	module_-1_-1	GO:0046888	negative regulation of hormone secretion	1/2	95/23210	0.00816954913696699	0.0333371343468298	NA	Stxbp5l	1
1276	module_-1_-1	GO:2000300	regulation of synaptic vesicle exocytosis	1/2	101/23210	0.00868439569111146	0.0333371343468298	NA	Stxbp5l	1
1277	module_-1_-1	GO:1902803	regulation of synaptic vesicle transport	1/2	106/23210	0.00911333238496748	0.0333371343468298	NA	Stxbp5l	1
1278	module_-1_-1	GO:0046928	regulation of neurotransmitter secretion	1/2	133/23210	0.0114279866137446	0.0333371343468298	NA	Stxbp5l	1
1279	module_-1_-1	GO:0017158	regulation of calcium ion-dependent exocytosis	1/2	136/23210	0.0116850033421457	0.0333371343468298	NA	Stxbp5l	1
1280	module_-1_-1	GO:0016079	synaptic vesicle exocytosis	1/2	138/23210	0.0118563292638802	0.0333371343468298	NA	Stxbp5l	1
1281	module_-1_-1	GO:0098693	regulation of synaptic vesicle cycle	1/2	144/23210	0.0123702179225257	0.0333371343468298	NA	Stxbp5l	1
1282	module_-1_-1	GO:0050709	negative regulation of protein secretion	1/2	152/23210	0.0130551948854173	0.0333371343468298	NA	Stxbp5l	1
1283	module_-1_-1	GO:0002792	negative regulation of peptide secretion	1/2	162/23210	0.0139110819394392	0.0333371343468298	NA	Stxbp5l	1
1284	module_-1_-1	GO:0017156	calcium ion regulated exocytosis	1/2	175/23210	0.0150231800500663	0.0333371343468298	NA	Stxbp5l	1
1285	module_-1_-1	GO:0048489	synaptic vesicle transport	1/2	176/23210	0.0151087000691633	0.0333371343468298	NA	Stxbp5l	1
1286	module_-1_-1	GO:0097480	establishment of synaptic vesicle localization	1/2	176/23210	0.0151087000691633	0.0333371343468298	NA	Stxbp5l	1
1287	module_-1_-1	GO:0051588	regulation of neurotransmitter transport	1/2	178/23210	0.0152797289690377	0.0333371343468298	NA	Stxbp5l	1
1288	module_-1_-1	GO:0007269	neurotransmitter secretion	1/2	185/23210	0.0158782131662403	0.0333371343468298	NA	Stxbp5l	1
1289	module_-1_-1	GO:0050796	regulation of insulin secretion	1/2	185/23210	0.0158782131662403	0.0333371343468298	NA	Stxbp5l	1
1290	module_-1_-1	GO:0099643	signal release from synapse	1/2	186/23210	0.0159636960576047	0.0333371343468298	NA	Stxbp5l	1
1291	module_-1_-1	GO:1903305	regulation of regulated secretory pathway	1/2	186/23210	0.0159636960576047	0.0333371343468298	NA	Stxbp5l	1
1292	module_-1_-1	GO:0097479	synaptic vesicle localization	1/2	187/23210	0.0160491752361961	0.0333371343468298	NA	Stxbp5l	1
1293	module_-1_-1	GO:0051224	negative regulation of protein transport	1/2	204/23210	0.0175017532179393	0.0333371343468298	NA	Stxbp5l	1
1294	module_-1_-1	GO:1904950	negative regulation of establishment of protein localization	1/2	209/23210	0.0179287778335705	0.0333371343468298	NA	Stxbp5l	1
1295	module_-1_-1	GO:0030073	insulin secretion	1/2	223/23210	0.0191239529584947	0.0333371343468298	NA	Stxbp5l	1
1296	module_-1_-1	GO:0099504	synaptic vesicle cycle	1/2	223/23210	0.0191239529584947	0.0333371343468298	NA	Stxbp5l	1
1297	module_-1_-1	GO:0090276	regulation of peptide hormone secretion	1/2	228/23210	0.0195506248606665	0.0333371343468298	NA	Stxbp5l	1
1298	module_-1_-1	GO:1903531	negative regulation of secretion by cell	1/2	232/23210	0.0198918955524857	0.0333371343468298	NA	Stxbp5l	1
1299	module_-1_-1	GO:0017157	regulation of exocytosis	1/2	244/23210	0.0209153512017104	0.0333371343468298	NA	Stxbp5l	1
1300	module_-1_-1	GO:0099003	vesicle-mediated transport in synapse	1/2	246/23210	0.0210858751644226	0.0333371343468298	NA	Stxbp5l	1
1301	module_-1_-1	GO:0045055	regulated exocytosis	1/2	256/23210	0.0219382722115871	0.0333371343468298	NA	Stxbp5l	1
1302	module_-1_-1	GO:0051650	establishment of vesicle localization	1/2	258/23210	0.022108707067741	0.0333371343468298	NA	Stxbp5l	1
1303	module_-1_-1	GO:0051048	negative regulation of secretion	1/2	261/23210	0.0223643315061725	0.0333371343468298	NA	Stxbp5l	1
1304	module_-1_-1	GO:0042593	glucose homeostasis	1/2	265/23210	0.0227051121119223	0.0333371343468298	NA	Stxbp5l	1
1305	module_-1_-1	GO:0033500	carbohydrate homeostasis	1/2	266/23210	0.0227902979814266	0.0333371343468298	NA	Stxbp5l	1
1306	module_-1_-1	GO:0051648	vesicle localization	1/2	277/23210	0.0237270975029391	0.0333371343468298	NA	Stxbp5l	1
1307	module_-1_-1	GO:0030072	peptide hormone secretion	1/2	278/23210	0.0238122388191642	0.0333371343468298	NA	Stxbp5l	1
1308	module_-1_-1	GO:0006836	neurotransmitter transport	1/2	297/23210	0.0254292184005267	0.0333387187435046	NA	Stxbp5l	1
1309	module_-1_-1	GO:0046883	regulation of hormone secretion	1/2	302/23210	0.0258545165765954	0.0333387187435046	NA	Stxbp5l	1
1310	module_-1_-1	GO:0050714	positive regulation of protein secretion	1/2	302/23210	0.0258545165765954	0.0333387187435046	NA	Stxbp5l	1
1311	module_-1_-1	GO:0002793	positive regulation of peptide secretion	1/2	331/23210	0.0283194156005793	0.0355808042161124	NA	Stxbp5l	1
1312	module_-1_-1	GO:0046879	hormone secretion	1/2	365/23210	0.0312053208347526	0.0365258531257115	NA	Stxbp5l	1
1313	module_-1_-1	GO:0001505	regulation of neurotransmitter levels	1/2	372/23210	0.0317989450117679	0.0365258531257115	NA	Stxbp5l	1
1314	module_-1_-1	GO:0009914	hormone transport	1/2	373/23210	0.0318837336145339	0.0365258531257115	NA	Stxbp5l	1
1315	module_-1_-1	GO:0006887	exocytosis	1/2	375/23210	0.0320532996817469	0.0365258531257115	NA	Stxbp5l	1
1316	module_-1_-1	GO:0051222	positive regulation of protein transport	1/2	435/23210	0.0371333759398819	0.0407103203531128	NA	Stxbp5l	1
1317	module_-1_-1	GO:0032386	regulation of intracellular transport	1/2	438/23210	0.0373870288957159	0.0407103203531128	NA	Stxbp5l	1
1318	module_-1_-1	GO:1904951	positive regulation of establishment of protein localization	1/2	454/23210	0.0387392803186318	0.0411843411442843	NA	Stxbp5l	1
1319	module_-1_-1	GO:1903532	positive regulation of secretion by cell	1/2	472/23210	0.0402594270607965	0.0411843411442843	NA	Stxbp5l	1
1320	module_-1_-1	GO:0051656	establishment of organelle localization	1/2	473/23210	0.0403438443862377	0.0411843411442843	NA	Stxbp5l	1
1321	module_-1_-1	GO:0050708	regulation of protein secretion	1/2	490/23210	0.0417783708644277	0.0417783708644277	NA	Stxbp5l	1
