# Supplementary material for: Comprehensive Molecular and Cellular Characterization of Acute Kidney Injury Progression to Renal Fibrosis
Source: Front Immunol. 2021 Oct 29;12:699192. doi: 10.3389/fimmu.2021.699192 (PMC8586649; doi:10.3389/fimmu.2021.699192)
Supplement: Supplementary file 2 [file DataSheet_1.zip › supplement/differential_IRI_specific_kegg.csv]

	Cluster	ID	Description	GeneRatio	BgRatio	pvalue	p.adjust	qvalue	geneID	Count
1	module_0_1	mmu05169	Epstein-Barr virus infection	26/271	231/8914	6.84365066470481e-09	1.64247615952916e-06	1.43356471818553e-06	12502/19698/17873/21929/23882/29857/21355/21926/54123/12428/24088/23961/12501/246727/246728/15945/100038882/15015/21354/20847/56489/246730/19094/14972/15040/14964	26
2	module_0_1	mmu04621	NOD-like receptor signaling pathway	23/271	211/8914	9.64469712836503e-08	1.1573636554038e-05	1.01015512028665e-05	28240/13058/21929/29857/21926/54123/55932/14469/14825/18439/23961/246727/246728/216799/20293/102639543/20847/56489/246730/19094/15951/226691/229898	23
3	module_0_1	mmu05133	Pertussis	11/271	77/8914	1.88403071283638e-05	0.00115108230140862	0.00100467271043998	16414/16362/29857/12258/12263/21926/12269/15139/216799/19094/50909	11
4	module_0_1	mmu05171	Coronavirus disease - COVID-19	21/271	247/8914	1.9184705023477e-05	0.00115108230140862	0.00100467271043998	22371/13058/12274/29857/17858/12263/21926/15139/24088/23961/246727/246728/216799/15945/20293/100038882/20847/56489/246730/19094/50909	21
5	module_0_1	mmu04061	Viral protein interaction with cytokine and cytokine receptor	12/271	95/8914	2.81990879561209e-05	0.0013535562218938	0.00118139336910906	20305/21926/16174/16182/14825/20295/15945/20293/20306/213208/12766/56066	12
6	module_0_1	mmu04060	Cytokine-cytokine receptor interaction	22/271	292/8914	7.7321186916403e-05	0.00309284747665612	0.00269945898181828	16170/13857/20305/21926/85030/16174/16182/21949/22163/14825/24099/20295/57914/15945/20293/20306/213208/12766/56066/107527/12983/12984	22
7	module_0_1	mmu05162	Measles	14/271	146/8914	0.00013667415465667	0.0046859710168001	0.00408994838747026	12502/170770/21929/17858/54123/24088/23961/12501/246727/246728/20847/56489/81897/246730	14
8	module_0_1	mmu04668	TNF signaling pathway	12/271	113/8914	0.00015684733307873	0.00470541999236191	0.00410692358982465	16362/21929/29857/21926/16182/22329/14825/15945/20293/16477/19094/432555	12
9	module_0_1	mmu04620	Toll-like receptor signaling pathway	11/271	100/8914	0.000215232779556127	0.0055900310581885	0.00487901833587505	16803/29857/21926/54123/24088/27056/15945/56489/81897/19094/56066	11
10	module_0_1	mmu05140	Leishmaniasis	9/271	70/8914	0.000248893917422916	0.0055900310581885	0.00487901833587505	16414/13058/29857/21926/17970/24088/17357/19094/14131	9
11	module_0_1	mmu04114	Oocyte meiosis	12/271	119/8914	0.00025620975683364	0.0055900310581885	0.00487901833587505	56739/107995/67141/29857/268930/12235/11513/50878/268697/12532/19094/105988	12
12	module_0_1	mmu05170	Human immunodeficiency virus 1 infection	18/271	240/8914	0.000368523631853353	0.00737047263706706	0.00643300024024713	12502/80287/29857/21355/21926/24088/12501/15015/21354/14710/268697/12532/69550/19094/209387/14972/15040/14964	18
13	module_0_1	mmu04657	IL-17 signaling pathway	10/271	91/8914	0.000418774867904814	0.00773122833055041	0.0067478703411383	21929/29857/21926/14825/20295/15945/20293/20306/56489/19094	10
14	module_0_1	mmu04610	Complement and coagulation cascades	10/271	93/8914	0.000499148224005297	0.00855682669723367	0.00746845838925219	16414/22371/12274/12258/12263/12269/15139/50909/12630/20701	10
15	module_0_1	mmu04622	RIG-I-like receptor signaling pathway	8/271	70/8914	0.00121336297518431	0.0181500529117905	0.0158414935502031	80861/29857/21926/54123/15945/100038882/56489/19094	8
16	module_0_1	mmu04110	Cell cycle	11/271	123/8914	0.00126542481399978	0.0181500529117905	0.0158414935502031	107995/17873/23882/268930/12235/12428/22137/12236/268697/12532/105988	11
17	module_0_1	mmu04145	Phagosome	14/271	182/8914	0.0012856287479185	0.0181500529117905	0.0158414935502031	16414/27060/13058/21355/66237/17970/24088/15015/21354/50909/14131/14972/15040/14964	14
18	module_0_1	mmu05165	Human papillomavirus infection	22/271	362/8914	0.00150884599212825	0.019199446739689	0.0167574118473602	12006/27060/22371/16362/22422/17858/84653/21926/66237/12841/12428/23962/22421/22420/100038882/15015/20847/56489/103768/14972/15040/14964	22
19	module_0_1	mmu05168	Herpes simplex virus 1 infection	26/271	458/8914	0.00153978304028194	0.019199446739689	0.0167574118473602	20384/21355/21926/54123/15139/24088/23961/246727/246728/20293/15015/22715/21354/20847/56489/81897/69550/192651/57745/246730/14972/545812/15040/14964/433801/72556	26
20	module_0_1	mmu05144	Malaria	7/271	57/8914	0.00159995389497409	0.019199446739689	0.0167574118473602	16414/21926/22329/24088/27007/20293/81897	7
21	module_0_1	mmu04625	C-type lectin receptor signaling pathway	10/271	112/8914	0.00211074597137765	0.0232667057463065	0.0203073440505043	19698/16362/29857/21926/69810/20295/216799/20847/56489/19094	10
22	module_0_1	mmu04062	Chemokine signaling pathway	14/271	192/8914	0.00213278136007809	0.0232667057463065	0.0203073440505043	20305/30955/14825/11513/20295/15945/271849/20293/20306/14710/20847/104709/12766/56066	14
23	module_0_1	mmu04514	Cell adhesion molecules	13/271	174/8914	0.00246022525048327	0.0256719156572168	0.0224066281394129	16414/50723/74048/13003/54419/269116/20612/22329/15015/216856/14972/15040/14964	13
24	module_0_1	mmu05217	Basal cell carcinoma	7/271	63/8914	0.0028690018813559	0.028690018813559	0.0250408497539397	12006/17873/23882/22422/19207/22421/22420	7
25	module_0_1	mmu05142	Chagas disease	9/271	103/8914	0.00402459051468311	0.0386360689409579	0.0337218321019764	12502/29857/21926/24088/12501/14676/20293/81897/19094	9
26	module_0_1	mmu04064	NF-kappa B signaling pathway	9/271	105/8914	0.00457275303842305	0.042210028046982	0.036841208690129	19698/17873/16803/21929/23882/21926/22329/14825/24099	9
27	module_0_1	mmu05323	Rheumatoid arthritis	8/271	87/8914	0.0048243862760973	0.0428834335653093	0.0374289617521779	16414/27060/21926/66237/24088/14825/24099/20293	8
28	module_-1_1	mmu00340	Histidine metabolism	3/37	26/8914	0.000160280690212201	0.0193939635156763	0.0188962497934384	14317/71761/243537	3
29	module_-1_1	mmu04512	ECM-receptor interaction	4/37	88/8914	0.000456731794337316	0.0276322735574076	0.0269231373504102	16773/241226/23928/245026	4
30	module_-1_1	mmu05146	Amoebiasis	4/37	107/8914	0.000955544793601987	0.0385403066752801	0.0375512339941834	16773/23928/230558/18796	4
31	module_1_-1	mmu00980	Metabolism of xenobiotics by cytochrome P450	3/19	73/8914	0.000464730351880021	0.0217908975282405	0.0170056006118755	109857/12408/100042314	3
32	module_1_-1	mmu00590	Arachidonic acid metabolism	3/19	86/8914	0.0007514102595945	0.0217908975282405	0.0170056006118755	109857/12408/13118	3
33	module_1_-1	mmu04614	Renin-angiotensin system	2/19	37/8914	0.00274211954582832	0.0406901984683805	0.0317546013455601	16613/13648	2
34	module_1_-1	mmu00260	Glycine, serine and threonine metabolism	2/19	40/8914	0.0031992885481352	0.0406901984683805	0.0317546013455601	107272/17161	2
35	module_1_-1	mmu05418	Fluid shear stress and atherosclerosis	3/19	147/8914	0.0035077757300328	0.0406901984683805	0.0317546013455601	18104/15368/100042314	3
36	module_1_-1	mmu04978	Mineral absorption	2/19	53/8914	0.00555965765983906	0.0466290438206939	0.036389271947184	15368/73649	2
37	module_1_-1	mmu05225	Hepatocellular carcinoma	3/19	174/8914	0.00562764321973892	0.0466290438206939	0.036389271947184	18104/15368/100042314	3
38	module_1_1	mmu05134	Legionellosis	2/6	61/8914	0.000678886538632381	0.0264765750066629	0.0235823744998617	12266/20310	2
39	module_1_1	mmu04668	TNF signaling pathway	2/6	113/8914	0.00231114665031118	0.045067359681068	0.0401409681369837	13614/20310	2
40	module_-1_-1	mmu04744	Phototransduction	1/2	27/8914	0.00604905077857176	0.0241962031142871	0.0063674218721808	225600	1
41	module_-1_-1	mmu04260	Cardiac muscle contraction	1/2	87/8914	0.019425684541473	0.038851369082946	0.0102240444955121	76757	1
42	module_-1_-1	mmu00230	Purine metabolism	1/2	136/8914	0.0302827111860693	0.0403769482480924	0.0106255126968664	225600	1
