# Supplementary material for: Comprehensive Molecular and Cellular Characterization of Acute Kidney Injury Progression to Renal Fibrosis
Source: Front Immunol. 2021 Oct 29;12:699192. doi: 10.3389/fimmu.2021.699192 (PMC8586649; doi:10.3389/fimmu.2021.699192)
Supplement: Supplementary file 2 [file DataSheet_1.zip › supplement/differential_Cisplatin_specific_go.csv]

	Cluster	ID	Description	GeneRatio	BgRatio	pvalue	p.adjust	qvalue	geneID	Count
1	module_1_0	GO:0042110	T cell activation	33/495	491/23210	7.50182148979686e-09	3.14551375067182e-05	2.40611053467485e-05	Tcf7/Relb/Cd44/Ada/Myb/Arg1/Zfp36l1/Irf4/F2rl1/Runx1/Il23a/Il6/Il18r1/Il2ra/Tnfrsf1b/Ctps/Elf4/Prr7/Nfkbiz/Icam1/Egr1/Stx11/Dusp10/Il20rb/Ccdc88b/Jaml/Gja1/Cebpb/Hsh2d/Lgals1/Cd80/Sox4/Slfn1	33
2	module_1_0	GO:0030099	myeloid cell differentiation	28/495	401/23210	4.72293653074238e-08	9.9016364367014e-05	7.57409874166949e-05	Zfp385a/Relb/Csf1/Actn1/Dyrk3/Csf2/Myb/Zfp36l1/Fos/Irf4/F2rl1/Runx1/Tnf/Lox/Il23a/Tlr2/Csf3r/Trib1/L3mbtl1/Sbno2/Isg15/Csf3/Inhba/Cd109/Pou4f1/Junb/Cebpb/Cd101	28
3	module_1_0	GO:0050900	leukocyte migration	25/495	340/23210	9.31284973988232e-08	0.000100122305638951	7.65869595395542e-05	Csf1/Itga2/Ada/Ccl11/Edn1/F2rl1/Apod/Tnf/Il23a/Selp/Tlr2/Csf3r/Bst1/Cxcl3/Cxcl1/Cxcl10/Icam1/Nbl1/Tnfrsf18/Adora1/Jaml/Cd177/Cxcl2/Grem1/2610528A11Rik	25
4	module_1_0	GO:0009611	response to wounding	31/495	495/23210	1.06478167345614e-07	0.000100122305638951	7.65869595395542e-05	Ngfr/Ifrd1/Klf4/Cd44/Hmox1/Tnfaip3/Sdc1/Itgb4/Gfap/Zfp36l1/F2rl1/Anxa8/Gdnf/C3/Hbegf/Lox/Il6/Serpine2/Selp/Procr/Reg3g/Plet1/Fgb/Dusp10/Trim72/Cd109/Jaml/Myof/Rtn4rl2/Gja1/Serpina10	31
5	module_1_0	GO:1903708	positive regulation of hemopoiesis	19/495	208/23210	1.19392208012104e-07	0.000100122305638951	7.65869595395542e-05	Csf1/Ada/Myb/Zfp36l1/Fos/Runx1/Tnf/Il23a/Il6/Il2ra/Cxcl1/Trib1/Nfkbiz/Isg15/Csf3/Dusp10/Inhba/Pou4f1/Cd101	19
6	module_1_0	GO:0070997	neuron death	27/495	405/23210	2.08784976847409e-07	0.000129333644698091	9.89317070794889e-05	Ngfr/Bbc3/Hmox1/Csf1/Apaf1/Ddit4/Fos/Tert/Gdnf/Tnf/Pmaip1/Il6/Ngf/Tnfrsf1b/Draxin/Ptpn5/Pak3/Csf3/Egr1/Sct/Clcf1/Adora1/Pou4f1/Cebpb/Cxcl2/Ntf5/Dio3	27
7	module_1_0	GO:0002573	myeloid leukocyte differentiation	19/495	216/23210	2.15915934387463e-07	0.000129333644698091	9.89317070794889e-05	Relb/Csf1/Csf2/Zfp36l1/Fos/Irf4/F2rl1/Runx1/Tnf/Il23a/Tlr2/Trib1/Sbno2/Csf3/Cd109/Pou4f1/Junb/Cebpb/Cd101	19
8	module_1_0	GO:0052547	regulation of peptidase activity	27/495	411/23210	2.79587654209496e-07	0.000146538879262552	0.000112092576628465	Ngfr/Wnt9a/Bbc3/Klf4/Cd44/Apaf1/Itih4/Anxa8/Fetub/Nr4a1/Tnf/Pmaip1/Pidd1/Il6/Serpine2/Ngf/Ret/Birc3/Cryab/Prr7/Cd109/Pbp2/Serpina6/Serpina10/Serpinb5/Wfdc8/Serpina3i	27
9	module_1_0	GO:0019221	cytokine-mediated signaling pathway	24/495	341/23210	3.75133997828909e-07	0.000174770761432957	0.000133688104255519	Klf6/Sh2b2/Csf1/Arg1/Ccl11/F2rl1/Osmr/Tnf/Irf7/Il6/Il18r1/Cxcl3/Cxcl1/Hpx/Oas2/Cxcl10/Egr1/Il20rb/Krt8/Cxcl2/Ifitm7/Csf2rb/Csf2rb2/Trim6	24
10	module_1_0	GO:0002819	regulation of adaptive immune response	18/495	205/23210	4.61790011040759e-07	0.00019362855162939	0.000148113069856968	Cd44/Ada/Tnfaip3/Arg1/C3/Tnf/Il23a/Irf7/Il6/Il18r1/Tnfrsf1b/Hpx/Nfkbiz/Arid5a/Dusp10/Clcf1/Il20rb/Muc4	18
11	module_1_0	GO:0097191	extrinsic apoptotic signaling pathway	19/495	229/23210	5.32715224726845e-07	0.000203061357934515	0.000155328544472985	Hmox1/Csf2/Tnfaip3/Tert/Gdnf/Tnf/Pidd1/Siglec1/Ngf/Clca3a2/Tnfrsf1b/Ret/Fgb/Icam1/Inhba/Krt8/Tmc8/Siva1/Bcl2a1a	19
12	module_1_0	GO:0050727	regulation of inflammatory response	24/495	354/23210	7.35391478624916e-07	0.000256958039156189	0.000196555950471063	Cd44/Itga2/Ada/Adora2b/Tnfaip3/Acod1/C6/Apod/C3/Tnf/Il6/Il2ra/Tlr2/Tnfrsf1b/Bst1/Nfkbiz/Sbno2/Dusp10/Clcf1/Adora1/Gpx2/Il20rb/Tnfaip6/Cebpb	24
13	module_1_0	GO:0010466	negative regulation of peptidase activity	19/495	242/23210	1.22981418732416e-06	0.000382800507408575	0.000292817137854803	Wnt9a/Klf4/Cd44/Itih4/Anxa8/Fetub/Nr4a1/Il6/Serpine2/Ngf/Birc3/Cryab/Cd109/Pbp2/Serpina6/Serpina10/Serpinb5/Wfdc8/Serpina3i	19
14	module_1_0	GO:0045639	positive regulation of myeloid cell differentiation	12/495	99/23210	1.33467829538296e-06	0.000382800507408575	0.000292817137854803	Csf1/Zfp36l1/Fos/Runx1/Tnf/Il23a/Trib1/Isg15/Csf3/Inhba/Pou4f1/Cd101	12
15	module_1_0	GO:0002697	regulation of immune effector process	26/495	420/23210	1.42050877772295e-06	0.000382800507408575	0.000292817137854803	Hmox1/Adora2b/Tnfaip3/Myb/Arg1/F2rl1/C6/C3/Tnf/Il23a/Il6/Il18r1/Il2ra/Tlr2/Tnfrsf1b/Cxcl1/Hpx/Nfkbiz/Tap1/Arid5a/Dusp10/Clcf1/Il20rb/Cd177/Trim6/Muc4	26
16	module_1_0	GO:1901214	regulation of neuron death	24/495	368/23210	1.4607221842445e-06	0.000382800507408575	0.000292817137854803	Ngfr/Bbc3/Hmox1/Csf1/Ddit4/Fos/Tert/Gdnf/Tnf/Pmaip1/Il6/Ngf/Tnfrsf1b/Draxin/Ptpn5/Pak3/Csf3/Egr1/Sct/Clcf1/Adora1/Pou4f1/Cebpb/Ntf5	24
17	module_1_0	GO:0014009	glial cell proliferation	9/495	54/23210	1.92492450830778e-06	0.000465293821405816	0.000355919081633178	Ascl2/Csf1/Gfap/Tert/Tnf/Il6/Sox11/Cdkn2b/Sox4	9
18	module_1_0	GO:0002703	regulation of leukocyte mediated immunity	19/495	250/23210	1.99744545320884e-06	0.000465293821405816	0.000355919081633178	Hmox1/Adora2b/Arg1/F2rl1/C3/Tnf/Il23a/Il6/Il18r1/Tlr2/Tnfrsf1b/Cxcl1/Hpx/Tap1/Arid5a/Clcf1/Il20rb/Cd177/Muc4	19
19	module_1_0	GO:0002699	positive regulation of immune effector process	19/495	259/23210	3.36204240435465e-06	0.000709259890852988	0.000542537032254021	Hmox1/Adora2b/Myb/Arg1/F2rl1/C6/C3/Tnf/Il23a/Il6/Il18r1/Tlr2/Cxcl1/Hpx/Nfkbiz/Arid5a/Clcf1/Cd177/Trim6	19
20	module_1_0	GO:1902107	positive regulation of leukocyte differentiation	15/495	168/23210	3.38306649584063e-06	0.000709259890852988	0.000542537032254021	Csf1/Ada/Myb/Zfp36l1/Fos/Runx1/Tnf/Il23a/Il6/Il2ra/Trib1/Nfkbiz/Dusp10/Pou4f1/Cd101	15
21	module_1_0	GO:0032102	negative regulation of response to external stimulus	22/495	336/23210	3.74487851682591e-06	0.000747727410526241	0.000571962147406945	Sema4f/Sema6b/Cd44/Ada/Tnfaip3/Acod1/Apod/Serpine2/Il2ra/Tnfrsf1b/Sema3c/Trib1/Fgb/Dusp10/Nbl1/Adora1/Gpx2/Il20rb/Cd109/Gja1/Tnfaip6/Grem1	22
22	module_1_0	GO:0052548	regulation of endopeptidase activity	22/495	337/23210	3.92848047662505e-06	0.000748732665385856	0.000572731101065863	Ngfr/Wnt9a/Bbc3/Klf4/Cd44/Apaf1/Anxa8/Fetub/Nr4a1/Tnf/Pmaip1/Pidd1/Il6/Serpine2/Ret/Birc3/Cryab/Prr7/Serpina6/Serpina10/Serpinb5/Serpina3i	22
23	module_1_0	GO:0050731	positive regulation of peptidyl-tyrosine phosphorylation	16/495	195/23210	4.82337566985865e-06	0.000865640146357559	0.00066215761255011	Cd44/Csf2/Gdnf/Tnf/Hbegf/Il23a/Il6/Angpt4/Hpx/Icam1/Csf3/Clcf1/Tnfrsf18/Adora1/Grem1/Cd80	16
24	module_1_0	GO:0022407	regulation of cell-cell adhesion	24/495	395/23210	4.95477307717181e-06	0.000865640146357559	0.00066215761255011	Klf4/Cd44/B4galnt2/Ada/Tnfaip3/Myb/Arg1/Runx1/Tnf/Il23a/Il6/Serpine2/Il2ra/Fgb/Nfkbiz/Icam1/Dusp10/Il20rb/Ccdc88b/Cebpb/Lgals1/Cd80/Slfn1/Muc4	24
25	module_1_0	GO:0043588	skin development	20/495	293/23210	5.55627141022629e-06	0.000904720733460366	0.000692051683847449	Ngfr/Itga3/Itga2/Lama5/Grhl1/Itgb4/Zfp36l1/Fst/Runx1/Tnf/Wnt10a/Fosl2/Reg3g/Barx2/Asprv1/Cdsn/Inhba/Cd109/Trim16/Krt16	20
26	module_1_0	GO:0007159	leukocyte cell-cell adhesion	21/495	319/23210	5.71167649720091e-06	0.000904720733460366	0.000692051683847449	Klf4/Cd44/Ada/Myb/Arg1/Runx1/Tnf/Il23a/Il6/Selp/Il2ra/Nfkbiz/Icam1/Dusp10/Il20rb/Ccdc88b/Cd177/Cebpb/Lgals1/Cd80/Slfn1	21
27	module_1_0	GO:0002366	leukocyte activation involved in immune response	19/495	269/23210	5.82577147708797e-06	0.000904720733460366	0.000692051683847449	Relb/Hmox1/Ada/Adora2b/Tnfaip3/Myb/Irf4/F2rl1/Il23a/Il6/Il18r1/Cdh17/Nfkbiz/Sbno2/Icam1/Stx11/Clcf1/Cd177/Lgals1	19
28	module_1_0	GO:0009615	response to virus	19/495	270/23210	6.14528694634852e-06	0.000920256720215691	0.000703935688929472	Ddit4/F2rl1/Mx2/Tnf/Il23a/Irf7/Il6/Il2ra/Oas1b/Oas3/Oas2/Ifit1/Cxcl10/Isg15/Isg20/Oasl1/Mapk11/Ifitm7/Trim6	19
29	module_1_0	GO:0002685	regulation of leukocyte migration	16/495	201/23210	7.10591251532999e-06	0.000980814466691667	0.000750258370469457	Csf1/Itga2/Ada/Edn1/F2rl1/Apod/Il23a/Selp/Tlr2/Bst1/Cxcl10/Icam1/Nbl1/Tnfrsf18/Adora1/Grem1	16
30	module_1_0	GO:0002263	cell activation involved in immune response	19/495	273/23210	7.2008943390484e-06	0.000980814466691667	0.000750258370469457	Relb/Hmox1/Ada/Adora2b/Tnfaip3/Myb/Irf4/F2rl1/Il23a/Il6/Il18r1/Cdh17/Nfkbiz/Sbno2/Icam1/Stx11/Clcf1/Cd177/Lgals1	19
31	module_1_0	GO:0046631	alpha-beta T cell activation	14/495	157/23210	7.25143059085182e-06	0.000980814466691667	0.000750258370469457	Tcf7/Relb/Cd44/Ada/Myb/Irf4/Runx1/Il23a/Il6/Il18r1/Elf4/Nfkbiz/Cebpb/Cd80	14
32	module_1_0	GO:0045682	regulation of epidermis development	10/495	80/23210	7.69761705749711e-06	0.000999717616242546	0.00076471803298506	Ngfr/Grhl1/Zfp36l1/Fst/Tnf/Reg3g/Gdf3/Inhba/Cd109/Trim16	10
33	module_1_0	GO:1903706	regulation of hemopoiesis	24/495	407/23210	8.19886902653477e-06	0.000999717616242546	0.00076471803298506	Cd44/Csf1/Ada/Myb/Zfp36l1/Fos/Runx1/Tnf/Lox/Il23a/Il6/Il2ra/Csf3r/Cxcl1/Trib1/Nfkbiz/L3mbtl1/Isg15/Csf3/Dusp10/Inhba/Pou4f1/Cebpb/Cd101	24
34	module_1_0	GO:0002763	positive regulation of myeloid leukocyte differentiation	9/495	64/23210	8.25446724516886e-06	0.000999717616242546	0.00076471803298506	Csf1/Zfp36l1/Fos/Runx1/Tnf/Il23a/Trib1/Pou4f1/Cd101	9
35	module_1_0	GO:0051607	defense response to virus	17/495	227/23210	8.34488828249204e-06	0.000999717616242546	0.00076471803298506	Ddit4/F2rl1/Mx2/Il23a/Irf7/Il6/Il2ra/Oas1b/Oas3/Oas2/Ifit1/Cxcl10/Isg15/Isg20/Oasl1/Ifitm7/Trim6	17
36	module_1_0	GO:0002718	regulation of cytokine production involved in immune response	10/495	82/23210	9.62861049567702e-06	0.00112146566134372	0.000857847256734734	Hmox1/Arg1/F2rl1/Tnf/Il6/Il18r1/Tlr2/Tnfrsf1b/Arid5a/Trim6	10
37	module_1_0	GO:0070661	leukocyte proliferation	21/495	331/23210	1.00489754207288e-05	0.00113879334970583	0.000871101795361609	Cd44/Csf1/Ada/Arg1/F2rl1/Il23a/Il6/Il2ra/Tnfrsf1b/Ctps/Bst1/Elf4/Clcf1/Il20rb/Ccdc88b/Gja1/Cebpb/Sox11/Grem1/Cd80/Slfn1	21
38	module_1_0	GO:0042060	wound healing	22/495	360/23210	1.11861175384985e-05	0.00123429975891906	0.000944157898609556	Ifrd1/Cd44/Hmox1/Sdc1/F2rl1/Anxa8/C3/Hbegf/Lox/Serpine2/Selp/Procr/Reg3g/Plet1/Fgb/Dusp10/Trim72/Cd109/Jaml/Myof/Gja1/Serpina10	22
39	module_1_0	GO:0002367	cytokine production involved in immune response	11/495	102/23210	1.15367293127118e-05	0.00124034630790258	0.000948783109739081	Hmox1/Arg1/F2rl1/Tnf/Il6/Il18r1/Tlr2/Tnfrsf1b/Arid5a/Inava/Trim6	11
40	module_1_0	GO:0002683	negative regulation of immune system process	26/495	473/23210	1.20270217820332e-05	0.00126073255830163	0.000964377246575136	Cd44/Hmox1/Ada/Tnfaip3/Arg1/Zfp36l1/Irf4/F2rl1/Acod1/Apod/Runx1/Tnf/Il2ra/Trib1/Tap1/Dusp10/Nbl1/Adora1/Gpx2/Il20rb/Cebpb/Sox11/Grem1/Cd80/Slfn1/Muc4	26
41	module_1_0	GO:0043901	negative regulation of multi-organism process	14/495	165/23210	1.28318927323669e-05	0.00131229576162962	0.00100381969590557	Ada/Tnfaip3/Acod1/Tnf/Il2ra/Oas1b/Hpgds/Trib1/Oas3/Isg15/Isg20/Oasl1/Ifitm7/Trim6	14
42	module_1_0	GO:0002822	regulation of adaptive immune response based on somatic recombination of immune receptors built from immunoglobulin superfamily domains	15/495	189/23210	1.41711146784229e-05	0.00141474961539588	0.00108219013596879	Ada/Tnfaip3/Arg1/C3/Tnf/Il23a/Il6/Il18r1/Tnfrsf1b/Hpx/Nfkbiz/Arid5a/Clcf1/Il20rb/Muc4	15
43	module_1_0	GO:1903037	regulation of leukocyte cell-cell adhesion	19/495	287/23210	1.46208722684006e-05	0.00142570505631172	0.00109057032562587	Klf4/Cd44/Ada/Myb/Arg1/Runx1/Tnf/Il23a/Il6/Il2ra/Nfkbiz/Icam1/Dusp10/Il20rb/Ccdc88b/Cebpb/Lgals1/Cd80/Slfn1	19
44	module_1_0	GO:0070663	regulation of leukocyte proliferation	17/495	238/23210	1.54977915754519e-05	0.00142756410965767	0.00109199237880852	Cd44/Csf1/Ada/Arg1/Il23a/Il6/Il2ra/Tnfrsf1b/Bst1/Clcf1/Il20rb/Ccdc88b/Cebpb/Sox11/Grem1/Cd80/Slfn1	17
45	module_1_0	GO:0002544	chronic inflammatory response	5/495	16/23210	1.55493752353792e-05	0.00142756410965767	0.00109199237880852	Adora2b/Tnfaip3/Tnf/Gja1/Cebpb	5
46	module_1_0	GO:0050730	regulation of peptidyl-tyrosine phosphorylation	18/495	263/23210	1.56613281765449e-05	0.00142756410965767	0.00109199237880852	Cd44/Csf2/Gdnf/Tnf/Hbegf/Il23a/Il6/Angpt4/Bst1/Mvp/Hpx/Icam1/Csf3/Clcf1/Tnfrsf18/Adora1/Grem1/Cd80	18
47	module_1_0	GO:0060251	regulation of glial cell proliferation	7/495	39/23210	1.63808267711933e-05	0.00144627658831833	0.00110630619067015	Ascl2/Gfap/Tert/Tnf/Il6/Sox11/Cdkn2b	7
48	module_1_0	GO:0045637	regulation of myeloid cell differentiation	16/495	215/23210	1.65564694107512e-05	0.00144627658831833	0.00110630619067015	Csf1/Zfp36l1/Fos/Runx1/Tnf/Lox/Il23a/Csf3r/Trib1/L3mbtl1/Isg15/Csf3/Inhba/Pou4f1/Cebpb/Cd101	16
49	module_1_0	GO:0002700	regulation of production of molecular mediator of immune response	13/495	148/23210	1.80051910794912e-05	0.00152390910650838	0.00116568994628417	Hmox1/Tnfaip3/Arg1/F2rl1/Tnf/Il6/Il18r1/Tlr2/Tnfrsf1b/Hpx/Arid5a/Clcf1/Trim6	13
50	module_1_0	GO:0002285	lymphocyte activation involved in immune response	15/495	193/23210	1.81720618472261e-05	0.00152390910650838	0.00116568994628417	Relb/Ada/Tnfaip3/Myb/Irf4/F2rl1/Il23a/Il6/Il18r1/Cdh17/Nfkbiz/Icam1/Stx11/Clcf1/Lgals1	15
51	module_1_0	GO:0018108	peptidyl-tyrosine phosphorylation	20/495	319/23210	1.93195977100133e-05	0.00158837398427619	0.00121500132553995	Cd44/Dyrk3/Csf2/Gdnf/Tnf/Hbegf/Il23a/Il6/Angpt4/Bst1/Mvp/Hpx/Icam1/Csf3/Ttk/Clcf1/Tnfrsf18/Adora1/Grem1/Cd80	20
52	module_1_0	GO:0051346	negative regulation of hydrolase activity	23/495	402/23210	2.03897271175714e-05	0.00164409643848748	0.00125762532744332	Wnt9a/Klf4/Cd44/Itih4/Anxa8/Fetub/Nr4a1/Tnf/Il6/Serpine2/Ngf/Birc3/Cryab/Apoc3/Ppp1r15a/Cd109/Pbp2/Serpina6/Serpina10/Serpinb5/Wfdc8/Serpina3i/Fzd10	23
53	module_1_0	GO:0014013	regulation of gliogenesis	13/495	150/23210	2.07815671929017e-05	0.00164409643848748	0.00125762532744332	Ascl2/Csf1/Gfap/Tert/Tnf/Il6/Serpine2/Tlr2/Tnfrsf1b/Dusp10/Clcf1/Sox11/Cdkn2b	13
54	module_1_0	GO:0002922	positive regulation of humoral immune response	5/495	17/23210	2.1642721257261e-05	0.00168051722651288	0.00128548482789228	Acod1/C6/C3/Tnf/Hpx	5
55	module_1_0	GO:0018212	peptidyl-tyrosine modification	20/495	322/23210	2.20954490516293e-05	0.00168447668860876	0.00128851355522133	Cd44/Dyrk3/Csf2/Gdnf/Tnf/Hbegf/Il23a/Il6/Angpt4/Bst1/Mvp/Hpx/Icam1/Csf3/Ttk/Clcf1/Tnfrsf18/Adora1/Grem1/Cd80	20
56	module_1_0	GO:0002237	response to molecule of bacterial origin	22/495	377/23210	2.27872429446823e-05	0.00170619481548309	0.00130512648970765	Tnfaip3/Acod1/Tnf/Ankrd1/Il6/Tlr2/Tnfrsf1b/Cxcl3/Cxcl1/Trib1/Cxcl10/Sbno2/Arid5a/Dusp10/Inava/Wfdc21/Junb/Cebpb/Cxcl2/Cd300lb/Trim6/Cd80	22
57	module_1_0	GO:0042303	molting cycle	12/495	131/23210	2.47668537484932e-05	0.00179047272012814	0.00136959352761631	Ngfr/Lama5/Tert/Fst/Runx1/Tnf/Wnt10a/Barx2/Ppp1r13l/Inhba/Cd109/Krt16	12
58	module_1_0	GO:0042633	hair cycle	12/495	131/23210	2.47668537484932e-05	0.00179047272012814	0.00136959352761631	Ngfr/Lama5/Tert/Fst/Runx1/Tnf/Wnt10a/Barx2/Ppp1r13l/Inhba/Cd109/Krt16	12
59	module_1_0	GO:0045071	negative regulation of viral genome replication	8/495	57/23210	2.67089238374123e-05	0.00189814436695373	0.00145195523519349	Tnf/Oas1b/Oas3/Isg15/Isg20/Oasl1/Ifitm7/Trim6	8
60	module_1_0	GO:0043281	regulation of cysteine-type endopeptidase activity involved in apoptotic process	15/495	201/23210	2.92757092418693e-05	0.0020458841475193	0.00156496642210484	Ngfr/Wnt9a/Bbc3/Klf4/Cd44/Apaf1/Nr4a1/Tnf/Pmaip1/Pidd1/Il6/Ret/Birc3/Cryab/Prr7	15
61	module_1_0	GO:0010951	negative regulation of endopeptidase activity	14/495	178/23210	3.01087254410283e-05	0.00206960468482347	0.00158311106848686	Wnt9a/Klf4/Cd44/Anxa8/Fetub/Nr4a1/Il6/Serpine2/Birc3/Cryab/Serpina6/Serpina10/Serpinb5/Serpina3i	14
62	module_1_0	GO:0032944	regulation of mononuclear cell proliferation	16/495	227/23210	3.2247787831183e-05	0.0021808866834863	0.00166823445707326	Cd44/Csf1/Ada/Arg1/Il23a/Il6/Il2ra/Tnfrsf1b/Bst1/Clcf1/Il20rb/Ccdc88b/Cebpb/Sox11/Cd80/Slfn1	16
63	module_1_0	GO:0072331	signal transduction by p53 class mediator	12/495	135/23210	3.34341341684078e-05	0.00222522737409736	0.00170215216058711	Zfp385a/Bbc3/Cd44/Dyrk3/Ddit4/E2f7/Pmaip1/Ankrd1/Ankrd2/Pidd1/Pou4f1/Sox4	12
64	module_1_0	GO:0043900	regulation of multi-organism process	22/495	391/23210	3.9507860170095e-05	0.00258838215145638	0.00197994161082696	Ada/Tnfaip3/Arg1/Top2a/F2rl1/Acod1/Tnf/Il23a/Il2ra/Tlr2/Cxcl1/Oas1b/Hpgds/Trib1/Oas3/Isg15/Isg20/Inhba/Oasl1/Ifitm7/Lgals1/Trim6	22
65	module_1_0	GO:0048608	reproductive structure development	24/495	449/23210	4.04953089085561e-05	0.00261225892697809	0.0019982057691396	Tcf7/Cd44/Ascl2/Ada/Gdf9/Csf2/E2f7/Zfp36l1/Fst/Adamts1/Runx1/Dhh/Serpine2/Foxa1/Icam1/Inhba/Gjb5/E2f8/Krt8/Gja1/Junb/Cebpb/Serpinb5/Ccnf	24
66	module_1_0	GO:0032943	mononuclear cell proliferation	19/495	310/23210	4.22519997967232e-05	0.00268428235072213	0.00205329893748988	Cd44/Csf1/Ada/Arg1/Il23a/Il6/Il2ra/Tnfrsf1b/Ctps/Bst1/Elf4/Clcf1/Il20rb/Ccdc88b/Gja1/Cebpb/Sox11/Cd80/Slfn1	19
67	module_1_0	GO:0038034	signal transduction in absence of ligand	9/495	79/23210	4.65106726985968e-05	0.002830314918997	0.00216500421961009	Csf2/Tert/Gdnf/Tnf/Ngf/Clca3a2/Ret/Inhba/Bcl2a1a	9
68	module_1_0	GO:0097192	extrinsic apoptotic signaling pathway in absence of ligand	9/495	79/23210	4.65106726985968e-05	0.002830314918997	0.00216500421961009	Csf2/Tert/Gdnf/Tnf/Ngf/Clca3a2/Ret/Inhba/Bcl2a1a	9
69	module_1_0	GO:0061458	reproductive system development	24/495	453/23210	4.65756569069385e-05	0.002830314918997	0.00216500421961009	Tcf7/Cd44/Ascl2/Ada/Gdf9/Csf2/E2f7/Zfp36l1/Fst/Adamts1/Runx1/Dhh/Serpine2/Foxa1/Icam1/Inhba/Gjb5/E2f8/Krt8/Gja1/Junb/Cebpb/Serpinb5/Ccnf	24
70	module_1_0	GO:1990266	neutrophil migration	11/495	119/23210	4.93574805003007e-05	0.00294119453280608	0.00224981981032551	Ccl11/Edn1/Il23a/Csf3r/Bst1/Cxcl3/Cxcl1/Cxcl10/Jaml/Cd177/Cxcl2	11
71	module_1_0	GO:0048660	regulation of smooth muscle cell proliferation	13/495	163/23210	4.98031986237138e-05	0.00294119453280608	0.00224981981032551	Klf4/Hmox1/Itga2/Tnfaip3/Edn1/Tert/Apod/Adamts1/Tnf/Hbegf/Il6/Trib1/Egr1	13
72	module_1_0	GO:0030595	leukocyte chemotaxis	15/495	211/23210	5.1278696075029e-05	0.00296599322731561	0.00226878917585215	Csf1/Ccl11/Edn1/F2rl1/Il23a/Csf3r/Bst1/Cxcl3/Cxcl1/Cxcl10/Nbl1/Jaml/Cxcl2/Grem1/2610528A11Rik	15
73	module_1_0	GO:0002446	neutrophil mediated immunity	6/495	32/23210	5.16378501297495e-05	0.00296599322731561	0.00226878917585215	Arg1/F2rl1/Cxcl1/Stx11/Cd177/Cd300lb	6
74	module_1_0	GO:0043062	extracellular structure organization	19/495	315/23210	5.24099299626338e-05	0.00296965995045032	0.00227159397718556	Col18a1/Adamtsl4/Mmp20/Sdc1/Gfap/Soat2/Tnf/Lox/Col17a1/Loxl4/Nfkb2/Il6/Lamb3/Mmp24/Tnfrsf1b/Mmp15/Scara3/Serpinb5/Grem1	19
75	module_1_0	GO:0030593	neutrophil chemotaxis	10/495	100/23210	5.53783823121285e-05	0.00304853912479484	0.00233193134252574	Ccl11/Edn1/Il23a/Csf3r/Bst1/Cxcl3/Cxcl1/Cxcl10/Jaml/Cxcl2	10
76	module_1_0	GO:0035710	CD4-positive, alpha-beta T cell activation	10/495	100/23210	5.53783823121285e-05	0.00304853912479484	0.00233193134252574	Relb/Cd44/Myb/Irf4/Runx1/Il23a/Il6/Il18r1/Nfkbiz/Cebpb	10
77	module_1_0	GO:0030330	DNA damage response, signal transduction by p53 class mediator	8/495	63/23210	5.59831892700222e-05	0.00304853912479484	0.00233193134252574	Zfp385a/Cd44/Dyrk3/E2f7/Pmaip1/Ankrd1/Pidd1/Sox4	8
78	module_1_0	GO:0002526	acute inflammatory response	11/495	122/23210	6.20453587392474e-05	0.00333533575889313	0.0025513118499121	Itih4/C6/C3/Tnf/Il6/Cxcl1/Reg3g/Hp/Icam1/Adora1/Il20rb	11
79	module_1_0	GO:0051402	neuron apoptotic process	18/495	293/23210	6.48696049980404e-05	0.00344301587033903	0.00263368003236548	Ngfr/Bbc3/Hmox1/Apaf1/Tert/Gdnf/Tnf/Pmaip1/Ngf/Draxin/Pak3/Egr1/Sct/Clcf1/Pou4f1/Cebpb/Ntf5/Dio3	18
80	module_1_0	GO:0071621	granulocyte chemotaxis	11/495	123/23210	6.68533018254215e-05	0.0035039486819249	0.00268028961397446	Csf1/Ccl11/Edn1/Il23a/Csf3r/Bst1/Cxcl3/Cxcl1/Cxcl10/Jaml/Cxcl2	11
81	module_1_0	GO:0048659	smooth muscle cell proliferation	13/495	168/23210	6.80119248511626e-05	0.00352066667778919	0.00269307777805708	Klf4/Hmox1/Itga2/Tnfaip3/Edn1/Tert/Apod/Adamts1/Tnf/Hbegf/Il6/Trib1/Egr1	13
82	module_1_0	GO:0097530	granulocyte migration	12/495	146/23210	7.20812122883687e-05	0.00365451668409162	0.00279546420385534	Csf1/Ccl11/Edn1/Il23a/Csf3r/Bst1/Cxcl3/Cxcl1/Cxcl10/Jaml/Cd177/Cxcl2	12
83	module_1_0	GO:0030217	T cell differentiation	17/495	269/23210	7.27768942270545e-05	0.00365451668409162	0.00279546420385534	Tcf7/Relb/Cd44/Ada/Myb/Zfp36l1/Irf4/Runx1/Il23a/Il6/Il18r1/Il2ra/Prr7/Nfkbiz/Egr1/Dusp10/Sox4	17
84	module_1_0	GO:0042063	gliogenesis	19/495	323/23210	7.32123542722863e-05	0.00365451668409162	0.00279546420385534	Ascl2/Csf1/Itgb4/Gfap/Tert/Tnf/Il6/Serpine2/Mmp24/Tlr2/Tnfrsf1b/Adgrg6/Dusp10/Clcf1/Ncmap/B4galt6/Sox11/Cdkn2b/Sox4	19
85	module_1_0	GO:0048732	gland development	24/495	467/23210	7.4848839978801e-05	0.00369224924742485	0.00282432712588739	Cd44/Hmox1/Csf1/Lama5/Ada/Tnfaip3/Myb/E2f7/Ccl11/Runx1/Tnf/Il6/Wnt10a/Serpine2/Iqgap3/Sema3c/Hp/Oas2/Atp2c2/Foxa1/E2f8/Gja1/Cebpb/Serpinb5	24
86	module_1_0	GO:0030198	extracellular matrix organization	17/495	271/23210	7.97033383609347e-05	0.00388600113659767	0.00297253454082947	Col18a1/Adamtsl4/Mmp20/Gfap/Tnf/Lox/Col17a1/Loxl4/Nfkb2/Il6/Lamb3/Mmp24/Tnfrsf1b/Mmp15/Scara3/Serpinb5/Grem1	17
87	module_1_0	GO:0000082	G1/S transition of mitotic cell cycle	13/495	171/23210	8.1505144988745e-05	0.00392817325215871	0.00300479342747376	Klf4/Myb/E2f7/Tert/Adamts1/Pidd1/Iqgap3/Rhou/Inhba/Cdkn2b/Sox4/Slfn1/Trim71	13
88	module_1_0	GO:0060326	cell chemotaxis	18/495	299/23210	8.40337753863672e-05	0.00397308368004645	0.00303914694242322	Csf1/Ccl11/Edn1/F2rl1/Nr4a1/Hbegf/Lox/Il23a/Csf3r/Bst1/Cxcl3/Cxcl1/Cxcl10/Nbl1/Jaml/Cxcl2/Grem1/2610528A11Rik	18
89	module_1_0	GO:0002374	cytokine secretion involved in immune response	5/495	22/23210	8.43320886058034e-05	0.00397308368004645	0.00303914694242322	F2rl1/Tnf/Tlr2/Tnfrsf1b/Trim6	5
90	module_1_0	GO:0050728	negative regulation of inflammatory response	12/495	149/23210	8.77111967288528e-05	0.00402466147060155	0.00307860055002019	Cd44/Ada/Tnfaip3/Acod1/Apod/Il2ra/Tnfrsf1b/Dusp10/Adora1/Gpx2/Il20rb/Tnfaip6	12
91	module_1_0	GO:0001973	adenosine receptor signaling pathway	4/495	12/23210	8.83064286418657e-05	0.00402466147060155	0.00307860055002019	Ada/Adora2b/Necab2/Adora1	4
92	module_1_0	GO:0035588	G protein-coupled purinergic receptor signaling pathway	4/495	12/23210	8.83064286418657e-05	0.00402466147060155	0.00307860055002019	Ada/Adora2b/Necab2/Adora1	4
93	module_1_0	GO:2001233	regulation of apoptotic signaling pathway	22/495	414/23210	9.15674013410491e-05	0.00412840982605397	0.0031579611984853	Ngfr/Zfp385a/Bbc3/Cd44/Hmox1/Csf2/Tnfaip3/Apaf1/Tert/Gdnf/Tnf/Pmaip1/Ankrd2/Siglec1/Ret/Fgb/Prr7/Icam1/Inhba/Tmc8/Siva1/Bcl2a1a	22
94	module_1_0	GO:0050678	regulation of epithelial cell proliferation	20/495	358/23210	9.67768180446239e-05	0.00431686380916072	0.00330211606474769	Ngfr/Hmox1/Adora2b/Tnfaip3/Arg1/Ccl11/Zfp36l1/Nr4a1/Tnf/Il6/Iqgap3/Reg3g/Dusp10/Cd109/Jaml/Gja1/Krt4/Sox11/Serpinb5/Cdkn2b	20
95	module_1_0	GO:0032496	response to lipopolysaccharide	20/495	359/23210	0.000100502480640503	0.00443586211921715	0.00339314192256635	Tnfaip3/Acod1/Tnf/Ankrd1/Il6/Tnfrsf1b/Cxcl3/Cxcl1/Trib1/Cxcl10/Sbno2/Arid5a/Dusp10/Wfdc21/Junb/Cebpb/Cxcl2/Cd300lb/Trim6/Cd80	20
96	module_1_0	GO:0050670	regulation of lymphocyte proliferation	15/495	225/23210	0.000105881751924772	0.0045772754241868	0.00350131377295421	Cd44/Ada/Arg1/Il23a/Il6/Il2ra/Tnfrsf1b/Bst1/Clcf1/Il20rb/Ccdc88b/Cebpb/Sox11/Cd80/Slfn1	15
97	module_1_0	GO:2000377	regulation of reactive oxygen species metabolic process	14/495	200/23210	0.000106767152822129	0.0045772754241868	0.00350131377295421	Ngfr/Hk2/Klf4/F2rl1/Acod1/Tnf/Il6/Tlr2/Cxcl1/Hp/Birc3/Cryab/Icam1/Cd177	14
98	module_1_0	GO:0051961	negative regulation of nervous system development	20/495	361/23210	0.000108336752895042	0.0045772754241868	0.00350131377295421	Ngfr/Sema4f/Sema6b/Ifrd1/Ascl2/Ccl11/Gfap/Tert/Tnf/Tlr2/Sema3c/Draxin/Cpe/Dusp10/Kctd11/Rtn4rl2/Sox11/Lgals1/Cdkn2b/Dio3	20
99	module_1_0	GO:0070664	negative regulation of leukocyte proliferation	9/495	88/23210	0.000109039883265048	0.0045772754241868	0.00350131377295421	Cd44/Arg1/Il2ra/Il20rb/Cebpb/Sox11/Grem1/Cd80/Slfn1	9
100	module_1_0	GO:0002705	positive regulation of leukocyte mediated immunity	13/495	176/23210	0.00010916468934383	0.0045772754241868	0.00350131377295421	Adora2b/Arg1/F2rl1/C3/Tnf/Il23a/Il6/Il18r1/Cxcl1/Hpx/Arid5a/Clcf1/Cd177	13
101	module_1_0	GO:2000116	regulation of cysteine-type endopeptidase activity	15/495	226/23210	0.000111236165429384	0.00461795288757827	0.00353242934927913	Ngfr/Wnt9a/Bbc3/Klf4/Cd44/Apaf1/Nr4a1/Tnf/Pmaip1/Pidd1/Il6/Ret/Birc3/Cryab/Prr7	15
102	module_1_0	GO:1904035	regulation of epithelial cell apoptotic process	9/495	89/23210	0.000119052470334105	0.0048939902755971	0.00374357974311681	Col18a1/Hmox1/Tnfaip3/Zfp36l1/Tert/Tnf/Ngf/Fgb/Icam1	9
103	module_1_0	GO:0046651	lymphocyte proliferation	18/495	308/23210	0.000122148929458011	0.00497252874968388	0.00380365649523311	Cd44/Ada/Arg1/Il23a/Il6/Il2ra/Tnfrsf1b/Ctps/Bst1/Elf4/Clcf1/Il20rb/Ccdc88b/Gja1/Cebpb/Sox11/Cd80/Slfn1	18
104	module_1_0	GO:1903039	positive regulation of leukocyte cell-cell adhesion	14/495	203/23210	0.000124996677372588	0.00503952950214673	0.00385490765135905	Cd44/Ada/Myb/Runx1/Tnf/Il23a/Il6/Il2ra/Nfkbiz/Icam1/Dusp10/Ccdc88b/Lgals1/Cd80	14
105	module_1_0	GO:0030098	lymphocyte differentiation	21/495	395/23210	0.000130653028389562	0.00521741093368984	0.00399097521306261	Tcf7/Relb/Cd44/Ada/Tnfaip3/Myb/Zfp36l1/Irf4/Runx1/Il23a/Il6/Il18r1/Il2ra/Cdh17/Prr7/Nfkbiz/Egr1/Dusp10/Clcf1/Lgals1/Sox4	21
106	module_1_0	GO:0050673	epithelial cell proliferation	22/495	425/23210	0.000133407158784264	0.00527713412058884	0.00403665951157548	Ngfr/Hmox1/Adora2b/Tnfaip3/Arg1/Ccl11/Zfp36l1/Fst/Nr4a1/Tnf/Il6/Iqgap3/Reg3g/Dusp10/Cd109/Jaml/Gja1/Cebpb/Krt4/Sox11/Serpinb5/Cdkn2b	22
107	module_1_0	GO:0042098	T cell proliferation	14/495	205/23210	0.000138596481227174	0.00540920391820949	0.00413768419515843	Cd44/Arg1/Il23a/Il6/Il2ra/Tnfrsf1b/Ctps/Elf4/Il20rb/Ccdc88b/Gja1/Cebpb/Cd80/Slfn1	14
108	module_1_0	GO:0032535	regulation of cellular component size	21/495	397/23210	0.000140084906365195	0.00540920391820949	0.00413768419515843	Sema4f/Sema6b/Ifrd1/Crabp2/Slc12a4/Ccl11/Edn1/F2rl1/Ngf/Tlr2/Iqgap3/Sema3c/Draxin/Arpc1b/Ret/Pak3/Icam1/Inf2/Csf3/Sct/Ppp1r15a	21
109	module_1_0	GO:0007162	negative regulation of cell adhesion	17/495	284/23210	0.000140616080869267	0.00540920391820949	0.00413768419515843	Klf4/Cd44/B4galnt2/Tnfaip3/Arg1/Apod/Runx1/Serpine2/Il2ra/Plet1/Il20rb/Rnd1/Cebpb/Lgals1/Cd80/Slfn1/Muc4	17
110	module_1_0	GO:0008630	intrinsic apoptotic signaling pathway in response to DNA damage	10/495	112/23210	0.000144285023335034	0.00545033425985403	0.00416914619347415	Zfp385a/Bbc3/Cd44/Hmox1/Crip1/Ddit4/Tnf/Pmaip1/Tnfrsf1b/Bcl2a1a	10
111	module_1_0	GO:0046632	alpha-beta T cell differentiation	10/495	112/23210	0.000144285023335034	0.00545033425985403	0.00416914619347415	Tcf7/Relb/Ada/Myb/Irf4/Runx1/Il23a/Il6/Il18r1/Nfkbiz	10
112	module_1_0	GO:0071216	cellular response to biotic stimulus	18/495	313/23210	0.00014930316467868	0.00556667261485084	0.00425813736112832	Tnfaip3/Acod1/Tnf/Ankrd1/Il6/Tlr2/Tnfrsf1b/Cxcl3/Cxcl1/Trib1/Cxcl10/Sbno2/Arid5a/Eme1/Cebpb/Cxcl2/Cd300lb/Cd80	18
113	module_1_0	GO:0031349	positive regulation of defense response	20/495	370/23210	0.000150679759260283	0.00556667261485084	0.00425813736112832	Itga2/Adora2b/Tnfaip3/Arg1/Irf4/F2rl1/Acod1/C3/Tnf/Irf7/Il6/Tlr2/Cxcl1/Reg3g/Hpx/Nfkbiz/Inava/Gja1/Cebpb/Trim6	20
114	module_1_0	GO:0097529	myeloid leukocyte migration	14/495	207/23210	0.00015345864364482	0.00556667261485084	0.00425813736112832	Csf1/Ccl11/Edn1/Il23a/Csf3r/Bst1/Cxcl3/Cxcl1/Cxcl10/Nbl1/Jaml/Cd177/Cxcl2/Grem1	14
115	module_1_0	GO:0014033	neural crest cell differentiation	9/495	92/23210	0.000153816412763601	0.00556667261485084	0.00425813736112832	Sema4f/Sema6b/Lama5/Edn1/Gdnf/Wnt10a/Sema3c/Ret/Sox11	9
116	module_1_0	GO:0002286	T cell activation involved in immune response	10/495	113/23210	0.000155330478401514	0.00556667261485084	0.00425813736112832	Relb/Myb/Irf4/F2rl1/Il23a/Il6/Il18r1/Nfkbiz/Icam1/Stx11	10
117	module_1_0	GO:1904019	epithelial cell apoptotic process	10/495	113/23210	0.000155330478401514	0.00556667261485084	0.00425813736112832	Col18a1/Hmox1/Tnfaip3/Zfp36l1/Tert/Tnf/Ngf/Fgb/Icam1/Krt8	10
118	module_1_0	GO:0042531	positive regulation of tyrosine phosphorylation of STAT protein	7/495	55/23210	0.000161089938398491	0.00565741395781955	0.00432754850301283	Csf2/Tnf/Il23a/Il6/Hpx/Clcf1/Tnfrsf18	7
119	module_1_0	GO:0034114	regulation of heterotypic cell-cell adhesion	5/495	25/23210	0.000161395589899906	0.00565741395781955	0.00432754850301283	Klf4/Cd44/Tnfaip3/Tnf/Fgb	5
120	module_1_0	GO:0045666	positive regulation of neuron differentiation	23/495	461/23210	0.000162446821108019	0.00565741395781955	0.00432754850301283	Ngfr/Itga3/Crabp2/Hap1/Scn1b/Adamts1/Cpne5/Ankrd1/Il6/Serpine2/Syt2/Shox2/Ngf/Ret/Ptpn5/Pak3/Foxa1/Nbl1/Enc1/Kctd11/Tgif1/Sox11/Nap1l2	23
121	module_1_0	GO:0033002	muscle cell proliferation	15/495	234/23210	0.000163259501286946	0.00565741395781955	0.00432754850301283	Klf4/Hmox1/Itga2/Tnfaip3/Edn1/Tert/Apod/Adamts1/Tnf/Hbegf/Il6/Trib1/Egr1/Gja1/Mapk11	15
122	module_1_0	GO:0072593	reactive oxygen species metabolic process	17/495	288/23210	0.000166167556812627	0.00571098824356839	0.00436852929774006	Ngfr/Hk2/Klf4/Ddit4/Edn1/F2rl1/Acod1/Tnf/Il6/Tlr2/Cxcl1/Hp/Birc3/Cryab/Icam1/Inava/Cd177	17
123	module_1_0	GO:0044843	cell cycle G1/S phase transition	13/495	185/23210	0.000179644385777691	0.00608487836333579	0.00465453057679696	Klf4/Myb/E2f7/Tert/Adamts1/Pidd1/Iqgap3/Rhou/Inhba/Cdkn2b/Sox4/Slfn1/Trim71	13
124	module_1_0	GO:0071219	cellular response to molecule of bacterial origin	17/495	290/23210	0.00018040029200404	0.00608487836333579	0.00465453057679696	Tnfaip3/Acod1/Tnf/Ankrd1/Il6/Tlr2/Tnfrsf1b/Cxcl3/Cxcl1/Trib1/Cxcl10/Sbno2/Arid5a/Cebpb/Cxcl2/Cd300lb/Cd80	17
125	module_1_0	GO:0045069	regulation of viral genome replication	9/495	94/23210	0.000181399903509891	0.00608487836333579	0.00465453057679696	Top2a/Tnf/Oas1b/Oas3/Isg15/Isg20/Oasl1/Ifitm7/Trim6	9
126	module_1_0	GO:2001236	regulation of extrinsic apoptotic signaling pathway	12/495	161/23210	0.000182878860543483	0.00608580208141924	0.00465523716020044	Hmox1/Csf2/Tnfaip3/Tert/Gdnf/Tnf/Siglec1/Ret/Fgb/Icam1/Inhba/Tmc8	12
127	module_1_0	GO:0043523	regulation of neuron apoptotic process	16/495	264/23210	0.000190344555376093	0.00623688863130739	0.00477080840488373	Ngfr/Bbc3/Hmox1/Tert/Gdnf/Tnf/Pmaip1/Ngf/Draxin/Pak3/Egr1/Sct/Clcf1/Pou4f1/Cebpb/Ntf5	16
128	module_1_0	GO:0001667	ameboidal-type cell migration	21/495	406/23210	0.000190393929121714	0.00623688863130739	0.00477080840488373	Sema4f/Sema6b/Itga3/Klf4/Hmox1/Itga2/Lama5/Adora2b/Itgb4/Gdnf/Nr4a1/Hbegf/Angpt4/Sema3c/Ret/Pak3/Anln/Dusp10/Krt16/Ptp4a3/Grem1	21
129	module_1_0	GO:0008625	extrinsic apoptotic signaling pathway via death domain receptors	8/495	75/23210	0.000195142174485756	0.00633461221233675	0.00484556049832178	Hmox1/Tnfaip3/Tnf/Pidd1/Ngf/Fgb/Icam1/Tmc8	8
130	module_1_0	GO:0045444	fat cell differentiation	15/495	238/23210	0.000196398661484326	0.00633461221233675	0.00484556049832178	Zfp385a/Klf4/Sh2b2/Steap4/Zfp36l1/Nr4a1/Tnf/Lamb3/Plac8/Gdf3/Dusp10/Wfdc21/Creb5/Cebpb/Cebpd	15
131	module_1_0	GO:0022408	negative regulation of cell-cell adhesion	13/495	187/23210	0.000199758180134405	0.00635098362225859	0.00485808354701995	Klf4/Cd44/B4galnt2/Tnfaip3/Arg1/Runx1/Serpine2/Il2ra/Il20rb/Cebpb/Cd80/Slfn1/Muc4	13
132	module_1_0	GO:0045861	negative regulation of proteolysis	19/495	349/23210	0.00019993556836111	0.00635098362225859	0.00485808354701995	Wnt9a/Klf4/Cd44/Itih4/Anxa8/Fetub/Nr4a1/Il6/Serpine2/Ngf/Birc3/Cryab/Cd109/Pbp2/Serpina6/Serpina10/Serpinb5/Wfdc8/Serpina3i	19
133	module_1_0	GO:1902105	regulation of leukocyte differentiation	17/495	294/23210	0.000212088325820237	0.00668636353506959	0.00511462705796805	Cd44/Csf1/Ada/Myb/Zfp36l1/Fos/Runx1/Tnf/Il23a/Il6/Il2ra/Trib1/Nfkbiz/Dusp10/Pou4f1/Cebpb/Cd101	17
134	module_1_0	GO:0002460	adaptive immune response based on somatic recombination of immune receptors built from immunoglobulin superfamily domains	22/495	441/23210	0.000224414483576757	0.00697977191655534	0.0053390651159813	Relb/Ada/Tnfaip3/Arg1/Irf4/C3/Tnf/Nfkb2/Il23a/Irf7/Il6/Il18r1/C4bp/Tnfrsf1b/Hpx/Nfkbiz/Icam1/Arid5a/Stx11/Clcf1/Il20rb/Muc4	22
135	module_1_0	GO:0045785	positive regulation of cell adhesion	21/495	411/23210	0.000224724352190549	0.00697977191655534	0.0053390651159813	Itga3/Cd44/Csf1/Itga2/Ada/Myb/Runx1/Tnf/Il23a/Il6/Selp/Il2ra/Ret/Fgb/Nfkbiz/Icam1/Dusp10/Tnfrsf18/Ccdc88b/Lgals1/Cd80	21
136	module_1_0	GO:0002444	myeloid leukocyte mediated immunity	9/495	97/23210	0.000230408886178865	0.00703174627117034	0.00537882206892591	Hmox1/Adora2b/Arg1/F2rl1/C3/Cxcl1/Stx11/Cd177/Cd300lb	9
137	module_1_0	GO:0035587	purinergic receptor signaling pathway	4/495	15/23210	0.000231428806444433	0.00703174627117034	0.00537882206892591	Ada/Adora2b/Necab2/Adora1	4
138	module_1_0	GO:0060700	regulation of ribonuclease activity	4/495	15/23210	0.000231428806444433	0.00703174627117034	0.00537882206892591	Oas1b/Oas3/Oas2/Oasl1	4
139	module_1_0	GO:0022409	positive regulation of cell-cell adhesion	15/495	242/23210	0.000235209825094483	0.00709521436418106	0.0054273709735925	Cd44/Ada/Myb/Runx1/Tnf/Il23a/Il6/Il2ra/Fgb/Nfkbiz/Icam1/Dusp10/Ccdc88b/Lgals1/Cd80	15
140	module_1_0	GO:0032613	interleukin-10 production	7/495	59/23210	0.000251689403855192	0.00753520237702032	0.00576393278089571	Irf4/F2rl1/Il23a/Tlr2/Isg15/Inava/Il20rb	7
141	module_1_0	GO:1901216	positive regulation of neuron death	10/495	120/23210	0.000254425122429631	0.00753520237702032	0.00576393278089571	Ngfr/Bbc3/Ddit4/Fos/Tnf/Pmaip1/Ptpn5/Pak3/Egr1/Adora1	10
142	module_1_0	GO:0002260	lymphocyte homeostasis	8/495	78/23210	0.000256529727888172	0.00753520237702032	0.00576393278089571	Sh2b2/Cd44/Ada/Tnfaip3/Pmaip1/Il2ra/Siva1/Bcl2a1a	8
143	module_1_0	GO:1901215	negative regulation of neuron death	15/495	244/23210	0.000256984006657263	0.00753520237702032	0.00576393278089571	Ngfr/Hmox1/Csf1/Tert/Gdnf/Il6/Ngf/Tnfrsf1b/Draxin/Csf3/Sct/Clcf1/Pou4f1/Cebpb/Ntf5	15
144	module_1_0	GO:0008544	epidermis development	18/495	329/23210	0.00027497010553454	0.00800659480907172	0.00612451689739579	Ngfr/Klf4/Lama5/Grhl1/Zfp36l1/Fst/Runx1/Tnf/Wnt10a/Fosl2/Reg3g/Gdf3/Barx2/Inhba/Cd109/Trim16/Krt16/Ntf5	18
145	module_1_0	GO:0051307	meiotic chromosome separation	5/495	28/23210	0.000283223113985996	0.00819003115133296	0.00626483359938533	Top2a/Meiob/Ttk/Eme1/Espl1	5
146	module_1_0	GO:0001819	positive regulation of cytokine production	22/495	449/23210	0.00028774306708993	0.00821466199118333	0.00628367456716975	Adora2b/Csf2/Irf4/F2rl1/Runx1/C3/Tnf/Il23a/Irf7/Il6/Il18r1/Tlr2/Arid5a/Egr1/Inava/Hilpda/Il20rb/Ccdc88b/Trim16/Mapk11/Cebpb/Trim6	22
147	module_1_0	GO:0031348	negative regulation of defense response	14/495	220/23210	0.000287993158288564	0.00821466199118333	0.00628367456716975	Cd44/Ada/Tnfaip3/Arg1/Acod1/Apod/Il2ra/Tnfrsf1b/Tap1/Dusp10/Adora1/Gpx2/Il20rb/Tnfaip6	14
148	module_1_0	GO:0002706	regulation of lymphocyte mediated immunity	13/495	195/23210	0.000300714175192524	0.00851955767960982	0.00651689965726615	Arg1/C3/Tnf/Il23a/Il6/Il18r1/Tnfrsf1b/Hpx/Tap1/Arid5a/Clcf1/Il20rb/Muc4	13
149	module_1_0	GO:0002739	regulation of cytokine secretion involved in immune response	4/495	16/23210	0.00030338861684745	0.00853764074121718	0.00653073200659966	F2rl1/Tnf/Tnfrsf1b/Trim6	4
150	module_1_0	GO:0050863	regulation of T cell activation	17/495	304/23210	0.000313344111571071	0.00875416941497159	0.00669636215934287	Cd44/Ada/Myb/Arg1/Runx1/Il23a/Il6/Il2ra/Tnfrsf1b/Nfkbiz/Dusp10/Il20rb/Ccdc88b/Cebpb/Lgals1/Cd80/Slfn1	17
151	module_1_0	GO:0045786	negative regulation of cell cycle	22/495	452/23210	0.000315258664836802	0.00875416941497159	0.00669636215934287	Wnt9a/Klf4/Tnfaip3/E2f7/Top2a/Zfp36l1/Nr4a1/Tnf/Pidd1/Recql4/Ttk/Eme1/Inhba/E2f8/Pou4f1/Mlf1/Ccnf/Cdkn2b/Rprm/Sox4/Slfn1/Kifc1	22
152	module_1_0	GO:0002821	positive regulation of adaptive immune response	11/495	147/23210	0.000325043509726337	0.00890789174040869	0.00681394959845991	Cd44/Ada/C3/Tnf/Il23a/Il6/Il18r1/Hpx/Nfkbiz/Arid5a/Clcf1	11
153	module_1_0	GO:0002831	regulation of response to biotic stimulus	11/495	147/23210	0.000325043509726337	0.00890789174040869	0.00681394959845991	Tnfaip3/Arg1/F2rl1/Acod1/Il23a/Il2ra/Tlr2/Cxcl1/Trib1/Trim6/Muc4	11
154	module_1_0	GO:0043367	CD4-positive, alpha-beta T cell differentiation	8/495	81/23210	0.000332880976116045	0.00906344112243232	0.00693293461534921	Relb/Myb/Irf4/Runx1/Il23a/Il6/Il18r1/Nfkbiz	8
155	module_1_0	GO:0007517	muscle organ development	21/495	424/23210	0.000340671465420007	0.00921571260971671	0.00704941225897971	Lama5/Fos/Edn1/Popdc2/Rcan1/Nr4a1/Lox/Ankrd1/Ankrd2/Il6/Shox2/Myoz2/Cryab/Foxh1/Egr1/Trim72/Pou4f1/Gja1/Mapk11/Sox11/Grem1	21
156	module_1_0	GO:0043903	regulation of symbiosis, encompassing mutualism through parasitism	13/495	198/23210	0.000348441938609979	0.00936549390122847	0.0071639850671026	Arg1/Top2a/F2rl1/Tnf/Cxcl1/Oas1b/Oas3/Isg15/Isg20/Oasl1/Ifitm7/Lgals1/Trim6	13
157	module_1_0	GO:0002761	regulation of myeloid leukocyte differentiation	10/495	125/23210	0.000353807638502405	0.00944914285503556	0.00722797099910712	Csf1/Zfp36l1/Fos/Runx1/Tnf/Il23a/Trib1/Pou4f1/Cebpb/Cd101	10
158	module_1_0	GO:1903901	negative regulation of viral life cycle	8/495	82/23210	0.000362100986159529	0.009609426803588	0.00735057764708917	Tnf/Oas1b/Oas3/Isg15/Isg20/Oasl1/Ifitm7/Trim6	8
159	module_1_0	GO:0051090	regulation of DNA-binding transcription factor activity	20/495	396/23210	0.000365291570343478	0.00962398723611938	0.00736171541753945	Ifrd1/Klf4/Hmox1/Tnfaip3/Edn1/Hr/Acod1/Tnf/Il6/Il18r1/Ngf/Tlr2/Trib1/Foxh1/Foxa1/Icam1/Csf3/Pou4f1/Siva1/Grem1	20
160	module_1_0	GO:0002888	positive regulation of myeloid leukocyte mediated immunity	6/495	45/23210	0.000367240152105676	0.00962398723611938	0.00736171541753945	Adora2b/Arg1/F2rl1/C3/Cxcl1/Cd177	6
161	module_1_0	GO:0042093	T-helper cell differentiation	7/495	63/23210	0.000379395580578359	0.00988078055506247	0.00755814536791278	Relb/Myb/Irf4/Il23a/Il6/Il18r1/Nfkbiz	7
162	module_1_0	GO:0022612	gland morphogenesis	11/495	150/23210	0.000386497629595455	0.0100036084005786	0.00765210056775406	Cd44/Csf1/Lama5/Tnfaip3/Ccl11/Tnf/Il6/Sema3c/Foxa1/Cebpb/Serpinb5	11
163	module_1_0	GO:0060253	negative regulation of glial cell proliferation	4/495	17/23210	0.000390079661644431	0.0100343804986202	0.00767563919296469	Ascl2/Tert/Sox11/Cdkn2b	4
164	module_1_0	GO:0002724	regulation of T cell cytokine production	5/495	30/23210	0.000396513492174216	0.0101075470957854	0.00773160681357605	Arg1/Il6/Il18r1/Tnfrsf1b/Arid5a	5
165	module_1_0	GO:0071222	cellular response to lipopolysaccharide	16/495	282/23210	0.000397745115860862	0.0101075470957854	0.00773160681357605	Tnfaip3/Acod1/Tnf/Ankrd1/Il6/Tnfrsf1b/Cxcl3/Cxcl1/Trib1/Cxcl10/Sbno2/Arid5a/Cebpb/Cxcl2/Cd300lb/Cd80	16
166	module_1_0	GO:0034330	cell junction organization	15/495	255/23210	0.000410529820402861	0.0103695875719831	0.00793205049313581	Actn1/Itga2/Grhl1/Itgb4/F2rl1/Apod/Cldn6/Tnf/Cdh17/Inava/Gja1/Cd177/Cdh24/Cldn3/Grem1	15
167	module_1_0	GO:0002294	CD4-positive, alpha-beta T cell differentiation involved in immune response	7/495	64/23210	0.000418275545791229	0.0104047667194819	0.00795896022048313	Relb/Myb/Irf4/Il23a/Il6/Il18r1/Nfkbiz	7
168	module_1_0	GO:0048568	embryonic organ development	23/495	493/23210	0.000421439046514982	0.0104047667194819	0.00795896022048313	Wnt9a/Tcf7/Ascl2/Ada/Csf2/Myb/E2f7/Zfp36l1/Edn1/Gdnf/Runx1/Shox2/Kcnq4/Gdf3/Foxh1/Ppp1r13l/Gjb5/E2f8/Krt8/Gja1/Junb/Cebpb/Sox11	23
169	module_1_0	GO:0098742	cell-cell adhesion via plasma-membrane adhesion molecules	13/495	202/23210	0.0004219952617015	0.0104047667194819	0.00795896022048313	Klf4/Tnfaip3/Celsr3/Selp/Mmp24/Cdh17/Ret/Jaml/Cd177/Lgals7/Cdh24/Lgals1/Cldn3	13
170	module_1_0	GO:0001558	regulation of cell growth	21/495	431/23210	0.000422564583621196	0.0104047667194819	0.00795896022048313	Sema4f/Sema6b/Ifrd1/Bbc3/Crabp2/Cd44/Gdf9/Edn1/Cpne5/Hbegf/Serpine2/Syt2/Ngf/Sema3c/Draxin/Cryab/Inhba/Tmc8/Gja1/Csf2rb/Grem1	21
171	module_1_0	GO:0032945	negative regulation of mononuclear cell proliferation	8/495	84/23210	0.000426811322621248	0.0104047667194819	0.00795896022048313	Cd44/Arg1/Il2ra/Il20rb/Cebpb/Sox11/Cd80/Slfn1	8
172	module_1_0	GO:0050672	negative regulation of lymphocyte proliferation	8/495	84/23210	0.000426811322621248	0.0104047667194819	0.00795896022048313	Cd44/Arg1/Il2ra/Il20rb/Cebpb/Sox11/Cd80/Slfn1	8
173	module_1_0	GO:0048661	positive regulation of smooth muscle cell proliferation	9/495	106/23210	0.000447397987772559	0.0108195888576344	0.00827627179364403	Hmox1/Itga2/Edn1/Tert/Adamts1/Tnf/Hbegf/Il6/Egr1	9
174	module_1_0	GO:0036293	response to decreased oxygen levels	14/495	230/23210	0.000451089791267545	0.0108195888576344	0.00827627179364403	Hmox1/Ada/Ddit4/Zfp36l1/Edn1/Tert/Fosl2/Cryab/Mgarp/Egr1/Adora1/Mir31/Sox4/Plekhn1	14
175	module_1_0	GO:0002293	alpha-beta T cell differentiation involved in immune response	7/495	65/23210	0.000460273048982934	0.0108195888576344	0.00827627179364403	Relb/Myb/Irf4/Il23a/Il6/Il18r1/Nfkbiz	7
176	module_1_0	GO:0002886	regulation of myeloid leukocyte mediated immunity	7/495	65/23210	0.000460273048982934	0.0108195888576344	0.00827627179364403	Hmox1/Adora2b/Arg1/F2rl1/C3/Cxcl1/Cd177	7
177	module_1_0	GO:0014032	neural crest cell development	8/495	85/23210	0.000462518652618357	0.0108195888576344	0.00827627179364403	Sema4f/Sema6b/Lama5/Edn1/Gdnf/Sema3c/Ret/Sox11	8
178	module_1_0	GO:0001666	response to hypoxia	13/495	204/23210	0.000463461408277047	0.0108195888576344	0.00827627179364403	Hmox1/Ada/Ddit4/Zfp36l1/Edn1/Tert/Fosl2/Cryab/Mgarp/Egr1/Adora1/Sox4/Plekhn1	13
179	module_1_0	GO:0045926	negative regulation of growth	15/495	258/23210	0.00046405476333768	0.0108195888576344	0.00827627179364403	Sema4f/Sema6b/Ifrd1/Bbc3/Gdf9/Serpine2/Sema3c/Draxin/Plac8/Cryab/Dusp10/Inhba/Gja1/Mapk11/Grem1	15
180	module_1_0	GO:0042634	regulation of hair cycle	5/495	31/23210	0.000464550618763664	0.0108195888576344	0.00827627179364403	Ngfr/Tert/Fst/Tnf/Inhba	5
181	module_1_0	GO:2001239	regulation of extrinsic apoptotic signaling pathway in absence of ligand	6/495	47/23210	0.000467051176539905	0.0108195888576344	0.00827627179364403	Csf2/Tert/Gdnf/Tnf/Ret/Inhba	6
182	module_1_0	GO:0048872	homeostasis of number of cells	17/495	315/23210	0.000470789817489148	0.0108462731029231	0.0082966834811419	Sh2b2/Cd44/Hmox1/Csf1/Dyrk3/Ada/Tnfaip3/Myb/Zfp36l1/Pmaip1/Il6/Il2ra/Isg15/Inhba/Il20rb/Siva1/Bcl2a1a	17
183	module_1_0	GO:0038061	NIK/NF-kappaB signaling	9/495	107/23210	0.000479443072034961	0.0109852721368448	0.00840300857342839	Relb/Edn1/Tnf/Nfkb2/Il18r1/Tlr2/Birc3/Ptp4a3/Grem1	9
184	module_1_0	GO:0002287	alpha-beta T cell activation involved in immune response	7/495	66/23210	0.000505565939373978	0.011520858607582	0.00881269689515166	Relb/Myb/Irf4/Il23a/Il6/Il18r1/Nfkbiz	7
185	module_1_0	GO:0030316	osteoclast differentiation	9/495	108/23210	0.000513349076970966	0.0116349874580501	0.00889999793758483	Csf1/Fos/Tnf/Il23a/Sbno2/Cd109/Pou4f1/Junb/Cebpb	9
186	module_1_0	GO:0015893	drug transport	13/495	207/23210	0.000532111799189126	0.0119393676988817	0.00913282874427119	Gdf9/Arg1/Slc36a2/Abcc3/Edn1/Gdnf/Runx1/Tnf/Syt2/Syt8/Inhba/Gja1/Slc4a11	13
187	module_1_0	GO:0045616	regulation of keratinocyte differentiation	5/495	32/23210	0.000541015946288464	0.0119393676988817	0.00913282874427119	Grhl1/Zfp36l1/Reg3g/Cd109/Trim16	5
188	module_1_0	GO:0045672	positive regulation of osteoclast differentiation	5/495	32/23210	0.000541015946288464	0.0119393676988817	0.00913282874427119	Csf1/Fos/Tnf/Il23a/Pou4f1	5
189	module_1_0	GO:0060706	cell differentiation involved in embryonic placenta development	5/495	32/23210	0.000541015946288464	0.0119393676988817	0.00913282874427119	Ascl2/E2f7/Gjb5/E2f8/Krt8	5
190	module_1_0	GO:0072538	T-helper 17 type immune response	5/495	32/23210	0.000541015946288464	0.0119393676988817	0.00913282874427119	Irf4/Il23a/Il6/Nfkbiz/Arid5a	5
191	module_1_0	GO:2000379	positive regulation of reactive oxygen species metabolic process	9/495	109/23210	0.000549197214112481	0.0120564603077154	0.00922239686635839	Klf4/F2rl1/Acod1/Tnf/Il6/Tlr2/Cxcl1/Icam1/Cd177	9
192	module_1_0	GO:1903532	positive regulation of secretion by cell	22/495	472/23210	0.000565158487419463	0.0123422371757802	0.00944099731999508	Adora2b/Sdc1/Edn1/F2rl1/Runx1/Tnf/Ankrd1/Il6/Syt2/Tlr2/Fgb/Arid5a/Sct/Clcf1/Trim16/Gja1/Cd177/Mapk11/Sox11/Nnat/Trim6/Sox4	22
193	module_1_0	GO:0060562	epithelial tube morphogenesis	19/495	380/23210	0.000573886985613229	0.0124679177755247	0.00953713468864745	Cd44/Csf1/Lama5/Apaf1/Ccl11/Edn1/Gdnf/Tnf/Ret/Foxh1/Cxcl10/Foxa1/Zic5/Tgif1/Gja1/Sox11/Grem1/Sox4/Trim71	19
194	module_1_0	GO:0032642	regulation of chemokine production	8/495	88/23210	0.000584421891911327	0.0124953719159399	0.00955813529513322	Klf4/Adora2b/F2rl1/Apod/Tnf/Il6/Tlr2/Egr1	8
195	module_1_0	GO:0046638	positive regulation of alpha-beta T cell differentiation	6/495	49/23210	0.000586812602838342	0.0124953719159399	0.00955813529513322	Ada/Myb/Runx1/Il23a/Il6/Nfkbiz	6
196	module_1_0	GO:1904036	negative regulation of epithelial cell apoptotic process	6/495	49/23210	0.000586812602838342	0.0124953719159399	0.00955813529513322	Hmox1/Tnfaip3/Tert/Ngf/Fgb/Icam1	6
197	module_1_0	GO:0001776	leukocyte homeostasis	9/495	110/23210	0.000587070896122147	0.0124953719159399	0.00955813529513322	Sh2b2/Cd44/Ada/Tnfaip3/Pmaip1/Il6/Il2ra/Siva1/Bcl2a1a	9
198	module_1_0	GO:0050777	negative regulation of immune response	11/495	158/23210	0.000599738946560416	0.0127005323380193	0.00971506948521843	Hmox1/Tnfaip3/Arg1/Acod1/Tnf/Il2ra/Tap1/Dusp10/Gpx2/Il20rb/Muc4	11
199	module_1_0	GO:0003215	cardiac right ventricle morphogenesis	4/495	19/23210	0.000614148073978029	0.0129403159507029	0.00989848813229863	Sema3c/Foxh1/Ppp1r13l/Sox4	4
200	module_1_0	GO:0048566	embryonic digestive tract development	5/495	33/23210	0.000626557425320682	0.012956869540844	0.00991115053684755	Tcf7/Ada/Myb/Shox2/Sox11	5
201	module_1_0	GO:0001942	hair follicle development	9/495	111/23210	0.000627055744159803	0.012956869540844	0.00991115053684755	Ngfr/Lama5/Fst/Runx1/Tnf/Wnt10a/Barx2/Inhba/Cd109	9
202	module_1_0	GO:0019079	viral genome replication	9/495	111/23210	0.000627055744159803	0.012956869540844	0.00991115053684755	Top2a/Tnf/Oas1b/Oas3/Isg15/Isg20/Oasl1/Ifitm7/Trim6	9
203	module_1_0	GO:0007229	integrin-mediated signaling pathway	8/495	89/23210	0.000630384303918955	0.012956869540844	0.00991115053684755	Itga3/Itga2/Lama5/Itgb4/Cdh17/Isg15/Cd177/Fyb2	8
204	module_1_0	GO:0014015	positive regulation of gliogenesis	8/495	89/23210	0.000630384303918955	0.012956869540844	0.00991115053684755	Csf1/Gfap/Tnf/Il6/Serpine2/Tlr2/Tnfrsf1b/Clcf1	8
205	module_1_0	GO:0046635	positive regulation of alpha-beta T cell activation	7/495	69/23210	0.000663078166994815	0.0135623744107769	0.0103743218219933	Ada/Myb/Runx1/Il23a/Il6/Nfkbiz/Cd80	7
206	module_1_0	GO:0001892	embryonic placenta development	9/495	112/23210	0.000669239593552257	0.0136219495910904	0.0104198929052311	Ascl2/Csf2/E2f7/Zfp36l1/Gjb5/E2f8/Krt8/Junb/Cebpb	9
207	module_1_0	GO:0014031	mesenchymal cell development	8/495	90/23210	0.000679219581831693	0.0136921524356745	0.0104735934506132	Sema4f/Sema6b/Lama5/Edn1/Gdnf/Sema3c/Ret/Sox11	8
208	module_1_0	GO:0042770	signal transduction in response to DNA damage	8/495	90/23210	0.000679219581831693	0.0136921524356745	0.0104735934506132	Zfp385a/Cd44/Dyrk3/E2f7/Pmaip1/Ankrd1/Pidd1/Sox4	8
209	module_1_0	GO:0098773	skin epidermis development	9/495	113/23210	0.000713712497747996	0.0143186435552983	0.0109528178324762	Ngfr/Lama5/Fst/Runx1/Tnf/Wnt10a/Barx2/Inhba/Cd109	9
210	module_1_0	GO:0042130	negative regulation of T cell proliferation	7/495	70/23210	0.000723441093882948	0.0144447071745295	0.0110492481857711	Cd44/Arg1/Il2ra/Il20rb/Cebpb/Cd80/Slfn1	7
211	module_1_0	GO:0002456	T cell mediated immunity	10/495	137/23210	0.000729699332856753	0.014459087316492	0.0110602480458285	Arg1/Il23a/Il6/Il18r1/Tnfrsf1b/Icam1/Arid5a/Stx11/Il20rb/Muc4	10
212	module_1_0	GO:0048864	stem cell development	8/495	91/23210	0.00073105807562516	0.014459087316492	0.0110602480458285	Sema4f/Sema6b/Lama5/Edn1/Gdnf/Sema3c/Ret/Sox11	8
213	module_1_0	GO:0002313	mature B cell differentiation involved in immune response	4/495	20/23210	0.000754827421740755	0.0147641495423912	0.0112936005261064	Ada/Tnfaip3/Cdh17/Lgals1	4
214	module_1_0	GO:0002274	myeloid leukocyte activation	13/495	215/23210	0.000758517252097086	0.0147641495423912	0.0112936005261064	Relb/Hmox1/Adora2b/Csf2/Irf4/F2rl1/Tnf/Tlr2/Sbno2/Stx11/Havcr1/Cd177/Cd300lb	13
215	module_1_0	GO:0022404	molting cycle process	9/495	114/23210	0.000760566730540542	0.0147641495423912	0.0112936005261064	Ngfr/Lama5/Fst/Runx1/Tnf/Wnt10a/Barx2/Inhba/Cd109	9
216	module_1_0	GO:0022405	hair cycle process	9/495	114/23210	0.000760566730540542	0.0147641495423912	0.0112936005261064	Ngfr/Lama5/Fst/Runx1/Tnf/Wnt10a/Barx2/Inhba/Cd109	9
217	module_1_0	GO:0032602	chemokine production	8/495	92/23210	0.000786033472088165	0.0150884953112982	0.0115417036448029	Klf4/Adora2b/F2rl1/Apod/Tnf/Il6/Tlr2/Egr1	8
218	module_1_0	GO:0002292	T cell differentiation involved in immune response	7/495	71/23210	0.000788070706695517	0.0150884953112982	0.0115417036448029	Relb/Myb/Irf4/Il23a/Il6/Il18r1/Nfkbiz	7
219	module_1_0	GO:0042509	regulation of tyrosine phosphorylation of STAT protein	7/495	71/23210	0.000788070706695517	0.0150884953112982	0.0115417036448029	Csf2/Tnf/Il23a/Il6/Hpx/Clcf1/Tnfrsf18	7
220	module_1_0	GO:0048762	mesenchymal cell differentiation	13/495	216/23210	0.000791808458674897	0.015091149396472	0.0115437338448919	Sema4f/Sema6b/Lama5/Edn1/Gdnf/Il6/Wnt10a/Sema3c/Ret/Foxa1/Gja1/Sox11/Grem1	13
221	module_1_0	GO:2001023	regulation of response to drug	9/495	115/23210	0.000809896786546358	0.0153660507963298	0.0117540152827185	Gdf9/Arg1/Slc36a2/Gdnf/Runx1/Tnf/Syt2/Ptpn5/Syt8	9
222	module_1_0	GO:0032733	positive regulation of interleukin-10 production	5/495	35/23210	0.000827543364479891	0.0155600418262968	0.0119024056245939	Irf4/Il23a/Tlr2/Inava/Il20rb	5
223	module_1_0	GO:0043516	regulation of DNA damage response, signal transduction by p53 class mediator	5/495	35/23210	0.000827543364479891	0.0155600418262968	0.0119024056245939	Zfp385a/Cd44/Dyrk3/Pmaip1/Ankrd1	5
224	module_1_0	GO:0045445	myoblast differentiation	8/495	93/23210	0.000844282778285321	0.0158039182560283	0.0120889550067452	Sdc1/Zfp36l1/Tnf/Ankrd2/Gdf3/Cxcl10/Lgals1/Grem1	8
225	module_1_0	GO:0042445	hormone metabolic process	13/495	218/23210	0.000862084027483437	0.0160082708550738	0.0122452712654951	Slc5a5/Crabp2/Rdh12/Slc5a7/Cyp21a1/Tnf/Pcsk2/Foxa1/Cpe/Egr1/Serpina6/Rdh11/Dio3	13
226	module_1_0	GO:0002824	positive regulation of adaptive immune response based on somatic recombination of immune receptors built from immunoglobulin superfamily domains	10/495	140/23210	0.000862835490876859	0.0160082708550738	0.0122452712654951	Ada/C3/Tnf/Il23a/Il6/Il18r1/Hpx/Nfkbiz/Arid5a/Clcf1	10
227	module_1_0	GO:0002720	positive regulation of cytokine production involved in immune response	6/495	53/23210	0.00089674278299342	0.0165640638285965	0.0126704162289866	F2rl1/Il6/Il18r1/Tlr2/Arid5a/Trim6	6
228	module_1_0	GO:0002709	regulation of T cell mediated immunity	8/495	94/23210	0.000905946301520243	0.0166606703608525	0.0127443138537958	Arg1/Il23a/Il6/Il18r1/Tnfrsf1b/Arid5a/Il20rb/Muc4	8
229	module_1_0	GO:0032682	negative regulation of chemokine production	4/495	21/23210	0.000916828310301546	0.0167871663977921	0.0128410749781145	Klf4/F2rl1/Apod/Il6	4
230	module_1_0	GO:0007422	peripheral nervous system development	7/495	73/23210	0.000930976245389082	0.0169721017257236	0.0129825383052656	Itgb4/Gdnf/Ngf/Adgrg6/Ncmap/Pou4f1/Ntf5	7
231	module_1_0	GO:0002920	regulation of humoral immune response	5/495	36/23210	0.000944362784696286	0.0171416153949417	0.0131122050807454	Acod1/C6/C3/Tnf/Hpx	5
232	module_1_0	GO:0045582	positive regulation of T cell differentiation	8/495	95/23210	0.000971167625817995	0.0174478992915734	0.0133464920585497	Ada/Myb/Runx1/Il23a/Il6/Il2ra/Nfkbiz/Dusp10	8
233	module_1_0	GO:0042476	odontogenesis	9/495	118/23210	0.000973720113099968	0.0174478992915734	0.0133464920585497	Ngfr/Csf1/Lama5/Mmp20/Itgb4/Edn1/Fst/Wnt10a/Inhba	9
234	module_1_0	GO:0060759	regulation of response to cytokine stimulus	9/495	118/23210	0.000973720113099968	0.0174478992915734	0.0133464920585497	Klf4/Csf1/Arg1/F2rl1/Irf7/Il6/Tlr2/Hpx/Trim6	9
235	module_1_0	GO:0030308	negative regulation of cell growth	12/495	194/23210	0.00098254851400232	0.0175311741243052	0.0134101918126095	Sema4f/Sema6b/Ifrd1/Bbc3/Gdf9/Serpine2/Sema3c/Draxin/Cryab/Inhba/Gja1/Grem1	12
236	module_1_0	GO:0045604	regulation of epidermal cell differentiation	6/495	54/23210	0.000990937197440106	0.0175316441724319	0.0134105513684211	Grhl1/Zfp36l1/Reg3g/Gdf3/Cd109/Trim16	6
237	module_1_0	GO:2000351	regulation of endothelial cell apoptotic process	6/495	54/23210	0.000990937197440106	0.0175316441724319	0.0134105513684211	Col18a1/Tnfaip3/Tert/Tnf/Fgb/Icam1	6
238	module_1_0	GO:0050768	negative regulation of neurogenesis	17/495	337/23210	0.000997372753535288	0.0175713611578717	0.013440932242468	Ngfr/Sema4f/Sema6b/Ifrd1/Ascl2/Ccl11/Gfap/Tert/Sema3c/Draxin/Dusp10/Kctd11/Rtn4rl2/Sox11/Lgals1/Cdkn2b/Dio3	17
239	module_1_0	GO:0006919	activation of cysteine-type endopeptidase activity involved in apoptotic process	7/495	74/23210	0.00100968813406209	0.0177139010298006	0.013549965842269	Ngfr/Bbc3/Apaf1/Tnf/Pmaip1/Pidd1/Ret	7
240	module_1_0	GO:1903749	positive regulation of establishment of protein localization to mitochondrion	3/495	10/23210	0.00103471119383704	0.0180022574097872	0.0137705394523759	Bbc3/Pmaip1/Ptpn5	3
241	module_1_0	GO:2000318	positive regulation of T-helper 17 type immune response	3/495	10/23210	0.00103471119383704	0.0180022574097872	0.0137705394523759	Il23a/Nfkbiz/Arid5a	3
242	module_1_0	GO:0002687	positive regulation of leukocyte migration	10/495	144/23210	0.0010707688638162	0.0184062254364718	0.0140795483462236	Csf1/Itga2/Edn1/F2rl1/Il23a/Selp/Tlr2/Cxcl10/Icam1/Tnfrsf18	10
243	module_1_0	GO:0001782	B cell homeostasis	5/495	37/23210	0.00107300579816881	0.0184062254364718	0.0140795483462236	Sh2b2/Cd44/Ada/Tnfaip3/Bcl2a1a	5
244	module_1_0	GO:0097028	dendritic cell differentiation	5/495	37/23210	0.00107300579816881	0.0184062254364718	0.0140795483462236	Relb/Csf2/Irf4/F2rl1/Cebpb	5
245	module_1_0	GO:0007260	tyrosine phosphorylation of STAT protein	7/495	75/23210	0.00109353845343024	0.0184062254364718	0.0140795483462236	Csf2/Tnf/Il23a/Il6/Hpx/Clcf1/Tnfrsf18	7
246	module_1_0	GO:0001890	placenta development	11/495	170/23210	0.00109699681046515	0.0184062254364718	0.0140795483462236	Ascl2/Ada/Csf2/E2f7/Zfp36l1/Gjb5/E2f8/Krt8/Junb/Cebpb/Ccnf	11
247	module_1_0	GO:0042129	regulation of T cell proliferation	11/495	170/23210	0.00109699681046515	0.0184062254364718	0.0140795483462236	Cd44/Arg1/Il23a/Il6/Il2ra/Tnfrsf1b/Il20rb/Ccdc88b/Cebpb/Cd80/Slfn1	11
248	module_1_0	GO:0045624	positive regulation of T-helper cell differentiation	4/495	22/23210	0.00110182747067838	0.0184062254364718	0.0140795483462236	Myb/Il23a/Il6/Nfkbiz	4
249	module_1_0	GO:0045683	negative regulation of epidermis development	4/495	22/23210	0.00110182747067838	0.0184062254364718	0.0140795483462236	Ngfr/Reg3g/Gdf3/Inhba	4
250	module_1_0	GO:0051797	regulation of hair follicle development	4/495	22/23210	0.00110182747067838	0.0184062254364718	0.0140795483462236	Ngfr/Fst/Tnf/Inhba	4
251	module_1_0	GO:0097205	renal filtration	4/495	22/23210	0.00110182747067838	0.0184062254364718	0.0140795483462236	Itga3/F2rl1/Adora1/Gja1	4
252	module_1_0	GO:0048525	negative regulation of viral process	8/495	97/23210	0.00111287423203071	0.0185169906940666	0.0141642764619782	Tnf/Oas1b/Oas3/Isg15/Isg20/Oasl1/Ifitm7/Trim6	8
253	module_1_0	GO:1903900	regulation of viral life cycle	10/495	145/23210	0.00112869084818653	0.0187059317250835	0.0143088038877652	Top2a/Tnf/Oas1b/Oas3/Isg15/Isg20/Oasl1/Ifitm7/Lgals1/Trim6	10
254	module_1_0	GO:0050878	regulation of body fluid levels	17/495	342/23210	0.0011701157499774	0.0192651332323684	0.0147365561547508	Zfp385a/Ada/Grhl1/Edn1/F2rl1/Anxa8/C3/Serpine2/Selp/Procr/Oas2/Fgb/Sct/Adora1/Gja1/Krt16/Serpina10	17
255	module_1_0	GO:0032103	positive regulation of response to external stimulus	16/495	312/23210	0.00117162150590364	0.0192651332323684	0.0147365561547508	Csf1/Itga2/Adora2b/Arg1/Edn1/F2rl1/Acod1/C3/Tnf/Il23a/Il6/Tlr2/Cxcl1/Cxcl10/Nfkbiz/Cebpb	16
256	module_1_0	GO:0070227	lymphocyte apoptotic process	8/495	98/23210	0.00118966280571554	0.019409556981966	0.0148470307967039	Bbc3/Cd44/Ada/Il2ra/Siglec1/Hsh2d/Siva1/Bcl2a1a	8
257	module_1_0	GO:2001237	negative regulation of extrinsic apoptotic signaling pathway	8/495	98/23210	0.00118966280571554	0.019409556981966	0.0148470307967039	Hmox1/Csf2/Tnfaip3/Tert/Gdnf/Tnf/Fgb/Icam1	8
258	module_1_0	GO:0001649	osteoblast differentiation	12/495	199/23210	0.00122337314601534	0.0198821845009393	0.0152085596732303	Pdlim7/Dhh/Tnf/Lox/Il6/Shox2/Gja1/Junb/Cebpb/Sox11/Cebpd/Grem1	12
259	module_1_0	GO:0030856	regulation of epithelial cell differentiation	10/495	147/23210	0.00125222062160281	0.0202724365497321	0.015507076748725	Grhl1/Zfp36l1/Gdnf/Tnf/Reg3g/Gdf3/Cd109/Trim16/Cebpb/Apold1	10
260	module_1_0	GO:0071347	cellular response to interleukin-1	7/495	77/23210	0.0012775807545055	0.0205245061442206	0.0156998933614772	Ccl11/Acod1/Ankrd1/Il6/Egr1/Mapk11/Cebpb	7
261	module_1_0	GO:0072332	intrinsic apoptotic signaling pathway by p53 class mediator	7/495	77/23210	0.0012775807545055	0.0205245061442206	0.0156998933614772	Zfp385a/Bbc3/Cd44/Ddit4/Pmaip1/Ankrd2/Pou4f1	7
262	module_1_0	GO:0048863	stem cell differentiation	13/495	228/23210	0.0012968917604782	0.0207552181362027	0.0158763728171036	Sema4f/Sema6b/Lama5/Edn1/Gdnf/Wnt10a/Sema3c/Ret/Foxa1/Sox11/Trim6/Ntf5/Grem1	13
263	module_1_0	GO:0002903	negative regulation of B cell apoptotic process	4/495	23/23210	0.00131150119199431	0.0208005963286746	0.0159110841411052	Cd44/Ada/Hsh2d/Bcl2a1a	4
264	module_1_0	GO:0035743	CD4-positive, alpha-beta T cell cytokine production	4/495	23/23210	0.00131150119199431	0.0208005963286746	0.0159110841411052	Arg1/Il6/Il18r1/Arid5a	4
265	module_1_0	GO:0003206	cardiac chamber morphogenesis	10/495	148/23210	0.00131799447492313	0.0208005963286746	0.0159110841411052	Adamts1/Shox2/Sema3c/Foxh1/Cpe/Adgrg6/Ppp1r13l/Pou4f1/Sox11/Sox4	10
266	module_1_0	GO:0072577	endothelial cell apoptotic process	6/495	57/23210	0.00131957038479071	0.0208005963286746	0.0159110841411052	Col18a1/Tnfaip3/Tert/Tnf/Fgb/Icam1	6
267	module_1_0	GO:0002702	positive regulation of production of molecular mediator of immune response	8/495	100/23210	0.00135589238895288	0.0212930965800728	0.0162878143470902	F2rl1/Il6/Il18r1/Tlr2/Hpx/Arid5a/Clcf1/Trim6	8
268	module_1_0	GO:0048730	epidermis morphogenesis	5/495	39/23210	0.00136865152476015	0.021413268072087	0.0163797376117211	Ngfr/Klf4/Fst/Runx1/Wnt10a	5
269	module_1_0	GO:0002676	regulation of chronic inflammatory response	3/495	11/23210	0.00140027303445913	0.021506757631821	0.016451250958153	Adora2b/Tnfaip3/Tnf	3
270	module_1_0	GO:0060174	limb bud formation	3/495	11/23210	0.00140027303445913	0.021506757631821	0.016451250958153	Sema3c/Sox11/Sox4	3
271	module_1_0	GO:0070943	neutrophil mediated killing of symbiont cell	3/495	11/23210	0.00140027303445913	0.021506757631821	0.016451250958153	Arg1/F2rl1/Cxcl1	3
272	module_1_0	GO:1901030	positive regulation of mitochondrial outer membrane permeabilization involved in apoptotic signaling pathway	3/495	11/23210	0.00140027303445913	0.021506757631821	0.016451250958153	Bbc3/Pmaip1/Siva1	3
273	module_1_0	GO:1903431	positive regulation of cell maturation	3/495	11/23210	0.00140027303445913	0.021506757631821	0.016451250958153	Runx1/Ngf/Ret	3
274	module_1_0	GO:0001818	negative regulation of cytokine production	14/495	259/23210	0.00142745519192172	0.0218442321887875	0.016709396733713	Relb/Klf4/Homer3/Hmox1/Tnfaip3/Arg1/F2rl1/Acod1/Apod/Tnf/Il23a/Il6/Tlr2/Il20rb	14
275	module_1_0	GO:0050866	negative regulation of cell activation	12/495	203/23210	0.00144953651740121	0.0221014786089573	0.0169061732766372	Cd44/Hmox1/Tnfaip3/Arg1/Runx1/Serpine2/Il2ra/Il20rb/Cebpb/Sox11/Cd80/Slfn1	12
276	module_1_0	GO:0042107	cytokine metabolic process	9/495	125/23210	0.00146173643711234	0.0221938355015715	0.0169768202074355	Klf4/Irf4/Tnf/Irf7/Il6/Tlr2/Egr1/Cebpb/S100a7a	9
277	module_1_0	GO:0045088	regulation of innate immune response	15/495	289/23210	0.0014661799270058	0.0221938355015715	0.0169768202074355	Tnfaip3/Arg1/Irf4/F2rl1/Acod1/Tnf/Irf7/Tlr2/Reg3g/Hpx/Tap1/Dusp10/Inava/B430306N03Rik/Trim6	15
278	module_1_0	GO:0003208	cardiac ventricle morphogenesis	7/495	79/23210	0.00148500299841348	0.0223979049365025	0.017132919864316	Sema3c/Foxh1/Cpe/Ppp1r13l/Pou4f1/Sox11/Sox4	7
279	module_1_0	GO:1904018	positive regulation of vasculature development	12/495	204/23210	0.00151116621172147	0.0227108241066241	0.0173722823886637	Hk2/Klf4/Hmox1/Ccl11/Tert/C6/Runx1/C3/Angpt4/Egr1/Asb4/Grem1	12
280	module_1_0	GO:0002369	T cell cytokine production	5/495	40/23210	0.00153712390436639	0.0229365143452252	0.0175449205341989	Arg1/Il6/Il18r1/Tnfrsf1b/Arid5a	5
281	module_1_0	GO:0002686	negative regulation of leukocyte migration	5/495	40/23210	0.00153712390436639	0.0229365143452252	0.0175449205341989	Ada/Apod/Nbl1/Adora1/Grem1	5
282	module_1_0	GO:0051580	regulation of neurotransmitter uptake	4/495	24/23210	0.00154751999545464	0.0230097565281606	0.0176009459729387	Slc36a2/Gfap/Gdnf/Tnf	4
283	module_1_0	GO:0048511	rhythmic process	15/495	291/23210	0.00156871131951156	0.0232424260166501	0.0177789227842728	Ngfr/Relb/Ada/Gdf9/Csf2/Top2a/Adamts1/Runx1/Nfkb2/Il6/Ngf/Piwil2/Egr1/Inhba/Adora1	15
284	module_1_0	GO:0001755	neural crest cell migration	6/495	59/23210	0.0015809380781313	0.0233411033859314	0.0178544044628097	Sema4f/Sema6b/Lama5/Gdnf/Sema3c/Ret	6
285	module_1_0	GO:0043524	negative regulation of neuron apoptotic process	11/495	178/23210	0.00158796212462883	0.0233625445212936	0.0178708055170602	Ngfr/Hmox1/Tert/Gdnf/Ngf/Draxin/Sct/Clcf1/Pou4f1/Cebpb/Ntf5	11
286	module_1_0	GO:0043154	negative regulation of cysteine-type endopeptidase activity involved in apoptotic process	7/495	80/23210	0.00159809528774033	0.023429417977256	0.01792195929976	Wnt9a/Klf4/Cd44/Nr4a1/Il6/Birc3/Cryab	7
287	module_1_0	GO:0051250	negative regulation of lymphocyte activation	10/495	152/23210	0.00160982582828455	0.0235191627107914	0.0179906081011665	Cd44/Tnfaip3/Arg1/Runx1/Il2ra/Il20rb/Cebpb/Sox11/Cd80/Slfn1	10
288	module_1_0	GO:0014065	phosphatidylinositol 3-kinase signaling	9/495	127/23210	0.00163237932638977	0.0236836211610806	0.0181164079676184	Klf4/Zfp36l1/Edn1/F2rl1/Tnf/Cep55/Serpine2/Selp/Csf3	9
289	module_1_0	GO:0048640	negative regulation of developmental growth	9/495	127/23210	0.00163237932638977	0.0236836211610806	0.0181164079676184	Sema4f/Sema6b/Ifrd1/Sema3c/Draxin/Plac8/Dusp10/Gja1/Mapk11	9
290	module_1_0	GO:0002224	toll-like receptor signaling pathway	8/495	103/23210	0.00163930595489557	0.023702102996128	0.0181305453523296	Tnfaip3/Irf4/F2rl1/Acod1/Tnf/Irf7/Tlr2/Reg3g	8
291	module_1_0	GO:0070371	ERK1 and ERK2 cascade	16/495	323/23210	0.00167232173663573	0.0240963747137925	0.0184321372093654	Klf4/Cd44/Ccl11/Zfp36l1/F2rl1/C3/Il6/Ngf/Tlr2/Iqgap3/Hcrtr1/Necab2/Fgb/Icam1/Dusp10/Clcf1	16
292	module_1_0	GO:0014706	striated muscle tissue development	20/495	449/23210	0.00170105781694658	0.0244264911864966	0.0186846545358191	Ifrd1/Fos/Edn1/Popdc2/Rcan1/Nr4a1/Lox/Ankrd1/Ankrd2/Shox2/Myoz2/Sema3c/Foxh1/Egr1/Ppp1r13l/Pou4f1/Gja1/Mapk11/Sox11/Grem1	20
293	module_1_0	GO:0002832	negative regulation of response to biotic stimulus	5/495	41/23210	0.00172035670393814	0.0245256777921586	0.018760525746597	Tnfaip3/Acod1/Il2ra/Trib1/Muc4	5
294	module_1_0	GO:0006953	acute-phase response	5/495	41/23210	0.00172035670393814	0.0245256777921586	0.018760525746597	Itih4/Tnf/Il6/Reg3g/Hp	5
295	module_1_0	GO:2000134	negative regulation of G1/S transition of mitotic cell cycle	6/495	60/23210	0.00172551274712301	0.0245256777921586	0.018760525746597	Klf4/E2f7/Pidd1/Cdkn2b/Sox4/Slfn1	6
296	module_1_0	GO:0046634	regulation of alpha-beta T cell activation	8/495	104/23210	0.00174353339406313	0.0246980929773875	0.0188924119904351	Cd44/Ada/Myb/Runx1/Il23a/Il6/Nfkbiz/Cd80	8
297	module_1_0	GO:0072540	T-helper 17 cell lineage commitment	3/495	12/23210	0.00183759523639822	0.0259428849367601	0.0198445957303044	Irf4/Il23a/Il6	3
298	module_1_0	GO:0008361	regulation of cell size	12/495	209/23210	0.00185262698755089	0.0260673320765131	0.0199397895834248	Sema4f/Sema6b/Ifrd1/Crabp2/Slc12a4/Edn1/Ngf/Iqgap3/Sema3c/Draxin/Ret/Sct	12
299	module_1_0	GO:0002695	negative regulation of leukocyte activation	11/495	182/23210	0.00189363612541431	0.026555238374121	0.020313005717787	Cd44/Hmox1/Tnfaip3/Arg1/Runx1/Il2ra/Il20rb/Cebpb/Sox11/Cd80/Slfn1	11
300	module_1_0	GO:0006836	neurotransmitter transport	15/495	297/23210	0.00191298366125925	0.0267371349722001	0.0204521446170418	Ada/Adora2b/Csf2/Slc36a2/Gfap/Edn1/Gdnf/Slc5a7/Tnf/Syt2/Ngf/Syt8/Stx11/Clcf1/Doc2a	15
301	module_1_0	GO:0010001	glial cell differentiation	13/495	239/23210	0.00197201326096316	0.0274706033329519	0.0210131995319277	Itgb4/Gfap/Serpine2/Mmp24/Tlr2/Tnfrsf1b/Adgrg6/Dusp10/Clcf1/Ncmap/B4galt6/Sox11/Sox4	13
302	module_1_0	GO:1903038	negative regulation of leukocyte cell-cell adhesion	9/495	131/23210	0.00202151645958213	0.0280669487252578	0.021469364420867	Klf4/Cd44/Arg1/Runx1/Il2ra/Il20rb/Cebpb/Cd80/Slfn1	9
303	module_1_0	GO:0002437	inflammatory response to antigenic stimulus	6/495	62/23210	0.00204451745621017	0.0281284714899072	0.0215164252776551	C3/Tnf/Il2ra/Icam1/Gpx2/Il20rb	6
304	module_1_0	GO:0001763	morphogenesis of a branching structure	13/495	240/23210	0.00204559659045307	0.0281284714899072	0.0215164252776551	Cd44/Csf1/Lama5/Ccl11/Edn1/Gdnf/Tnf/Il6/Shox2/Sema3c/Foxa1/Cpe/Grem1	13
305	module_1_0	GO:0048015	phosphatidylinositol-mediated signaling	10/495	157/23210	0.00204607293213015	0.0281284714899072	0.0215164252776551	Klf4/Zfp36l1/Edn1/F2rl1/Tnf/Cep55/Serpine2/Selp/Muc5ac/Csf3	10
306	module_1_0	GO:0071887	leukocyte apoptotic process	9/495	132/23210	0.00212951141533008	0.0290397891698157	0.0222135231903871	Bbc3/Cd44/Ada/Il6/Il2ra/Siglec1/Hsh2d/Siva1/Bcl2a1a	9
307	module_1_0	GO:0042771	intrinsic apoptotic signaling pathway in response to DNA damage by p53 class mediator	5/495	43/23210	0.00213412681265142	0.0290397891698157	0.0222135231903871	Zfp385a/Bbc3/Cd44/Ddit4/Pmaip1	5
308	module_1_0	GO:0010976	positive regulation of neuron projection development	17/495	362/23210	0.00213707966832932	0.0290397891698157	0.0222135231903871	Ngfr/Itga3/Crabp2/Hap1/Scn1b/Adamts1/Cpne5/Ankrd1/Il6/Serpine2/Syt2/Shox2/Ngf/Ret/Ptpn5/Pak3/Enc1	17
309	module_1_0	GO:0002793	positive regulation of peptide secretion	16/495	331/23210	0.00214006555055403	0.0290397891698157	0.0222135231903871	F2rl1/Tnf/Ankrd1/Il6/Tlr2/Fgb/Arid5a/Sct/Clcf1/Adora1/Trim16/Gja1/Mapk11/Nnat/Trim6/Sox4	16
310	module_1_0	GO:0050920	regulation of chemotaxis	12/495	213/23210	0.00216929021100901	0.0293413995314863	0.0224442352222222	Sema4f/Sema6b/Csf1/Itga2/Edn1/F2rl1/Il23a/Sema3c/Bst1/Cxcl10/Nbl1/Grem1	12
311	module_1_0	GO:0045621	positive regulation of lymphocyte differentiation	8/495	108/23210	0.00221389048198798	0.0297367217475945	0.0227466306412744	Ada/Myb/Runx1/Il23a/Il6/Il2ra/Nfkbiz/Dusp10	8
312	module_1_0	GO:0034121	regulation of toll-like receptor signaling pathway	6/495	63/23210	0.00221979344311879	0.0297367217475945	0.0227466306412744	Tnfaip3/Irf4/F2rl1/Acod1/Irf7/Tlr2	6
313	module_1_0	GO:0043388	positive regulation of DNA binding	6/495	63/23210	0.00221979344311879	0.0297367217475945	0.0227466306412744	Klf4/Itga2/Irf4/Ngf/Pou4f1/Trim6	6
314	module_1_0	GO:0060485	mesenchyme development	14/495	272/23210	0.00224810948632442	0.0300201371852175	0.0229634247563879	Sema4f/Sema6b/Lama5/Zfp36l1/Edn1/Gdnf/Il6/Wnt10a/Sema3c/Ret/Foxa1/Gja1/Sox11/Grem1	14
315	module_1_0	GO:0050870	positive regulation of T cell activation	11/495	187/23210	0.0023414186941316	0.030617387871696	0.0234202821356541	Ada/Myb/Runx1/Il23a/Il6/Il2ra/Nfkbiz/Dusp10/Ccdc88b/Lgals1/Cd80	11
316	module_1_0	GO:0048017	inositol lipid-mediated signaling	10/495	160/23210	0.00235051824036723	0.030617387871696	0.0234202821356541	Klf4/Zfp36l1/Edn1/F2rl1/Tnf/Cep55/Serpine2/Selp/Muc5ac/Csf3	10
317	module_1_0	GO:0001553	luteinization	3/495	13/23210	0.00235125182320203	0.030617387871696	0.0234202821356541	Gdf9/Runx1/Inhba	3
318	module_1_0	GO:0003093	regulation of glomerular filtration	3/495	13/23210	0.00235125182320203	0.030617387871696	0.0234202821356541	F2rl1/Adora1/Gja1	3
319	module_1_0	GO:0042482	positive regulation of odontogenesis	3/495	13/23210	0.00235125182320203	0.030617387871696	0.0234202821356541	Ngfr/Csf1/Edn1	3
320	module_1_0	GO:0042635	positive regulation of hair cycle	3/495	13/23210	0.00235125182320203	0.030617387871696	0.0234202821356541	Tert/Fst/Tnf	3
321	module_1_0	GO:0070942	neutrophil mediated cytotoxicity	3/495	13/23210	0.00235125182320203	0.030617387871696	0.0234202821356541	Arg1/F2rl1/Cxcl1	3
322	module_1_0	GO:0072216	positive regulation of metanephros development	3/495	13/23210	0.00235125182320203	0.030617387871696	0.0234202821356541	Gdnf/Ret/Egr1	3
323	module_1_0	GO:0002698	negative regulation of immune effector process	9/495	134/23210	0.00235927501805874	0.0306216929866417	0.0234235752646132	Hmox1/Tnfaip3/Arg1/Tnf/Il2ra/Tap1/Dusp10/Il20rb/Muc4	9
324	module_1_0	GO:0034340	response to type I interferon	5/495	44/23210	0.00236618853509943	0.0306216929866417	0.0234235752646132	Irf7/Oas2/Isg15/Ifitm7/Trim6	5
325	module_1_0	GO:1902807	negative regulation of cell cycle G1/S phase transition	6/495	64/23210	0.00240615736353198	0.0309479074395386	0.0236731078032998	Klf4/E2f7/Pidd1/Cdkn2b/Sox4/Slfn1	6
326	module_1_0	GO:2000514	regulation of CD4-positive, alpha-beta T cell activation	6/495	64/23210	0.00240615736353198	0.0309479074395386	0.0236731078032998	Cd44/Myb/Runx1/Il23a/Il6/Nfkbiz	6
327	module_1_0	GO:0002335	mature B cell differentiation	4/495	27/23210	0.0024301643348037	0.0310660946824143	0.0237635132482249	Ada/Tnfaip3/Cdh17/Lgals1	4
328	module_1_0	GO:0032069	regulation of nuclease activity	4/495	27/23210	0.0024301643348037	0.0310660946824143	0.0237635132482249	Oas1b/Oas3/Oas2/Oasl1	4
329	module_1_0	GO:0042475	odontogenesis of dentin-containing tooth	7/495	87/23210	0.00258894345780338	0.0328952724805139	0.0251627136074224	Ngfr/Csf1/Lama5/Mmp20/Itgb4/Fst/Wnt10a	7
330	module_1_0	GO:2000117	negative regulation of cysteine-type endopeptidase activity	7/495	87/23210	0.00258894345780338	0.0328952724805139	0.0251627136074224	Wnt9a/Klf4/Cd44/Nr4a1/Il6/Birc3/Cryab	7
331	module_1_0	GO:0033627	cell adhesion mediated by integrin	6/495	65/23210	0.00260404390399459	0.0329859431382173	0.0252320706797415	Itga2/Ada/Itgb4/Ret/Icam1/Fyb2	6
332	module_1_0	GO:0031346	positive regulation of cell projection organization	20/495	466/23210	0.002611813289265	0.0329859431382173	0.0252320706797415	Ngfr/Itga3/Crabp2/Hap1/Itga2/Scn1b/F2rl1/Adamts1/Cpne5/Ankrd1/Il6/Serpine2/Syt2/Shox2/Ngf/Ret/Ptpn5/Pak3/Anln/Enc1	20
333	module_1_0	GO:0002688	regulation of leukocyte chemotaxis	8/495	111/23210	0.0026278868265342	0.0329902079750237	0.0252353329985809	Csf1/Edn1/F2rl1/Il23a/Bst1/Cxcl10/Nbl1/Grem1	8
334	module_1_0	GO:0021782	glial cell development	8/495	111/23210	0.0026278868265342	0.0329902079750237	0.0252353329985809	Itgb4/Gfap/Tlr2/Adgrg6/Ncmap/B4galt6/Sox11/Sox4	8
335	module_1_0	GO:0031589	cell-substrate adhesion	16/495	339/23210	0.00271229868958896	0.0339482638968552	0.025968182583433	Itga3/Csf1/Actn1/Itga2/Lama5/Itgb4/Apod/Lamc2/Lamb3/Bst1/Plet1/Fgb/Lypd3/Lgals1/Grem1/Muc4	16
336	module_1_0	GO:0002221	pattern recognition receptor signaling pathway	9/495	137/23210	0.00274039871772502	0.0341978923316101	0.0261591318700129	Tnfaip3/Irf4/F2rl1/Acod1/Tnf/Irf7/Tlr2/Reg3g/Inava	9
337	module_1_0	GO:0002507	tolerance induction	4/495	28/23210	0.00278798787160664	0.0342816221279961	0.0262231796412577	Tnfaip3/Acod1/Runx1/Il2ra	4
338	module_1_0	GO:0045187	regulation of circadian sleep/wake cycle, sleep	4/495	28/23210	0.00278798787160664	0.0342816221279961	0.0262231796412577	Ada/Csf2/Il6/Adora1	4
339	module_1_0	GO:0060384	innervation	4/495	28/23210	0.00278798787160664	0.0342816221279961	0.0262231796412577	Serpine2/Ret/Pou4f1/Ntf5	4
340	module_1_0	GO:0060445	branching involved in salivary gland morphogenesis	4/495	28/23210	0.00278798787160664	0.0342816221279961	0.0262231796412577	Lama5/Tnf/Il6/Sema3c	4
341	module_1_0	GO:0072539	T-helper 17 cell differentiation	4/495	28/23210	0.00278798787160664	0.0342816221279961	0.0262231796412577	Irf4/Il23a/Il6/Nfkbiz	4
342	module_1_0	GO:0032946	positive regulation of mononuclear cell proliferation	9/495	138/23210	0.00287772524255477	0.0352615656889911	0.026972771826316	Csf1/Ada/Il23a/Il6/Il2ra/Bst1/Clcf1/Ccdc88b/Cd80	9
343	module_1_0	GO:0030517	negative regulation of axon extension	5/495	46/23210	0.0028845020346587	0.0352615656889911	0.026972771826316	Sema4f/Sema6b/Ifrd1/Sema3c/Draxin	5
344	module_1_0	GO:0034116	positive regulation of heterotypic cell-cell adhesion	3/495	14/23210	0.00294542523294524	0.0356941271726572	0.027303652828671	Cd44/Tnf/Fgb	3
345	module_1_0	GO:0043517	positive regulation of DNA damage response, signal transduction by p53 class mediator	3/495	14/23210	0.00294542523294524	0.0356941271726572	0.027303652828671	Zfp385a/Pmaip1/Ankrd1	3
346	module_1_0	GO:0045188	regulation of circadian sleep/wake cycle, non-REM sleep	3/495	14/23210	0.00294542523294524	0.0356941271726572	0.027303652828671	Ada/Il6/Adora1	3
347	module_1_0	GO:0060537	muscle tissue development	20/495	472/23210	0.00301845801194569	0.0363927326772516	0.0278380399582225	Ifrd1/Fos/Edn1/Popdc2/Rcan1/Nr4a1/Lox/Ankrd1/Ankrd2/Shox2/Myoz2/Sema3c/Foxh1/Egr1/Ppp1r13l/Pou4f1/Gja1/Mapk11/Sox11/Grem1	20
348	module_1_0	GO:0002758	innate immune response-activating signal transduction	9/495	139/23210	0.00302043190357347	0.0363927326772516	0.0278380399582225	Tnfaip3/Irf4/F2rl1/Acod1/Tnf/Irf7/Tlr2/Reg3g/Inava	9
349	module_1_0	GO:0002673	regulation of acute inflammatory response	6/495	67/23210	0.00303614292352192	0.0364535857890607	0.0278845885747595	C6/C3/Tnf/Il6/Adora1/Il20rb	6
350	module_1_0	GO:0044403	symbiont process	16/495	343/23210	0.00304287026619873	0.0364535857890607	0.0278845885747595	Arg1/Top2a/F2rl1/Tnf/Tlr2/Cxcl1/Oas1b/Oas3/Isg15/Icam1/Isg20/Oasl1/Gpx2/Ifitm7/Lgals1/Trim6	16
351	module_1_0	GO:2000045	regulation of G1/S transition of mitotic cell cycle	8/495	114/23210	0.00310004716896017	0.0370327572064102	0.0283276165056879	Klf4/E2f7/Tert/Adamts1/Pidd1/Cdkn2b/Sox4/Slfn1	8
352	module_1_0	GO:0070482	response to oxygen levels	14/495	282/23210	0.00311649500777562	0.0371234760443272	0.0283970104326923	Hmox1/Ada/Ddit4/Zfp36l1/Edn1/Tert/Fosl2/Cryab/Mgarp/Egr1/Adora1/Mir31/Sox4/Plekhn1	14
353	module_1_0	GO:0045429	positive regulation of nitric oxide biosynthetic process	5/495	47/23210	0.00317229380348237	0.0373524889266938	0.0285721901815397	Klf4/Tnf/Il6/Tlr2/Icam1	5
354	module_1_0	GO:1902041	regulation of extrinsic apoptotic signaling pathway via death domain receptors	5/495	47/23210	0.00317229380348237	0.0373524889266938	0.0285721901815397	Hmox1/Tnfaip3/Fgb/Icam1/Tmc8	5
355	module_1_0	GO:0050802	circadian sleep/wake cycle, sleep	4/495	29/23210	0.00318026199542802	0.0373524889266938	0.0285721901815397	Ada/Csf2/Il6/Adora1	4
356	module_1_0	GO:0071354	cellular response to interleukin-6	4/495	29/23210	0.00318026199542802	0.0373524889266938	0.0285721901815397	Myb/Il6/Selp/Sbno2	4
357	module_1_0	GO:1902042	negative regulation of extrinsic apoptotic signaling pathway via death domain receptors	4/495	29/23210	0.00318026199542802	0.0373524889266938	0.0285721901815397	Hmox1/Tnfaip3/Fgb/Icam1	4
358	module_1_0	GO:0046637	regulation of alpha-beta T cell differentiation	6/495	68/23210	0.00327124286100073	0.0383137466932292	0.02930748896639	Ada/Myb/Runx1/Il23a/Il6/Nfkbiz	6
359	module_1_0	GO:0061041	regulation of wound healing	9/495	141/23210	0.00332256732583946	0.0388064757583422	0.0296843941997737	F2rl1/Hbegf/Serpine2/Selp/Reg3g/Fgb/Dusp10/Cd109/Gja1	9
360	module_1_0	GO:0051146	striated muscle cell differentiation	15/495	316/23210	0.00344288397507862	0.0401000347430685	0.0306738814972648	Edn1/Ldb3/Popdc2/Rcan1/Lox/Ankrd2/Shox2/Myoz2/Barx2/Cxcl10/Trim72/Mamstr/Myof/Krt8/Grem1	15
361	module_1_0	GO:0007131	reciprocal meiotic recombination	5/495	48/23210	0.00348020249748345	0.0401996944130802	0.0307501145710659	Msh5/Chtf18/Top2a/Meiob/Eme1	5
362	module_1_0	GO:0050873	brown fat cell differentiation	5/495	48/23210	0.00348020249748345	0.0401996944130802	0.0307501145710659	Sh2b2/Lamb3/Plac8/Dusp10/Cebpb	5
363	module_1_0	GO:1904407	positive regulation of nitric oxide metabolic process	5/495	48/23210	0.00348020249748345	0.0401996944130802	0.0307501145710659	Klf4/Tnf/Il6/Tlr2/Icam1	5
364	module_1_0	GO:0010948	negative regulation of cell cycle process	12/495	226/23210	0.00351700875596716	0.0405132354773909	0.0309899528034469	Klf4/E2f7/Zfp36l1/Pidd1/Recql4/Ttk/E2f8/Ccnf/Cdkn2b/Sox4/Slfn1/Kifc1	12
365	module_1_0	GO:0002902	regulation of B cell apoptotic process	4/495	30/23210	0.00360853099592861	0.0407375730719004	0.0311615562654752	Cd44/Ada/Hsh2d/Bcl2a1a	4
366	module_1_0	GO:0042481	regulation of odontogenesis	4/495	30/23210	0.00360853099592861	0.0407375730719004	0.0311615562654752	Ngfr/Csf1/Edn1/Wnt10a	4
367	module_1_0	GO:0043372	positive regulation of CD4-positive, alpha-beta T cell differentiation	4/495	30/23210	0.00360853099592861	0.0407375730719004	0.0311615562654752	Myb/Il23a/Il6/Nfkbiz	4
368	module_1_0	GO:0042033	chemokine biosynthetic process	3/495	15/23210	0.00362392433957044	0.0407375730719004	0.0311615562654752	Tnf/Il6/Egr1	3
369	module_1_0	GO:0042748	circadian sleep/wake cycle, non-REM sleep	3/495	15/23210	0.00362392433957044	0.0407375730719004	0.0311615562654752	Ada/Il6/Adora1	3
370	module_1_0	GO:0045073	regulation of chemokine biosynthetic process	3/495	15/23210	0.00362392433957044	0.0407375730719004	0.0311615562654752	Tnf/Il6/Egr1	3
371	module_1_0	GO:0048385	regulation of retinoic acid receptor signaling pathway	3/495	15/23210	0.00362392433957044	0.0407375730719004	0.0311615562654752	Crabp2/Tgif1/Trim16	3
372	module_1_0	GO:0051712	positive regulation of killing of cells of other organism	3/495	15/23210	0.00362392433957044	0.0407375730719004	0.0311615562654752	Arg1/F2rl1/Cxcl1	3
373	module_1_0	GO:0072567	chemokine (C-X-C motif) ligand 2 production	3/495	15/23210	0.00362392433957044	0.0407375730719004	0.0311615562654752	Klf4/F2rl1/Tnf	3
374	module_1_0	GO:0019058	viral life cycle	11/495	199/23210	0.00377144782340006	0.0419497791903189	0.032088813986444	Top2a/Tnf/Oas1b/Oas3/Isg15/Icam1/Isg20/Oasl1/Ifitm7/Lgals1/Trim6	11
375	module_1_0	GO:0050679	positive regulation of epithelial cell proliferation	11/495	199/23210	0.00377144782340006	0.0419497791903189	0.032088813986444	Hmox1/Adora2b/Tnfaip3/Arg1/Ccl11/Nr4a1/Il6/Iqgap3/Reg3g/Jaml/Sox11	11
376	module_1_0	GO:1901796	regulation of signal transduction by p53 class mediator	6/495	70/23210	0.0037817830989603	0.0419497791903189	0.032088813986444	Zfp385a/Cd44/Dyrk3/Pmaip1/Ankrd1/Ankrd2	6
377	module_1_0	GO:1990868	response to chemokine	6/495	70/23210	0.0037817830989603	0.0419497791903189	0.032088813986444	Ccl11/Lox/Cxcl3/Cxcl1/Cxcl10/Cxcl2	6
378	module_1_0	GO:1990869	cellular response to chemokine	6/495	70/23210	0.0037817830989603	0.0419497791903189	0.032088813986444	Ccl11/Lox/Cxcl3/Cxcl1/Cxcl10/Cxcl2	6
379	module_1_0	GO:0035825	homologous recombination	5/495	49/23210	0.00380899680369313	0.0421401678044467	0.0322344487178252	Msh5/Chtf18/Top2a/Meiob/Eme1	5
380	module_1_0	GO:0051952	regulation of amine transport	8/495	118/23210	0.00382928676815631	0.0422531563654721	0.0323208775140506	Adora2b/Arg1/Slc36a2/Gdnf/Tnf/Syt2/Syt8/Adora1	8
381	module_1_0	GO:0070555	response to interleukin-1	7/495	94/23210	0.00399540558936201	0.0436540076391791	0.0333924363353908	Ccl11/Acod1/Ankrd1/Il6/Egr1/Mapk11/Cebpb	7
382	module_1_0	GO:0007292	female gamete generation	9/495	145/23210	0.00399788670008223	0.0436540076391791	0.0333924363353908	Msh5/Gdf9/Top2a/Adamts1/Meiob/Piwil2/Ttk/Inhba/Pabpc1l	9
383	module_1_0	GO:0045216	cell-cell junction organization	9/495	145/23210	0.00399788670008223	0.0436540076391791	0.0333924363353908	Grhl1/F2rl1/Cldn6/Tnf/Cdh17/Gja1/Cd177/Cdh24/Cldn3	9
384	module_1_0	GO:0070665	positive regulation of leukocyte proliferation	9/495	145/23210	0.00399788670008223	0.0436540076391791	0.0333924363353908	Csf1/Ada/Il23a/Il6/Il2ra/Bst1/Clcf1/Ccdc88b/Cd80	9
385	module_1_0	GO:0043280	positive regulation of cysteine-type endopeptidase activity involved in apoptotic process	8/495	119/23210	0.00403075300423058	0.0437848376858519	0.0334925126912751	Ngfr/Bbc3/Apaf1/Tnf/Pmaip1/Pidd1/Ret/Prr7	8
386	module_1_0	GO:0050868	negative regulation of T cell activation	8/495	119/23210	0.00403075300423058	0.0437848376858519	0.0334925126912751	Cd44/Arg1/Runx1/Il2ra/Il20rb/Cebpb/Cd80/Slfn1	8
387	module_1_0	GO:0042749	regulation of circadian sleep/wake cycle	4/495	31/23210	0.00407430586661971	0.0438040115352217	0.0335071794212963	Ada/Csf2/Il6/Adora1	4
388	module_1_0	GO:0045662	negative regulation of myoblast differentiation	4/495	31/23210	0.00407430586661971	0.0438040115352217	0.0335071794212963	Tnf/Ankrd2/Gdf3/Cxcl10	4
389	module_1_0	GO:0070741	response to interleukin-6	4/495	31/23210	0.00407430586661971	0.0438040115352217	0.0335071794212963	Myb/Il6/Selp/Sbno2	4
390	module_1_0	GO:2000352	negative regulation of endothelial cell apoptotic process	4/495	31/23210	0.00407430586661971	0.0438040115352217	0.0335071794212963	Tnfaip3/Tert/Fgb/Icam1	4
391	module_1_0	GO:0031644	regulation of neurological system process	10/495	173/23210	0.00411580995370643	0.0441370617286217	0.0337619408505681	Ngfr/Homer3/Itga2/Edn1/Celf4/Tnf/Il6/Tnfrsf1b/Adora1/Ncmap	10
392	module_1_0	GO:0043370	regulation of CD4-positive, alpha-beta T cell differentiation	5/495	50/23210	0.00415944289850566	0.0444911838608016	0.0340328209230578	Myb/Runx1/Il23a/Il6/Nfkbiz	5
393	module_1_0	GO:0048871	multicellular organismal homeostasis	20/495	486/23210	0.00417719669780656	0.0445673937758344	0.0340911164810944	Csf1/Grhl1/Irf4/Nxnl2/Tnf/Il6/Il18r1/Plac8/Tulp1/Muc5ac/Egr1/Ppp1r13l/Inava/Adora1/Gpx2/Il20rb/Gja1/Krt16/Cebpb/Muc4	20
394	module_1_0	GO:0010721	negative regulation of cell development	17/495	387/23210	0.0042106505010927	0.0448102983529992	0.0342769224601375	Ngfr/Sema4f/Sema6b/Ifrd1/Ascl2/Ccl11/Gfap/Tert/Sema3c/Draxin/Dusp10/Kctd11/Rtn4rl2/Sox11/Lgals1/Cdkn2b/Dio3	17
395	module_1_0	GO:0097193	intrinsic apoptotic signaling pathway	14/495	292/23210	0.0042423603358352	0.0450076190862851	0.0344278598054178	Zfp385a/Bbc3/Cd44/Hmox1/Crip1/Apaf1/Ddit4/Tnf/Pmaip1/Ankrd2/Tnfrsf1b/Pou4f1/Cebpb/Bcl2a1a	14
396	module_1_0	GO:0044772	mitotic cell cycle phase transition	16/495	356/23210	0.00435515298255438	0.0450076190862851	0.0344278598054178	Klf4/Myb/E2f7/Zfp36l1/Tert/Adamts1/Pidd1/Iqgap3/Ttk/Rhou/Inhba/Ccnf/Cdkn2b/Sox4/Slfn1/Trim71	16
397	module_1_0	GO:0001821	histamine secretion	3/495	16/23210	0.00439020181404498	0.0450076190862851	0.0344278598054178	Ada/Csf2/Edn1	3
398	module_1_0	GO:0001977	renal system process involved in regulation of blood volume	3/495	16/23210	0.00439020181404498	0.0450076190862851	0.0344278598054178	F2rl1/Adora1/Gja1	3
399	module_1_0	GO:0002295	T-helper cell lineage commitment	3/495	16/23210	0.00439020181404498	0.0450076190862851	0.0344278598054178	Irf4/Il23a/Il6	3
400	module_1_0	GO:0002467	germinal center formation	3/495	16/23210	0.00439020181404498	0.0450076190862851	0.0344278598054178	Ada/Tnfaip3/Nfkb2	3
401	module_1_0	GO:0034134	toll-like receptor 2 signaling pathway	3/495	16/23210	0.00439020181404498	0.0450076190862851	0.0344278598054178	F2rl1/Acod1/Tlr2	3
402	module_1_0	GO:0046112	nucleobase biosynthetic process	3/495	16/23210	0.00439020181404498	0.0450076190862851	0.0344278598054178	Cad/Ada/Ctps	3
403	module_1_0	GO:0051709	regulation of killing of cells of other organism	3/495	16/23210	0.00439020181404498	0.0450076190862851	0.0344278598054178	Arg1/F2rl1/Cxcl1	3
404	module_1_0	GO:0051852	disruption by host of symbiont cells	3/495	16/23210	0.00439020181404498	0.0450076190862851	0.0344278598054178	Arg1/F2rl1/Cxcl1	3
405	module_1_0	GO:0051873	killing by host of symbiont cells	3/495	16/23210	0.00439020181404498	0.0450076190862851	0.0344278598054178	Arg1/F2rl1/Cxcl1	3
406	module_1_0	GO:0060100	positive regulation of phagocytosis, engulfment	3/495	16/23210	0.00439020181404498	0.0450076190862851	0.0344278598054178	Itga2/F2rl1/C3	3
407	module_1_0	GO:0070885	negative regulation of calcineurin-NFAT signaling cascade	3/495	16/23210	0.00439020181404498	0.0450076190862851	0.0344278598054178	Homer3/Rcan1/Myoz2	3
408	module_1_0	GO:0106057	negative regulation of calcineurin-mediated signaling	3/495	16/23210	0.00439020181404498	0.0450076190862851	0.0344278598054178	Homer3/Rcan1/Myoz2	3
409	module_1_0	GO:1905155	positive regulation of membrane invagination	3/495	16/23210	0.00439020181404498	0.0450076190862851	0.0344278598054178	Itga2/F2rl1/C3	3
410	module_1_0	GO:0001889	liver development	8/495	121/23210	0.00445812681687275	0.0454477754548589	0.0347645503937528	Hmox1/Ada/Tnfaip3/E2f7/Runx1/Hp/E2f8/Cebpb	8
411	module_1_0	GO:0042089	cytokine biosynthetic process	8/495	121/23210	0.00445812681687275	0.0454477754548589	0.0347645503937528	Klf4/Irf4/Tnf/Irf7/Il6/Tlr2/Egr1/Cebpb	8
412	module_1_0	GO:0007178	transmembrane receptor protein serine/threonine kinase signaling pathway	16/495	357/23210	0.00447278842318456	0.0454477754548589	0.0347645503937528	Itga3/Gdf9/Fos/Fst/Gdnf/Lox/Gdf3/Foxh1/Egr1/Nbl1/Inhba/Cd109/Tgif1/Sox11/Cdkn2b/Grem1	16
413	module_1_0	GO:0045930	negative regulation of mitotic cell cycle	12/495	233/23210	0.00448349837315295	0.0454477754548589	0.0347645503937528	Wnt9a/Klf4/E2f7/Top2a/Zfp36l1/Tnf/Pidd1/Ttk/Eme1/Cdkn2b/Sox4/Slfn1	12
414	module_1_0	GO:0014066	regulation of phosphatidylinositol 3-kinase signaling	7/495	96/23210	0.00448733103704068	0.0454477754548589	0.0347645503937528	Klf4/F2rl1/Tnf/Cep55/Serpine2/Selp/Csf3	7
415	module_1_0	GO:0043618	regulation of transcription from RNA polymerase II promoter in response to stress	5/495	51/23210	0.00453230338554293	0.0455669731779878	0.0348557287894181	Hmox1/Ankrd2/Egr1/Ppp1r15a/Cebpb	5
416	module_1_0	GO:0060760	positive regulation of response to cytokine stimulus	5/495	51/23210	0.00453230338554293	0.0455669731779878	0.0348557287894181	Csf1/Irf7/Tlr2/Hpx/Trim6	5
417	module_1_0	GO:0007160	cell-matrix adhesion	11/495	204/23210	0.00454256970865702	0.0455669731779878	0.0348557287894181	Csf1/Actn1/Itga2/Itgb4/Apod/Bst1/Plet1/Fgb/Lypd3/Grem1/Muc4	11
418	module_1_0	GO:0071560	cellular response to transforming growth factor beta stimulus	11/495	204/23210	0.00454256970865702	0.0455669731779878	0.0348557287894181	Itga3/Apaf1/Zfp36l1/Fos/Gdnf/Runx1/Lox/Ankrd1/Foxh1/Cd109/Cdkn2b	11
419	module_1_0	GO:0022410	circadian sleep/wake cycle process	4/495	32/23210	0.00457906156952417	0.0458234013389376	0.0350518794180132	Ada/Csf2/Il6/Adora1	4
420	module_1_0	GO:0045670	regulation of osteoclast differentiation	6/495	73/23210	0.00465522362417722	0.0464746491813693	0.0355500410598195	Csf1/Fos/Tnf/Il23a/Pou4f1/Cebpb	6
421	module_1_0	GO:0015837	amine transport	8/495	122/23210	0.00468445622583533	0.0465448458647572	0.035603736892293	Adora2b/Arg1/Slc36a2/Gdnf/Tnf/Syt2/Syt8/Adora1	8
422	module_1_0	GO:0032609	interferon-gamma production	8/495	122/23210	0.00468445622583533	0.0465448458647572	0.035603736892293	F2rl1/Runx1/Tnf/Il23a/Il18r1/Isg15/Arid5a/Il20rb	8
423	module_1_0	GO:0010822	positive regulation of mitochondrion organization	6/495	74/23210	0.00497688852036385	0.0492097281689909	0.0376421960738863	Hk2/Bbc3/Pmaip1/Ptpn5/Mgarp/Siva1	6
424	module_1_0	GO:1901224	positive regulation of NIK/NF-kappaB signaling	6/495	74/23210	0.00497688852036385	0.0492097281689909	0.0376421960738863	Edn1/Tnf/Il18r1/Tlr2/Ptp4a3/Grem1	6
425	module_1_0	GO:0045580	regulation of T cell differentiation	9/495	150/23210	0.00498786894152662	0.0492097281689909	0.0376421960738863	Cd44/Ada/Myb/Runx1/Il23a/Il6/Il2ra/Nfkbiz/Dusp10	9
426	module_1_0	GO:0044770	cell cycle phase transition	17/495	394/23210	0.00502296833359341	0.0494396859689135	0.0378180986223354	Klf4/Dyrk3/Myb/E2f7/Zfp36l1/Tert/Adamts1/Pidd1/Iqgap3/Ttk/Rhou/Inhba/Ccnf/Cdkn2b/Sox4/Slfn1/Trim71	17
427	module_1_0	GO:0050867	positive regulation of cell activation	19/495	461/23210	0.00508336940773999	0.0496664242894413	0.0379915384814108	Ada/Adora2b/Myb/F2rl1/Runx1/Il23a/Il6/Selp/Il2ra/Bst1/Nfkbiz/Dusp10/Havcr1/Clcf1/Ccdc88b/Cd177/Cd300lb/Lgals1/Cd80	19
428	module_1_0	GO:0032660	regulation of interleukin-17 production	4/495	33/23210	0.00512423455493156	0.0496664242894413	0.0379915384814108	Il23a/Il6/Tlr2/Arid5a	4
429	module_1_0	GO:0050779	RNA destabilization	4/495	33/23210	0.00512423455493156	0.0496664242894413	0.0379915384814108	Zfp36l1/Tnfrsf1b/Plekhn1/Trim71	4
430	module_1_0	GO:1901099	negative regulation of signal transduction in absence of ligand	4/495	33/23210	0.00512423455493156	0.0496664242894413	0.0379915384814108	Csf2/Tert/Gdnf/Tnf	4
431	module_1_0	GO:2001240	negative regulation of extrinsic apoptotic signaling pathway in absence of ligand	4/495	33/23210	0.00512423455493156	0.0496664242894413	0.0379915384814108	Csf2/Tert/Gdnf/Tnf	4
432	module_1_0	GO:0016055	Wnt signaling pathway	18/495	428/23210	0.00513927264197434	0.0496664242894413	0.0379915384814108	Wnt9a/Tcf7/Itga3/Klf4/Cd44/Tnfaip3/Sdc1/Tert/Celsr3/Wnt10a/Tlr2/Draxin/Cpe/Egr1/Peg12/Grem1/Sox4/Fzd10	18
433	module_1_0	GO:0014902	myotube differentiation	8/495	124/23210	0.00516346532874393	0.0496664242894413	0.0379915384814108	Rcan1/Ankrd2/Shox2/Barx2/Cxcl10/Trim72/Mamstr/Myof	8
434	module_1_0	GO:0061008	hepaticobiliary system development	8/495	124/23210	0.00516346532874393	0.0496664242894413	0.0379915384814108	Hmox1/Ada/Tnfaip3/E2f7/Runx1/Hp/E2f8/Cebpb	8
435	module_1_0	GO:0034612	response to tumor necrosis factor	10/495	179/23210	0.00522227855388895	0.0496664242894413	0.0379915384814108	Ccl11/Zfp36l1/F2rl1/Acod1/Tnf/Ankrd1/Il6/Birc3/Krt8/Wfdc21	10
436	module_1_0	GO:1903034	regulation of response to wounding	10/495	179/23210	0.00522227855388895	0.0496664242894413	0.0379915384814108	Klf4/F2rl1/Hbegf/Serpine2/Selp/Reg3g/Fgb/Dusp10/Cd109/Gja1	10
437	module_1_0	GO:0071559	response to transforming growth factor beta	11/495	208/23210	0.0052454796964524	0.0496664242894413	0.0379915384814108	Itga3/Apaf1/Zfp36l1/Fos/Gdnf/Runx1/Lox/Ankrd1/Foxh1/Cd109/Cdkn2b	11
438	module_1_0	GO:0032740	positive regulation of interleukin-17 production	3/495	17/23210	0.00524737084670224	0.0496664242894413	0.0379915384814108	Il23a/Il6/Arid5a	3
439	module_1_0	GO:0034331	cell junction maintenance	3/495	17/23210	0.00524737084670224	0.0496664242894413	0.0379915384814108	F2rl1/Inava/Cd177	3
440	module_1_0	GO:0042487	regulation of odontogenesis of dentin-containing tooth	3/495	17/23210	0.00524737084670224	0.0496664242894413	0.0379915384814108	Ngfr/Csf1/Wnt10a	3
441	module_1_0	GO:0043373	CD4-positive, alpha-beta T cell lineage commitment	3/495	17/23210	0.00524737084670224	0.0496664242894413	0.0379915384814108	Irf4/Il23a/Il6	3
442	module_1_0	GO:0050755	chemokine metabolic process	3/495	17/23210	0.00524737084670224	0.0496664242894413	0.0379915384814108	Tnf/Il6/Egr1	3
443	module_1_0	GO:0061158	3'-UTR-mediated mRNA destabilization	3/495	17/23210	0.00524737084670224	0.0496664242894413	0.0379915384814108	Zfp36l1/Plekhn1/Trim71	3
444	module_1_0	GO:0032755	positive regulation of interleukin-6 production	7/495	99/23210	0.00530920118318208	0.0498342142027374	0.0381198866973128	Adora2b/F2rl1/Tnf/Il6/Tlr2/Arid5a/Inava	7
445	module_1_0	GO:0014014	negative regulation of gliogenesis	5/495	53/23210	0.00534829391634434	0.0498342142027374	0.0381198866973128	Ascl2/Tert/Dusp10/Sox11/Cdkn2b	5
446	module_1_0	GO:0034113	heterotypic cell-cell adhesion	5/495	53/23210	0.00534829391634434	0.0498342142027374	0.0381198866973128	Klf4/Cd44/Tnfaip3/Tnf/Fgb	5
447	module_1_0	GO:0048662	negative regulation of smooth muscle cell proliferation	5/495	53/23210	0.00534829391634434	0.0498342142027374	0.0381198866973128	Klf4/Hmox1/Tnfaip3/Apod/Trib1	5
448	module_1_0	GO:0061383	trabecula morphogenesis	5/495	53/23210	0.00534829391634434	0.0498342142027374	0.0381198866973128	Adamts1/Foxh1/Sbno2/Adgrg6/Grem1	5
449	module_1_0	GO:1904705	regulation of vascular smooth muscle cell proliferation	5/495	53/23210	0.00534829391634434	0.0498342142027374	0.0381198866973128	Hmox1/Edn1/Tert/Adamts1/Tnf	5
450	module_1_0	GO:1990874	vascular smooth muscle cell proliferation	5/495	53/23210	0.00534829391634434	0.0498342142027374	0.0381198866973128	Hmox1/Edn1/Tert/Adamts1/Tnf	5
451	module_-1_0	GO:0006520	cellular amino acid metabolic process	18/280	261/23210	3.3358058049862e-09	8.75315443228379e-06	7.88303582336212e-06	Haao/Slc7a7/Ggt1/Gcat/Sardh/Amdhd1/Mccc2/Dpys/Mmut/Kynu/Nos1/Nox4/Acat1/Upb1/Kmo/Dao/Bckdha/Agxt2	18
452	module_-1_0	GO:0009063	cellular amino acid catabolic process	11/280	90/23210	1.1588195553948e-08	1.03286514769553e-05	9.3019185517349e-06	Gcat/Sardh/Amdhd1/Mccc2/Kynu/Nos1/Acat1/Kmo/Dao/Bckdha/Agxt2	11
453	module_-1_0	GO:1901605	alpha-amino acid metabolic process	15/280	193/23210	1.4152511212812e-08	1.03286514769553e-05	9.3019185517349e-06	Haao/Slc7a7/Ggt1/Gcat/Sardh/Amdhd1/Mccc2/Mmut/Kynu/Nos1/Nox4/Acat1/Kmo/Dao/Agxt2	15
454	module_-1_0	GO:0042738	exogenous drug catabolic process	9/280	54/23210	1.57448955441392e-08	1.03286514769553e-05	9.3019185517349e-06	Cyp2a5/Cyp2c40/Cyp2c23/Cyp2j13/Cyp4b1/Nos1/Cyp2j5/Cyp2c68/Cyp2c69	9
455	module_-1_0	GO:1901606	alpha-amino acid catabolic process	10/280	76/23210	2.6333754249596e-08	1.3819954230188e-05	1.24461638505985e-05	Gcat/Sardh/Amdhd1/Mccc2/Kynu/Nos1/Acat1/Kmo/Dao/Agxt2	10
456	module_-1_0	GO:0042737	drug catabolic process	13/280	152/23210	4.27118975418328e-08	1.86793365249615e-05	1.68224929791955e-05	Cyp2a5/Oxct1/Dpys/Cyp2c40/Cyp2c23/Cyp2j13/Cyp4b1/Nos1/Acat1/Dao/Cyp2j5/Cyp2c68/Cyp2c69	13
457	module_-1_0	GO:0006732	coenzyme metabolic process	18/280	331/23210	1.28543470929929e-07	4.81854382457334e-05	4.3395502592134e-05	Haao/Folr1/Slc4a1/Sardh/Mccc2/Dhfr/Coq8a/Kynu/Idh2/Acsm2/Acat1/Acsm1/Gulo/Pdk2/Kmo/Fmo2/Dmgdh/Fbp1	18
458	module_-1_0	GO:0044282	small molecule catabolic process	16/280	311/23210	1.34880078617911e-06	0.000442406657866748	0.000398428653285802	Abhd3/Gcat/Sardh/Amdhd1/Mccc2/Oxct1/Kynu/Sord/Bdh2/Nos1/Acat1/Upb1/Kmo/Dao/Bckdha/Agxt2	16
459	module_-1_0	GO:0016054	organic acid catabolic process	13/280	213/23210	2.08416792879282e-06	0.000546885664515235	0.000492521789488408	Abhd3/Gcat/Sardh/Amdhd1/Mccc2/Kynu/Bdh2/Nos1/Acat1/Kmo/Dao/Bckdha/Agxt2	13
460	module_-1_0	GO:0046395	carboxylic acid catabolic process	13/280	213/23210	2.08416792879282e-06	0.000546885664515235	0.000492521789488408	Abhd3/Gcat/Sardh/Amdhd1/Mccc2/Kynu/Bdh2/Nos1/Acat1/Kmo/Dao/Bckdha/Agxt2	13
461	module_-1_0	GO:0051188	cofactor biosynthetic process	14/280	251/23210	2.44270434983768e-06	0.000582696019452188	0.000524772369893357	Haao/Ggt1/Slc4a1/Dhfr/Alas2/Coq8a/Kynu/Bdh2/Idh2/Acat1/Gulo/Pdk2/Kmo/Fbp1	14
462	module_-1_0	GO:0015711	organic anion transport	18/280	415/23210	3.35675637289937e-06	0.000734010726873997	0.000661045443610447	Slc7a7/Folr1/Slc4a1/Cltrn/Slc13a3/Slc16a7/Slc6a19/Slc22a6/Slc13a4/Slc7a9/Slc51a/Slc17a3/Kmo/Slc26a1/Casr/Slc22a12/Slc22a27/Slco1a6	18
463	module_-1_0	GO:0046942	carboxylic acid transport	15/280	301/23210	4.26973420785634e-06	0.000833105122900281	0.000750289233356519	Slc7a7/Folr1/Cltrn/Slc13a3/Slc16a7/Slc6a19/Slc22a6/Slc13a4/Slc7a9/Slc51a/Slc17a3/Kmo/Slc26a1/Casr/Slco1a6	15
464	module_-1_0	GO:0015849	organic acid transport	15/280	302/23210	4.44492062523016e-06	0.000833105122900281	0.000750289233356519	Slc7a7/Folr1/Cltrn/Slc13a3/Slc16a7/Slc6a19/Slc22a6/Slc13a4/Slc7a9/Slc51a/Slc17a3/Kmo/Slc26a1/Casr/Slco1a6	15
465	module_-1_0	GO:1901568	fatty acid derivative metabolic process	10/280	133/23210	5.09368302222955e-06	0.000891054950022023	0.000802478483151252	Cyp2a5/Ggt1/Akr1c6/Oxct1/Cyp2c40/Cyp2c23/Acsm2/Acat1/Cyp2c68/Cyp2c69	10
466	module_-1_0	GO:0003014	renal system process	9/280	107/23210	6.0813091972936e-06	0.00099733470835615	0.000898193364995009	Slc4a1/Klhl3/Slc22a6/Sucnr1/Slc5a2/Adrb1/Kcnj1/Cyp2j5/Kcnma1	9
467	module_-1_0	GO:0006805	xenobiotic metabolic process	9/280	112/23210	8.84339461177213e-06	0.00136500396831118	0.00122931398782839	Cyp2a5/Cyp2c40/Cyp2c23/Cyp2j13/Fmo2/Cyp2j5/Cyp2c68/Slco1a6/Cyp2c69	9
468	module_-1_0	GO:0071466	cellular response to xenobiotic stimulus	10/280	157/23210	2.19309626537223e-05	0.00319704700018707	0.00287924041857348	Cyp2a5/Cyp2c40/Cyp2c23/Cyp2j13/Fmo2/Cyp2j5/Smyd3/Cyp2c68/Slco1a6/Cyp2c69	10
469	module_-1_0	GO:0009108	coenzyme biosynthetic process	11/280	194/23210	2.53677084513226e-05	0.00350341405138266	0.00315515265779608	Haao/Slc4a1/Dhfr/Coq8a/Kynu/Idh2/Acat1/Gulo/Pdk2/Kmo/Fbp1	11
470	module_-1_0	GO:0009410	response to xenobiotic stimulus	12/280	232/23210	2.71853647946884e-05	0.00356671986106312	0.00321216547179344	Cyp2a5/Cyp2c40/Cyp2c23/Cyp2j13/Nos1/Fmo2/Cyp2j5/Smyd3/Ppp1r1b/Cyp2c68/Slco1a6/Cyp2c69	12
471	module_-1_0	GO:0015696	ammonium transport	9/280	131/23210	3.11835025956479e-05	0.00383957406814529	0.00345789625440717	Slc6a4/Prkn/Chrna4/Nos1/Rhcg/Slc18a1/Pdzk1/Slc22a2/Syt9	9
472	module_-1_0	GO:0019373	epoxygenase P450 pathway	5/280	31/23210	3.23979352565655e-05	0.00383957406814529	0.00345789625440717	Cyp2a5/Cyp2c40/Cyp2c23/Cyp2c68/Cyp2c69	5
473	module_-1_0	GO:0009081	branched-chain amino acid metabolic process	4/280	16/23210	3.36548031887735e-05	0.00383957406814529	0.00345789625440717	Mccc2/Acat1/Dao/Bckdha	4
474	module_-1_0	GO:0046394	carboxylic acid biosynthetic process	15/280	362/23210	3.75549049260646e-05	0.00406783256059177	0.00366346441693217	Haao/Abhd3/Ggt1/Slc4a1/Lpl/Dhfr/Kynu/Acsm2/Upb1/Acsm1/Gulo/Aldh8a1/Kmo/Fbp1/Agxt2	15
475	module_-1_0	GO:0016053	organic acid biosynthetic process	15/280	363/23210	3.87560266824673e-05	0.00406783256059177	0.00366346441693217	Haao/Abhd3/Ggt1/Slc4a1/Lpl/Dhfr/Kynu/Acsm2/Upb1/Acsm1/Gulo/Aldh8a1/Kmo/Fbp1/Agxt2	15
476	module_-1_0	GO:0043270	positive regulation of ion transport	14/280	322/23210	4.05647969751433e-05	0.00409392412549139	0.00368696231616181	Cltrn/Trdn/Slc6a4/Chrna4/Nos1/Adrb1/Slc18a1/Pdzk1/Kmo/Lrrc52/Scn4b/Plcb1/Casr/Dpp6	14
477	module_-1_0	GO:0001505	regulation of neurotransmitter levels	15/280	372/23210	5.11821236035591e-05	0.00497414416058292	0.00447968294307954	Lin7a/Slc6a4/Dpys/Prkn/Chrna4/Nos1/Upb1/Slc18a1/Kmo/Dmgdh/Ptprn2/Unc13c/Syt9/Nrxn3/Agxt2	15
478	module_-1_0	GO:0006814	sodium ion transport	11/280	211/23210	5.46614420111115e-05	0.00506776884601	0.00456400074586507	Nalcn/Klhl3/Slc13a3/Nos1/Slc5a11/Slc5a2/Slc12a3/Kcnj1/Slc5a12/Scn4b/Plcb1	11
479	module_-1_0	GO:0044106	cellular amine metabolic process	7/280	81/23210	5.60081160572751e-05	0.00506776884601	0.00456400074586507	Haao/Slc7a7/Prkn/Kynu/Kmo/Gpr37/Dmgdh	7
480	module_-1_0	GO:0043648	dicarboxylic acid metabolic process	7/280	86/23210	8.22282245796522e-05	0.00719222870990025	0.00647727593618664	Haao/Folr1/Ggt1/Amdhd1/Dhfr/Kynu/Kmo	7
481	module_-1_0	GO:0010035	response to inorganic substance	17/280	493/23210	0.00011296034216074	0.0095615463816059	0.00861106852804286	Haao/Cyp2a5/Slc4a1/Dhfr/Prkn/Sord/Sucnr1/Cpne4/Gpr37/Kcnj1/Plcb1/Casr/Dlg2/Syt9/Kcnma1/Selenop/Fbp1	17
482	module_-1_0	GO:0009308	amine metabolic process	7/280	91/23210	0.000117689184204706	0.00965051310478586	0.00869119139932776	Haao/Slc7a7/Prkn/Kynu/Kmo/Gpr37/Dmgdh	7
483	module_-1_0	GO:0006790	sulfur compound metabolic process	12/280	272/23210	0.000125165589817727	0.00995256083883987	0.00896321368870166	Ggt1/Sult1c2/Mmut/Kynu/Hyal4/Nox4/Xylt1/Acsm2/Acat1/Acsm1/Pdk2/Spock3	12
484	module_-1_0	GO:0015850	organic hydroxy compound transport	11/280	239/23210	0.000165230191549163	0.0127518830183825	0.0114842656355378	Slc16a7/Slc6a4/Prkn/Apom/Chrna4/Nos1/Slc51a/Slc2a13/Slc18a1/Syt9/Slco1a6	11
485	module_-1_0	GO:0009165	nucleotide biosynthetic process	12/280	285/23210	0.000193127383535574	0.0140872140773374	0.012686856387846	Haao/Slc4a1/Prkn/Kynu/Ak4/Nos1/Idh2/Acat1/Pdk2/Kmo/Gucy2f/Fbp1	12
486	module_-1_0	GO:0035811	negative regulation of urine volume	3/280	10/23210	0.000195762116138101	0.0140872140773374	0.012686856387846	Slc4a1/Slc5a2/Adrb1	3
487	module_-1_0	GO:0006631	fatty acid metabolic process	14/280	376/23210	0.00020813196497811	0.0140872140773374	0.012686856387846	Abhd3/Cyp2a5/Ggt1/Lpl/Akr1c6/Cyp2c40/Cyp2c23/Bdh2/Acsm2/Acat1/Acsm1/Pdk2/Cyp2c68/Cyp2c69	14
488	module_-1_0	GO:0097164	ammonium ion metabolic process	9/280	168/23210	0.000211722969021449	0.0140872140773374	0.012686856387846	Abhd3/Smpdl3a/Akr1c6/Prkn/Lrat/Sptlc3/Gpr37/Dao/Dmgdh	9
489	module_-1_0	GO:0006760	folic acid-containing compound metabolic process	4/280	25/23210	0.000214744117032583	0.0140872140773374	0.012686856387846	Folr1/Sardh/Dhfr/Dmgdh	4
490	module_-1_0	GO:0098810	neurotransmitter reuptake	4/280	25/23210	0.000214744117032583	0.0140872140773374	0.012686856387846	Slc6a4/Prkn/Nos1/Slc18a1	4
491	module_-1_0	GO:1901293	nucleoside phosphate biosynthetic process	12/280	291/23210	0.00023384229343896	0.0149659067800935	0.0134782015088695	Haao/Slc4a1/Prkn/Kynu/Ak4/Nos1/Idh2/Acat1/Pdk2/Kmo/Gucy2f/Fbp1	12
492	module_-1_0	GO:0006568	tryptophan metabolic process	3/280	11/23210	0.000266772906758978	0.0162793513333851	0.0146610814118459	Haao/Kynu/Kmo	3
493	module_-1_0	GO:0006586	indolalkylamine metabolic process	3/280	11/23210	0.000266772906758978	0.0162793513333851	0.0146610814118459	Haao/Kynu/Kmo	3
494	module_-1_0	GO:0007626	locomotory behavior	11/280	254/23210	0.000279378809152891	0.0164232938444929	0.0147907151319346	Prkn/Astn1/Chrna4/Calb1/Gpr37/Slitrk6/Alk/Lsamp/Ppp1r1b/Kcnma1/Selenop	11
495	module_-1_0	GO:0006836	neurotransmitter transport	12/280	297/23210	0.000281649475229489	0.0164232938444929	0.0147907151319346	Lin7a/Slc6a4/Prkn/Chrna4/Nos1/Slc18a1/Kmo/Slc22a2/Ptprn2/Unc13c/Syt9/Nrxn3	12
496	module_-1_0	GO:0006957	complement activation, alternative pathway	3/280	12/23210	0.000352527574195451	0.0201093990149753	0.0181103982624437	C8g/C8a/Cfb	3
497	module_-1_0	GO:0006690	icosanoid metabolic process	7/280	110/23210	0.000381108189079133	0.0212771891094393	0.0191621026759833	Cyp2a5/Ggt1/Akr1c6/Cyp2c40/Cyp2c23/Cyp2c68/Cyp2c69	7
498	module_-1_0	GO:0010038	response to metal ion	11/280	269/23210	0.000453937787463768	0.0243231097258336	0.0219052396239155	Haao/Cyp2a5/Sord/Sucnr1/Cpne4/Kcnj1/Casr/Dlg2/Syt9/Kcnma1/Fbp1	11
499	module_-1_0	GO:0042402	cellular biogenic amine catabolic process	3/280	13/23210	0.000454204411801009	0.0243231097258336	0.0219052396239155	Kynu/Kmo/Dmgdh	3
500	module_-1_0	GO:0006767	water-soluble vitamin metabolic process	4/280	31/23210	0.000504622771928168	0.0264826030707902	0.0238500657469208	Folr1/Dhfr/Kynu/Gulo	4
501	module_-1_0	GO:0006584	catecholamine metabolic process	5/280	56/23210	0.000569707362200386	0.0268460057915604	0.0241773439514012	Prkn/Gpr37/Dao/Kl/Rtl4	5
502	module_-1_0	GO:0009712	catechol-containing compound metabolic process	5/280	56/23210	0.000569707362200386	0.0268460057915604	0.0241773439514012	Prkn/Gpr37/Dao/Kl/Rtl4	5
503	module_-1_0	GO:0019369	arachidonic acid metabolic process	5/280	56/23210	0.000569707362200386	0.0268460057915604	0.0241773439514012	Cyp2a5/Cyp2c40/Cyp2c23/Cyp2c68/Cyp2c69	5
504	module_-1_0	GO:0042558	pteridine-containing compound metabolic process	4/280	32/23210	0.000571280186178071	0.0268460057915604	0.0241773439514012	Folr1/Sardh/Dhfr/Dmgdh	4
505	module_-1_0	GO:0009310	amine catabolic process	3/280	14/23210	0.000572933050429642	0.0268460057915604	0.0241773439514012	Kynu/Kmo/Dmgdh	3
506	module_-1_0	GO:0043650	dicarboxylic acid biosynthetic process	3/280	14/23210	0.000572933050429642	0.0268460057915604	0.0241773439514012	Haao/Kynu/Kmo	3
507	module_-1_0	GO:0009083	branched-chain amino acid catabolic process	3/280	15/23210	0.000709795668130302	0.0321121350547226	0.0289199868412437	Mccc2/Acat1/Bckdha	3
508	module_-1_0	GO:0098917	retrograde trans-synaptic signaling	3/280	15/23210	0.000709795668130302	0.0321121350547226	0.0289199868412437	Nos1/Tenm2/Plcb1	3
509	module_-1_0	GO:0009072	aromatic amino acid family metabolic process	4/280	35/23210	0.000808555762634568	0.0359601749347984	0.0323855073526245	Haao/Amdhd1/Kynu/Kmo	4
510	module_-1_0	GO:0042311	vasodilation	4/280	36/23210	0.000901071767372778	0.0394068719597695	0.035489581013191	Nos1/Adrb1/Casr/Kcnma1	4
511	module_-1_0	GO:0072521	purine-containing compound metabolic process	15/280	490/23210	0.000968453302350369	0.041659368284711	0.0375181650349712	Slc4a1/Mccc2/Prkn/Kynu/Ak4/Nos1/Acsm2/Acat1/Acsm1/Slc17a3/Pdk2/Gucy2f/Slc22a12/Macrod2/Fbp1	15
512	module_-1_0	GO:0009064	glutamine family amino acid metabolic process	5/280	65/23210	0.00112813207590603	0.0477454607609264	0.0429992616368259	Slc7a7/Ggt1/Amdhd1/Nos1/Dao	5
513	module_-1_0	GO:0008207	C21-steroid hormone metabolic process	4/280	39/23210	0.00122306320996153	0.04947142056244	0.0445536501775826	Akr1c6/Hsd3b3/Kcnma1/Gm4450	4
514	module_-1_0	GO:0042415	norepinephrine metabolic process	3/280	18/23210	0.00123932210748761	0.04947142056244	0.0445536501775826	Prkn/Kl/Rtl4	3
515	module_-1_0	GO:0006821	chloride transport	6/280	99/23210	0.00128203376457543	0.04947142056244	0.0445536501775826	Slc4a1/Bsnd/Slc12a3/Gabrb3/Slc26a1/Casr	6
516	module_-1_0	GO:0033865	nucleoside bisphosphate metabolic process	6/280	99/23210	0.00128203376457543	0.04947142056244	0.0445536501775826	Mccc2/Kynu/Acsm2/Acat1/Acsm1/Pdk2	6
517	module_-1_0	GO:0033875	ribonucleoside bisphosphate metabolic process	6/280	99/23210	0.00128203376457543	0.04947142056244	0.0445536501775826	Mccc2/Kynu/Acsm2/Acat1/Acsm1/Pdk2	6
518	module_-1_0	GO:0034032	purine nucleoside bisphosphate metabolic process	6/280	99/23210	0.00128203376457543	0.04947142056244	0.0445536501775826	Mccc2/Kynu/Acsm2/Acat1/Acsm1/Pdk2	6
519	module_0_-1	GO:0006334	nucleosome assembly	16/307	97/23210	1.79661420180087e-13	5.82103001383481e-10	5.46170717347464e-10	H1f4/H1f3/Nap1l5/H4c1/H4c3/H4c8/H4c4/H2bc12/H3c1/H3c2/H3c6/H2bc3/H2bu1-ps/H4c14/H4f16/H3c7	16
520	module_0_-1	GO:0034728	nucleosome organization	17/307	137/23210	3.76655320390719e-12	6.10181619032965e-09	5.72516086993893e-09	H1f4/H1f3/Srcap/Nap1l5/H4c1/H4c3/H4c8/H4c4/H2bc12/H3c1/H3c2/H3c6/H2bc3/H2bu1-ps/H4c14/H4f16/H3c7	17
521	module_0_-1	GO:0031497	chromatin assembly	16/307	121/23210	6.09464025133672e-12	6.58221147144366e-09	6.17590212135454e-09	H1f4/H1f3/Nap1l5/H4c1/H4c3/H4c8/H4c4/H2bc12/H3c1/H3c2/H3c6/H2bc3/H2bu1-ps/H4c14/H4f16/H3c7	16
522	module_0_-1	GO:0006333	chromatin assembly or disassembly	16/307	144/23210	8.9189881161361e-11	7.22438037407024e-08	6.77843096826343e-08	H1f4/H1f3/Nap1l5/H4c1/H4c3/H4c8/H4c4/H2bc12/H3c1/H3c2/H3c6/H2bc3/H2bu1-ps/H4c14/H4f16/H3c7	16
523	module_0_-1	GO:0065004	protein-DNA complex assembly	17/307	172/23210	1.47815379824056e-10	7.96858313701601e-08	7.47669528905206e-08	Bdp1/H1f4/H1f3/Nap1l5/H4c1/H4c3/H4c8/H4c4/H2bc12/H3c1/H3c2/H3c6/H2bc3/H2bu1-ps/H4c14/H4f16/H3c7	17
524	module_0_-1	GO:0006335	DNA replication-dependent nucleosome assembly	9/307	31/23210	1.72160746787383e-10	7.96858313701601e-08	7.47669528905206e-08	H4c1/H4c3/H4c8/H4c4/H3c1/H3c2/H3c6/H4c14/H4f16	9
525	module_0_-1	GO:0034723	DNA replication-dependent nucleosome organization	9/307	31/23210	1.72160746787383e-10	7.96858313701601e-08	7.47669528905206e-08	H4c1/H4c3/H4c8/H4c4/H3c1/H3c2/H3c6/H4c14/H4f16	9
526	module_0_-1	GO:0071824	protein-DNA complex subunit organization	18/307	215/23210	6.48276374307251e-10	2.62551931594437e-07	2.46345022236755e-07	Bdp1/H1f4/H1f3/Srcap/Nap1l5/H4c1/H4c3/H4c8/H4c4/H2bc12/H3c1/H3c2/H3c6/H2bc3/H2bu1-ps/H4c14/H4f16/H3c7	18
527	module_0_-1	GO:0006323	DNA packaging	16/307	169/23210	9.7995883146451e-10	3.52785179327224e-07	3.3100831640579e-07	H1f4/H1f3/Nap1l5/H4c1/H4c3/H4c8/H4c4/H2bc12/H3c1/H3c2/H3c6/H2bc3/H2bu1-ps/H4c14/H4f16/H3c7	16
528	module_0_-1	GO:0071103	DNA conformation change	16/307	210/23210	2.25420307122426e-08	7.30361795076661e-06	6.85277733652176e-06	H1f4/H1f3/Nap1l5/H4c1/H4c3/H4c8/H4c4/H2bc12/H3c1/H3c2/H3c6/H2bc3/H2bu1-ps/H4c14/H4f16/H3c7	16
529	module_0_-1	GO:0051290	protein heterotetramerization	9/307	54/23210	3.47827028650709e-08	1.02450870257118e-05	9.61267424634686e-06	H4c1/H4c3/H4c8/H4c4/H3c1/H3c2/H3c6/H4c14/H4f16	9
530	module_0_-1	GO:0045653	negative regulation of megakaryocyte differentiation	6/307	17/23210	5.58382293696086e-08	1.50763219297943e-05	1.41456847736342e-05	H4c1/H4c3/H4c8/H4c4/H4c14/H4f16	6
531	module_0_-1	GO:0045652	regulation of megakaryocyte differentiation	7/307	31/23210	1.32498884477305e-07	3.30227989004975e-05	3.09843545239236e-05	Rbm15/H4c1/H4c3/H4c8/H4c4/H4c14/H4f16	7
532	module_0_-1	GO:0006336	DNA replication-independent nucleosome assembly	6/307	29/23210	1.87493890931243e-06	0.00043391443329802	0.000407129591736414	H4c1/H4c3/H4c8/H4c4/H4c14/H4f16	6
533	module_0_-1	GO:0034724	DNA replication-independent nucleosome organization	6/307	30/23210	2.31773625378076e-06	0.000500631030816644	0.000469727880766234	H4c1/H4c3/H4c8/H4c4/H4c14/H4f16	6
534	module_0_-1	GO:0030219	megakaryocyte differentiation	7/307	53/23210	6.05494146385198e-06	0.00122612564643003	0.00115043887813188	Rbm15/H4c1/H4c3/H4c8/H4c4/H4c14/H4f16	7
535	module_0_-1	GO:0051291	protein heterooligomerization	11/307	160/23210	9.80569741526425e-06	0.0018688505662033	0.00175348942014137	Chrnb2/Irs1/H4c1/H4c3/H4c8/H4c4/H3c1/H3c2/H3c6/H4c14/H4f16	11
536	module_0_-1	GO:0045638	negative regulation of myeloid cell differentiation	8/307	97/23210	4.45835905095502e-05	0.00802504629171903	0.00752967306383514	Rbm15/H4c1/H4c3/H4c8/H4c4/Zbtb16/H4c14/H4f16	8
537	module_0_-1	GO:0031998	regulation of fatty acid beta-oxidation	4/307	19/23210	9.94536434648196e-05	0.0169594634118955	0.0159125829543711	Mtor/Irs2/Fabp1/Irs1	4
538	module_0_-1	GO:0016358	dendrite development	13/307	294/23210	0.000161259616779551	0.0261240579182873	0.0245114617504918	Sgk1/Cobl/Klf7/Abl2/Chrnb2/Mtor/Lzts1/Grin3a/Trpc5/Hecw2/Fmn1/Prkg1/Rapgef2	13
539	module_0_-1	GO:0032000	positive regulation of fatty acid beta-oxidation	3/307	10/23210	0.000256692657427176	0.0389620091534157	0.036556946859995	Irs2/Fabp1/Irs1	3
540	module_0_-1	GO:1903707	negative regulation of hemopoiesis	9/307	158/23210	0.000264556852276279	0.0389620091534157	0.036556946859995	Notch1/Rbm15/H4c1/H4c3/H4c8/H4c4/Zbtb16/H4c14/H4f16	9
541	module_0_-1	GO:0009410	response to xenobiotic stimulus	11/307	232/23210	0.00028231681757561	0.0397698473454337	0.0373149184969502	Chrnb2/Mtor/Cyp2b10/Rora/Gclc/Htr2a/Ugt1a6a/Slc8a1/Irs1/Gm10639/Cyp2d10	11
542	module_1_-1	GO:0030216	keratinocyte differentiation	12/202	139/23210	3.45139868212529e-09	8.28380996053075e-06	7.54890592752113e-06	Epha2/Lce1g/Ptgs2/Ppl/Lce3d/Lce3c/Sprr2g/Sprr2h/Sprr1b/Sprr2e/Cyp26b1/Lce1d	12
543	module_1_-1	GO:0043588	skin development	16/202	293/23210	6.72114398420344e-09	8.28380996053075e-06	7.54890592752113e-06	Hoxc13/Epha2/Aloxe3/Gal/Lce1g/Ptgs2/Ppl/Lce3d/Lce3c/Sprr2g/Sprr2h/Sprr1b/Sprr2e/Cyp26b1/Krt76/Lce1d	16
544	module_1_-1	GO:0008544	epidermis development	16/202	329/23210	3.4199014619341e-08	2.81001903455585e-05	2.56072621746223e-05	Hoxc13/Epha2/Cst6/Gal/Lce1g/Ptgs2/Ppl/Lce3d/Lce3c/Sprr2g/Sprr2h/Sprr1b/Sprr2e/Cyp26b1/Krt76/Lce1d	16
545	module_1_-1	GO:0018149	peptide cross-linking	8/202	62/23210	6.47658839885177e-08	3.9911976007924e-05	3.6371156955657e-05	Lce1g/Lce3d/Lce3c/Sprr2g/Sprr2h/Sprr1b/Sprr2e/Lce1d	8
546	module_1_-1	GO:0009913	epidermal cell differentiation	12/202	213/23210	3.92602948560583e-07	0.000193553253640367	0.000176382040469112	Epha2/Lce1g/Ptgs2/Ppl/Lce3d/Lce3c/Sprr2g/Sprr2h/Sprr1b/Sprr2e/Cyp26b1/Lce1d	12
547	module_1_-1	GO:0019932	second-messenger-mediated signaling	15/202	427/23210	5.47437670709003e-06	0.00224905643049615	0.00204952980577722	Calcr/Gal/Nppc/Nppb/Calcb/Adm/Adgrg2/Mt2/Mt1/Ptgdr2/Rln1/Mrap/Adgrf1/Bhlha15/Nrg1	15
548	module_1_-1	GO:0031424	keratinization	5/202	35/23210	1.24745599717466e-05	0.00391521269779152	0.00356787184673304	Ppl/Sprr2h/Sprr1b/Sprr2e/Cyp26b1	5
549	module_1_-1	GO:0007188	adenylate cyclase-modulating G protein-coupled receptor signaling pathway	10/202	204/23210	1.27065726500333e-05	0.00391521269779152	0.00356787184673304	Gnat2/Calcr/Calcb/Adm/Adgrg2/Ptgdr2/Akap12/Rln1/Mrap/Adgrf1	10
550	module_1_-1	GO:0071482	cellular response to light stimulus	7/202	98/23210	2.41471956656401e-05	0.00661364859064475	0.00602691409947086	Ercc1/Polk/Cdkn1a/1700007K13Rik/Trp53inp1/Ddias/Grk1	7
551	module_1_-1	GO:0007187	G protein-coupled receptor signaling pathway, coupled to cyclic nucleotide second messenger	10/202	233/23210	3.9728418680867e-05	0.00979305520483371	0.00892425741736528	Gnat2/Calcr/Calcb/Adm/Adgrg2/Ptgdr2/Akap12/Rln1/Mrap/Adgrf1	10
552	module_1_-1	GO:0042573	retinoic acid metabolic process	4/202	25/23210	6.10415369349103e-05	0.0119759242743641	0.0109134717205052	Dhrs9/Cyp3a13/Crabp1/Cyp26b1	4
553	module_1_-1	GO:0034644	cellular response to UV	6/202	78/23210	6.15499274628209e-05	0.0119759242743641	0.0109134717205052	Ercc1/Polk/Cdkn1a/1700007K13Rik/Trp53inp1/Ddias	6
554	module_1_-1	GO:0071478	cellular response to radiation	8/202	154/23210	6.31590326842731e-05	0.0119759242743641	0.0109134717205052	Ercc1/Mdm2/Polk/Cdkn1a/1700007K13Rik/Trp53inp1/Ddias/Grk1	8
555	module_1_-1	GO:0019935	cyclic-nucleotide-mediated signaling	9/202	210/23210	9.79239332999096e-05	0.0161202058084923	0.0146900904004794	Calcr/Gal/Nppc/Nppb/Calcb/Adm/Adgrg2/Mrap/Adgrf1	9
556	module_1_-1	GO:0002526	acute inflammatory response	7/202	122/23210	9.80945586723669e-05	0.0161202058084923	0.0146900904004794	Alox5/Ptgs2/Saa4/Trem1/Saa2/Tac1/Saa1	7
557	module_1_-1	GO:0042445	hormone metabolic process	9/202	218/23210	0.000130010651406552	0.0195533190988478	0.0178186326281376	Gal/Dhrs9/Cyp3a13/Adm/Dkkl1/Apoa1/Crabp1/Cyp26b1/Gcnt4	9
558	module_1_-1	GO:0071294	cellular response to zinc ion	3/202	12/23210	0.000134850476543778	0.0195533190988478	0.0178186326281376	Mt3/Mt2/Mt1	3
559	module_1_-1	GO:0009991	response to extracellular stimulus	12/202	401/23210	0.000218252702767805	0.0298884951290355	0.0272369162401459	Bmp8b/Pdk4/Plec/Cdkn1a/Slc22a3/Fosl1/Dntt/Serpina7/Mt3/Slc16a1/Krt20/Bhlha15	12
560	module_1_-1	GO:0071280	cellular response to copper ion	3/202	15/23210	0.000273570162213647	0.0354921289398232	0.0323434197320733	Mt3/Mt2/Mt1	3
561	module_1_-1	GO:0003018	vascular process in circulatory system	8/202	203/23210	0.000419676839572361	0.0491096469030957	0.0447528500015826	Alox5/Nppc/Fga/Nppb/Adm/Ptgs2/Dusp5/Akap12	8
562	module_1_-1	GO:0031667	response to nutrient levels	11/202	371/23210	0.000430816836009563	0.0491096469030957	0.0447528500015826	Bmp8b/Pdk4/Plec/Cdkn1a/Slc22a3/Dntt/Serpina7/Mt3/Slc16a1/Krt20/Bhlha15	11
563	module_1_-1	GO:0006953	acute-phase response	4/202	41/23210	0.000438301108262923	0.0491096469030957	0.0447528500015826	Ptgs2/Saa4/Saa2/Saa1	4
564	module_-1_1	GO:0042737	drug catabolic process	7/83	152/23210	1.23117655413802e-06	0.00174211482410529	0.00154221063097289	Cyp2e1/Qprt/Dpyd/Hbb-b1/Chia1/Hba-a1/Hbb-bt	7
565	module_-1_1	GO:0051187	cofactor catabolic process	4/83	58/23210	5.56799558751035e-05	0.0393935687816357	0.0348732355217753	Aspdh/Hbb-b1/Hba-a1/Hbb-bt	4
566	module_-1_1	GO:0030098	lymphocyte differentiation	8/83	395/23210	8.49739730234479e-05	0.0400793906093929	0.0354803606659309	Cd3g/Ikzf3/Cd28/Mdk/Sfrp1/Cd3e/Slamf8/5830411N06Rik	8
567	module_-1_1	GO:0045061	thymic T cell selection	3/83	27/23210	0.000121225463826788	0.0428835078287263	0.0379627110404942	Cd3g/Cd28/Cd3e	3
568	module_-1_1	GO:0042744	hydrogen peroxide catabolic process	3/83	30/23210	0.000166967889191601	0.0472519126412232	0.041829850134317	Hbb-b1/Hba-a1/Hbb-bt	3
569	module_-1_1	GO:0045577	regulation of B cell differentiation	3/83	32/23210	0.000202931137507857	0.0478579265956029	0.0423663251990087	Ikzf3/Sfrp1/Slamf8	3
570	module_1_1	GO:0050900	leukocyte migration	7/29	340/23210	1.61003706264022e-07	0.000116566683335152	8.13492410597164e-05	Vcam1/Ccl17/Foxj1/Ccl12/Ccl7/S100a14/Prtn3	7
571	module_1_1	GO:0002548	monocyte chemotaxis	4/29	55/23210	6.41256973340028e-07	0.00023213502434909	0.000162001761685902	Ccl17/Ccl12/Ccl7/S100a14	4
572	module_1_1	GO:0097530	granulocyte migration	5/29	146/23210	9.66776511401755e-07	0.000233315398084957	0.000162825517709769	Ccl17/Ccl12/Ccl7/S100a14/Prtn3	5
573	module_1_1	GO:0071674	mononuclear cell migration	4/29	83/23210	3.37270898228147e-06	0.000610460325792946	0.00042602639776187	Ccl17/Ccl12/Ccl7/S100a14	4
574	module_1_1	GO:0097529	myeloid leukocyte migration	5/29	207/23210	5.36348787355505e-06	0.000776633044090771	0.00054199456406451	Ccl17/Ccl12/Ccl7/S100a14/Prtn3	5
575	module_1_1	GO:0043547	positive regulation of GTPase activity	5/29	217/23210	6.74716411194983e-06	0.000814157802841947	0.000568182241006302	Ccl17/Foxj1/Ccl12/Ccl7/Prtn3	5
576	module_1_1	GO:1990266	neutrophil migration	4/29	119/23210	1.4128792047145e-05	0.00145684933713307	0.0010167020672054	Ccl17/Ccl12/Ccl7/Prtn3	4
577	module_1_1	GO:0071621	granulocyte chemotaxis	4/29	123/23210	1.60977827307521e-05	0.00145684933713307	0.0010167020672054	Ccl17/Ccl12/Ccl7/S100a14	4
578	module_1_1	GO:0043087	regulation of GTPase activity	5/29	295/23210	2.96480359274229e-05	0.00228916170502097	0.00159755396686546	Ccl17/Foxj1/Ccl12/Ccl7/Prtn3	5
579	module_1_1	GO:0060326	cell chemotaxis	5/29	299/23210	3.16182555942123e-05	0.00228916170502097	0.00159755396686546	Vcam1/Ccl17/Ccl12/Ccl7/S100a14	5
580	module_1_1	GO:0048247	lymphocyte chemotaxis	3/29	52/23210	3.71931952217555e-05	0.00244798848550464	0.00170839556999451	Ccl17/Ccl12/Ccl7	3
581	module_1_1	GO:0045620	negative regulation of lymphocyte differentiation	3/29	56/23210	4.64949480447643e-05	0.00280519519870078	0.00195768202293745	Foxj1/Nfkbid/Pglyrp2	3
582	module_1_1	GO:0070098	chemokine-mediated signaling pathway	3/29	60/23210	5.72050016511284e-05	0.00318587855349361	0.00222335229089406	Ccl17/Ccl12/Ccl7	3
583	module_1_1	GO:0033085	negative regulation of T cell differentiation in thymus	2/29	10/23210	6.74127196219665e-05	0.00348620064330741	0.00243294025703338	Foxj1/Nfkbid	2
584	module_1_1	GO:1990868	response to chemokine	3/29	70/23210	9.07429742986196e-05	0.00410611958701254	0.00286556760943009	Ccl17/Ccl12/Ccl7	3
585	module_1_1	GO:1990869	cellular response to chemokine	3/29	70/23210	9.07429742986196e-05	0.00410611958701254	0.00286556760943009	Ccl17/Ccl12/Ccl7	3
586	module_1_1	GO:0030098	lymphocyte differentiation	5/29	395/23210	0.000118043619446692	0.0048488311050264	0.00338388911080644	Tnfsf8/Foxj1/Nfkbid/Adgrg3/Pglyrp2	5
587	module_1_1	GO:0071347	cellular response to interleukin-1	3/29	77/23210	0.00012055104957248	0.0048488311050264	0.00338388911080644	Ccl17/Ccl12/Ccl7	3
588	module_1_1	GO:0030595	leukocyte chemotaxis	4/29	211/23210	0.000131916377910339	0.00502670829510975	0.0035080255621586	Ccl17/Ccl12/Ccl7/S100a14	4
589	module_1_1	GO:0070555	response to interleukin-1	3/29	94/23210	0.000217775555421312	0.00788347510625151	0.00550169824222263	Ccl17/Ccl12/Ccl7	3
590	module_1_1	GO:0072676	lymphocyte migration	3/29	97/23210	0.000238937384983704	0.00823765079658105	0.00574886941314176	Ccl17/Ccl12/Ccl7	3
591	module_1_1	GO:0030593	neutrophil chemotaxis	3/29	100/23210	0.000261388161212218	0.00852007313117212	0.0059459655466162	Ccl17/Ccl12/Ccl7	3
592	module_1_1	GO:1902106	negative regulation of leukocyte differentiation	3/29	102/23210	0.000277087948901939	0.00852007313117212	0.0059459655466162	Foxj1/Nfkbid/Pglyrp2	3
593	module_1_1	GO:0048245	eosinophil chemotaxis	2/29	20/23210	0.000282433363464269	0.00852007313117212	0.0059459655466162	Ccl12/Ccl7	2
594	module_1_1	GO:0071346	cellular response to interferon-gamma	3/29	115/23210	0.000394132710369329	0.0113891296604903	0.00794821494189498	Ccl17/Ccl12/Ccl7	3
595	module_1_1	GO:0072677	eosinophil migration	2/29	24/23210	0.000409001893885012	0.0113891296604903	0.00794821494189498	Ccl12/Ccl7	2
596	module_1_1	GO:0034341	response to interferon-gamma	3/29	137/23210	0.000656969584279397	0.0176165177414179	0.0122941676590297	Ccl17/Ccl12/Ccl7	3
597	module_1_1	GO:0033081	regulation of T cell differentiation in thymus	2/29	31/23210	0.000685352904342601	0.0177212679551444	0.0123672704543026	Foxj1/Nfkbid	2
598	module_1_1	GO:0051250	negative regulation of lymphocyte activation	3/29	152/23210	0.00088798440207806	0.0221689899001557	0.0154712345915597	Foxj1/Nfkbid/Pglyrp2	3
599	module_1_1	GO:0030574	collagen catabolic process	2/29	36/23210	0.00092495461115898	0.0223222379493034	0.0155781829247828	Prtn3/Mmp27	2
600	module_1_1	GO:1903707	negative regulation of hemopoiesis	3/29	158/23210	0.000993097862349979	0.0231936403981092	0.0161863149041762	Foxj1/Nfkbid/Pglyrp2	3
601	module_1_1	GO:0043433	negative regulation of DNA-binding transcription factor activity	3/29	160/23210	0.00102981061294029	0.023299465117774	0.0162601675727414	Foxj1/Nfkbid/Adgrg3	3
602	module_1_1	GO:0071356	cellular response to tumor necrosis factor	3/29	162/23210	0.00106737379959416	0.023417534269884	0.0163425653526379	Ccl17/Ccl12/Ccl7	3
603	module_1_1	GO:0034612	response to tumor necrosis factor	3/29	179/23210	0.00142206557962822	0.0299944655254253	0.0209324563131785	Ccl17/Ccl12/Ccl7	3
604	module_1_1	GO:0002695	negative regulation of leukocyte activation	3/29	182/23210	0.00149143751231397	0.0299944655254253	0.0209324563131785	Foxj1/Nfkbid/Pglyrp2	3
605	module_1_1	GO:0045619	regulation of lymphocyte differentiation	3/29	182/23210	0.00149143751231397	0.0299944655254253	0.0209324563131785	Foxj1/Nfkbid/Pglyrp2	3
606	module_1_1	GO:0045581	negative regulation of T cell differentiation	2/29	47/23210	0.00157365078997022	0.0307925181604984	0.0214893991233487	Foxj1/Nfkbid	2
607	module_1_1	GO:0050866	negative regulation of cell activation	3/29	203/23210	0.00203701035861644	0.0388104078852185	0.0270849022752324	Foxj1/Nfkbid/Pglyrp2	3
608	module_1_1	GO:0070374	positive regulation of ERK1 and ERK2 cascade	3/29	218/23210	0.00249384936648934	0.0462960754189303	0.0323089796468255	Ccl17/Ccl12/Ccl7	3
609	module_1_1	GO:0002683	negative regulation of immune system process	4/29	473/23210	0.0027006474606617	0.0488817190379767	0.0341134416083583	Foxj1/Ccl12/Nfkbid/Pglyrp2	4
