# Supplementary material for: Comprehensive Molecular and Cellular Characterization of Acute Kidney Injury Progression to Renal Fibrosis
Source: Front Immunol. 2021 Oct 29;12:699192. doi: 10.3389/fimmu.2021.699192 (PMC8586649; doi:10.3389/fimmu.2021.699192)
Supplement: Supplementary file 2 [file DataSheet_1.zip › supplement/differential_gene_UUO_vs_Cisplatin.csv]

	baseMean	log2FC_US	lfcSE	stat	pvalue	padj	contrast	gene
ENSMUSG00000000223	2.52805059741812	3.14696942736355	0.552434154946857	5.69655116213132	1.22255216415924e-08	5.55527534969347e-08	US	ENSMUSG00000000223
ENSMUSG00000000244	21.2421111711283	2.9405170103555	0.305588568169569	9.62247059164801	6.42686322260564e-22	7.47402555552644e-21	US	ENSMUSG00000000244
ENSMUSG00000000301	41.7174994671691	3.10482500541699	0.258093547072349	12.0298435998737	2.47629409989581e-33	5.23154302753808e-32	US	ENSMUSG00000000301
ENSMUSG00000000318	71.6463299299688	4.39579597230528	0.251130273028809	17.5040464826835	1.33442924747589e-68	1.19361303569988e-66	US	ENSMUSG00000000318
ENSMUSG00000000386	45.4813822936767	2.50338745912988	0.347383650365812	7.20640553029393	5.74481465220156e-13	3.74662442480579e-12	US	ENSMUSG00000000386
ENSMUSG00000000392	17.4864242374417	2.62298301297144	0.533861882633074	4.91322399725292	8.95908209624823e-07	3.37477943288654e-06	US	ENSMUSG00000000392
ENSMUSG00000000409	55.7732248339508	2.63008693352447	0.220923294599688	11.9049778715738	1.11492878034076e-32	2.28946503710909e-31	US	ENSMUSG00000000409
ENSMUSG00000000486	116.018803469128	2.70665057531638	0.160452144559476	16.8688962229052	7.6207088754049e-64	5.7453612884374e-62	US	ENSMUSG00000000486
ENSMUSG00000000489	1302.6046759535	2.41961066832863	0.0762938957501527	31.7143415543017	9.85543736162261e-221	2.88950472956818e-217	US	ENSMUSG00000000489
ENSMUSG00000000682	322.780013663508	3.19630818809201	0.2625507718903	12.1740574787855	4.27301522165377e-34	9.3881809037284e-33	US	ENSMUSG00000000682
ENSMUSG00000000686	40.2538742871434	-2.72396098086658	0.304729154192575	-8.93895757392862	3.9285862864457e-19	3.92367927102357e-18	US	ENSMUSG00000000686
ENSMUSG00000000706	1.78405551474444	-5.34682332040385	1.241613140328	-4.306352072749	1.65968828174819e-05	5.33295113133091e-05	US	ENSMUSG00000000706
ENSMUSG00000000730	9.11402964617711	4.04902741152024	0.506643578451993	7.99186565019083	1.32911838644324e-15	1.04597217008881e-14	US	ENSMUSG00000000730
ENSMUSG00000000731	4.89173721047555	2.13618772495414	0.437307742583473	4.88486143038363	1.03501618662372e-06	3.86786179244301e-06	US	ENSMUSG00000000731
ENSMUSG00000000753	76.0436115651843	3.08949646653958	0.379994817526217	8.13036474195185	4.28000633779533e-16	3.47603961943384e-15	US	ENSMUSG00000000753
ENSMUSG00000000805	3114.95794861373	2.62990381266495	0.327800449558722	8.0228804329136	1.03293884111956e-15	8.175212117763e-15	US	ENSMUSG00000000805
ENSMUSG00000000861	4.55631316606889	2.45948978496491	0.532055142904979	4.62262195519114	3.78919905489248e-06	1.32081367848676e-05	US	ENSMUSG00000000861
ENSMUSG00000000901	303.629528951928	4.07515190672417	0.178918261547429	22.7766124680565	7.82093350827168e-115	2.82699962305157e-112	US	ENSMUSG00000000901
ENSMUSG00000000948	31.6825812332529	-5.17768544596683	0.815296680151777	-6.35067647399588	2.1437012948356e-10	1.13677343381887e-09	US	ENSMUSG00000000948
ENSMUSG00000000957	1005.2237171854	2.30552793503126	0.138675441387729	16.625351338058	4.56681659959225e-62	3.21345572302508e-60	US	ENSMUSG00000000957
ENSMUSG00000000982	7.07830097281536	2.05936030116564	0.44625956405809	4.61471409696796	3.93636811446036e-06	1.36939941247548e-05	US	ENSMUSG00000000982
ENSMUSG00000001020	12.5177085268437	3.08962018939409	0.638070856849682	4.84212710269879	1.28456549004401e-06	4.74931057668367e-06	US	ENSMUSG00000001020
ENSMUSG00000001128	215.165990481627	3.09903163140847	0.401142752039993	7.7255082278029	1.1140794473103e-14	8.22529781090565e-14	US	ENSMUSG00000001128
ENSMUSG00000001270	2025.70917764215	2.87525300366279	0.152016638128059	18.9140678222385	8.73513396234634e-80	1.08723575407751e-77	US	ENSMUSG00000001270
ENSMUSG00000001281	86.441237414603	3.07609061057647	0.266358504722519	11.5486855348622	7.49580778579867e-31	1.40395445448991e-29	US	ENSMUSG00000001281
ENSMUSG00000001403	87.4604727670225	2.63503058721303	0.294946718135312	8.93392068869931	4.1117214505946e-19	4.09728073704078e-18	US	ENSMUSG00000001403
ENSMUSG00000001444	4.24453807013939	4.43109181105859	0.673058121840273	6.58352030422441	4.59437811497122e-11	2.5614167614567e-10	US	ENSMUSG00000001444
ENSMUSG00000001506	2773.24969802975	2.61842104204535	0.207412243844636	12.6242356454458	1.55241472404609e-36	3.81056440217712e-35	US	ENSMUSG00000001506
ENSMUSG00000001555	309.072204742234	2.63576482705493	0.166791876786488	15.8027170017938	2.979914399427e-56	1.68374735027152e-54	US	ENSMUSG00000001555
ENSMUSG00000001588	47.5417653926073	2.20028344056329	0.237786928761209	9.25317237589989	2.17926584020015e-20	2.33662282508579e-19	US	ENSMUSG00000001588
ENSMUSG00000001622	7.58739309058818	-7.46780713697974	1.05975834075758	-7.04670758395856	1.83200744166655e-12	1.14742891913732e-11	US	ENSMUSG00000001622
ENSMUSG00000001655	2.16268451601356	-5.33823704094051	1.2497598498572	-4.27141025657886	1.94240693806892e-05	6.19536950016012e-05	US	ENSMUSG00000001655
ENSMUSG00000001773	1973.89610598381	-2.3288046857495	0.262266793029558	-8.8795255352325	6.71461502861841e-19	6.60620979717203e-18	US	ENSMUSG00000001773
ENSMUSG00000002012	20.8403147415107	3.11510103947639	0.354998041414609	8.7749809183826	1.709328474201e-18	1.64553266868813e-17	US	ENSMUSG00000002012
ENSMUSG00000002020	198.334270354263	4.15223220704997	0.497354816428405	8.34863174115394	6.90582884336541e-17	5.8895961761436e-16	US	ENSMUSG00000002020
ENSMUSG00000002033	16.9052553464677	5.68679293354776	0.562592411156132	10.1081934643614	5.08125646850745e-24	6.57895556597184e-23	US	ENSMUSG00000002033
ENSMUSG00000002057	2.26934886006294	3.91996954677585	0.740667603839974	5.29248144032878	1.20667719258476e-07	4.99773835830076e-07	US	ENSMUSG00000002057
ENSMUSG00000002104	51.2778674914762	2.86853939141901	0.168707476827388	17.00303653023	7.79741728450787e-65	6.08729141675471e-63	US	ENSMUSG00000002104
ENSMUSG00000002111	199.899143268964	3.0093013083669	0.234194452488176	12.8495840802157	8.64739218516247e-38	2.24144143015601e-36	US	ENSMUSG00000002111
ENSMUSG00000002384	11.7722623565897	-4.65969589156797	0.761930818291441	-6.11564170880619	9.61691789837334e-10	4.84370323696082e-09	US	ENSMUSG00000002384
ENSMUSG00000002699	76.072661415852	2.07570515051913	0.232342213497364	8.93382704448874	4.11520489521996e-19	4.09920390978366e-18	US	ENSMUSG00000002699
ENSMUSG00000002831	313.198843289251	-4.49529880467844	0.72744001042962	-6.17961445648769	6.425833325933e-10	3.27968725231202e-09	US	ENSMUSG00000002831
ENSMUSG00000002908	105.009985164533	2.08377933427964	0.153511260426835	13.5741139020403	5.70292028286814e-42	1.78508846386764e-40	US	ENSMUSG00000002908
ENSMUSG00000002944	9159.92744336406	-2.3119948100432	0.148417602731422	-15.577632083352	1.03311409222164e-54	5.45215631029048e-53	US	ENSMUSG00000002944
ENSMUSG00000002985	10629.0095344295	3.30013123847719	0.164287787589732	20.0875018581323	9.49191748860732e-90	1.60553350494796e-87	US	ENSMUSG00000002985
ENSMUSG00000003119	929.145901689767	-2.24049494404738	0.319588790308228	-7.01055547626226	2.37373796188434e-12	1.47309086548076e-11	US	ENSMUSG00000003119
ENSMUSG00000003206	12.1635602300221	3.70291323062565	0.388449850955818	9.53253868295811	1.53483110479878e-21	1.74793216928465e-20	US	ENSMUSG00000003206
ENSMUSG00000003273	70.9596421594875	2.55491699191924	0.240856998922482	10.6076095083354	2.74686925615622e-26	4.07200219450528e-25	US	ENSMUSG00000003273
ENSMUSG00000003282	32.4082113348523	-2.83990931828235	0.583526510850718	-4.86680427619659	1.13417250076044e-06	4.22047803942542e-06	US	ENSMUSG00000003282
ENSMUSG00000003283	114.937394010403	3.10978539988983	0.279477260040641	11.1271500208554	9.25472978122334e-29	1.57653037273816e-27	US	ENSMUSG00000003283
ENSMUSG00000003354	17.6975498206111	2.03130652564165	0.298345626820102	6.80856812714904	9.85749063736137e-12	5.81510407887446e-11	US	ENSMUSG00000003354
ENSMUSG00000003418	1022.73299508261	-2.37032260335819	0.0981105229008775	-24.1597183795765	5.90203307854239e-129	2.83158085169997e-126	US	ENSMUSG00000003418
ENSMUSG00000003477	12809.5537902421	3.35707868128756	0.21297386845046	15.7628666169834	5.60326773782585e-56	3.11927058645592e-54	US	ENSMUSG00000003477
ENSMUSG00000003484	43.9120372060669	2.3055971437024	0.261908827864547	8.80305243049997	1.33144319905694e-18	1.28975006217017e-17	US	ENSMUSG00000003484
ENSMUSG00000003545	54.6820562835378	-2.87775837483815	0.434352630417957	-6.62539644820159	3.4631743950914e-11	1.95304087974518e-10	US	ENSMUSG00000003545
ENSMUSG00000003549	602.449867487354	-2.39030988215071	0.0955552258954018	-25.0149571596139	4.2031949868934e-138	2.57929549114317e-135	US	ENSMUSG00000003549
ENSMUSG00000003849	2482.27149052193	-3.30824441194302	0.155263161883907	-21.3073363430319	9.70624941937222e-101	2.26653808344225e-98	US	ENSMUSG00000003849
ENSMUSG00000004038	6.37664587189633	-2.41528704680889	0.50998278939726	-4.73601677747494	2.17959552378138e-06	7.83128909123356e-06	US	ENSMUSG00000004038
ENSMUSG00000004098	178.508782698193	2.36528079566578	0.38847110872848	6.0886916491877	1.13837126881977e-09	5.69120929714803e-09	US	ENSMUSG00000004098
ENSMUSG00000004151	460.115127488515	-3.01598347133711	0.192238251078511	-15.6887791811286	1.80493504720219e-55	9.73963621483115e-54	US	ENSMUSG00000004151
ENSMUSG00000004328	77.8059070249155	-4.25244264043312	0.608874602467199	-6.98410251175192	2.86682684997768e-12	1.76662681201217e-11	US	ENSMUSG00000004328
ENSMUSG00000004341	578.099068015164	-2.8106961063817	0.237349212242034	-11.8420283759591	2.36659112516398e-32	4.77790665797261e-31	US	ENSMUSG00000004341
ENSMUSG00000004359	4.89833779629316	6.84794605196528	0.830740121484204	8.24318685816054	1.67683391703025e-16	1.39755579812626e-15	US	ENSMUSG00000004359
ENSMUSG00000004612	15.3934126031634	4.84322419549141	0.596319684159436	8.12185866766808	4.5909777530694e-16	3.72172442304892e-15	US	ENSMUSG00000004612
ENSMUSG00000004654	3.79876333758946	2.69327107070203	0.592533031381678	4.54535178304207	5.48435789141952e-06	1.87844952856811e-05	US	ENSMUSG00000004654
ENSMUSG00000004665	967.171144182034	2.35507565091647	0.138440063372763	17.0115181511814	6.74666269073302e-65	5.28261686707336e-63	US	ENSMUSG00000004665
ENSMUSG00000004698	18.7119017099682	2.60358453894835	0.388668738710864	6.69872382220376	2.10247511586454e-11	1.21025329149908e-10	US	ENSMUSG00000004698
ENSMUSG00000004707	24.8695467151026	3.67232642714779	0.358489422439787	10.2438906067434	1.26062739913968e-24	1.70062245302141e-23	US	ENSMUSG00000004707
ENSMUSG00000004730	264.326874779801	3.51902312630167	0.24486166074856	14.371474552381	7.8149445047936e-47	3.03254324482336e-45	US	ENSMUSG00000004730
ENSMUSG00000004814	3.00098665652301	2.58805880493251	0.596963784558246	4.33536986979482	1.4551523805735e-05	4.71940829230493e-05	US	ENSMUSG00000004814
ENSMUSG00000004902	24.0793643089591	-3.48243679247459	0.743087911154412	-4.6864398413702	2.77998483963611e-06	9.8622559778809e-06	US	ENSMUSG00000004902
ENSMUSG00000004952	204.697405422171	2.97060693896247	0.35969066901668	8.25878232283171	1.47166028481313e-16	1.23044042887719e-15	US	ENSMUSG00000004952
ENSMUSG00000004961	7.17529453721796	2.11977736337807	0.371544585817736	5.70531086790736	1.16130943098362e-08	5.29248220299911e-08	US	ENSMUSG00000004961
ENSMUSG00000005107	607.055747756697	-2.15131533331084	0.116244997558011	-18.5067347284104	1.82216827583093e-76	2.09963119189304e-74	US	ENSMUSG00000005107
ENSMUSG00000005148	100.011885980183	-3.68872179971147	0.411537325154845	-8.96327398328584	3.15178194944939e-19	3.17185622807479e-18	US	ENSMUSG00000005148
ENSMUSG00000005355	12.9934912326809	-7.80234834947821	0.757121607381387	-10.305277611167	6.6698822031808e-25	9.14751464112952e-24	US	ENSMUSG00000005355
ENSMUSG00000005364	136.17850171107	-2.31342079136235	0.395436302577602	-5.85029946993385	4.90688728979394e-09	2.31252071648138e-08	US	ENSMUSG00000005364
ENSMUSG00000005465	44.4549130026722	2.76080174579642	0.290101097964539	9.51668837232011	1.78785710660954e-21	2.02472899021914e-20	US	ENSMUSG00000005465
ENSMUSG00000005514	7578.78571595254	-2.40094409921291	0.11588288472524	-20.7187118693635	2.34885581540138e-95	4.76763526161509e-93	US	ENSMUSG00000005514
ENSMUSG00000005580	350.188359685699	-2.69589787870885	0.292969689687569	-9.20196857764986	3.5145111373666e-20	3.73639828290461e-19	US	ENSMUSG00000005580
ENSMUSG00000005686	1137.63858785592	-2.03773463689406	0.195806458192381	-10.4068816509207	2.30653528116529e-25	3.23392914262001e-24	US	ENSMUSG00000005686
ENSMUSG00000005716	306.889873313984	-4.97294341292235	0.738657996807133	-6.7324031343572	1.66883487791345e-11	9.66327538369589e-11	US	ENSMUSG00000005716
ENSMUSG00000005763	9.32319095922814	2.04304362946801	0.453410086628964	4.50595099164586	6.60763378255403e-06	2.23934796583937e-05	US	ENSMUSG00000005763
ENSMUSG00000005800	10.0450849494161	-2.75420272078509	0.615378081951077	-4.47562693824389	7.61874166255627e-06	2.56194387982506e-05	US	ENSMUSG00000005800
ENSMUSG00000005824	7.52794025505033	2.20220153583156	0.411038401276793	5.35765400262102	8.43094968093558e-08	3.55549735066081e-07	US	ENSMUSG00000005824
ENSMUSG00000005893	597.824999507947	-3.10267504151723	0.245088741766017	-12.6593943857255	9.92621286693275e-37	2.4733048056634e-35	US	ENSMUSG00000005893
ENSMUSG00000006369	232.407974567862	2.14358352838365	0.273542307195327	7.8363875422495	4.63693256549934e-15	3.51796261086346e-14	US	ENSMUSG00000006369
ENSMUSG00000006445	1006.98570613656	-2.23236448638997	0.419576766347932	-5.32051501759939	1.0347390668189e-07	4.31678415117e-07	US	ENSMUSG00000006445
ENSMUSG00000006462	12.6251025064405	-2.84679539092037	0.553837728911542	-5.14012542358784	2.74555137655096e-07	1.0930426097322e-06	US	ENSMUSG00000006462
ENSMUSG00000006570	6.60708917838745	2.7774323811102	0.572042203032766	4.85529278501697	1.20208998568116e-06	4.45937697907615e-06	US	ENSMUSG00000006570
ENSMUSG00000006576	510.818944080287	2.15490613512549	0.353691237949031	6.09261950514032	1.11077863832306e-09	5.55852758001716e-09	US	ENSMUSG00000006576
ENSMUSG00000006587	34.2668977526737	-4.49782945309695	0.411604077261981	-10.9275629216718	8.51033523007012e-28	1.37852802772167e-26	US	ENSMUSG00000006587
ENSMUSG00000006642	17.7506406011617	-2.56932724175075	0.415559720703225	-6.18281107081996	6.29700611806443e-10	3.21951366861783e-09	US	ENSMUSG00000006642
ENSMUSG00000006800	1275.18905748926	-3.48068426260576	0.0882102092626594	-39.4589729658331	0	0	US	ENSMUSG00000006800
ENSMUSG00000007039	721.778302337177	2.53756477330029	0.128754562005218	19.7085426238913	1.82137218201474e-86	2.77806634490305e-84	US	ENSMUSG00000007039
ENSMUSG00000007207	67.005636876656	2.59082525676819	0.418828100289588	6.18589167005947	6.17524056435993e-10	3.15970666611917e-09	US	ENSMUSG00000007207
ENSMUSG00000007617	379.430535639358	-2.92797777965738	0.183433164508144	-15.9620959901577	2.34714758846907e-57	1.38245945127083e-55	US	ENSMUSG00000007617
ENSMUSG00000007888	331.988185496519	3.10026960330887	0.517608785961878	5.98960003653648	2.1035771083368e-09	1.02525100032662e-08	US	ENSMUSG00000007888
ENSMUSG00000008193	34.1510214984658	4.68136902274584	0.361227450038302	12.9596159490356	2.07282702115436e-38	5.49705393037187e-37	US	ENSMUSG00000008193
ENSMUSG00000008307	102.709052395304	-4.53092559790116	0.696864603859853	-6.5018736391616	7.93257219421561e-11	4.34087064472765e-10	US	ENSMUSG00000008307
ENSMUSG00000008318	38.7042387907151	2.04143659338807	0.338387823402207	6.03283112513662	1.61111760079091e-09	7.94330346264384e-09	US	ENSMUSG00000008318
ENSMUSG00000008461	10.4096843568815	2.6549170242423	0.447715322384014	5.92992218828985	3.03078270388915e-09	1.45485288716614e-08	US	ENSMUSG00000008461
ENSMUSG00000008496	82.2203720960895	3.59233235557611	0.250802885089763	14.3233294716303	1.56444859732443e-46	5.95686942822506e-45	US	ENSMUSG00000008496
ENSMUSG00000008658	46.9932640790813	3.4116668793837	0.33205325952525	10.2744568273821	9.18604194605873e-25	1.24751461055405e-23	US	ENSMUSG00000008658
ENSMUSG00000009108	9.86059323595471	-2.77165955160603	0.583237674377351	-4.75219567145585	2.01219498602453e-06	7.26543364754095e-06	US	ENSMUSG00000009108
ENSMUSG00000009185	26.719180287914	4.39777277123836	1.00945470485601	4.35658256886887	1.32108871240461e-05	4.31003559028442e-05	US	ENSMUSG00000009185
ENSMUSG00000009628	9.14895636890886	-2.42982019397557	0.519312417314239	-4.67891795567305	2.88392803702175e-06	1.02008323207631e-05	US	ENSMUSG00000009628
ENSMUSG00000009646	21.7642750357838	3.3255102875963	0.483692995622832	6.87525004019167	6.18812223285516e-12	3.70599140622672e-11	US	ENSMUSG00000009646
ENSMUSG00000009731	26.7035714957153	2.13071488381058	0.331610996950356	6.4253444650678	1.31571232574122e-10	7.07802265837583e-10	US	ENSMUSG00000009731
ENSMUSG00000010051	142.825280829792	-2.12172965713923	0.249476084995066	-8.50474167566481	1.82000385357679e-17	1.61318245496576e-16	US	ENSMUSG00000010051
ENSMUSG00000010064	1441.92553228158	-2.64208078569398	0.17508481358428	-15.0902909944395	1.87613060237364e-51	8.68516810611108e-50	US	ENSMUSG00000010064
ENSMUSG00000010142	36.4408568881149	3.53599842518193	0.395226267348172	8.94676978052909	3.66036607750478e-19	3.66411531438235e-18	US	ENSMUSG00000010142
ENSMUSG00000010307	881.093751860882	2.0003698615435	0.233174390975504	8.57885745160434	9.58201342170556e-18	8.69764665148072e-17	US	ENSMUSG00000010307
ENSMUSG00000011256	141.013628547528	2.09241246724504	0.265296687744565	7.88706592997372	3.09373985121771e-15	2.37724267484221e-14	US	ENSMUSG00000011256
ENSMUSG00000011752	3727.59698284475	-2.25323036175021	0.246066847130673	-9.15698473006253	5.33676223779268e-20	5.63059356931769e-19	US	ENSMUSG00000011752
ENSMUSG00000012017	613.367135159281	2.74421772093043	0.176971187215852	15.5065791449051	3.13122550567847e-54	1.62965774000666e-52	US	ENSMUSG00000012017
ENSMUSG00000013091	13.7563101935162	-2.4598726851369	0.447566052355559	-5.49611095879699	3.88258266978689e-08	1.68641496144307e-07	US	ENSMUSG00000013091
ENSMUSG00000013155	162.374114660916	2.16747242466611	0.1245031366024	17.408978470863	7.05312258474452e-68	6.12206400143598e-66	US	ENSMUSG00000013155
ENSMUSG00000013415	121.611240976009	-2.10892176317782	0.260231218965628	-8.10403060616788	5.31677214543751e-16	4.28770374699449e-15	US	ENSMUSG00000013415
ENSMUSG00000013483	168.762386865817	-2.39167287830951	0.227642121149627	-10.5062844531197	8.08150468493116e-26	1.16337514523338e-24	US	ENSMUSG00000013483
ENSMUSG00000013523	5.63715102652709	2.87352223566852	0.607581810051191	4.7294408557531	2.25139028350326e-06	8.07824794816433e-06	US	ENSMUSG00000013523
ENSMUSG00000013707	69.4004219498066	2.96529268351999	0.371369355432346	7.98475329249451	1.40803621122691e-15	1.10642797813117e-14	US	ENSMUSG00000013707
ENSMUSG00000014444	2089.32746478363	-2.42373620430388	0.234794391429561	-10.3228028129071	5.55766437346529e-25	7.66597437650959e-24	US	ENSMUSG00000014444
ENSMUSG00000014453	2.39718502001464	2.82419298105829	0.600311114701343	4.70454887789865	2.54427908869504e-06	9.06139726189717e-06	US	ENSMUSG00000014453
ENSMUSG00000014547	153.733332858583	-3.31194299898745	0.292484839543979	-11.3234689502238	1.00418053387157e-29	1.78553313660843e-28	US	ENSMUSG00000014547
ENSMUSG00000014786	70.4803165333006	2.27090321131162	0.310476398685808	7.31425390439965	2.58815360121344e-13	1.73202153373621e-12	US	ENSMUSG00000014786
ENSMUSG00000015090	206.541825593832	4.59722771984431	0.281810879488963	16.3131662204843	7.95596995660198e-60	5.15808794213407e-58	US	ENSMUSG00000015090
ENSMUSG00000015314	4.01684715601081	2.63883532012645	0.422227853107214	6.24978977750287	4.11005513625218e-10	2.1348823795332e-09	US	ENSMUSG00000015314
ENSMUSG00000015355	77.4181344834138	3.59352969758749	0.356824817033772	10.0708513703165	7.43318297851236e-24	9.55845025604316e-23	US	ENSMUSG00000015355
ENSMUSG00000015396	105.95388601806	4.71847416797669	0.22274090841861	21.1836891636852	1.35032042611748e-99	3.09833957251843e-97	US	ENSMUSG00000015396
ENSMUSG00000015437	2.85157714190121	3.66468936745937	0.782227829250667	4.68493862072121	2.80043841969794e-06	9.9294771003184e-06	US	ENSMUSG00000015437
ENSMUSG00000015452	71.9423770174615	2.4580646840184	0.457479931686204	5.37305467140019	7.74138442596385e-08	3.27463787829285e-07	US	ENSMUSG00000015452
ENSMUSG00000015467	45.8413206569001	2.60500519520923	0.517721919299744	5.03166873585859	4.86228891705334e-07	1.88567339292014e-06	US	ENSMUSG00000015467
ENSMUSG00000015476	33.0923086156781	2.25341968028576	0.237753436978231	9.47796889469189	2.592805479663e-21	2.90762253259106e-20	US	ENSMUSG00000015476
ENSMUSG00000015599	110.696622924111	-2.50131595951019	0.284897812310448	-8.77969521501469	1.63918248036465e-18	1.58031085529346e-17	US	ENSMUSG00000015599
ENSMUSG00000015653	6108.08829125843	-2.41527384468116	0.0803533330057118	-30.0581662805384	1.70768531476952e-198	2.81629327505145e-195	US	ENSMUSG00000015653
ENSMUSG00000015745	632.043898579025	2.14891964141816	0.0801819909118072	26.8005273625817	3.18582376501036e-158	3.23324352643571e-155	US	ENSMUSG00000015745
ENSMUSG00000015852	168.113142655967	9.00789247512691	0.54034865492604	16.6705189196036	2.14722333779785e-62	1.52308554339978e-60	US	ENSMUSG00000015852
ENSMUSG00000015947	155.150651767379	3.79160989734135	0.350322962850849	10.8231840313466	2.67325710735572e-27	4.20878492194483e-26	US	ENSMUSG00000015947
ENSMUSG00000015950	129.906910300684	2.57388444581507	0.234276538275109	10.9865224437992	4.43693788148699e-28	7.32191869160707e-27	US	ENSMUSG00000015950
ENSMUSG00000015957	40.8263903362347	2.77396056249302	0.620524321239188	4.47034945697764	7.80918953209405e-06	2.62182039052067e-05	US	ENSMUSG00000015957
ENSMUSG00000016206	104.503462389274	2.30765636362892	0.157300160229449	14.6704005912188	9.97543860811931e-49	4.13870909673654e-47	US	ENSMUSG00000016206
ENSMUSG00000016239	219.094938121324	-4.49427375224661	0.440733004203539	-10.1972707044446	2.03922526335259e-24	2.71078272161636e-23	US	ENSMUSG00000016239
ENSMUSG00000016283	7.60780195883667	4.61833038325963	0.512104436422197	9.01833699298811	1.90966096409687e-19	1.94857787546884e-18	US	ENSMUSG00000016283
ENSMUSG00000016346	7.17215828176149	-7.06613883952637	1.24200811454038	-5.6892855664967	1.27571975443046e-08	5.78789841130614e-08	US	ENSMUSG00000016346
ENSMUSG00000016763	105.857289128988	4.1549112461178	0.639891041551061	6.49315426583646	8.40575359385845e-11	4.58743785069582e-10	US	ENSMUSG00000016763
ENSMUSG00000017002	93.7629265176989	-4.43294394147474	0.490198297190278	-9.0431647088199	1.52200293170585e-19	1.55783907521032e-18	US	ENSMUSG00000017002
ENSMUSG00000017204	12.7373638401371	-5.51897803540987	0.555163901798314	-9.94116875670864	2.75574658266973e-23	3.43647850079897e-22	US	ENSMUSG00000017204
ENSMUSG00000017417	9.69555327924594	2.59966015922892	0.435050626200927	5.97553480598434	2.2933656673148e-09	1.11445745604854e-08	US	ENSMUSG00000017417
ENSMUSG00000017652	120.641922222111	3.12573713464843	0.166703302080158	18.7503012576526	1.92497513312468e-78	2.30883267444368e-76	US	ENSMUSG00000017652
ENSMUSG00000017688	153.656330723762	-2.48308409236648	0.174665222098992	-14.2162478742287	7.26448456576554e-46	2.69224654827044e-44	US	ENSMUSG00000017688
ENSMUSG00000017713	321.469414690044	2.20361493864228	0.116480658144773	18.9182905878109	8.06273383461916e-80	1.00830027343173e-77	US	ENSMUSG00000017713
ENSMUSG00000017716	97.162855879624	2.57086867841915	0.249886441397095	10.2881479445048	7.96944668194461e-25	1.08958440205426e-23	US	ENSMUSG00000017716
ENSMUSG00000017724	125.587235147474	-2.00141219625773	0.203105746487992	-9.85404022714867	6.58427338164468e-23	8.08841814345709e-22	US	ENSMUSG00000017724
ENSMUSG00000017754	218.953235175032	2.71311172099748	0.201407333269565	13.4707692960029	2.32431593749294e-41	7.04962352214095e-40	US	ENSMUSG00000017754
ENSMUSG00000018008	392.286241402231	3.49642572678742	0.177668528653089	19.6794882768149	3.23249634380553e-86	4.87405034422837e-84	US	ENSMUSG00000018008
ENSMUSG00000018126	1590.18490249978	2.1802277490915	0.13096031296817	16.6480035033316	3.12866906303066e-62	2.20738477449706e-60	US	ENSMUSG00000018126
ENSMUSG00000018168	8.31293929406925	2.32564311817797	0.489697492074275	4.74914239059495	2.04281078453384e-06	7.37194313067485e-06	US	ENSMUSG00000018168
ENSMUSG00000018169	133.218799977001	2.10167769744251	0.182643649069223	11.5069848207313	1.21657881070952e-30	2.26069472381635e-29	US	ENSMUSG00000018169
ENSMUSG00000018543	4.0099887831271	-4.10892676636478	0.737323895317832	-5.57275682024869	2.50739460674618e-08	1.10992486979049e-07	US	ENSMUSG00000018543
ENSMUSG00000018623	186.49215872625	5.03064540228302	0.362867219299383	13.8635984038351	1.0526215632674e-43	3.54732122476843e-42	US	ENSMUSG00000018623
ENSMUSG00000018776	2.66401615269603	-4.20558016268989	0.971796726741858	-4.32763359554619	1.5071992674971e-05	4.87801632177675e-05	US	ENSMUSG00000018776
ENSMUSG00000018819	356.685266173572	3.0680816317132	0.216931043479371	14.1431193180286	2.05949181650293e-45	7.46480914314049e-44	US	ENSMUSG00000018819
ENSMUSG00000018846	2703.87146520031	-2.6880651905402	0.13336688267918	-20.1554174210284	2.41215750157673e-90	4.16010457477811e-88	US	ENSMUSG00000018846
ENSMUSG00000018865	44.4811975176768	5.57799683390845	0.284529028347648	19.6043154763564	1.42050715598976e-85	2.08238457361676e-83	US	ENSMUSG00000018865
ENSMUSG00000018930	8.4619640957973	3.53559395457262	0.49008159802278	7.21429649437333	5.42135169560416e-13	3.53916890628171e-12	US	ENSMUSG00000018930
ENSMUSG00000018986	39.8754928024521	-3.3931427061439	0.318901646638219	-10.6400915201083	1.93938756207613e-26	2.91759518817005e-25	US	ENSMUSG00000018986
ENSMUSG00000019368	10.2613656182779	-5.74098603571716	0.805872450001124	-7.12393882643482	1.0488561010965e-12	6.68829529715646e-12	US	ENSMUSG00000019368
ENSMUSG00000019467	259.874942480329	3.07831519656771	0.263633406088067	11.6764989772935	1.68076567985718e-31	3.26105617605819e-30	US	ENSMUSG00000019467
ENSMUSG00000019539	701.117629436109	2.92375347965307	0.162813135577449	17.9577247823611	4.17576678527785e-72	4.14232925425288e-70	US	ENSMUSG00000019539
ENSMUSG00000019577	2381.52489296162	-2.61019538575065	0.332859096137705	-7.84174269544613	4.44336132416445e-15	3.37692901096565e-14	US	ENSMUSG00000019577
ENSMUSG00000019726	451.32255618832	-2.80728603212817	0.479194396748609	-5.85834486207672	4.67503053804192e-09	2.20522042916182e-08	US	ENSMUSG00000019726
ENSMUSG00000019737	998.344610890927	2.21621219742672	0.11343986105832	19.5364502102779	5.37959492956154e-85	7.84261720477018e-83	US	ENSMUSG00000019737
ENSMUSG00000019848	24.8067649820101	-3.78059849003446	0.732182383172252	-5.16346552023642	2.42419252101523e-07	9.72057093349694e-07	US	ENSMUSG00000019848
ENSMUSG00000019851	2638.63899476298	-2.46620749795524	0.167845886771383	-14.6932852832693	7.11775173915541e-49	2.97648359970038e-47	US	ENSMUSG00000019851
ENSMUSG00000019852	94.9817831154781	-4.75156702645668	0.532474676696392	-8.92355493022995	4.51555642477152e-19	4.47939802182128e-18	US	ENSMUSG00000019852
ENSMUSG00000019883	286.675092105491	-2.22402457120634	0.227052523262108	-9.79519865823708	1.18065102899022e-22	1.4290751698149e-21	US	ENSMUSG00000019883
ENSMUSG00000019888	15.8549932997426	-2.00931104157992	0.324247387576389	-6.19684573744345	5.76059095602248e-10	2.95844129148628e-09	US	ENSMUSG00000019888
ENSMUSG00000019933	6.25723670949061	3.37638959087926	0.61481668377133	5.49170131520869	3.98080215127871e-08	1.72643399152362e-07	US	ENSMUSG00000019933
ENSMUSG00000019935	8.81254228114731	-2.99138004844127	0.468915298292033	-6.37936117532741	1.77828200480616e-10	9.48333210606711e-10	US	ENSMUSG00000019935
ENSMUSG00000019942	119.63969470158	2.56065724455829	0.202374303008158	12.6530750519994	1.07580170749208e-36	2.67047786035688e-35	US	ENSMUSG00000019942
ENSMUSG00000019947	593.475981231234	-2.88839669165364	0.25356612798002	-11.391098309003	4.63115046095964e-30	8.37574826685003e-29	US	ENSMUSG00000019947
ENSMUSG00000019970	2402.40036625099	-2.32083443331732	0.339678270515103	-6.83244892232262	8.34771330683444e-12	4.9543659700279e-11	US	ENSMUSG00000019970
ENSMUSG00000020000	11.7410093662166	4.29586679359173	0.436810977417711	9.83461271735327	7.98743302149281e-23	9.77571406021015e-22	US	ENSMUSG00000020000
ENSMUSG00000020038	175.245927653791	-2.31448258971314	0.338323650498545	-6.84103102547687	7.86252241627393e-12	4.67797923333078e-11	US	ENSMUSG00000020038
ENSMUSG00000020044	22804.8541729348	-2.29391912268525	0.169819598230371	-13.5079763854664	1.40325808346145e-41	4.31056706033728e-40	US	ENSMUSG00000020044
ENSMUSG00000020053	203.762256898455	2.46080459151112	0.273362684043839	9.00197698935561	2.21689030225678e-19	2.25422290580538e-18	US	ENSMUSG00000020053
ENSMUSG00000020122	1899.09108971052	-2.10352397787099	0.27760379899211	-7.57743224519336	3.52460978753112e-14	2.51158191908138e-13	US	ENSMUSG00000020122
ENSMUSG00000020143	104.730748665494	2.19847180435589	0.328250143945699	6.69755016076878	2.11942491364675e-11	1.21921223449742e-10	US	ENSMUSG00000020143
ENSMUSG00000020169	20.7970864180722	-3.77321362337557	0.429201443952981	-8.79124168041924	1.47915990014902e-18	1.42864539843456e-17	US	ENSMUSG00000020169
ENSMUSG00000020173	1676.9853218187	-2.24583030949151	0.110603765092545	-20.3051885947315	1.15699120434539e-91	2.10288908967812e-89	US	ENSMUSG00000020173
ENSMUSG00000020175	169.211705953699	2.40718077788396	0.173147606810771	13.9024779043854	6.11858653321822e-44	2.08863056729663e-42	US	ENSMUSG00000020175
ENSMUSG00000020184	2472.57816901219	-2.41336633186126	0.0839167451645197	-28.7590555035211	6.97896565051024e-182	1.08325862717655e-178	US	ENSMUSG00000020184
ENSMUSG00000020216	6.61825472483427	2.59870350132491	0.44977723250766	5.77775688386063	7.57030875305082e-09	3.51006390909773e-08	US	ENSMUSG00000020216
ENSMUSG00000020220	3139.15121136787	-2.26588924428994	0.416483164826629	-5.44053021983055	5.31222273591394e-08	2.27739433521626e-07	US	ENSMUSG00000020220
ENSMUSG00000020250	7289.99409034996	-2.33346991141409	0.0563530598167794	-41.4080427753328	0	0	US	ENSMUSG00000020250
ENSMUSG00000020303	167.993235225366	3.52992150937199	0.219805712509055	16.0592801209685	4.92230825683219e-58	2.95865485132189e-56	US	ENSMUSG00000020303
ENSMUSG00000020310	11.7147330363807	4.53326633717323	0.44940521856635	10.0872578908514	6.29021176190831e-24	8.11013108685856e-23	US	ENSMUSG00000020310
ENSMUSG00000020312	25.4639419773747	2.31033156856338	0.300736255994879	7.68225154935335	1.56316506207734e-14	1.14005628781191e-13	US	ENSMUSG00000020312
ENSMUSG00000020326	11620.6881087243	-4.00363240144471	0.149837817618974	-26.7197725184814	2.77360217077945e-157	2.61382287429847e-154	US	ENSMUSG00000020326
ENSMUSG00000020333	5.74983805462677	-2.38317313898345	0.568806780148214	-4.18977625119459	2.79229652807588e-05	8.72925560008185e-05	US	ENSMUSG00000020333
ENSMUSG00000020388	158.751881595156	4.20372225188034	0.25030459392311	16.7944270857916	2.68080541976603e-63	1.94871660086408e-61	US	ENSMUSG00000020388
ENSMUSG00000020395	12.4720558787773	2.75672219832794	0.399029242854172	6.90857185957021	4.89556991334293e-12	2.95672701541267e-11	US	ENSMUSG00000020395
ENSMUSG00000020411	25.8362340111962	-4.12424862441109	0.424801896533637	-9.70863985793086	2.77008780521466e-22	3.28218710894474e-21	US	ENSMUSG00000020411
ENSMUSG00000020423	2585.26254154875	-2.41190680490641	0.215534944503713	-11.1903283732484	4.5474638631069e-29	7.85300582171478e-28	US	ENSMUSG00000020423
ENSMUSG00000020429	160.844148668205	2.28696500144937	0.416466175912759	5.49135832324699	3.98854207156902e-08	1.72902348681603e-07	US	ENSMUSG00000020429
ENSMUSG00000020434	45.0389626087618	-2.50921640040897	0.249530162836297	-10.0557638879718	8.66468137306562e-24	1.11149707044765e-22	US	ENSMUSG00000020434
ENSMUSG00000020437	114.5447063171	2.65167640492951	0.31299915095744	8.47183258107326	2.41562158246326e-17	2.12540869277953e-16	US	ENSMUSG00000020437
ENSMUSG00000020486	803.43801440951	2.68665457062167	0.141590904293929	18.9747680758111	2.75725547612986e-80	3.51476812795355e-78	US	ENSMUSG00000020486
ENSMUSG00000020593	2054.29936399919	-2.30156382165749	0.191439914183241	-12.0223822261773	2.71042807665021e-33	5.71703162738362e-32	US	ENSMUSG00000020593
ENSMUSG00000020598	172.023170157197	-4.08959475088901	0.38723513024404	-10.5610117251286	4.51766134882363e-26	6.60795620905815e-25	US	ENSMUSG00000020598
ENSMUSG00000020604	957.101035577785	2.21622636334406	0.156532370383861	14.1582623319973	1.66049451375301e-45	6.04900607308154e-44	US	ENSMUSG00000020604
ENSMUSG00000020609	5756.76889606512	-3.40293891112879	0.355930474489927	-9.56068433310028	1.16980601019968e-21	1.34265642414698e-20	US	ENSMUSG00000020609
ENSMUSG00000020634	2098.69265156702	-2.72633929154577	0.165000437411711	-16.5232246308716	2.49684128541823e-61	1.7112766493073e-59	US	ENSMUSG00000020634
ENSMUSG00000020635	41.3841638233204	2.63976114859903	0.206762597692972	12.7671115475096	2.50270554621565e-37	6.34989338923003e-36	US	ENSMUSG00000020635
ENSMUSG00000020695	1361.62928137483	2.46246252553663	0.273698622771755	8.99698544552104	2.32000300700376e-19	2.35725526938037e-18	US	ENSMUSG00000020695
ENSMUSG00000020777	28014.9610963841	-2.58560921250885	0.160195745489487	-16.1403113709941	1.32869338143131e-58	8.19164305042712e-57	US	ENSMUSG00000020777
ENSMUSG00000020808	36.3318467448177	2.68936331435125	0.290017919338583	9.27309360912812	1.80823612918677e-20	1.9475072139123e-19	US	ENSMUSG00000020808
ENSMUSG00000020826	16.933876272821	2.86811989282897	0.365991013981266	7.83658555337039	4.62962951344652e-15	3.51444286453721e-14	US	ENSMUSG00000020826
ENSMUSG00000020892	20.9039131192066	-3.70732647261801	0.580999765674289	-6.38094314601902	1.76000645182502e-10	9.38966644648336e-10	US	ENSMUSG00000020892
ENSMUSG00000020901	71.4906442278366	2.19254225534279	0.332021756433304	6.60361019378929	4.01263778184451e-11	2.24944706075061e-10	US	ENSMUSG00000020901
ENSMUSG00000020948	125.742654344474	-3.35064153834004	0.296290236903854	-11.3086464588009	1.18909694511653e-29	2.10440651179006e-28	US	ENSMUSG00000020948
ENSMUSG00000020961	372.601366187621	-3.52887911922553	0.192220064433821	-18.3585367616006	2.82106528175944e-75	3.12770796595741e-73	US	ENSMUSG00000020961
ENSMUSG00000020992	80.3911934855354	-2.73890171436505	0.336654949012745	-8.1356347868849	4.09785427886861e-16	3.33631844666788e-15	US	ENSMUSG00000020992
ENSMUSG00000021070	34.7891297254682	-2.18554450093186	0.38268657492062	-5.71105610742995	1.12277219021143e-08	5.1203922888194e-08	US	ENSMUSG00000021070
ENSMUSG00000021078	2.78830225138334	-3.98191301077082	0.820466309939159	-4.85323158615263	1.21465706073521e-06	4.50283167485528e-06	US	ENSMUSG00000021078
ENSMUSG00000021087	59.6810511521563	2.23912047831715	0.445180940893964	5.02968629748793	4.91282955516466e-07	1.90303631051277e-06	US	ENSMUSG00000021087
ENSMUSG00000021125	809.767886611632	-2.07410522310061	0.203329379194585	-10.2007158597366	1.96816425196387e-24	2.6202800260631e-23	US	ENSMUSG00000021125
ENSMUSG00000021135	26.3447139220057	-3.80370706661645	0.687949176021274	-5.5290524346799	3.21965108628886e-08	1.40890436507304e-07	US	ENSMUSG00000021135
ENSMUSG00000021200	51.0305455141005	2.9538420406258	0.242724809297684	12.1695101921087	4.51785363131857e-34	9.90535820024223e-33	US	ENSMUSG00000021200
ENSMUSG00000021208	20.9041128285465	-3.51588029298464	0.410249640015298	-8.57009964189983	1.03395537238308e-17	9.36915536094515e-17	US	ENSMUSG00000021208
ENSMUSG00000021223	107.997953996316	-2.85133373845528	0.295417169268769	-9.65188904054915	4.82584357536029e-22	5.64198203026283e-21	US	ENSMUSG00000021223
ENSMUSG00000021259	43.7198868964606	3.00451128741024	0.348916046612399	8.61098627185775	7.2434664476847e-18	6.62277717099987e-17	US	ENSMUSG00000021259
ENSMUSG00000021298	40.5091782815588	3.43787970964487	0.287297543250283	11.9662690837906	5.33752101695757e-33	1.11320584592001e-31	US	ENSMUSG00000021298
ENSMUSG00000021423	218.222298052007	4.25604699856111	0.346597460932482	12.2795100319278	1.1670288730233e-34	2.64329535385973e-33	US	ENSMUSG00000021423
ENSMUSG00000021457	142.401627369902	2.3441351868668	0.362892092469321	6.45959290795231	1.04985015593871e-10	5.69656509659775e-10	US	ENSMUSG00000021457
ENSMUSG00000021490	81289.7333906615	2.14649063425893	0.28930368532807	7.41950670909987	1.17557345605072e-13	8.06548538346606e-13	US	ENSMUSG00000021490
ENSMUSG00000021496	318.332323794675	2.3205331071998	0.1168482078415	19.8593812439769	9.14300382577325e-88	1.46216025424654e-85	US	ENSMUSG00000021496
ENSMUSG00000021508	704.850849582845	2.11680987576333	0.206573830219167	10.2472315758365	1.21781622659332e-24	1.64455050005722e-23	US	ENSMUSG00000021508
ENSMUSG00000021534	2.84760618566232	3.03182188864808	0.636807153418881	4.76097335334706	1.92661487853036e-06	6.97456260114975e-06	US	ENSMUSG00000021534
ENSMUSG00000021539	2.8682178609181	-3.46998198229015	0.749901514056504	-4.62725026853151	3.7055263433452e-06	1.29352723405013e-05	US	ENSMUSG00000021539
ENSMUSG00000021566	52.207880605172	-5.21660150142479	0.598224984564454	-8.72013312052289	2.77874898147852e-18	2.63088802921686e-17	US	ENSMUSG00000021566
ENSMUSG00000021567	152.131549967668	3.92790848342334	0.382041245403631	10.2813728378292	8.5500938669533e-25	1.16354474918668e-23	US	ENSMUSG00000021567
ENSMUSG00000021620	4075.83337539266	-2.11968364611499	0.107612646737728	-19.6973470161092	2.27218502626466e-86	3.44575553379572e-84	US	ENSMUSG00000021620
ENSMUSG00000021624	47.3039696611673	2.57717948732993	0.25800519017731	9.98886683465089	1.70519849392844e-23	2.15390486640928e-22	US	ENSMUSG00000021624
ENSMUSG00000021643	171.333105558472	3.0468710707988	0.18135276234666	16.8007976904958	2.40783912312928e-63	1.75512847906111e-61	US	ENSMUSG00000021643
ENSMUSG00000021668	458.058746587925	-2.41230864202017	0.16477530015286	-14.6399893660172	1.56092641722273e-48	6.4056244745344e-47	US	ENSMUSG00000021668
ENSMUSG00000021676	2030.01831625618	-2.0574467458961	0.144512281314982	-14.2371757415666	5.38601496197638e-46	2.0101948628242e-44	US	ENSMUSG00000021676
ENSMUSG00000021699	558.521660435654	-2.96803873237523	0.274167650672469	-10.8256343339388	2.60270654378148e-27	4.10260558965124e-26	US	ENSMUSG00000021699
ENSMUSG00000021701	965.991733516226	-2.10695182736653	0.106612552590406	-19.7626993836383	6.23780133523319e-87	9.85609963070648e-85	US	ENSMUSG00000021701
ENSMUSG00000021702	40.4912160562713	3.60758635304766	0.724562863242332	4.97898324088009	6.39191766774717e-07	2.44581687208301e-06	US	ENSMUSG00000021702
ENSMUSG00000021708	91.310559042426	-2.18188719248809	0.339367576695748	-6.42927416264109	1.28214693576295e-10	6.90731139117539e-10	US	ENSMUSG00000021708
ENSMUSG00000021741	4.06470488974679	6.1906969873121	0.811838569938935	7.62552706479289	2.43039312427772e-14	1.75077213678177e-13	US	ENSMUSG00000021741
ENSMUSG00000021747	63.3674272184543	2.73535038256693	0.265878169960408	10.2879840905113	7.98301727760626e-25	1.0908745567281e-23	US	ENSMUSG00000021747
ENSMUSG00000021768	10.030008792611	-3.75211857847707	0.543274759726856	-6.90648426288667	4.9681201890577e-12	2.99848553130525e-11	US	ENSMUSG00000021768
ENSMUSG00000021795	17.1464150969151	3.39369679648103	0.322889148971066	10.5104083159671	7.73578888789451e-26	1.11604298187464e-24	US	ENSMUSG00000021795
ENSMUSG00000021823	1055.88053921853	-2.42968086425045	0.268471395538545	-9.05005488341353	1.42896499381917e-19	1.46773449949032e-18	US	ENSMUSG00000021823
ENSMUSG00000021880	37.4553933503485	3.46981536753845	0.498824931019551	6.95597824360238	3.50123896682305e-12	2.14256012563914e-11	US	ENSMUSG00000021880
ENSMUSG00000021886	71.5562497679901	3.83093418631991	0.385686303880873	9.93277217202706	2.99802485068906e-23	3.72979168953948e-22	US	ENSMUSG00000021886
ENSMUSG00000021908	39.7512952504307	-4.09663749632402	0.730443448190236	-5.60842527436443	2.04175819152535e-08	9.10834715127292e-08	US	ENSMUSG00000021908
ENSMUSG00000021928	235.952475881981	2.09209480571462	0.167662525201799	12.4780108327521	9.84146206446621e-36	2.33531168610674e-34	US	ENSMUSG00000021928
ENSMUSG00000021933	2.66337675142955	3.08378048580748	0.722765828117891	4.26663846828199	1.9844034720311e-05	6.32167746184771e-05	US	ENSMUSG00000021933
ENSMUSG00000021952	365.97897288904	-3.2017478097354	0.241411873015273	-13.2625946261261	3.81465443417346e-40	1.10007963447579e-38	US	ENSMUSG00000021952
ENSMUSG00000022002	24.2677302107326	3.26423679427273	0.67145536840304	4.86143524630125	1.16537702635504e-06	4.33231946948864e-06	US	ENSMUSG00000022002
ENSMUSG00000022003	1524.83135400194	-2.29273364690769	0.11593428856427	-19.7761479826279	4.77827634188881e-87	7.59544444779638e-85	US	ENSMUSG00000022003
ENSMUSG00000022014	132.927565058951	2.24130740211256	0.200662821457979	11.1695200228305	5.74906960724273e-29	9.85709549878584e-28	US	ENSMUSG00000022014
ENSMUSG00000022074	309.784825616253	-2.51903222449467	0.153447380308499	-16.4162608669517	1.46309577813136e-60	9.72461166185191e-59	US	ENSMUSG00000022074
ENSMUSG00000022094	1919.0675041145	-2.23726420514136	0.241736337407619	-9.25497684433294	2.14276849233171e-20	2.29842407346166e-19	US	ENSMUSG00000022094
ENSMUSG00000022098	676.449676440519	2.22606528891347	0.189736137866454	11.7324264841961	8.69303518347127e-32	1.7067196382906e-30	US	ENSMUSG00000022098
ENSMUSG00000022148	105.676050214155	2.41823674199583	0.230023373664611	10.513004411116	7.52571172041485e-26	1.08751892205141e-24	US	ENSMUSG00000022148
ENSMUSG00000022199	754.092274390739	2.17749057043647	0.0822731411223964	26.4666030824939	2.35012236578407e-154	2.1383682367567e-151	US	ENSMUSG00000022199
ENSMUSG00000022211	68.4178696319094	2.70587532781918	0.353909059150552	7.64567975262852	2.07844373551012e-14	1.50216091067942e-13	US	ENSMUSG00000022211
ENSMUSG00000022229	41.0900350339725	3.20988716771178	0.417479210649575	7.68873535694716	1.48596465111733e-14	1.0855523047905e-13	US	ENSMUSG00000022229
ENSMUSG00000022240	22.3760350123938	3.66268453230385	0.321058752947425	11.4081441439587	3.80766496463979e-30	6.91010009779575e-29	US	ENSMUSG00000022240
ENSMUSG00000022263	2419.52881184241	-2.0516697177998	0.378536674853772	-5.42000248349083	5.95982074875078e-08	2.54468916015027e-07	US	ENSMUSG00000022263
ENSMUSG00000022270	3816.5765431553	-2.08959151082844	0.134612730433482	-15.5229858580203	2.42499387331502e-54	1.26459117263169e-52	US	ENSMUSG00000022270
ENSMUSG00000022303	2.84746643503285	3.06291739927948	0.700500310721605	4.3724711501188	1.22848054936459e-05	4.02382277260223e-05	US	ENSMUSG00000022303
ENSMUSG00000022383	1507.83387553083	-5.35659604612468	0.191010001283867	-28.0435370405764	4.78946698909377e-173	6.31898327206087e-170	US	ENSMUSG00000022383
ENSMUSG00000022385	226.400197349862	-3.16341262181776	0.186317503500655	-16.9786121130945	1.18249447026925e-64	9.12353262777623e-63	US	ENSMUSG00000022385
ENSMUSG00000022429	4.32223913875518	2.66955889687366	0.598747699467475	4.45857061204237	8.25080170625612e-06	2.76006471378018e-05	US	ENSMUSG00000022429
ENSMUSG00000022431	3.39558859713773	3.36046445197044	0.780599377121605	4.30497967390375	1.6700106825926e-05	5.36546595416669e-05	US	ENSMUSG00000022431
ENSMUSG00000022439	67.0590908261745	2.45054117227645	0.296372650950152	8.26844570313817	1.35716688657193e-16	1.13759728830919e-15	US	ENSMUSG00000022439
ENSMUSG00000022440	306.799590191842	2.9538257546856	0.289994250111686	10.1858080067035	2.29445775298447e-24	3.03935023734946e-23	US	ENSMUSG00000022440
ENSMUSG00000022456	15.5696596856467	2.84576322279985	0.36104829734727	7.88194611000391	3.22321041287919e-15	2.47456657447318e-14	US	ENSMUSG00000022456
ENSMUSG00000022488	279.685240476066	2.82488957538902	0.204164788411895	13.8363211274704	1.53883005842315e-43	5.1333892227069e-42	US	ENSMUSG00000022488
ENSMUSG00000022494	3.75717329582738	3.15223574254591	0.670437835963301	4.701756931747	2.57932438271651e-06	9.18125353928782e-06	US	ENSMUSG00000022494
ENSMUSG00000022504	137.328815207525	3.47425443667839	0.307486983541898	11.2988666923684	1.329222767534e-29	2.347670760838e-28	US	ENSMUSG00000022504
ENSMUSG00000022533	4625.50190057079	-2.27299900217746	0.0945085453304622	-24.0507246644163	8.20329246947211e-128	3.73207376537863e-125	US	ENSMUSG00000022533
ENSMUSG00000022565	4760.59444430175	-2.39462166115999	0.370779454276465	-6.45834507155427	1.05854154857518e-10	5.74254437546325e-10	US	ENSMUSG00000022565
ENSMUSG00000022575	240.398158789172	2.67459932607955	0.217154099159337	12.3165960782396	7.37416766677775e-35	1.68908126929917e-33	US	ENSMUSG00000022575
ENSMUSG00000022577	1.58748357033783	5.03799727460996	1.20045480287809	4.19674048746472	2.70783909157113e-05	8.4849483564051e-05	US	ENSMUSG00000022577
ENSMUSG00000022579	381.941523118642	2.1947418783557	0.163578789149383	13.4170321822802	4.80576522194558e-41	1.44430212883232e-39	US	ENSMUSG00000022579
ENSMUSG00000022583	25.0662279686391	-2.17656287400779	0.306140401835566	-7.10968843366472	1.16305208974697e-12	7.38615053962772e-12	US	ENSMUSG00000022583
ENSMUSG00000022584	22.2773263979561	2.39100365219982	0.45447588537851	5.26101324431872	1.43263713089571e-07	5.89015206808118e-07	US	ENSMUSG00000022584
ENSMUSG00000022595	43.1529322699582	2.3782014096961	0.521372291521256	4.56142654370259	5.08072507326478e-06	1.74473051155958e-05	US	ENSMUSG00000022595
ENSMUSG00000022613	29748.7878095336	2.47362526620015	0.263874771280378	9.37423935678875	6.9676338447358e-21	7.66062309421015e-20	US	ENSMUSG00000022613
ENSMUSG00000022651	14.9462801446104	-3.5657158335151	0.72470408847357	-4.92023694943614	8.64395020154419e-07	3.25961407786701e-06	US	ENSMUSG00000022651
ENSMUSG00000022657	3.40854679373347	3.31550211972652	0.651411234575256	5.08972204307828	3.58588747944219e-07	1.41014624321969e-06	US	ENSMUSG00000022657
ENSMUSG00000022659	7.04551923356184	4.85386557634625	0.636823429027328	7.62199591770665	2.49782937785677e-14	1.79689814049909e-13	US	ENSMUSG00000022659
ENSMUSG00000022665	356.767579991156	3.23760630249334	0.317816382428068	10.1870340281345	2.26571329275495e-24	3.00429028421733e-23	US	ENSMUSG00000022665
ENSMUSG00000022667	9.47983039280886	3.04361134763316	0.489531355700037	6.21739815477346	5.05466022586845e-10	2.60604375498224e-09	US	ENSMUSG00000022667
ENSMUSG00000022705	2.26501126568947	-4.82669231508411	0.965525585710675	-4.99903098013857	5.76191456213293e-07	2.21406202928501e-06	US	ENSMUSG00000022705
ENSMUSG00000022748	118.190304639489	3.27471815574885	0.210042703532461	15.5907256032951	8.41720283560743e-55	4.45993436191111e-53	US	ENSMUSG00000022748
ENSMUSG00000022772	449.261383734486	-2.41686852262088	0.142231271524318	-16.9925256008673	9.328453075902e-65	7.23970268570077e-63	US	ENSMUSG00000022772
ENSMUSG00000022790	2590.78482633782	-2.03833585843895	0.126228141237187	-16.1480303715227	1.17246063488535e-58	7.26237529876049e-57	US	ENSMUSG00000022790
ENSMUSG00000022816	1495.7660190376	2.16173365343929	0.152321579118829	14.1919067931464	1.02824343109132e-45	3.77361048904125e-44	US	ENSMUSG00000022816
ENSMUSG00000022824	6.99419867239548	-2.90479572220238	0.488683246578711	-5.94412790399295	2.77932529228473e-09	1.33901874178414e-08	US	ENSMUSG00000022824
ENSMUSG00000022829	142.304903139863	-2.81620689694098	0.383278797100823	-7.34767202945529	2.01688633482078e-13	1.36076654862991e-12	US	ENSMUSG00000022829
ENSMUSG00000022831	302.319050869247	2.67445293223513	0.251796350477025	10.6214920397711	2.3674640163548e-26	3.53138908985608e-25	US	ENSMUSG00000022831
ENSMUSG00000022853	14778.6996099683	-2.3628275785613	0.229105013348776	-10.3132949559871	6.1360757194109e-25	8.44174296184022e-24	US	ENSMUSG00000022853
ENSMUSG00000022901	60.967673488273	2.63186873132651	0.354886655948398	7.41608253568485	1.20635338508314e-13	8.26591710521649e-13	US	ENSMUSG00000022901
ENSMUSG00000023067	4044.65763608813	-3.64467018883453	0.266170628070677	-13.6929841404843	1.11820814820345e-42	3.5983120008103e-41	US	ENSMUSG00000023067
ENSMUSG00000023078	4.39096695071925	-4.22342961181419	0.858798447549362	-4.91783563869499	8.75063360165903e-07	3.29814267743146e-06	US	ENSMUSG00000023078
ENSMUSG00000023120	1124.7212859036	4.30344484347355	0.214239972037082	20.08703045727	9.58244858870735e-90	1.61052274465109e-87	US	ENSMUSG00000023120
ENSMUSG00000023132	10.987191623012	3.13147041064789	0.752230802012813	4.16291170511594	3.14214893936259e-05	9.73944368177619e-05	US	ENSMUSG00000023132
ENSMUSG00000023274	28.5758295531829	3.89267747809886	0.423373485298954	9.19442906385634	3.76991228725334e-20	4.00469708227673e-19	US	ENSMUSG00000023274
ENSMUSG00000023349	37.0417439819854	2.39272249170687	0.555823272475454	4.30482603049431	1.6711701015276e-05	5.36788380633096e-05	US	ENSMUSG00000023349
ENSMUSG00000023411	149.906989632491	2.7763311669328	0.350281901575614	7.92599090745054	2.26334154693382e-15	1.75531738790883e-14	US	ENSMUSG00000023411
ENSMUSG00000023505	114.146783528457	2.48668185101937	0.2606388473038	9.54071841839026	1.41846234703438e-21	1.61960043060131e-20	US	ENSMUSG00000023505
ENSMUSG00000023828	14.9410618735402	-3.65546023251541	0.462279959042199	-7.90745988662192	2.62693739790589e-15	2.02681278124394e-14	US	ENSMUSG00000023828
ENSMUSG00000023830	4811.33437585817	-2.62247306457444	0.349223462686185	-7.50944121681484	5.93802747558747e-14	4.16941806807681e-13	US	ENSMUSG00000023830
ENSMUSG00000023845	1248.3012631206	-4.66541967832393	0.331323029449017	-14.0811813959398	4.95740543698278e-45	1.76533140709399e-43	US	ENSMUSG00000023845
ENSMUSG00000023885	340.091732783176	3.65353166451131	0.293786600990901	12.4360050873269	1.66631571886197e-35	3.91881219907405e-34	US	ENSMUSG00000023885
ENSMUSG00000023886	593.194922006001	3.32377406737087	0.487569268988157	6.81702945361721	9.29422152627207e-12	5.49141566085403e-11	US	ENSMUSG00000023886
ENSMUSG00000023964	53.7248605859171	-3.29233626102149	0.299260377729624	-11.00157757602	3.75504391904096e-28	6.21218457001466e-27	US	ENSMUSG00000023964
ENSMUSG00000023966	310.792630072982	2.19354683372083	0.173317473777001	12.6562359000406	1.03336447959559e-36	2.56755070838878e-35	US	ENSMUSG00000023966
ENSMUSG00000023992	76.892990052079	5.51765148852397	0.33909524490619	16.2716864108502	1.56779686106187e-59	9.99262216735254e-58	US	ENSMUSG00000023992
ENSMUSG00000023999	11.815500196983	2.94633448615457	0.547619645523385	5.38025710041616	7.43795356220812e-08	3.15133719727016e-07	US	ENSMUSG00000023999
ENSMUSG00000024013	202.818561967868	4.8399820300134	0.265377882340223	18.2380761626863	2.57358242046763e-74	2.78316062823276e-72	US	ENSMUSG00000024013
ENSMUSG00000024027	3.84267209579088	-3.710142324399	0.77235943012298	-4.80364734306182	1.55801141246285e-06	5.70118529200629e-06	US	ENSMUSG00000024027
ENSMUSG00000024066	1673.55830765542	-2.68479659488052	0.218877383185328	-12.2662129627493	1.37537126410202e-34	3.10187363639828e-33	US	ENSMUSG00000024066
ENSMUSG00000024073	3864.63333185542	-2.04123644667302	0.452468543661673	-4.51133338497741	6.4421375423195e-06	2.18550634262258e-05	US	ENSMUSG00000024073
ENSMUSG00000024085	3061.06595932928	-2.23185988289736	0.180767902965711	-12.3465496157286	5.08457139934553e-35	1.17278483841373e-33	US	ENSMUSG00000024085
ENSMUSG00000024124	7.1106807886721	2.19050939489276	0.380771699688465	5.75281565485292	8.77691778861426e-09	4.04676794842153e-08	US	ENSMUSG00000024124
ENSMUSG00000024176	16.3562006132179	2.62092548361816	0.228158144491079	11.4873194181356	1.52779313381628e-30	2.82310065980464e-29	US	ENSMUSG00000024176
ENSMUSG00000024222	3142.29925214435	-2.85445603980464	0.1969213332267	-14.4954129297842	1.29521130627517e-47	5.17829405131559e-46	US	ENSMUSG00000024222
ENSMUSG00000024223	17.8523197551417	-3.13660340931626	0.411394648282298	-7.62431748301192	2.45328903343952e-14	1.76533781634493e-13	US	ENSMUSG00000024223
ENSMUSG00000024274	12.2954378228851	-2.39427457729313	0.506225918734658	-4.72965624375331	2.24900315715151e-06	8.07187789822591e-06	US	ENSMUSG00000024274
ENSMUSG00000024298	1002.5529152314	-4.46518109568669	0.356409394167086	-12.5282362607799	5.23131321073534e-36	1.25718271121743e-34	US	ENSMUSG00000024298
ENSMUSG00000024299	544.279724138512	2.54236476203176	0.445613422186526	5.70531459657778	1.16128400823421e-08	5.29248220299911e-08	US	ENSMUSG00000024299
ENSMUSG00000024300	134.148677674449	3.38559095461932	0.277783416350235	12.1878800365487	3.60682402055531e-34	7.93772021938222e-33	US	ENSMUSG00000024300
ENSMUSG00000024334	14.1285430871741	3.70732984271436	0.379296998466965	9.7742134994439	1.45281300424641e-22	1.74887667623403e-21	US	ENSMUSG00000024334
ENSMUSG00000024338	424.308999777018	2.70740151668392	0.119696224664376	22.618938268733	2.82189118209003e-113	9.54631315664225e-111	US	ENSMUSG00000024338
ENSMUSG00000024397	184.260539033683	5.72014884544459	0.260705111203253	21.9410690455739	1.05395140409469e-106	3.0228930108529e-104	US	ENSMUSG00000024397
ENSMUSG00000024399	65.478417996371	5.1898557181563	0.347850524158132	14.9197869709031	2.45054478105215e-50	1.07412832454523e-48	US	ENSMUSG00000024399
ENSMUSG00000024402	2.79303339948942	2.98438543639335	0.644266119401651	4.63222470733838	3.61757196676894e-06	1.26533498789942e-05	US	ENSMUSG00000024402
ENSMUSG00000024459	2.55008939346164	3.31667377805021	0.573332050139648	5.78490907187616	7.25515632602808e-09	3.37127549667903e-08	US	ENSMUSG00000024459
ENSMUSG00000024517	5.86280168695298	-4.76272690805408	0.987907747907657	-4.82102394493951	1.42823210525738e-06	5.25142479011334e-06	US	ENSMUSG00000024517
ENSMUSG00000024593	3.61234341235462	3.37243743196824	0.698539415122481	4.82784129135636	1.38021018373443e-06	5.08369711309331e-06	US	ENSMUSG00000024593
ENSMUSG00000024598	71.3720286060255	5.22288478506823	0.412617088265876	12.657945910623	1.01110393394411e-36	2.51460881291077e-35	US	ENSMUSG00000024598
ENSMUSG00000024610	8715.04833162459	5.00695774893934	0.225360628097233	22.2175354728735	2.32482549652264e-109	7.1331593461329e-107	US	ENSMUSG00000024610
ENSMUSG00000024621	1513.83154805023	2.3318024313155	0.114839329773233	20.3049115309187	1.16353434302121e-91	2.10288908967812e-89	US	ENSMUSG00000024621
ENSMUSG00000024622	719.672316704039	-2.14545069382875	0.211225530639704	-10.1571561322685	3.07927278115479e-24	4.04242641175778e-23	US	ENSMUSG00000024622
ENSMUSG00000024640	1969.21022538081	-2.63751982235316	0.175738317486386	-15.0082227944255	6.48624046671745e-51	2.91075556454547e-49	US	ENSMUSG00000024640
ENSMUSG00000024670	6.87673527450354	4.48048392676797	0.544614506652203	8.22689052906418	1.9213590491227e-16	1.59380387391389e-15	US	ENSMUSG00000024670
ENSMUSG00000024672	111.756274372327	6.56797794071772	0.270481403628984	24.28254901297	2.99735638606664e-130	1.55080868547334e-127	US	ENSMUSG00000024672
ENSMUSG00000024747	692.747998885594	-3.05371365838045	0.202364560107962	-15.0901603361344	1.87984948597267e-51	8.68714332510696e-50	US	ENSMUSG00000024747
ENSMUSG00000024791	35.9334099123692	2.33788939369689	0.354973166748285	6.58610174710673	4.5152445746385e-11	2.51836310697497e-10	US	ENSMUSG00000024791
ENSMUSG00000024827	3061.84620392382	-4.93135550590964	0.159920801665769	-30.8362355274836	8.56807373805115e-209	1.73912124404581e-205	US	ENSMUSG00000024827
ENSMUSG00000024846	21.9890916712823	-3.86401995375993	0.44494064574697	-8.68434922881226	3.80916825706503e-18	3.57187358916756e-17	US	ENSMUSG00000024846
ENSMUSG00000024907	2.94019255614799	-3.75536684194154	0.710208276257332	-5.2876979436675	1.23865292808147e-07	5.12373958508946e-07	US	ENSMUSG00000024907
ENSMUSG00000024909	617.136151592005	2.29270900923384	0.129448749736299	17.7113260182453	3.42898170188501e-70	3.23144786312999e-68	US	ENSMUSG00000024909
ENSMUSG00000024912	365.092626324629	-3.43476009382627	0.141354299650111	-24.2989431685361	2.01140157525897e-130	1.08316027278283e-127	US	ENSMUSG00000024912
ENSMUSG00000024940	1210.10875577811	2.09478896463368	0.121253861748817	17.276059784167	7.12524729311986e-67	5.93103786509633e-65	US	ENSMUSG00000024940
ENSMUSG00000024965	177.934800857219	2.1817437163501	0.172493407389753	12.6482730520849	1.14360971481107e-36	2.83080952577109e-35	US	ENSMUSG00000024965
ENSMUSG00000024978	1719.46850331607	-2.94520097328731	0.225474402510307	-13.0622409484051	5.41111334934798e-39	1.46896139865479e-37	US	ENSMUSG00000024978
ENSMUSG00000025006	930.370313186379	-4.00704912201193	0.172615208117929	-23.2137664212897	3.30609034501225e-119	1.36309071771622e-116	US	ENSMUSG00000025006
ENSMUSG00000025014	3.64320302179319	-3.13037308746638	0.663211721365836	-4.72002075147225	2.35820584467163e-06	8.43742069469156e-06	US	ENSMUSG00000025014
ENSMUSG00000025017	62.3916969194464	2.56762153543812	0.242202462543058	10.6011371993448	2.94378607492123e-26	4.35413022191404e-25	US	ENSMUSG00000025017
ENSMUSG00000025019	441.385355192929	-5.89438109238415	0.381048455261475	-15.468849200135	5.63046079113325e-54	2.90177673624283e-52	US	ENSMUSG00000025019
ENSMUSG00000025058	9.57759769209351	2.04065856614617	0.448439998945698	4.55057214107538	5.35002398484552e-06	1.83362882047173e-05	US	ENSMUSG00000025058
ENSMUSG00000025082	528.693784267278	2.72372212744799	0.200440245446174	13.5886988233579	4.6731440167999e-42	1.47324075473475e-40	US	ENSMUSG00000025082
ENSMUSG00000025145	662.750257034445	2.0514767343092	0.255554561552598	8.02754887976032	9.94393551103075e-16	7.87723285288407e-15	US	ENSMUSG00000025145
ENSMUSG00000025161	121.28581799489	2.57516670523198	0.389955766192401	6.60374054825852	4.00910924728885e-11	2.24841298646212e-10	US	ENSMUSG00000025161
ENSMUSG00000025163	4.8100224677691	3.6686970833474	0.619372288264618	5.92325028558592	3.15639883099491e-09	1.51240050759874e-08	US	ENSMUSG00000025163
ENSMUSG00000025175	362.120500434474	2.36298739075169	0.131744336012426	17.936159248082	6.15661845716562e-72	6.01684041589738e-70	US	ENSMUSG00000025175
ENSMUSG00000025194	8613.26687853887	-2.44290555476098	0.149871945662616	-16.2999522289537	9.87692950926207e-60	6.35664729172923e-58	US	ENSMUSG00000025194
ENSMUSG00000025221	71.8258171669473	-2.09055443513008	0.264523231917523	-7.90310333037932	2.72043884466804e-15	2.09650174632755e-14	US	ENSMUSG00000025221
ENSMUSG00000025262	223.322165959361	-2.31094130923621	0.24739747228924	-9.34100614631348	9.54229631809053e-21	1.04046517746056e-19	US	ENSMUSG00000025262
ENSMUSG00000025278	5811.54943316364	-2.04773815373244	0.281847830294329	-7.26540329082549	3.71926943815896e-13	2.45781023452794e-12	US	ENSMUSG00000025278
ENSMUSG00000025317	35.8607837043717	-2.28680132494386	0.523105563760691	-4.37158669944872	1.23346851283707e-05	4.03715376435523e-05	US	ENSMUSG00000025317
ENSMUSG00000025323	158.068884711831	-2.4248777800125	0.209749075576509	-11.5608508564224	6.50609092173858e-31	1.22102575499229e-29	US	ENSMUSG00000025323
ENSMUSG00000025407	26.456980157148	3.05116975065287	0.471106895156967	6.47659752387249	9.3813990251031e-11	5.10932871156647e-10	US	ENSMUSG00000025407
ENSMUSG00000025420	16.3649304713394	3.50330740696933	0.421347691405853	8.31452854358908	9.21177308898732e-17	7.79573625718757e-16	US	ENSMUSG00000025420
ENSMUSG00000025479	21856.7016217616	2.40983467900872	0.222675021222073	10.8222047797871	2.70197978539205e-27	4.25146932600716e-26	US	ENSMUSG00000025479
ENSMUSG00000025491	192.129432974717	2.67382943544934	0.290907138362246	9.19135037559584	3.87940263583902e-20	4.11934798196717e-19	US	ENSMUSG00000025491
ENSMUSG00000025515	3.22114407678918	3.75697828269034	0.855020471565828	4.39402143882012	1.112728351211e-05	3.66013001787643e-05	US	ENSMUSG00000025515
ENSMUSG00000025557	14.8568936819602	-2.22668953425038	0.426833608595477	-5.21676243250253	1.82077541370445e-07	7.4086046016067e-07	US	ENSMUSG00000025557
ENSMUSG00000025582	5.98278797879519	-5.02089350154191	1.1985927691159	-4.18899031507205	2.80198356539472e-05	8.75810712391265e-05	US	ENSMUSG00000025582
ENSMUSG00000025701	96.4092682192469	-5.04218836358713	0.433034706857062	-11.6438435158766	2.46644678056793e-31	4.76094595456079e-30	US	ENSMUSG00000025701
ENSMUSG00000025757	1286.5284604805	-2.04866284893629	0.164148259195036	-12.4805639668839	9.53091710344462e-36	2.26773949151121e-34	US	ENSMUSG00000025757
ENSMUSG00000025877	29.2495797877591	3.0343168425838	0.332032786095814	9.13860609448428	6.32624496339469e-20	6.63212657326563e-19	US	ENSMUSG00000025877
ENSMUSG00000025887	99.8070279595895	2.39445405798639	0.200308712308882	11.9538188348696	6.20089574536747e-33	1.29142096316505e-31	US	ENSMUSG00000025887
ENSMUSG00000025888	30.7643526114253	2.72565770024733	0.288096586300903	9.46091633796907	3.05256249371718e-21	3.41594429693449e-20	US	ENSMUSG00000025888
ENSMUSG00000025889	29.3318377407591	-6.84467603069651	0.749184811454825	-9.13616497030283	6.47062983720746e-20	6.78079863043659e-19	US	ENSMUSG00000025889
ENSMUSG00000025912	228.585197336476	-4.91388111267821	0.336484172106167	-14.6036025466535	2.66388592670555e-48	1.08642902547109e-46	US	ENSMUSG00000025912
ENSMUSG00000025930	2.22051574970468	4.38158307904045	1.04475142920148	4.19390005753747	2.74198828687191e-05	8.58481786019091e-05	US	ENSMUSG00000025930
ENSMUSG00000025959	255.819770515543	-2.08111743465127	0.183935705157184	-11.3143744053001	1.11394042691318e-29	1.97670114626483e-28	US	ENSMUSG00000025959
ENSMUSG00000026009	4.66434650896957	2.77274668728701	0.512545632271821	5.40975576164217	6.31107599793432e-08	2.68900956495225e-07	US	ENSMUSG00000026009
ENSMUSG00000026012	3.39202312284959	5.16070092230424	0.848282191585608	6.08370772544201	1.17434597016908e-09	5.86217690405817e-09	US	ENSMUSG00000026012
ENSMUSG00000026014	643.564997626438	-2.02065589471019	0.298279278441432	-6.77437569672459	1.24944604503443e-11	7.30698865033766e-11	US	ENSMUSG00000026014
ENSMUSG00000026023	1.94763503867104	3.31111954099784	0.794884892038683	4.16553336736045	3.10625484830724e-05	9.63610941479934e-05	US	ENSMUSG00000026023
ENSMUSG00000026042	940.994136537363	2.16413324852446	0.243675206858464	8.88122052475152	6.61307036714317e-19	6.51115999170921e-18	US	ENSMUSG00000026042
ENSMUSG00000026043	5354.48304817438	2.47182403420474	0.238229796087001	10.3757971286767	3.195343927677e-25	4.44936887702444e-24	US	ENSMUSG00000026043
ENSMUSG00000026064	1337.61363865131	-2.09478581205868	0.194286126350972	-10.7819629296356	4.18850849284422e-27	6.53204335701421e-26	US	ENSMUSG00000026064
ENSMUSG00000026069	25.4263613656955	2.82474635826547	0.303850050322307	9.29651436710026	1.4512534259324e-20	1.56943541598681e-19	US	ENSMUSG00000026069
ENSMUSG00000026082	343.25616312372	-2.26246688499687	0.303474999910784	-7.45520021636706	8.97314607970448e-14	6.20315445651459e-13	US	ENSMUSG00000026082
ENSMUSG00000026107	2233.65324196713	-2.70821351794831	0.10119751251635	-26.7616609401417	9.03443563634604e-158	8.82932048652826e-155	US	ENSMUSG00000026107
ENSMUSG00000026114	15.0678211282988	-8.80730153785808	0.717152214175805	-12.2809375245114	1.14661762803491e-34	2.59929547688636e-33	US	ENSMUSG00000026114
ENSMUSG00000026116	1591.26605609941	-2.03664586752551	0.120659265507256	-16.8793159726555	6.38807003977295e-64	4.84373575113473e-62	US	ENSMUSG00000026116
ENSMUSG00000026117	12.5679767259394	3.74537137674689	0.502546277779852	7.45278901137858	9.1387372519148e-14	6.30606328102186e-13	US	ENSMUSG00000026117
ENSMUSG00000026131	8203.707471541	-2.47949501653902	0.430954816286119	-5.75349183449626	8.74186729848065e-09	4.03131164636506e-08	US	ENSMUSG00000026131
ENSMUSG00000026135	322.755605450573	-2.01644035904516	0.319194685249768	-6.31727422863357	2.66216946341321e-10	1.40156954571198e-09	US	ENSMUSG00000026135
ENSMUSG00000026162	75.0467960755635	2.27137038434729	0.190518146729956	11.9220684398467	9.08252035275385e-33	1.87968991802444e-31	US	ENSMUSG00000026162
ENSMUSG00000026173	105.95764157157	-3.90103699938422	0.225641438713621	-17.2886550521215	5.72730173103446e-67	4.79766065958116e-65	US	ENSMUSG00000026173
ENSMUSG00000026180	14.8792221941508	-3.7021619275528	0.553113779378576	-6.69330988591928	2.18178428706801e-11	1.25344528593215e-10	US	ENSMUSG00000026180
ENSMUSG00000026193	2080.77473904766	2.72565372138228	0.321464387888384	8.47886678610465	2.27397858246192e-17	2.00345485326954e-16	US	ENSMUSG00000026193
ENSMUSG00000026211	155.493186126769	2.36454410599136	0.239224069832457	9.8842232207127	4.87346663783881e-23	6.01760244139695e-22	US	ENSMUSG00000026211
ENSMUSG00000026220	1174.87810552559	-3.79310408547671	0.268051648243061	-14.1506463785562	1.85048532374065e-45	6.71647265990984e-44	US	ENSMUSG00000026220
ENSMUSG00000026241	4.92685648237062	-2.4948082618194	0.473600881002161	-5.26774413202162	1.38110423926463e-07	5.68359288232623e-07	US	ENSMUSG00000026241
ENSMUSG00000026395	371.680689027507	2.55237923061057	0.257989113113509	9.89336022674562	4.44840493986673e-23	5.5030502179214e-22	US	ENSMUSG00000026395
ENSMUSG00000026399	419.291731048602	-2.46101142866375	0.124583511601103	-19.7539096228362	7.42417193314413e-87	1.16608109999925e-84	US	ENSMUSG00000026399
ENSMUSG00000026420	17.003574419394	-6.94747643319454	0.6826983999382	-10.1764943843774	2.52494145251612e-24	3.33461612149864e-23	US	ENSMUSG00000026420
ENSMUSG00000026458	95.4286894453066	2.81405014860948	0.169607464317171	16.5915466040287	8.02275174231015e-62	5.6004325456174e-60	US	ENSMUSG00000026458
ENSMUSG00000026475	95.0678064625801	2.6874026489057	0.368127449147524	7.30019631822876	2.873481492978e-13	1.9166470211125e-12	US	ENSMUSG00000026475
ENSMUSG00000026535	4.7168276004542	-3.06339809622142	0.432171724418422	-7.08838159262702	1.35689402887107e-12	8.56768670491046e-12	US	ENSMUSG00000026535
ENSMUSG00000026548	215.198168601522	2.84187933473635	0.314644011069362	9.03204648668767	1.68490819840937e-19	1.72324312524915e-18	US	ENSMUSG00000026548
ENSMUSG00000026573	4.07494375534605	6.9829359427496	0.854920620144103	8.16793486811978	3.13713197694193e-16	2.5715906019126e-15	US	ENSMUSG00000026573
ENSMUSG00000026574	166.899476359789	3.07795635986698	0.287996210401974	10.6874891012312	1.16481768398971e-26	1.76643932341589e-25	US	ENSMUSG00000026574
ENSMUSG00000026579	174.218004898074	-2.18087614341463	0.290941834545325	-7.49591803056729	6.58359264029603e-14	4.60310702171413e-13	US	ENSMUSG00000026579
ENSMUSG00000026582	11.7434372385229	-5.09750584933457	0.643152677977728	-7.92580987979824	2.26664157547612e-15	1.75704674653609e-14	US	ENSMUSG00000026582
ENSMUSG00000026586	93.1578480362732	2.28120737400267	0.372027058032912	6.13183187820941	8.68728826965787e-10	4.38972569075952e-09	US	ENSMUSG00000026586
ENSMUSG00000026596	1203.28058452975	-2.01204360313417	0.257622528128635	-7.81004525399859	5.71674559854296e-15	4.31486745162337e-14	US	ENSMUSG00000026596
ENSMUSG00000026620	127.325446869512	2.28094286003412	0.265917352392919	8.57763827560904	9.68409291225169e-18	8.78728196958684e-17	US	ENSMUSG00000026620
ENSMUSG00000026630	55.1946330920781	4.35731765496713	0.295325920774845	14.7542675683017	2.88809748018799e-49	1.22128570848911e-47	US	ENSMUSG00000026630
ENSMUSG00000026640	729.873677402637	-2.6721777702262	0.290952959942658	-9.18422610566616	4.14496980110138e-20	4.39426750267827e-19	US	ENSMUSG00000026640
ENSMUSG00000026650	3.15748638326465	-2.80535746502746	0.636493582473777	-4.40751885372393	1.04561501571983e-05	3.4501242240589e-05	US	ENSMUSG00000026650
ENSMUSG00000026683	41.0081034178246	2.1148854973805	0.249730091084429	8.46868508395126	2.48178645250328e-17	2.1814423425118e-16	US	ENSMUSG00000026683
ENSMUSG00000026712	315.683910408039	3.36125585487245	0.363884591542494	9.23714807660364	2.53154593676109e-20	2.71103500946895e-19	US	ENSMUSG00000026712
ENSMUSG00000026715	33.3174351910681	-2.79468820204298	0.37373964171487	-7.47763386623857	7.5672670583408e-14	5.271316680793e-13	US	ENSMUSG00000026715
ENSMUSG00000026819	3002.25482955125	-2.90513114868015	0.425579199396064	-6.82629967066717	8.71328244525771e-12	5.16204274546509e-11	US	ENSMUSG00000026819
ENSMUSG00000026825	71.2438722370032	2.27586172726628	0.238763785780092	9.53185475691198	1.54497837487159e-21	1.75872926564869e-20	US	ENSMUSG00000026825
ENSMUSG00000026827	1543.58549926081	-2.1341101247112	0.13177034831908	-16.1956779498183	5.40982008257614e-59	3.39878386949849e-57	US	ENSMUSG00000026827
ENSMUSG00000026831	123.190172404422	-4.20520925591453	0.405449692897893	-10.3717164658787	3.33480065075613e-25	4.64110679174588e-24	US	ENSMUSG00000026831
ENSMUSG00000026875	198.010852613243	2.82155483723039	0.201667750173241	13.9911058402077	1.76643734504875e-44	6.18182788114078e-43	US	ENSMUSG00000026875
ENSMUSG00000026894	6.4176489484535	3.99210541192907	0.609019092433273	6.55497579883583	5.56509011777175e-11	3.07853318527554e-10	US	ENSMUSG00000026894
ENSMUSG00000026921	1026.71380834841	2.12159202896611	0.257873636425417	8.22725447383887	1.91553231656244e-16	1.59031932357272e-15	US	ENSMUSG00000026921
ENSMUSG00000026923	599.593518459064	-2.34010667376381	0.448592190807601	-5.21655686772191	1.82279631041969e-07	7.41470830466492e-07	US	ENSMUSG00000026923
ENSMUSG00000026928	45.0731653656777	2.23975802853233	0.374715027660445	5.97723033024959	2.26963195882844e-09	1.10353378473569e-08	US	ENSMUSG00000026928
ENSMUSG00000026955	11.5936352753821	2.54105366772875	0.506120752688251	5.02064705750948	5.1497707276084e-07	1.98897834000882e-06	US	ENSMUSG00000026955
ENSMUSG00000027068	30.4210162250645	-5.55749155755115	0.433975347978724	-12.8060074919823	1.51743473681143e-37	3.88366153251631e-36	US	ENSMUSG00000027068
ENSMUSG00000027171	714.039994004065	-4.49131084404326	0.176663648876615	-25.4229484820619	1.40627389017783e-142	9.5147049077237e-140	US	ENSMUSG00000027171
ENSMUSG00000027188	345.115261348726	3.16808971283966	0.181699029176316	17.4359198681542	4.40415748286588e-68	3.8737501166794e-66	US	ENSMUSG00000027188
ENSMUSG00000027208	5.4394832699168	2.4352798955329	0.493308976776729	4.93662189454765	7.94873638539765e-07	3.00793499213377e-06	US	ENSMUSG00000027208
ENSMUSG00000027219	9.78132744600032	2.59745483212753	0.57891361114829	4.48677450677903	7.23095340999193e-06	2.43682206423317e-05	US	ENSMUSG00000027219
ENSMUSG00000027220	36.3735852439353	2.17599020900265	0.320449212920643	6.79043705294267	1.11794348071129e-11	6.56120432062471e-11	US	ENSMUSG00000027220
ENSMUSG00000027239	983.138876433376	2.9858333490101	0.354967566439319	8.41156666498016	4.04570128077899e-17	3.49554419436527e-16	US	ENSMUSG00000027239
ENSMUSG00000027297	50.7479658409652	3.012825994137	0.286586664075013	10.5127920165483	7.54268426948182e-26	1.08937498532467e-24	US	ENSMUSG00000027297
ENSMUSG00000027314	265.795994435225	2.17959449834473	0.157298862623847	13.8563907073941	1.16380774765461e-43	3.91202484552383e-42	US	ENSMUSG00000027314
ENSMUSG00000027316	26.8314121850355	2.76220828468994	0.272585888655026	10.1333502563872	3.92950347402325e-24	5.12038558859514e-23	US	ENSMUSG00000027316
ENSMUSG00000027318	17.870720919424	2.40046600374169	0.533834203309046	4.49665081192263	6.90322203354259e-06	2.33382856885443e-05	US	ENSMUSG00000027318
ENSMUSG00000027324	94.0183353651281	-2.95232637376463	0.216126891413641	-13.6601528595265	1.7561472424172e-42	5.61690391341366e-41	US	ENSMUSG00000027324
ENSMUSG00000027344	7.64402006999214	2.39728128420732	0.467956376426138	5.12287342362072	3.0091436095435e-07	1.1931220499628e-06	US	ENSMUSG00000027344
ENSMUSG00000027364	11.8651230243263	-3.72618786360148	0.610472225426318	-6.10377951429212	1.03589163033106e-09	5.19856836240886e-09	US	ENSMUSG00000027364
ENSMUSG00000027386	235.809296056791	2.31699154416821	0.171566900634944	13.5048866395171	1.46338829445433e-41	4.49004964253099e-40	US	ENSMUSG00000027386
ENSMUSG00000027408	263.533039992012	3.78600549929344	0.268228178451679	14.114868620992	3.07588641864182e-45	1.10426414868982e-43	US	ENSMUSG00000027408
ENSMUSG00000027420	9.27566644608485	2.51571941681951	0.396065204437366	6.35178094069949	2.1283627163034e-10	1.12932047044234e-09	US	ENSMUSG00000027420
ENSMUSG00000027456	26.3275124168473	-2.3016020345013	0.30622749212504	-7.51598760297296	5.6482905936115e-14	3.972319933199e-13	US	ENSMUSG00000027456
ENSMUSG00000027513	39980.2408795486	-2.68405736347757	0.265975761616391	-10.0913607584615	6.03273579151515e-24	7.78795495747115e-23	US	ENSMUSG00000027513
ENSMUSG00000027514	122.207752790141	2.13599494274144	0.260998026153803	8.18395056169018	2.74686806234535e-16	2.2594017319547e-15	US	ENSMUSG00000027514
ENSMUSG00000027560	2.78535891912772	3.33902324311705	0.670309073867149	4.98131887705704	6.31523760549112e-07	2.41787833279301e-06	US	ENSMUSG00000027560
ENSMUSG00000027603	50.3452817587018	2.38745591389476	0.303359318983649	7.87005957784154	3.54472403698083e-15	2.71193485543094e-14	US	ENSMUSG00000027603
ENSMUSG00000027656	6.07128685459711	4.39930673096361	0.750923096196328	5.85853165690007	4.66977606013977e-09	2.20352970133956e-08	US	ENSMUSG00000027656
ENSMUSG00000027663	1386.60256549423	-3.30497822938654	0.106726323336291	-30.9668517201015	1.50707096498482e-210	3.31392346275453e-207	US	ENSMUSG00000027663
ENSMUSG00000027694	22.2509647744165	-3.20704274954833	0.705663457200659	-4.54471988994662	5.50083561039022e-06	1.88335992281519e-05	US	ENSMUSG00000027694
ENSMUSG00000027737	66.6224178205843	-3.46053013977453	0.479274099108841	-7.22035709046037	5.18512351838922e-13	3.3941913738461e-12	US	ENSMUSG00000027737
ENSMUSG00000027750	121.063194483524	2.43986656314606	0.483799424256694	5.04313655787139	4.57962173336019e-07	1.78046612864144e-06	US	ENSMUSG00000027750
ENSMUSG00000027777	24.1750782970927	-3.36315222378704	0.631150083342536	-5.32860933167586	9.89676151287227e-08	4.13547030015098e-07	US	ENSMUSG00000027777
ENSMUSG00000027863	10.8429894751704	4.14495894854699	0.541034592579786	7.66117177236821	1.84244234039826e-14	1.33672053989796e-13	US	ENSMUSG00000027863
ENSMUSG00000027875	1995.67683446332	-2.42076983189708	0.373616569989916	-6.47928926696806	9.2155677768427e-11	5.02004927596095e-10	US	ENSMUSG00000027875
ENSMUSG00000027913	96.4776724464106	-11.0863774476158	0.736954002071828	-15.0435134573504	3.8079155212259e-51	1.72942283749721e-49	US	ENSMUSG00000027913
ENSMUSG00000027919	13.0282147378351	-8.59251876132049	0.825572736827683	-10.4079487827297	2.28083068504052e-25	3.19958954206083e-24	US	ENSMUSG00000027919
ENSMUSG00000027950	88.6722828869627	-2.07926194244814	0.25084564999238	-8.28900936696052	1.14195552619836e-16	9.61479912884372e-16	US	ENSMUSG00000027950
ENSMUSG00000027962	2306.39404399557	3.45723188575808	0.282036774885538	12.2580889926896	1.5204328186128e-34	3.42026093646513e-33	US	ENSMUSG00000027962
ENSMUSG00000028001	6330.51427329162	-2.4174798925715	0.173279377960746	-13.9513421679015	3.08740077611041e-44	1.06632518690085e-42	US	ENSMUSG00000028001
ENSMUSG00000028047	95.9766051763558	2.02571623684409	0.388043435163148	5.22033373916608	1.78600983713283e-07	7.27387584078162e-07	US	ENSMUSG00000028047
ENSMUSG00000028071	7.78379497675386	2.50317818403081	0.489767999621171	5.11094678698279	3.20548271738423e-07	1.26754192212825e-06	US	ENSMUSG00000028071
ENSMUSG00000028072	20.464489611073	2.67179780580935	0.280657766750506	9.51977148804325	1.7356028544582e-21	1.96893175067019e-20	US	ENSMUSG00000028072
ENSMUSG00000028111	243.056913108089	3.38094559394029	0.218770465599739	15.4543054277082	7.05681542084252e-54	3.60868582383278e-52	US	ENSMUSG00000028111
ENSMUSG00000028158	616.344236147752	-2.79971383416404	0.124880361721601	-22.4191681988038	2.55923020618946e-111	8.13619366876161e-109	US	ENSMUSG00000028158
ENSMUSG00000028194	6901.24757073622	-2.05234967532395	0.148341147049295	-13.8353364265273	1.56004867786072e-43	5.19760157357461e-42	US	ENSMUSG00000028194
ENSMUSG00000028211	2867.23935509348	-3.15171122709874	0.146155226611401	-21.5641362965318	3.90132211013586e-103	9.89847947309182e-101	US	ENSMUSG00000028211
ENSMUSG00000028328	24.8214851594545	-2.56657395970605	0.375721208755584	-6.83105957261961	8.42897186816535e-12	4.99697327983103e-11	US	ENSMUSG00000028328
ENSMUSG00000028339	1419.96662763362	2.52310389573437	0.204477502747781	12.3392738165752	5.56555806561912e-35	1.28036949152129e-33	US	ENSMUSG00000028339
ENSMUSG00000028357	3587.08309454425	2.67662481663025	0.238933739432671	11.2023727707342	3.96956755539191e-29	6.87754294708642e-28	US	ENSMUSG00000028357
ENSMUSG00000028362	14.4753867318412	2.46418395986767	0.45806602953918	5.37953875852063	7.46769167495793e-08	3.16342880441668e-07	US	ENSMUSG00000028362
ENSMUSG00000028370	273.699237251751	-3.28541576159098	0.38101355737514	-8.62283164994101	6.53184487496501e-18	6.00752146098646e-17	US	ENSMUSG00000028370
ENSMUSG00000028383	2117.92877323099	-2.29761946380728	0.121263327866513	-18.9473561729768	4.64333262644731e-80	5.86237406765862e-78	US	ENSMUSG00000028383
ENSMUSG00000028415	2.46652418384847	-4.20435868596473	0.859427462921429	-4.89204600429333	9.97931104405079e-07	3.73721374566233e-06	US	ENSMUSG00000028415
ENSMUSG00000028438	62.0353035804377	-2.57160446865038	0.493547051704723	-5.21045452458484	1.88378551755698e-07	7.65436532980843e-07	US	ENSMUSG00000028438
ENSMUSG00000028445	70.0317419126366	2.08207844641904	0.190003097967967	10.9581289394032	6.07422059745919e-28	9.92448661951428e-27	US	ENSMUSG00000028445
ENSMUSG00000028451	6.36382911541929	-5.61492733522002	1.33370906599788	-4.21000912295586	2.55360376631394e-05	8.02357020501618e-05	US	ENSMUSG00000028451
ENSMUSG00000028459	204.248199907589	4.14707378386594	0.215554982817312	19.2390532089007	1.74364227681321e-82	2.33550704356702e-80	US	ENSMUSG00000028459
ENSMUSG00000028460	2.10293961742346	3.80223491044161	0.775442696444058	4.90330868789853	9.42357189833515e-07	3.54014509796938e-06	US	ENSMUSG00000028460
ENSMUSG00000028487	543.308654604876	-2.87975887883271	0.323682698030248	-8.89685762123619	5.74501251036985e-19	5.6797918737778e-18	US	ENSMUSG00000028487
ENSMUSG00000028494	9414.21831420678	-2.52561857833492	0.135192845936273	-18.6815993172113	6.98933390849871e-78	8.30754747043042e-76	US	ENSMUSG00000028494
ENSMUSG00000028518	4542.28670739351	-2.23211843125688	0.0964815583139958	-23.1351822074901	2.04972892041796e-118	8.072566719861e-116	US	ENSMUSG00000028518
ENSMUSG00000028553	139.744274354357	-3.35626601059012	0.244823989243758	-13.7088935645456	8.98170243877621e-43	2.89731274146685e-41	US	ENSMUSG00000028553
ENSMUSG00000028581	733.582911623644	2.75118566918374	0.284735342291941	9.66225564778305	4.36152985783697e-22	5.11273604436891e-21	US	ENSMUSG00000028581
ENSMUSG00000028597	114.177017836743	2.96515697211797	0.20668367571615	14.3463530046281	1.12288793310235e-46	4.31290304086924e-45	US	ENSMUSG00000028597
ENSMUSG00000028613	156.940527307064	-2.36662912551636	0.326609358670826	-7.24605423172083	4.29088359759758e-13	2.82212227043388e-12	US	ENSMUSG00000028613
ENSMUSG00000028643	421.213938972372	2.32969360801314	0.151295711462625	15.3982792075944	1.6808297999448e-53	8.43194979679531e-52	US	ENSMUSG00000028643
ENSMUSG00000028678	37.6283655164259	2.4413497991229	0.364470587016147	6.6983451781659	2.10792886876872e-11	1.2128634771086e-10	US	ENSMUSG00000028678
ENSMUSG00000028680	594.492016394589	-2.63270817967195	0.419184101090966	-6.28055351531721	3.37369725359037e-10	1.76377337284439e-09	US	ENSMUSG00000028680
ENSMUSG00000028712	6500.52162588405	-2.49028441950128	0.244601260479037	-10.1809958567842	2.41081398741141e-24	3.19187901082915e-23	US	ENSMUSG00000028712
ENSMUSG00000028715	3220.04989817443	-3.42956252004915	0.424098895086352	-8.08670468087601	6.13006600437058e-16	4.93302993770438e-15	US	ENSMUSG00000028715
ENSMUSG00000028751	11.4410176426263	-2.00438862684808	0.34133053855083	-5.87228038650751	4.2984093235179e-09	2.03328290879961e-08	US	ENSMUSG00000028751
ENSMUSG00000028782	8.14635304909525	2.33440365470058	0.49995145330919	4.66926066370868	3.02285634794936e-06	1.06608006486688e-05	US	ENSMUSG00000028782
ENSMUSG00000028845	16.6043920159708	2.45060509040326	0.44188788190123	5.54576215093181	2.92676461692823e-08	1.28778619221086e-07	US	ENSMUSG00000028845
ENSMUSG00000028862	366.714879274467	-2.11646842257495	0.394550871996684	-5.3642472309445	8.12875030399628e-08	3.43409116669148e-07	US	ENSMUSG00000028862
ENSMUSG00000028864	77.4123150751052	-3.10521808922688	0.432711452135801	-7.17618651852169	7.1682744933129e-13	4.64511932846384e-12	US	ENSMUSG00000028864
ENSMUSG00000028873	79.2383556382412	2.07757028793959	0.195735681914168	10.6141622601577	2.56081168139998e-26	3.80688100490712e-25	US	ENSMUSG00000028873
ENSMUSG00000028927	62.2146050266896	2.79377679393836	0.257392212384486	10.8541620900523	1.90546328047157e-27	3.02160213832953e-26	US	ENSMUSG00000028927
ENSMUSG00000028965	24.107028602226	2.12024004114128	0.211328499835202	10.0329110498333	1.0924729144306e-23	1.39328578023588e-22	US	ENSMUSG00000028965
ENSMUSG00000028970	628.107466367474	-3.94045953040678	0.121355980273032	-32.4702542185506	2.80496191831122e-231	1.05735043054969e-227	US	ENSMUSG00000028970
ENSMUSG00000028979	26.3517394567144	-4.02650918311205	0.460732609218087	-8.7393622733704	2.3442998677622e-18	2.23559958838602e-17	US	ENSMUSG00000028979
ENSMUSG00000028989	297.320470553971	-4.82276005784262	0.364611129186668	-13.227133435561	6.1176399557055e-40	1.74514773525623e-38	US	ENSMUSG00000028989
ENSMUSG00000028991	5739.4301665969	-2.00719217259162	0.282354032925577	-7.10877812437931	1.17074778952837e-12	7.4314462165709e-12	US	ENSMUSG00000028991
ENSMUSG00000029019	6.39516085773019	-4.49306706595575	0.697809909062429	-6.43881235792795	1.20411948779817e-10	6.50421718004714e-10	US	ENSMUSG00000029019
ENSMUSG00000029070	807.249117811238	3.05303268572261	0.135797298377988	22.4822785297583	6.18804377716644e-112	2.0158507549147e-109	US	ENSMUSG00000029070
ENSMUSG00000029093	57.1394300910729	3.19453078439577	0.446153745156418	7.1601568272744	8.05848178023567e-13	5.19392180593744e-12	US	ENSMUSG00000029093
ENSMUSG00000029096	101.270637214706	3.75457355648875	0.49440333871946	7.59415089350602	3.09817208729159e-14	2.213687161315e-13	US	ENSMUSG00000029096
ENSMUSG00000029177	96.2144889213	2.41449277125459	0.288707550379732	8.3631092019549	6.10866238150555e-17	5.2232428470767e-16	US	ENSMUSG00000029177
ENSMUSG00000029204	18.3564666070571	2.91859408284974	0.274036881489943	10.6503696399598	1.7367405294212e-26	2.61721144202382e-25	US	ENSMUSG00000029204
ENSMUSG00000029211	14.1402906652293	-2.30726115789163	0.474298227495017	-4.86457891710311	1.14700735965156e-06	4.26523156695682e-06	US	ENSMUSG00000029211
ENSMUSG00000029212	16.2066696035834	-3.23483636122877	0.482625107513788	-6.70258614992663	2.04762779319406e-11	1.18022618128029e-10	US	ENSMUSG00000029212
ENSMUSG00000029219	2.29589118539538	2.80147396728815	0.63938173444795	4.38153581241569	1.17845668737696e-05	3.86669194352348e-05	US	ENSMUSG00000029219
ENSMUSG00000029260	839.274265564767	-3.35603583276339	0.306913082567761	-10.9348086588079	7.85715547733448e-28	1.27507233444296e-26	US	ENSMUSG00000029260
ENSMUSG00000029269	121.523502937488	-2.6572731421051	0.24815582964283	-10.7080826830855	9.3273521135765e-27	1.4202010399362e-25	US	ENSMUSG00000029269
ENSMUSG00000029273	13818.4098911205	-2.47515840750366	0.212125736267785	-11.668355057017	1.84965028704929e-31	3.58345977418279e-30	US	ENSMUSG00000029273
ENSMUSG00000029299	12.5160546223201	2.68090739069721	0.533712825527769	5.02312716215159	5.08368609801548e-07	1.96489270643525e-06	US	ENSMUSG00000029299
ENSMUSG00000029343	4.12133004009785	3.72812628896787	0.806746810262902	4.62118503790917	3.8155426462666e-06	1.32946948114402e-05	US	ENSMUSG00000029343
ENSMUSG00000029348	7.93517569544818	4.5205471513431	0.551340909021338	8.19918688668928	2.42018426289002e-16	1.99629265848324e-15	US	ENSMUSG00000029348
ENSMUSG00000029352	17.1525247410406	2.75046414082344	0.349515746829691	7.86935686237811	3.56469000740989e-15	2.72641957175434e-14	US	ENSMUSG00000029352
ENSMUSG00000029371	35.5906995706986	2.76295439374079	0.24946593627427	11.0754776183275	1.64998004789422e-28	2.76607519210831e-27	US	ENSMUSG00000029371
ENSMUSG00000029373	59.4461361937098	3.4096098117363	0.336926361108352	10.1197478301195	4.51577558421259e-24	5.86117906249963e-23	US	ENSMUSG00000029373
ENSMUSG00000029377	8.52650061180354	-2.63150550576977	0.447568227378506	-5.87956281254147	4.11351484074905e-09	1.94976317770514e-08	US	ENSMUSG00000029377
ENSMUSG00000029413	461.495701802555	2.2283380412637	0.11305786321505	19.7097130433566	1.77973260936902e-86	2.73033746298955e-84	US	ENSMUSG00000029413
ENSMUSG00000029417	60.6061957706876	2.85986541916848	0.533997178002007	5.35558152173929	8.52816845150325e-08	3.59305094890334e-07	US	ENSMUSG00000029417
ENSMUSG00000029581	392.095678642326	2.39462010658859	0.245852932018257	9.74005104161527	2.0345214227551e-22	2.43138210064487e-21	US	ENSMUSG00000029581
ENSMUSG00000029608	8.35516631974495	-4.03798069680402	0.860941305374783	-4.69019278270801	2.72947761005071e-06	9.69350278551924e-06	US	ENSMUSG00000029608
ENSMUSG00000029638	21.8548696770226	-3.30369475878917	0.486177897208322	-6.79523848730947	1.08133498829322e-11	6.35200052005638e-11	US	ENSMUSG00000029638
ENSMUSG00000029641	250.792637727952	2.21019538694737	0.101055362413346	21.8711341403837	4.89261438578885e-106	1.3589622715559e-103	US	ENSMUSG00000029641
ENSMUSG00000029661	4840.01035094596	2.7331774935874	0.212187382512174	12.8809614465676	5.76133440004191e-38	1.50221670764729e-36	US	ENSMUSG00000029661
ENSMUSG00000029675	298.746821350664	2.6207420751162	0.235873008409515	11.1108180320749	1.11136697029351e-28	1.87744175705089e-27	US	ENSMUSG00000029675
ENSMUSG00000029720	27.4398019072445	2.6926085698293	0.578063511747546	4.65798050752116	3.19326439182413e-06	1.12347556676085e-05	US	ENSMUSG00000029720
ENSMUSG00000029727	63.755163203045	-2.9211383082359	0.288833338161769	-10.1135773551176	4.80953363426982e-24	6.23632255565002e-23	US	ENSMUSG00000029727
ENSMUSG00000029763	1542.22473365169	-2.34457502455608	0.135768784551959	-17.2688812991384	8.06914449950357e-67	6.67462432314736e-65	US	ENSMUSG00000029763
ENSMUSG00000029810	25678.067290945	2.10930095096561	0.157364337577218	13.4039324502643	5.73424597687489e-41	1.71358492176441e-39	US	ENSMUSG00000029810
ENSMUSG00000029811	1915.61887412548	4.87369621747271	0.211739636897584	23.0174014128024	3.12099368042643e-117	1.19353130790452e-114	US	ENSMUSG00000029811
ENSMUSG00000029838	132.201300837487	4.35103755894604	0.325976809944507	13.3476904681862	1.22178430709507e-40	3.60617701468878e-39	US	ENSMUSG00000029838
ENSMUSG00000029866	11.8117193123991	2.98689612257203	0.29471768537346	10.1347705645391	3.87281657749121e-24	5.05150820713102e-23	US	ENSMUSG00000029866
ENSMUSG00000029867	9.31085163894566	2.42376347735378	0.471884263011139	5.13635157461602	2.80123395721653e-07	1.11420199621755e-06	US	ENSMUSG00000029867
ENSMUSG00000029869	127.921935599149	2.29136019516284	0.172507710537736	13.2826537899105	2.91863986690397e-40	8.46309342505441e-39	US	ENSMUSG00000029869
ENSMUSG00000029925	289.030973809639	2.32060966700264	0.137706326253031	16.8518740579761	1.01642053040071e-63	7.60115558928961e-62	US	ENSMUSG00000029925
ENSMUSG00000029999	283.61048066952	-2.5445891780775	0.108705287677108	-23.4081453851243	3.53060377879721e-121	1.47876257001781e-118	US	ENSMUSG00000029999
ENSMUSG00000030000	14.3674270553172	-2.44836809075495	0.448206596211333	-5.46258826052735	4.69242098893994e-08	2.02219357561911e-07	US	ENSMUSG00000030000
ENSMUSG00000030031	72.2522232448375	-2.14332837255771	0.272934180731026	-7.85291298736213	4.06483690034473e-15	3.09817594712295e-14	US	ENSMUSG00000030031
ENSMUSG00000030041	4.98735277762365	3.17064176299003	0.475956083629483	6.66162671734705	2.70813153834262e-11	1.54473555776582e-10	US	ENSMUSG00000030041
ENSMUSG00000030047	69.4602730795683	2.24236163088785	0.179407599262973	12.49869927528	7.58827006595219e-36	1.813692773825e-34	US	ENSMUSG00000030047
ENSMUSG00000030075	5.51729761160911	2.89923104175879	0.599163636390166	4.83879672542554	1.30627562919229e-06	4.82417005283372e-06	US	ENSMUSG00000030075
ENSMUSG00000030077	22.7357962726879	-2.52932487070614	0.304808907837715	-8.29806743066966	1.05818613806431e-16	8.93229610527924e-16	US	ENSMUSG00000030077
ENSMUSG00000030086	439.50766798145	2.24848072179386	0.169574221592528	13.2595668178667	3.97183373731588e-40	1.14166423558338e-38	US	ENSMUSG00000030086
ENSMUSG00000030093	24.4625900062549	4.23683383243302	0.297939025851838	14.2204728646054	6.83892551211095e-46	2.54167221814185e-44	US	ENSMUSG00000030093
ENSMUSG00000030111	24.3970550411369	3.31438657313211	0.549806714426322	6.02827591254574	1.6571796503984e-09	8.16430161222226e-09	US	ENSMUSG00000030111
ENSMUSG00000030116	43.2016924768404	4.16295502220607	0.542166223507644	7.67837397776843	1.61120550809001e-14	1.17411984926736e-13	US	ENSMUSG00000030116
ENSMUSG00000030124	25.2927175130436	2.61225918078261	0.317513885515693	8.22722816213182	1.91595298049709e-16	1.59031932357272e-15	US	ENSMUSG00000030124
ENSMUSG00000030125	11.4014161225264	3.2087547394376	0.421496049246723	7.61277536330917	2.6827182796839e-14	1.92518050709869e-13	US	ENSMUSG00000030125
ENSMUSG00000030137	23.8565040243097	-2.13865631810715	0.366964274853121	-5.82796872791815	5.61060887253504e-09	2.62821118976712e-08	US	ENSMUSG00000030137
ENSMUSG00000030147	26.091861675123	8.24420399106126	0.617435621726561	13.3523297020144	1.14801550670597e-40	3.39604093895184e-39	US	ENSMUSG00000030147
ENSMUSG00000030148	90.1489964001881	4.33573574522118	0.441706756367266	9.81586919991811	9.6205273497101e-23	1.16877005145857e-21	US	ENSMUSG00000030148
ENSMUSG00000030149	18.6661039254108	5.53732470350386	0.471618913661719	11.7410997377337	7.8459510335373e-32	1.54155703590431e-30	US	ENSMUSG00000030149
ENSMUSG00000030156	7.38723899546126	3.22130243378067	0.452669384754257	7.11623657855597	1.10913851232971e-12	7.05394984932373e-12	US	ENSMUSG00000030156
ENSMUSG00000030165	14.995279339095	5.24566415243984	0.398636540534718	13.1590148394412	1.51042416758692e-39	4.20861272546103e-38	US	ENSMUSG00000030165
ENSMUSG00000030172	772.833347937216	-2.25575965773488	0.213118776675238	-10.5845186094153	3.51583291305493e-26	5.17991530300282e-25	US	ENSMUSG00000030172
ENSMUSG00000030178	2.94269542441001	6.55697083405506	0.917702847134569	7.14498255565896	9.0007319183079e-13	5.76601876980798e-12	US	ENSMUSG00000030178
ENSMUSG00000030214	362.097478263066	3.33322584992125	0.315018643934171	10.5810431036513	3.64873220147976e-26	5.3607514810939e-25	US	ENSMUSG00000030214
ENSMUSG00000030217	176.676006404991	2.16617424339461	0.191623437863528	11.3043282572633	1.24906342301485e-29	2.20905070664161e-28	US	ENSMUSG00000030217
ENSMUSG00000030218	8618.22451565228	3.27337290055042	0.215376996057178	15.1983404006684	3.62693689662351e-52	1.74007243438554e-50	US	ENSMUSG00000030218
ENSMUSG00000030228	138.102883909145	-3.5389754197062	0.56969620796181	-6.2120396278703	5.23012323486174e-10	2.69387588909422e-09	US	ENSMUSG00000030228
ENSMUSG00000030244	322.878279387698	2.04641754519137	0.237507756654354	8.61621352505774	6.92046461868116e-18	6.34724712871532e-17	US	ENSMUSG00000030244
ENSMUSG00000030263	64.465630341946	3.78350378721311	0.267558148563974	14.1408654810917	2.1265284678758e-45	7.69721628008761e-44	US	ENSMUSG00000030263
ENSMUSG00000030278	171.510213996057	-4.99220349049969	0.955985462256337	-5.22204958924479	1.76953564648438e-07	7.20900680929184e-07	US	ENSMUSG00000030278
ENSMUSG00000030313	751.744931647096	-2.35108833487446	0.250195806567398	-9.39699336743725	5.6144469091779e-21	6.18573739425792e-20	US	ENSMUSG00000030313
ENSMUSG00000030325	4.67007274064161	2.23360006712891	0.534974486861393	4.1751525016325	2.97786498021341e-05	9.25850397465433e-05	US	ENSMUSG00000030325
ENSMUSG00000030346	26.1552123194571	2.1668939693372	0.327266845221331	6.62118390841494	3.56333307364839e-11	2.00652304341357e-10	US	ENSMUSG00000030346
ENSMUSG00000030364	1419.22456099703	2.80412561698154	0.381541787189745	7.34945872543974	1.9901109376932e-13	1.34407620457923e-12	US	ENSMUSG00000030364
ENSMUSG00000030365	11.9001169759533	4.30703050636155	0.554824367975442	7.76287191941106	8.30274506417575e-15	6.18533410526272e-14	US	ENSMUSG00000030365
ENSMUSG00000030401	58.5818377594873	2.43872189307388	0.207584624643753	11.7480853760682	7.22370270896706e-32	1.42141568517162e-30	US	ENSMUSG00000030401
ENSMUSG00000030468	9.95968357802752	3.16838825984285	0.485794573300953	6.52207421403205	6.93416878028539e-11	3.81112084160364e-10	US	ENSMUSG00000030468
ENSMUSG00000030474	73.8151578877384	2.06704274652166	0.30259010883586	6.83116429176782	8.42282027328921e-12	4.99444850677039e-11	US	ENSMUSG00000030474
ENSMUSG00000030483	19.4803917834382	-7.16094152608739	1.02838687183032	-6.96327590544051	3.32449812053285e-12	2.04055668542685e-11	US	ENSMUSG00000030483
ENSMUSG00000030539	1210.05122779651	-2.03676237919147	0.203680448000574	-9.9997932996776	1.52715484662847e-23	1.93178499223325e-22	US	ENSMUSG00000030539
ENSMUSG00000030543	8.4590583609141	-4.42108743425444	0.68229162353526	-6.47976214532255	9.18673245000911e-11	5.0053749568117e-10	US	ENSMUSG00000030543
ENSMUSG00000030554	91.8381321537914	-2.81890516052384	0.334704542063388	-8.42207023288613	3.69889204939245e-17	3.21061396405654e-16	US	ENSMUSG00000030554
ENSMUSG00000030577	10.2852830270139	4.54674072595597	0.431696934924556	10.5322515823527	6.13492025855257e-26	8.90930879815227e-25	US	ENSMUSG00000030577
ENSMUSG00000030579	340.68442398124	3.0037816070006	0.249330684986502	12.047380398298	2.00212105370489e-33	4.24337094330209e-32	US	ENSMUSG00000030579
ENSMUSG00000030589	31.2527698933521	3.0197336792739	0.409913579113995	7.36675688031825	1.74828893271335e-13	1.18378496452418e-12	US	ENSMUSG00000030589
ENSMUSG00000030592	3.99222775945487	2.74349044319389	0.504153381830119	5.44177732823052	5.27515890299199e-08	2.26297541819622e-07	US	ENSMUSG00000030592
ENSMUSG00000030609	1211.02995337417	-2.71221869879153	0.0867095900744718	-31.2793394186514	8.91280608936603e-215	2.13802012981911e-211	US	ENSMUSG00000030609
ENSMUSG00000030641	179.315343329464	-4.38909118325003	0.226411499135216	-19.3854605442492	1.0238440680812e-83	1.46033369861939e-81	US	ENSMUSG00000030641
ENSMUSG00000030660	2007.9263960045	-3.6479299083385	0.239083636380735	-15.2579656373022	1.45721026771061e-52	7.06827340699998e-51	US	ENSMUSG00000030660
ENSMUSG00000030666	35.8167950172291	-6.28088130214494	0.551766320224364	-11.3832270508844	5.06886831564846e-30	9.11739797171207e-29	US	ENSMUSG00000030666
ENSMUSG00000030674	1782.88531515651	2.02805257048008	0.222231764072215	9.12584471867425	7.11789720541679e-20	7.43546926204801e-19	US	ENSMUSG00000030674
ENSMUSG00000030677	91.2881804569543	2.14201259999163	0.272665112819714	7.85583669960715	3.97112185991433e-15	3.03024848228917e-14	US	ENSMUSG00000030677
ENSMUSG00000030693	2.54996109861349	-3.16223568494893	0.576110772896188	-5.48893690887246	4.04360011199772e-08	1.75059025685453e-07	US	ENSMUSG00000030693
ENSMUSG00000030707	556.426740816921	3.48493266598329	0.191816868099671	18.1680198436588	9.24759137644877e-74	9.68318228771245e-72	US	ENSMUSG00000030707
ENSMUSG00000030708	44.8360205673354	-2.37179055913042	0.469902781512009	-5.04740693702364	4.47846794711922e-07	1.74451334101911e-06	US	ENSMUSG00000030708
ENSMUSG00000030717	657.083609020722	2.55074641685225	0.335244813773656	7.60860813367993	2.77063395753996e-14	1.98611024823708e-13	US	ENSMUSG00000030717
ENSMUSG00000030724	5.83703099983703	4.28518490923647	0.547657232565151	7.82457466902291	5.09376124065431e-15	3.85457636527517e-14	US	ENSMUSG00000030724
ENSMUSG00000030731	129.885769197396	3.30225450726326	0.154896773552672	21.3190657979737	7.55515246129748e-101	1.79601628825456e-98	US	ENSMUSG00000030731
ENSMUSG00000030732	9.74225458985211	2.06612542557437	0.375079991692937	5.50849277843065	3.61919085804807e-08	1.57616090396624e-07	US	ENSMUSG00000030732
ENSMUSG00000030735	95.7405884893489	-4.02296228630769	0.25836988325243	-15.5705542599066	1.15402877444175e-54	6.06600742454073e-53	US	ENSMUSG00000030735
ENSMUSG00000030742	27.629932490557	4.21102017435631	0.452300011364795	9.31023672020202	1.27547759105967e-20	1.38616256982255e-19	US	ENSMUSG00000030742
ENSMUSG00000030745	40.9680756405558	2.44251318153266	0.349329026853892	6.99201324187196	2.70969297959703e-12	1.67448872722779e-11	US	ENSMUSG00000030745
ENSMUSG00000030762	31.5386128944594	-3.68543055690414	0.377381226714577	-9.76580257844019	1.57857126914701e-22	1.89593810100055e-21	US	ENSMUSG00000030762
ENSMUSG00000030771	18.5055074959567	-2.41475286594204	0.282563666280016	-8.54587179495702	1.27569573284884e-17	1.14534818995177e-16	US	ENSMUSG00000030771
ENSMUSG00000030785	18.4964706973984	3.3738994596886	0.490282025241322	6.88154834562399	5.92054742050421e-12	3.55524278551956e-11	US	ENSMUSG00000030785
ENSMUSG00000030786	101.635051441468	2.72443987087603	0.34683179730078	7.85521942359091	3.99072885588447e-15	3.04344977804114e-14	US	ENSMUSG00000030786
ENSMUSG00000030787	14.2671442961736	-2.83657640535995	0.62069392958952	-4.57000829255064	4.87704916344849e-06	1.67872027492715e-05	US	ENSMUSG00000030787
ENSMUSG00000030789	173.917411178873	2.14578330758496	0.32937296281976	6.51475242295216	7.28096461330815e-11	3.99257716648716e-10	US	ENSMUSG00000030789
ENSMUSG00000030790	335.334072969916	-2.4161368723765	0.127361181510082	-18.9707479447749	2.97641481495605e-80	3.77589700587718e-78	US	ENSMUSG00000030790
ENSMUSG00000030792	2.45935466835296	-2.88606480506871	0.567921709301925	-5.08180046263101	3.73874042011558e-07	1.46784918115741e-06	US	ENSMUSG00000030792
ENSMUSG00000030796	78.7764281947961	3.56128006133086	0.271603151258616	13.112071950667	2.80820174671796e-39	7.7348663351406e-38	US	ENSMUSG00000030796
ENSMUSG00000030798	5.07166241784575	3.26700560365891	0.613006315511129	5.32948115050798	9.84937417638808e-08	4.11878663062365e-07	US	ENSMUSG00000030798
ENSMUSG00000030834	250.407424543868	2.31915881950523	0.278986840517872	8.31278928855667	9.34784158507993e-17	7.90559831682881e-16	US	ENSMUSG00000030834
ENSMUSG00000030844	145.379187322393	2.94463649429087	0.177878172156317	16.5542318014329	1.49234084245096e-61	1.02815660077685e-59	US	ENSMUSG00000030844
ENSMUSG00000030867	59.3316247539639	2.35849017031414	0.337887280224081	6.9801093688701	2.9495035992335e-12	1.81587847580435e-11	US	ENSMUSG00000030867
ENSMUSG00000030981	5.3529671255994	-4.66420451471734	1.11885051386556	-4.1687468137301	3.06278981064451e-05	9.50574391125343e-05	US	ENSMUSG00000030981
ENSMUSG00000031010	4252.02899230224	-3.91396535983606	0.318485774630818	-12.289294127416	1.03404995617554e-34	2.34814769308123e-33	US	ENSMUSG00000031010
ENSMUSG00000031016	414.309139716871	-2.67001318604653	0.162241170401003	-16.4570631452373	7.46348208514477e-61	5.02395157603865e-59	US	ENSMUSG00000031016
ENSMUSG00000031097	9.62828259971205	3.81059351759585	0.438221370237257	8.69559034862394	3.45031138513879e-18	3.25154880427347e-17	US	ENSMUSG00000031097
ENSMUSG00000031101	61.7492494479634	3.19495262635302	0.297662094108662	10.7334883735203	7.08692828756445e-27	1.09039519955664e-25	US	ENSMUSG00000031101
ENSMUSG00000031111	4.11717516094404	4.34347996447938	0.649035013113065	6.69221209445403	2.19821943874767e-11	1.26261245821147e-10	US	ENSMUSG00000031111
ENSMUSG00000031129	49.5482103190801	3.59057249271432	0.313184553569934	11.4647176937241	1.98405503694057e-30	3.64069960081717e-29	US	ENSMUSG00000031129
ENSMUSG00000031165	48.9118723270354	2.32680567802973	0.31019768188485	7.50104147745846	6.33127507463608e-14	4.43727371565531e-13	US	ENSMUSG00000031165
ENSMUSG00000031189	7.72571653992978	-3.31945561353517	0.736891430189973	-4.50467392826023	6.64749339324994e-06	2.25141070681153e-05	US	ENSMUSG00000031189
ENSMUSG00000031230	3.0546358582762	-2.68379900722196	0.60206957738744	-4.45762268684588	8.28736070492823e-06	2.77159172269887e-05	US	ENSMUSG00000031230
ENSMUSG00000031253	154.514067379952	2.19153384718647	0.289354673880293	7.57386710847847	3.62275009879158e-14	2.57727898389421e-13	US	ENSMUSG00000031253
ENSMUSG00000031258	15.9163731858413	2.37167676317	0.399136123693344	5.94202484411597	2.81522739206834e-09	1.35557308749101e-08	US	ENSMUSG00000031258
ENSMUSG00000031264	30.5905072325751	3.24149214578038	0.217189334435473	14.9247298639493	2.27555254443508e-50	1.00242078447426e-48	US	ENSMUSG00000031264
ENSMUSG00000031271	64.653971848999	-2.77251154941184	0.37469461449755	-7.39938990884529	1.36811591698281e-13	9.33552487753439e-13	US	ENSMUSG00000031271
ENSMUSG00000031278	2810.07714325575	-2.6067279062983	0.14135302290863	-18.4412604177787	6.12956064025427e-76	6.85342019552498e-74	US	ENSMUSG00000031278
ENSMUSG00000031293	5.8849287360316	-5.26430449016292	1.1161956866186	-4.7162917338541	2.40181980039792e-06	8.58183061247122e-06	US	ENSMUSG00000031293
ENSMUSG00000031297	14.0704522240687	2.38681586322366	0.479195956163215	4.98087647135884	6.32969360506525e-07	2.42306144141675e-06	US	ENSMUSG00000031297
ENSMUSG00000031298	173.54773858158	-2.10868371211624	0.24900914209117	-8.46829837012246	2.49003807034795e-17	2.18796651889016e-16	US	ENSMUSG00000031298
ENSMUSG00000031304	70.7907951385113	2.58657055389611	0.339673571162402	7.61487137502212	2.63954189978696e-14	1.89522699618173e-13	US	ENSMUSG00000031304
ENSMUSG00000031389	125.713974984016	2.29304065535737	0.332871692455224	6.88866223031512	5.63194828140263e-12	3.38442767709795e-11	US	ENSMUSG00000031389
ENSMUSG00000031433	117.807288406596	-2.73190639145837	0.185447178432456	-14.7314529913615	4.04905561238556e-49	1.70131258668818e-47	US	ENSMUSG00000031433
ENSMUSG00000031450	4.27790398670095	-4.11167275667408	0.66894184374462	-6.14653246036704	7.91951216263657e-10	4.01252241619607e-09	US	ENSMUSG00000031450
ENSMUSG00000031494	60.0410327354865	4.87260173886422	0.53363506469221	9.13096245216689	6.78929891451816e-20	7.10627649573148e-19	US	ENSMUSG00000031494
ENSMUSG00000031506	39.4801716954765	2.39860392228868	0.217052523817429	11.0507995028256	2.17271214537873e-28	3.62169016930566e-27	US	ENSMUSG00000031506
ENSMUSG00000031519	17.5836197020959	-2.90343617609692	0.403189187596448	-7.20117568976817	5.96955687424294e-13	3.88551300544274e-12	US	ENSMUSG00000031519
ENSMUSG00000031529	767.312451205691	-2.91844267407576	0.252022446121419	-11.5800902617607	5.19912835979377e-31	9.81326180471233e-30	US	ENSMUSG00000031529
ENSMUSG00000031530	468.526604775393	-2.64575439142804	0.150716069710333	-17.5545606816381	5.48900384959349e-69	4.96021728011039e-67	US	ENSMUSG00000031530
ENSMUSG00000031538	3733.50832380147	-2.02866020299652	0.250218381987645	-8.10755863290927	5.16469480611015e-16	4.16888350715291e-15	US	ENSMUSG00000031538
ENSMUSG00000031548	2533.97948632718	2.4905299276315	0.253082969731274	9.84076459303434	7.51376116182331e-23	9.21308623499218e-22	US	ENSMUSG00000031548
ENSMUSG00000031554	4.35648486209373	4.59327921774409	0.726839035723263	6.31952742215257	2.62364390533375e-10	1.382114029348e-09	US	ENSMUSG00000031554
ENSMUSG00000031595	38.7590011025017	4.91318100355996	0.626779834162527	7.83876687756669	4.54992350945234e-15	3.45493040701925e-14	US	ENSMUSG00000031595
ENSMUSG00000031596	263.424422903013	2.31321859541418	0.173605169246825	13.3245951456972	1.6653373110381e-40	4.87716488638871e-39	US	ENSMUSG00000031596
ENSMUSG00000031613	297.436054554659	2.34595815626259	0.256389799515885	9.14996681105186	5.69510421890139e-20	5.99189453844303e-19	US	ENSMUSG00000031613
ENSMUSG00000031628	367.586288887293	-2.0637786830986	0.273851039096435	-7.53613603186605	4.84101589611838e-14	3.42007728114794e-13	US	ENSMUSG00000031628
ENSMUSG00000031662	67.9572698159846	3.6210838069495	0.174731739314964	20.7236751671217	2.11878846072138e-95	4.36784930570742e-93	US	ENSMUSG00000031662
ENSMUSG00000031673	480.175879843546	2.74006360496653	0.241434060873006	11.3491178297655	7.49147013374226e-30	1.33565825958822e-28	US	ENSMUSG00000031673
ENSMUSG00000031736	24.077246616009	2.07320888807807	0.44704907406332	4.63754206945168	3.52576862862954e-06	1.23486138576649e-05	US	ENSMUSG00000031736
ENSMUSG00000031740	341.559520451232	4.42697957590962	0.235997107583812	18.7586179391517	1.64624546311687e-78	1.9926366529938e-76	US	ENSMUSG00000031740
ENSMUSG00000031760	13.0398084329056	-2.71040149247077	0.507748960408337	-5.33807393774088	9.39391524575393e-08	3.9383101618956e-07	US	ENSMUSG00000031760
ENSMUSG00000031762	4489.15189318124	-2.38567210099035	0.248868240614408	-9.58608497050721	9.14909226199489e-22	1.05652996725277e-20	US	ENSMUSG00000031762
ENSMUSG00000031765	5713.46245276587	-2.40908698743388	0.191808898475746	-12.5598291141769	3.51090217619438e-36	8.48371572557154e-35	US	ENSMUSG00000031765
ENSMUSG00000031779	21.4767553563718	4.57093899237467	0.527335218235116	8.66799491919518	4.39796347540931e-18	4.10067357687722e-17	US	ENSMUSG00000031779
ENSMUSG00000031780	31.8114871583996	2.10212946393008	0.378201471385532	5.55822656170262	2.72529487057267e-08	1.20254775501339e-07	US	ENSMUSG00000031780
ENSMUSG00000031822	407.753564490781	-2.69254589056133	0.226783264163217	-11.8727715667038	1.63944727452179e-32	3.34830458458254e-31	US	ENSMUSG00000031822
ENSMUSG00000031845	341.48735420591	-4.72058719191768	0.260629578026718	-18.1122466132135	2.55121070739859e-73	2.62964050531744e-71	US	ENSMUSG00000031845
ENSMUSG00000031877	265.086376664912	-4.12336258213499	0.164864134057066	-25.0106707909419	4.67968084882855e-138	2.80642587631906e-135	US	ENSMUSG00000031877
ENSMUSG00000031886	1844.92077131092	-5.52542150848174	0.102530908323919	-53.8903009717385	0	0	US	ENSMUSG00000031886
ENSMUSG00000031897	716.893233478003	2.30897047859197	0.109166731214386	21.1508621070417	2.70944892884153e-99	6.11061785344799e-97	US	ENSMUSG00000031897
ENSMUSG00000031910	74.0186815147068	-2.72128812613783	0.64557155226686	-4.21531605068764	2.49428629936284e-05	7.85121467031936e-05	US	ENSMUSG00000031910
ENSMUSG00000031933	2.29808372579598	5.98895570028936	1.0636503660447	5.63056798688458	1.79617119692804e-08	8.05225439574247e-08	US	ENSMUSG00000031933
ENSMUSG00000031953	285.412586736482	-2.14988885235044	0.121537096467017	-17.6891575892952	5.08296349257677e-70	4.70611079574117e-68	US	ENSMUSG00000031953
ENSMUSG00000032011	467.33875408283	7.01421792449257	0.289392282615301	24.2377504372388	8.9030260046363e-130	4.43253107894978e-127	US	ENSMUSG00000032011
ENSMUSG00000032012	1188.30955989854	-2.0817409078926	0.0873516878761664	-23.8317193234293	1.56698257960221e-125	6.66902731096185e-123	US	ENSMUSG00000032012
ENSMUSG00000032036	32.6225636864603	3.13029726215165	0.587323939226927	5.3297627647733	9.83411414049023e-08	4.11436134176495e-07	US	ENSMUSG00000032036
ENSMUSG00000032041	342.663192522464	-2.33358509519079	0.114831287478885	-20.32185780047	8.23984040186416e-92	1.50989353252771e-89	US	ENSMUSG00000032041
ENSMUSG00000032080	122.843948620219	-2.29190662306969	0.186692467325776	-12.2763743813527	1.21314060533785e-34	2.74067989324057e-33	US	ENSMUSG00000032080
ENSMUSG00000032083	21.9494968893245	-3.3214146648536	0.394432789944646	-8.42073668702778	3.74124269836419e-17	3.24417256265974e-16	US	ENSMUSG00000032083
ENSMUSG00000032085	2045.31531980542	3.09876300316051	0.183124695159087	16.9216008822213	3.11837820235345e-64	2.37131543589339e-62	US	ENSMUSG00000032085
ENSMUSG00000032087	24.0576600617828	-3.85453041123897	0.537808099635943	-7.16711111983663	7.65968598325908e-13	4.95139965801708e-12	US	ENSMUSG00000032087
ENSMUSG00000032089	205.386922355503	3.61874612852371	0.253897616938091	14.2527770530674	4.30803024969012e-46	1.61701271975211e-44	US	ENSMUSG00000032089
ENSMUSG00000032093	9.63423084154312	4.63441122916506	0.543631488417287	8.52491315883403	1.52924505642464e-17	1.36463271233943e-16	US	ENSMUSG00000032093
ENSMUSG00000032094	13.6270949804392	5.23634513309021	0.649010656677048	8.06819592131266	7.13444971493922e-16	5.7082087516101e-15	US	ENSMUSG00000032094
ENSMUSG00000032172	38.9561573375027	2.78258193603135	0.35508080085868	7.83647532984698	4.6336933823339e-15	3.51651617140192e-14	US	ENSMUSG00000032172
ENSMUSG00000032184	20.6694564618217	2.08653439238356	0.343822174559227	6.06864404559843	1.28994689008593e-09	6.41617881031056e-09	US	ENSMUSG00000032184
ENSMUSG00000032218	91.6993339192073	2.90960955559555	0.284103219252266	10.2413818585139	1.29375157974299e-24	1.74263516767117e-23	US	ENSMUSG00000032218
ENSMUSG00000032238	1626.63046147432	-2.11349642252507	0.150363976917705	-14.0558694033598	7.0905745411575e-45	2.51011993721432e-43	US	ENSMUSG00000032238
ENSMUSG00000032268	2.87493926810488	2.82624615232773	0.562286451348492	5.02634581635347	4.99914061126109e-07	1.93448193737126e-06	US	ENSMUSG00000032268
ENSMUSG00000032271	62.1740572552448	2.0114280601267	0.316587121205355	6.35347405310902	2.105057091986e-10	1.1171790323056e-09	US	ENSMUSG00000032271
ENSMUSG00000032291	17.1810707825537	-5.49335617450145	0.719114133491822	-7.6390602251512	2.18812945946588e-14	1.58056862980909e-13	US	ENSMUSG00000032291
ENSMUSG00000032322	97.7123677627737	2.93876068928387	0.325922034601063	9.01675976857777	1.93734652303177e-19	1.97606349838575e-18	US	ENSMUSG00000032322
ENSMUSG00000032327	325.106906626172	4.8519454687865	0.394688369975156	12.2931047324549	9.86433002258245e-35	2.24387996815416e-33	US	ENSMUSG00000032327
ENSMUSG00000032332	619.306357108832	2.24048434997347	0.46929746385874	4.77412413770866	1.80491029463773e-06	6.55736857284947e-06	US	ENSMUSG00000032332
ENSMUSG00000032350	11434.7128539958	-2.05820359035814	0.152537208984403	-13.4931247533747	1.71667669675799e-41	5.24281805524919e-40	US	ENSMUSG00000032350
ENSMUSG00000032358	19.3751504487964	-3.10658424441438	0.371534583561474	-8.36149414311619	6.19288718675491e-17	5.29183012295667e-16	US	ENSMUSG00000032358
ENSMUSG00000032363	116.384082400613	2.0891814735346	0.242199492396371	8.62587057001567	6.36069241524496e-18	5.86236782260107e-17	US	ENSMUSG00000032363
ENSMUSG00000032380	142.808898294276	2.34847050554512	0.162897160873685	14.416890343265	4.05191365758443e-47	1.58867527017356e-45	US	ENSMUSG00000032380
ENSMUSG00000032401	36.7772984823014	2.8922879128295	0.336983320580824	8.58288151426709	9.25256467627846e-18	8.41124082445028e-17	US	ENSMUSG00000032401
ENSMUSG00000032452	37.5100867525249	2.30185563754664	0.474433451144821	4.85179877597627	1.2234672332099e-06	4.5335809412596e-06	US	ENSMUSG00000032452
ENSMUSG00000032487	126.123445541714	-3.52859410618519	0.480115849250113	-7.34946390896376	1.99003376781758e-13	1.34407620457923e-12	US	ENSMUSG00000032487
ENSMUSG00000032540	1197.59689054454	-2.14802084820088	0.148244980832546	-14.4896699782857	1.40817761703148e-47	5.6129279124788e-46	US	ENSMUSG00000032540
ENSMUSG00000032561	142.884490448256	-2.0954610232643	0.151976539591684	-13.7880558992472	3.0075612812812e-43	9.89532662458442e-42	US	ENSMUSG00000032561
ENSMUSG00000032572	48.2720673932212	6.00026696342948	0.511484411900232	11.7310847091854	8.83195411753263e-32	1.73141733506191e-30	US	ENSMUSG00000032572
ENSMUSG00000032601	2237.84948608037	-2.41345447266633	0.0749017453040443	-32.2216052892964	8.79416183471825e-228	2.90064435415888e-224	US	ENSMUSG00000032601
ENSMUSG00000032609	437.308422359878	3.00531845304837	0.251010248637263	11.9728914232159	4.9280772194905e-33	1.02958965630005e-31	US	ENSMUSG00000032609
ENSMUSG00000032657	109.859970481743	2.35768288004933	0.136576712622574	17.2627004617158	8.98107991096256e-67	7.40574236283028e-65	US	ENSMUSG00000032657
ENSMUSG00000032698	386.510376991443	2.44552471643837	0.198810720781993	12.3007688258423	8.97160941315337e-35	2.04964378861366e-33	US	ENSMUSG00000032698
ENSMUSG00000032717	77.8656396197546	2.19724826191522	0.297255009872199	7.39179555917292	1.44859138951215e-13	9.86934701653937e-13	US	ENSMUSG00000032717
ENSMUSG00000032726	25.8463681000056	-5.6696210960737	0.464343378855461	-12.2099751051657	2.74973296250642e-34	6.08701373168263e-33	US	ENSMUSG00000032726
ENSMUSG00000032766	409.207085384998	2.24952060500897	0.231144532522337	9.73209524128192	2.20013698133197e-22	2.62573561856204e-21	US	ENSMUSG00000032766
ENSMUSG00000032776	68.3716757163578	-2.12176330191937	0.236409559639576	-8.97494714322957	2.83487871772259e-19	2.86495383855021e-18	US	ENSMUSG00000032776
ENSMUSG00000032783	18.0890336014135	2.03752780449276	0.311641943904227	6.53804099334883	6.23298425927032e-11	3.43647629856594e-10	US	ENSMUSG00000032783
ENSMUSG00000032802	6267.90660407694	-2.96934231788341	0.153967806225248	-19.285475260584	7.1133284682462e-83	9.82719362783312e-81	US	ENSMUSG00000032802
ENSMUSG00000032902	1295.08712064127	-2.28129474423674	0.130336544410408	-17.5031090056625	1.3565789972164e-68	1.20932601349829e-66	US	ENSMUSG00000032902
ENSMUSG00000032942	25.9402747393342	-4.27642139136769	0.654093320976119	-6.53793771351446	6.23728883749596e-11	3.43768105783664e-10	US	ENSMUSG00000032942
ENSMUSG00000032968	66.8935542329468	4.35180198181091	0.274515663270507	15.8526545624562	1.34765787365417e-56	7.76433369260099e-55	US	ENSMUSG00000032968
ENSMUSG00000033024	1.28194271457199	4.57099306389744	1.0140274719514	4.50776057881448	6.55154442770174e-06	2.22176587602835e-05	US	ENSMUSG00000033024
ENSMUSG00000033107	37.0718126421744	-2.9350487593453	0.255151860078744	-11.5031446701564	1.27195204455033e-30	2.36026713077001e-29	US	ENSMUSG00000033107
ENSMUSG00000033152	42.791776689197	3.02987485491254	0.222522449186411	13.61604128478	3.21530056497053e-42	1.01973721163314e-40	US	ENSMUSG00000033152
ENSMUSG00000033192	89.0132726405719	2.25190635943646	0.190240767246284	11.8371387585982	2.50866040023956e-32	5.04927703898713e-31	US	ENSMUSG00000033192
ENSMUSG00000033220	191.100240481821	3.08197905917385	0.260725505791395	11.820780823951	3.04837918340224e-32	6.09837615712167e-31	US	ENSMUSG00000033220
ENSMUSG00000033308	1183.50033158591	2.02066078784762	0.115222303199601	17.5370629794408	7.46890993863918e-69	6.72635244200928e-67	US	ENSMUSG00000033308
ENSMUSG00000033383	1.33807358786857	4.43548075609103	1.01007483624838	4.39123973483518	1.12706188710243e-05	3.70543010403336e-05	US	ENSMUSG00000033383
ENSMUSG00000033419	18.8031202486201	2.10899701897681	0.328662039415043	6.41691697261547	1.3906171311957e-10	7.47032048877461e-10	US	ENSMUSG00000033419
ENSMUSG00000033520	2.36418638628264	-5.13988100818834	1.08429107744793	-4.74031476887734	2.13386453927044e-06	7.6784786032632e-06	US	ENSMUSG00000033520
ENSMUSG00000033538	129.157925185111	2.26573398506034	0.208703335833459	10.8562423116626	1.86256660857061e-27	2.96069548797305e-26	US	ENSMUSG00000033538
ENSMUSG00000033544	14.6978752280611	-3.76887443513788	0.535132093485889	-7.04288619766226	1.88298018253621e-12	1.17823566698086e-11	US	ENSMUSG00000033544
ENSMUSG00000033579	189.050501178407	-2.21569231879803	0.225248094885292	-9.83667506678083	7.82543514952185e-23	9.58189128957926e-22	US	ENSMUSG00000033579
ENSMUSG00000033618	480.033530414218	-2.83935975988047	0.273329114101181	-10.3880619128974	2.81004981629908e-25	3.9273720605235e-24	US	ENSMUSG00000033618
ENSMUSG00000033624	1054.04497466032	-3.7114807501025	0.236116727721512	-15.7188386689824	1.12364427204372e-55	6.11331987761188e-54	US	ENSMUSG00000033624
ENSMUSG00000033633	39.2597258564246	4.37739475160706	0.318533388569585	13.7423419606475	5.66143742860698e-43	1.83749507292315e-41	US	ENSMUSG00000033633
ENSMUSG00000033713	447.395984462693	-3.16314072398905	0.214135720286509	-14.7716631291446	2.23137984937671e-49	9.54285576750459e-48	US	ENSMUSG00000033713
ENSMUSG00000033726	769.469557817834	2.29713219596333	0.133368438944513	17.2239565383159	1.75565370103863e-66	1.43425492908069e-64	US	ENSMUSG00000033726
ENSMUSG00000033752	41.2599584176245	2.56620653077747	0.223587666676448	11.4774064639755	1.71343329099242e-30	3.15508473478136e-29	US	ENSMUSG00000033752
ENSMUSG00000033792	490.896387698168	-3.91476540662991	0.291120651432768	-13.4472267335318	3.1963690159085e-41	9.67231527784146e-40	US	ENSMUSG00000033792
ENSMUSG00000033799	755.608044323956	-2.03372359967702	0.267405660771358	-7.60538723754221	2.84052079037818e-14	2.03399788590798e-13	US	ENSMUSG00000033799
ENSMUSG00000033849	80.7432407486902	-4.01565198285796	0.622886090931648	-6.44684805347278	1.14200174896436e-10	6.17753180605218e-10	US	ENSMUSG00000033849
ENSMUSG00000033855	342.634852062449	-2.4394150717097	0.202889350674554	-12.0233766020704	2.6779985947139e-33	5.65314791349726e-32	US	ENSMUSG00000033855
ENSMUSG00000033863	3442.67863411866	-2.83472572732331	0.146557858253647	-19.342024788717	2.37946190469603e-83	3.33972666378798e-81	US	ENSMUSG00000033863
ENSMUSG00000033871	226.497972705803	-2.31354720192562	0.282128872785724	-8.20032058073955	2.39746815190986e-16	1.97817361239667e-15	US	ENSMUSG00000033871
ENSMUSG00000033991	497.070356297744	-2.17676830107775	0.225953426328444	-9.63370344255643	5.76147175367086e-22	6.71205100062309e-21	US	ENSMUSG00000033991
ENSMUSG00000034041	79.6098345239142	4.0141367499114	0.264027862998865	15.2034588483135	3.35432174094893e-52	1.61810763763107e-50	US	ENSMUSG00000034041
ENSMUSG00000034063	6.65573192434618	-3.31537255798855	0.658654518284853	-5.03355319966807	4.81471119389914e-07	1.86832035696201e-06	US	ENSMUSG00000034063
ENSMUSG00000034066	337.224891764724	-2.31115658981503	0.183830569415878	-12.5722103628288	3.002114355648e-36	7.28095510133124e-35	US	ENSMUSG00000034066
ENSMUSG00000034116	100.033325356054	3.1408553526763	0.211052766779718	14.8818487461692	4.32384284078688e-50	1.8827267498324e-48	US	ENSMUSG00000034116
ENSMUSG00000034117	3.23277987485213	-5.48956879553099	1.14199447099976	-4.80700120266357	1.53211069478437e-06	5.61029765518668e-06	US	ENSMUSG00000034117
ENSMUSG00000034156	114.550253564581	2.82718130757427	0.492345924939289	5.74226608643687	9.34178741216542e-09	4.29445547813256e-08	US	ENSMUSG00000034156
ENSMUSG00000034161	155.762965687261	2.6576346864184	0.271978807220893	9.77147709990487	1.49259842661271e-22	1.79595050994207e-21	US	ENSMUSG00000034161
ENSMUSG00000034218	359.909138066043	-2.67350244990048	0.373631367889213	-7.15545502778346	8.33958265374018e-13	5.3672333532742e-12	US	ENSMUSG00000034218
ENSMUSG00000034219	1.70934326067283	-5.29939017212646	0.901120688469243	-5.88088836483009	4.08070332151739e-09	1.93455836408335e-08	US	ENSMUSG00000034219
ENSMUSG00000034227	110.087441398234	2.62278841689543	0.163172872094754	16.073679302356	3.90221371294998e-58	2.36164479916539e-56	US	ENSMUSG00000034227
ENSMUSG00000034266	23.1437319864769	2.93103074197614	0.347478016170822	8.43515447185939	3.30765639450516e-17	2.88621459265237e-16	US	ENSMUSG00000034266
ENSMUSG00000034275	88.2304687263936	-7.01472075900961	0.740093315666476	-9.47815716007737	2.58813270206666e-21	2.90361639495888e-20	US	ENSMUSG00000034275
ENSMUSG00000034303	39.7936346363673	-3.25946273551347	0.483552464937796	-6.74065995286108	1.57668821577266e-11	9.15381121003151e-11	US	ENSMUSG00000034303
ENSMUSG00000034353	41.2390524205485	4.32543736826312	0.351261059914337	12.3140247009389	7.61299362645075e-35	1.74227287789381e-33	US	ENSMUSG00000034353
ENSMUSG00000034377	1846.49733181876	-2.27540239944342	0.122238872409238	-18.6143929062574	2.45628138262715e-77	2.86787154174259e-75	US	ENSMUSG00000034377
ENSMUSG00000034402	14.8120917655294	-4.30132043682628	0.698504722381993	-6.1578974329024	7.3717070712135e-10	3.74575841494533e-09	US	ENSMUSG00000034402
ENSMUSG00000034437	16.5358686235465	-2.58906226643516	0.422769994064231	-6.12404452252069	9.12293862858427e-10	4.6045711857776e-09	US	ENSMUSG00000034437
ENSMUSG00000034438	31.2721131308651	2.39044208875581	0.416779079510003	5.73551362406719	9.72172766178263e-09	4.45669263049788e-08	US	ENSMUSG00000034438
ENSMUSG00000034457	443.645292890101	-6.22080952783599	0.239249951719901	-26.0012989892634	4.78742519372535e-149	3.82805419960093e-146	US	ENSMUSG00000034457
ENSMUSG00000034467	11.9623118298672	2.73091111811505	0.566841638685449	4.81776731231009	1.45173528312549e-06	5.33299998828236e-06	US	ENSMUSG00000034467
ENSMUSG00000034584	269.992139574758	-4.37451373356099	0.288208430269291	-15.1782990160059	4.92385493031458e-52	2.33973153793308e-50	US	ENSMUSG00000034584
ENSMUSG00000034640	974.580162161746	-2.6109861923446	0.125262186107753	-20.8441691261764	1.72171611363093e-96	3.66378412019187e-94	US	ENSMUSG00000034640
ENSMUSG00000034645	5.37375664938791	-3.75147412238726	0.768145345575203	-4.88380765957526	1.04056582776437e-06	3.88749971644038e-06	US	ENSMUSG00000034645
ENSMUSG00000034652	76.6774027399776	2.06293883710114	0.229602379962404	8.9848321147147	2.59129606380593e-19	2.62582677556249e-18	US	ENSMUSG00000034652
ENSMUSG00000034731	388.986055988834	-3.25430815633813	0.683294742617077	-4.76267114814004	1.91047042649978e-06	6.91801607575816e-06	US	ENSMUSG00000034731
ENSMUSG00000034739	17.4927226067007	-3.52055951386417	0.689730983060016	-5.10425020816824	3.32108627594074e-07	1.31050551163823e-06	US	ENSMUSG00000034739
ENSMUSG00000034751	1119.69026565307	-2.77274885434204	0.390826276418995	-7.09458145892281	1.29743536688111e-12	8.20599880774011e-12	US	ENSMUSG00000034751
ENSMUSG00000034758	33.1235683551844	2.48341613411725	0.41177660140753	6.03097923881169	1.62969125679759e-09	8.03187582986887e-09	US	ENSMUSG00000034758
ENSMUSG00000034765	325.241127104348	-2.72473354756712	0.136545075114344	-19.9548284351186	1.36089285617783e-88	2.23042731651952e-86	US	ENSMUSG00000034765
ENSMUSG00000034771	377.187414201942	2.85065251018423	0.329584444578117	8.64923256263868	5.18469075608294e-18	4.81042317091282e-17	US	ENSMUSG00000034771
ENSMUSG00000034796	96.5019291460183	2.42641349425587	0.275647917672139	8.80258234760871	1.33703386156933e-18	1.2946903671644e-17	US	ENSMUSG00000034796
ENSMUSG00000034818	13.4110051707374	-4.25181155272918	0.466461837819887	-9.11502551334311	7.86519650546181e-20	8.19340466599371e-19	US	ENSMUSG00000034818
ENSMUSG00000034825	44.727423367067	-2.44694692589808	0.581812290400608	-4.20573261560569	2.60237764287962e-05	8.16612425528179e-05	US	ENSMUSG00000034825
ENSMUSG00000034837	63.4873089023747	-4.11557300159916	0.286883739672195	-14.3457869250512	1.13208829965758e-46	4.34192063416636e-45	US	ENSMUSG00000034837
ENSMUSG00000034903	4032.03326828267	-2.40881198316773	0.0940483791564891	-25.6124773735829	1.10778793525859e-144	7.90032439126174e-142	US	ENSMUSG00000034903
ENSMUSG00000034911	454.633039040622	2.42104099911012	0.285934312251375	8.46712302573084	2.51528383158586e-17	2.20794392761331e-16	US	ENSMUSG00000034911
ENSMUSG00000034918	1390.58482501211	-2.5255095860126	0.132432585440439	-19.0701523919763	4.47000511722551e-81	5.86816044916565e-79	US	ENSMUSG00000034918
ENSMUSG00000034959	12.8606176929801	2.71760515372069	0.471266386195998	5.76660087229401	8.08863044444793e-09	3.74053087167275e-08	US	ENSMUSG00000034959
ENSMUSG00000034997	5.0636790862904	-3.50256009766712	0.665582353170613	-5.26239928234588	1.42187558332572e-07	5.8477292732568e-07	US	ENSMUSG00000034997
ENSMUSG00000035032	10.9409094908758	2.95903245777701	0.439700644499273	6.72965230957695	1.70068981338002e-11	9.83909276598522e-11	US	ENSMUSG00000035032
ENSMUSG00000035041	27.3904113638997	-3.30186095065971	0.44166763991389	-7.47589511267671	7.6680099619384e-14	5.33726665433048e-13	US	ENSMUSG00000035041
ENSMUSG00000035042	91.6890344310685	3.91001100767503	0.299206996246421	13.0679130392219	5.02245754937618e-39	1.36626378716896e-37	US	ENSMUSG00000035042
ENSMUSG00000035133	2812.89714736623	-4.04802908786923	0.241152027406768	-16.7862121309938	3.07878442558187e-63	2.22575026405011e-61	US	ENSMUSG00000035133
ENSMUSG00000035150	1787.6726803066	-2.24484408793828	0.17687019993249	-12.6920424627502	6.54562348794131e-37	1.63870367150197e-35	US	ENSMUSG00000035150
ENSMUSG00000035164	621.857332135421	-2.64402394027657	0.269201664512554	-9.8217221095721	9.0779303753199e-23	1.10590650421776e-21	US	ENSMUSG00000035164
ENSMUSG00000035165	13.5512152215107	2.28753943256068	0.451347778245899	5.06824126054389	4.01508290846799e-07	1.57166581672964e-06	US	ENSMUSG00000035165
ENSMUSG00000035186	215.653103092022	4.96040079755716	0.299404176764636	16.5675738099558	1.19553089891912e-61	8.3017036394155e-60	US	ENSMUSG00000035186
ENSMUSG00000035200	8.74510782225371	-3.41903691216254	0.589633675555399	-5.79857808993358	6.68795586279659e-09	3.11793447617692e-08	US	ENSMUSG00000035200
ENSMUSG00000035246	8.81042590972039	2.7766445806141	0.538575673292168	5.15553285881112	2.52910685221607e-07	1.01175777000342e-06	US	ENSMUSG00000035246
ENSMUSG00000035279	53.9973324943049	2.38034126023743	0.416406375862956	5.71639004158962	1.08810823811094e-08	4.96831840786181e-08	US	ENSMUSG00000035279
ENSMUSG00000035284	597.664315627859	-2.44746739161245	0.41560144306084	-5.88897712574632	3.88593222234344e-09	1.84520593037567e-08	US	ENSMUSG00000035284
ENSMUSG00000035299	87.6064024653701	-3.17673820344249	0.190380097685267	-16.6862935888089	1.64895221060847e-62	1.17280059248857e-60	US	ENSMUSG00000035299
ENSMUSG00000035349	1222.44765809848	-3.75768553952242	0.202663959713185	-18.5414591960031	9.55924791077847e-77	1.10631523956891e-74	US	ENSMUSG00000035349
ENSMUSG00000035352	39.815885556525	3.25272633753372	0.599258828732913	5.42791558767914	5.70159921592154e-08	2.43956702627731e-07	US	ENSMUSG00000035352
ENSMUSG00000035373	41.2935530785488	2.76691455477368	0.588966242352898	4.69791705500805	2.62828119590067e-06	9.34543267972388e-06	US	ENSMUSG00000035373
ENSMUSG00000035385	159.048286372776	2.92305906825024	0.349311500107361	8.36805850180093	5.85753126870401e-17	5.01501225137225e-16	US	ENSMUSG00000035385
ENSMUSG00000035413	399.334445922877	2.08424516172356	0.200176529586813	10.4120356468647	2.18498689328568e-25	3.07003456619431e-24	US	ENSMUSG00000035413
ENSMUSG00000035443	226.778773157121	-2.51662877643758	0.170150121159375	-14.7906375810354	1.68351476917287e-49	7.24680329757985e-48	US	ENSMUSG00000035443
ENSMUSG00000035458	24.6437968993475	4.22160802160368	0.441383509774682	9.5644896742036	1.1275637688005e-21	1.29473564696862e-20	US	ENSMUSG00000035458
ENSMUSG00000035498	1730.82099980117	-2.35147960844097	0.184936655861864	-12.7150542302299	4.87771023336501e-37	1.22930410628274e-35	US	ENSMUSG00000035498
ENSMUSG00000035557	24.413653899435	5.74765594245556	0.400092843367689	14.3658054317493	8.48149076114933e-47	3.28635971680539e-45	US	ENSMUSG00000035557
ENSMUSG00000035566	816.263308151846	-2.77453953509208	0.206657087732785	-13.4258135809968	4.2687037416054e-41	1.28876757013434e-39	US	ENSMUSG00000035566
ENSMUSG00000035580	4.24980709155943	5.42651167992725	0.928850601972028	5.84217921418827	5.15223343853426e-09	2.423386519476e-08	US	ENSMUSG00000035580
ENSMUSG00000035678	20.5902480677617	2.06220738885541	0.411571672872069	5.01056687032108	5.42699360444149e-07	2.08993111851135e-06	US	ENSMUSG00000035678
ENSMUSG00000035683	38.627428996743	2.41122707509157	0.332652424263063	7.24848790876317	4.21450046546323e-13	2.77395918638509e-12	US	ENSMUSG00000035683
ENSMUSG00000035697	323.833944386695	3.20023215627304	0.301168752734836	10.6260431310106	2.25477118766905e-26	3.36900607752113e-25	US	ENSMUSG00000035697
ENSMUSG00000035711	126.347529586784	3.45501434006021	0.287632101270302	12.011921912754	3.07611843023971e-33	6.46254275626872e-32	US	ENSMUSG00000035711
ENSMUSG00000035775	4371.06620993727	-3.80827720724635	0.544416426932663	-6.99515484626878	2.6496611929902e-12	1.63892662680338e-11	US	ENSMUSG00000035775
ENSMUSG00000035778	401.085901395501	-2.06851995125374	0.139851501490132	-14.7908311974734	1.678678756967e-49	7.23779352289024e-48	US	ENSMUSG00000035778
ENSMUSG00000035780	15.9655241928444	3.62047908141937	0.516441291497167	7.01043688997751	2.37575088304883e-12	1.4739933823421e-11	US	ENSMUSG00000035780
ENSMUSG00000035799	26.0295559657722	2.74033904888805	0.384118753198319	7.13409336584311	9.74271847841369e-13	6.22623183555103e-12	US	ENSMUSG00000035799
ENSMUSG00000035811	1.98470269778706	-4.30440361101576	1.00506679528645	-4.28270402644133	1.84635698948297e-05	5.90400168219671e-05	US	ENSMUSG00000035811
ENSMUSG00000035818	15.0966152462965	2.51933863425822	0.463350403788648	5.43722119082772	5.41179391497421e-08	2.31857454188057e-07	US	ENSMUSG00000035818
ENSMUSG00000035840	431.002084744289	-2.75146520036092	0.13637628621255	-20.1755398740849	1.60600489024211e-90	2.78800335781702e-88	US	ENSMUSG00000035840
ENSMUSG00000035864	5.85684767496945	3.09621706839662	0.540456186296055	5.7288956013551	1.01086578957015e-08	4.62603461487815e-08	US	ENSMUSG00000035864
ENSMUSG00000035896	5.01655956614853	5.66528420917194	0.956460966863443	5.92317345448012	3.15787449692591e-09	1.51283286765403e-08	US	ENSMUSG00000035896
ENSMUSG00000035910	1285.97255306093	2.42392118237978	0.125831926328918	19.2631651846748	1.09477414420183e-82	1.4967774789147e-80	US	ENSMUSG00000035910
ENSMUSG00000035914	98.5077603542962	2.61821439498176	0.310528646384154	8.43147460135699	3.41336383862558e-17	2.97353686397534e-16	US	ENSMUSG00000035914
ENSMUSG00000035919	336.169132984279	2.17618036832868	0.261651716211282	8.31708807356507	9.01507626917178e-17	7.64152963426392e-16	US	ENSMUSG00000035919
ENSMUSG00000035948	166.92455667198	-2.39914303606891	0.312027979864829	-7.688871482321	1.48438473456632e-14	1.0846984212407e-13	US	ENSMUSG00000035948
ENSMUSG00000035951	10.5303738373958	-2.2179542597586	0.355972837490101	-6.23068399093871	4.6440304595571e-10	2.40231389406652e-09	US	ENSMUSG00000035951
ENSMUSG00000035964	12.6051090084696	2.02597906886471	0.393704821962549	5.14593410049072	2.66192865023375e-07	1.06151294081484e-06	US	ENSMUSG00000035964
ENSMUSG00000036026	1865.97263595099	-2.00817505586961	0.130001215384304	-15.4473560107352	7.86021709423013e-54	4.00864429139178e-52	US	ENSMUSG00000036026
ENSMUSG00000036109	34.4355498387679	-3.53943457706363	0.454692781142762	-7.78423305548881	7.01373643701897e-15	5.25920612002329e-14	US	ENSMUSG00000036109
ENSMUSG00000036123	1091.91422274275	-3.0195313304165	0.219518239569684	-13.7552639650155	4.73549166480753e-43	1.54075731885667e-41	US	ENSMUSG00000036123
ENSMUSG00000036172	5.63217656467921	3.16520590856568	0.745989950849379	4.24296051838473	2.20590256021796e-05	6.98933127479241e-05	US	ENSMUSG00000036172
ENSMUSG00000036198	147.289721904359	10.13390595782	0.481928195794497	21.0278337027229	3.64937800416778e-98	8.02467811633127e-96	US	ENSMUSG00000036198
ENSMUSG00000036223	11.425236568018	2.59403352851883	0.445374442584415	5.82438793179553	5.73222873216847e-09	2.68184963751293e-08	US	ENSMUSG00000036223
ENSMUSG00000036278	731.021159485947	2.1092835259824	0.110667321542995	19.0596781106963	5.46097451766276e-81	7.13360072265184e-79	US	ENSMUSG00000036278
ENSMUSG00000036304	40.2190883641331	-2.51642887687336	0.25135136239902	-10.0115983174125	1.35544749263223e-23	1.71870220990325e-22	US	ENSMUSG00000036304
ENSMUSG00000036306	38.348009872841	-2.38238643715566	0.290327063165864	-8.20587103102616	2.28925056602354e-16	1.89124779854925e-15	US	ENSMUSG00000036306
ENSMUSG00000036412	10.70444543973	2.20015287753335	0.377717608689754	5.82486181982712	5.71598733903778e-09	2.67519967923359e-08	US	ENSMUSG00000036412
ENSMUSG00000036446	60.1699415403771	2.70472112570556	0.5947572181182	4.54760538134071	5.42597529719538e-06	1.85917686231781e-05	US	ENSMUSG00000036446
ENSMUSG00000036480	9.53117123922702	-3.31945967015235	0.607338456831033	-5.46558452345107	4.61383873037748e-08	1.98865342336607e-07	US	ENSMUSG00000036480
ENSMUSG00000036526	30.0371737377443	4.74461128745334	0.348616493148058	13.6098302309475	3.50056009624475e-42	1.10887490107575e-40	US	ENSMUSG00000036526
ENSMUSG00000036570	117.938020626869	2.82180144916077	0.219601324096552	12.849655896975	8.63936817853536e-38	2.24144143015601e-36	US	ENSMUSG00000036570
ENSMUSG00000036587	2.68998156459525	3.59640776055498	0.716455836032037	5.01972009952915	5.17468240190077e-07	1.99830739849196e-06	US	ENSMUSG00000036587
ENSMUSG00000036594	4123.50158099355	5.17143589660564	0.275180580723711	18.7928809620397	8.63612279474776e-79	1.05991335900004e-76	US	ENSMUSG00000036594
ENSMUSG00000036596	15.0361098617359	4.47876047465836	0.427099220082924	10.4864637162971	9.96899193296755e-26	1.42730217110806e-24	US	ENSMUSG00000036596
ENSMUSG00000036599	78.2429951243396	2.1155156872499	0.207045237337879	10.21764960378	1.65300243484212e-24	2.21073366691227e-23	US	ENSMUSG00000036599
ENSMUSG00000036602	88.4435220030979	4.59049660461617	0.629422903872444	7.29318328960343	3.02715811156047e-13	2.01507621316211e-12	US	ENSMUSG00000036602
ENSMUSG00000036634	14.4759206973441	3.60170494529873	0.381828396240332	9.43278441510079	3.99344435187224e-21	4.43310963874013e-20	US	ENSMUSG00000036634
ENSMUSG00000036676	703.817889482494	-2.49609125071841	0.142874442706927	-17.4705230930527	2.40281606607865e-68	2.12762105824219e-66	US	ENSMUSG00000036676
ENSMUSG00000036748	1104.50039114868	2.08507469027494	0.142133219952312	14.6698617745698	1.00549679790359e-48	4.16515604494223e-47	US	ENSMUSG00000036748
ENSMUSG00000036856	253.178345771943	3.36552712215503	0.518120756208608	6.49564234172465	8.26798708278236e-11	4.51692288102232e-10	US	ENSMUSG00000036856
ENSMUSG00000036882	76.8922884617178	2.18904016312703	0.25140112826634	8.70736013884516	3.11033643832193e-18	2.93640241853312e-17	US	ENSMUSG00000036882
ENSMUSG00000036887	1547.92388712504	3.6827190841182	0.238216779641727	15.4595284583099	6.50731408604831e-54	3.33414556870984e-52	US	ENSMUSG00000036887
ENSMUSG00000036892	1276.8472574007	2.77742437270361	0.220195861046142	12.6134267897143	1.78078247667563e-36	4.3508802974111e-35	US	ENSMUSG00000036892
ENSMUSG00000036896	1248.23940699648	3.66481473940063	0.230044468704296	15.9308970132703	3.86768663650854e-57	2.25789042649449e-55	US	ENSMUSG00000036896
ENSMUSG00000036905	1318.92946811431	3.64745275666301	0.22870507656751	15.948280691471	2.92848639185903e-57	1.71719934271076e-55	US	ENSMUSG00000036905
ENSMUSG00000036908	1159.53341923381	2.58070020662791	0.0737455323484894	34.9946650928309	2.7120655793846e-268	1.43126548886443e-264	US	ENSMUSG00000036908
ENSMUSG00000036931	50.3959075009027	2.1503789616827	0.408652539697103	5.2621206349937	1.42403277274807e-07	5.8556884485746e-07	US	ENSMUSG00000036931
ENSMUSG00000036964	27.3326305148224	-3.19147570483886	0.663601496145875	-4.80932566212495	1.51440309505266e-06	5.55161912602871e-06	US	ENSMUSG00000036964
ENSMUSG00000037010	259.863573604787	2.1278657432517	0.314032744775572	6.77593588137572	1.23603490882906e-11	7.23336729635672e-11	US	ENSMUSG00000037010
ENSMUSG00000037060	406.586101238733	2.21291601660981	0.154379843912099	14.3342288768591	1.33723604058688e-46	5.11386194245884e-45	US	ENSMUSG00000037060
ENSMUSG00000037096	27.3701771134374	-6.12521488044814	0.716530785350364	-8.54843225954776	1.24771657850728e-17	1.12099071695852e-16	US	ENSMUSG00000037096
ENSMUSG00000037110	1750.45948369655	-2.61951259083733	0.204421043687419	-12.8143000524097	1.363633159258e-37	3.50362104901079e-36	US	ENSMUSG00000037110
ENSMUSG00000037112	416.022153925739	-3.8007707081743	0.319491477732739	-11.8963132761673	1.2369181820314e-32	2.53404969481852e-31	US	ENSMUSG00000037112
ENSMUSG00000037157	64.4602085725608	-2.97859163914015	0.290345789746254	-10.2587733121368	1.08070823177962e-24	1.46164265053659e-23	US	ENSMUSG00000037157
ENSMUSG00000037166	92.1220410815663	2.26391892692092	0.204659163890929	11.0618986410374	1.91989826425074e-28	3.21041543084819e-27	US	ENSMUSG00000037166
ENSMUSG00000037196	68.8311589930725	3.86505687351541	0.298368282953399	12.9539803468959	2.23080535284787e-38	5.90413850005985e-37	US	ENSMUSG00000037196
ENSMUSG00000037206	180.721821939736	2.28831722450235	0.179727301834477	12.7321625659846	3.91833820894076e-37	9.90356229112258e-36	US	ENSMUSG00000037206
ENSMUSG00000037263	57.6857459565909	3.537720764931	0.366322505168115	9.65739400397323	4.57349893081905e-22	5.35645434032501e-21	US	ENSMUSG00000037263
ENSMUSG00000037266	5928.37341837564	2.46231833646881	0.279101317649181	8.82230996689111	1.12122371107281e-18	1.09051714205965e-17	US	ENSMUSG00000037266
ENSMUSG00000037318	26.3953754773214	2.00849145241945	0.30696276576978	6.54311101016661	6.02520706286129e-11	3.32609076919918e-10	US	ENSMUSG00000037318
ENSMUSG00000037337	49.8043707115232	3.78127100462697	0.263454941002001	14.3526289172851	1.02574021565087e-46	3.9512711051649e-45	US	ENSMUSG00000037337
ENSMUSG00000037379	6.44294882390341	3.03005108817749	0.501860714699559	6.03763354936327	1.5639071784369e-09	7.72208434083357e-09	US	ENSMUSG00000037379
ENSMUSG00000037416	2520.6373577848	-2.20353583923202	0.333217502025154	-6.6129054621677	3.76849139028563e-11	2.11617753384692e-10	US	ENSMUSG00000037416
ENSMUSG00000037428	68.0823532136176	-2.66771655628698	0.31794780516932	-8.39042293393507	4.84396382228464e-17	4.16887388710453e-16	US	ENSMUSG00000037428
ENSMUSG00000037440	3433.56442104531	-2.91413636104065	0.137764717741088	-21.1529948220663	2.58967878986595e-99	5.89084950243042e-97	US	ENSMUSG00000037440
ENSMUSG00000037509	143.623338262686	-3.41887079926476	0.400573124037854	-8.53494803845522	1.40218431204879e-17	1.25677436963422e-16	US	ENSMUSG00000037509
ENSMUSG00000037548	172.468068742777	4.14646894697595	0.242688255425579	17.0855772962919	1.90052937364881e-65	1.51967480552943e-63	US	ENSMUSG00000037548
ENSMUSG00000037577	18.4649547113572	-3.09703794014573	0.401586677168993	-7.71200369986989	1.238575406215e-14	9.10623829584712e-14	US	ENSMUSG00000037577
ENSMUSG00000037579	14.5052260690555	2.52873509495064	0.522003270139853	4.84428975755871	1.27065384584551e-06	4.70182906048598e-06	US	ENSMUSG00000037579
ENSMUSG00000037613	285.12973548045	-3.04713847882685	0.167393986231113	-18.2033927707523	4.85082093575066e-74	5.16123435611503e-72	US	ENSMUSG00000037613
ENSMUSG00000037624	36.1239746837942	2.04352091174007	0.403552998290801	5.06382289413077	4.10931434947204e-07	1.60735958700739e-06	US	ENSMUSG00000037624
ENSMUSG00000037628	23.5230755411887	2.43850208960962	0.350415155839374	6.95889446838708	3.42953284425533e-12	2.10258092847039e-11	US	ENSMUSG00000037628
ENSMUSG00000037649	415.052505241627	3.39531827091517	0.157704393944191	21.5296364673055	8.21756327239559e-103	2.0456305855538e-100	US	ENSMUSG00000037649
ENSMUSG00000037709	1088.1987961773	-2.18082368519166	0.119644737584053	-18.2274935716215	3.12309952884867e-74	3.3499685881191e-72	US	ENSMUSG00000037709
ENSMUSG00000037716	10.2171546536515	4.3611022216307	0.366273511301903	11.9066819932715	1.09238170617686e-32	2.24666220427816e-31	US	ENSMUSG00000037716
ENSMUSG00000037731	117.044100094297	3.30475155286169	0.163106939544526	20.2612565847301	2.82656193587513e-91	5.00567045650584e-89	US	ENSMUSG00000037731
ENSMUSG00000037797	2.25473387409336	3.2867677337687	0.756369188185504	4.34545429019062	1.38987713434473e-05	4.52104141320938e-05	US	ENSMUSG00000037797
ENSMUSG00000037813	84.0808922953013	3.49390508308416	0.274629719888876	12.7222395467537	4.44922634659899e-37	1.12346158476275e-35	US	ENSMUSG00000037813
ENSMUSG00000037855	157.422793574732	-6.57411281298735	0.324122124776665	-20.2828264732536	1.82346133680297e-91	3.25105907393378e-89	US	ENSMUSG00000037855
ENSMUSG00000037857	1149.55266061909	-2.09280585640676	0.270723190372037	-7.73042698533047	1.07186453864447e-14	7.92249007877079e-14	US	ENSMUSG00000037857
ENSMUSG00000037860	26.6166002785263	3.5155702660881	0.276928168868023	12.6948814216279	6.31254850566909e-37	1.58185391661054e-35	US	ENSMUSG00000037860
ENSMUSG00000037922	5.62541259144438	4.23596430404502	0.601986765090727	7.03664025471824	1.96930418404458e-12	1.23050034346163e-11	US	ENSMUSG00000037922
ENSMUSG00000037940	62.8330653083787	-2.93364882249768	0.395647566381196	-7.41480315253903	1.21805585935485e-13	8.33960559439448e-13	US	ENSMUSG00000037940
ENSMUSG00000037944	14.1925397375042	4.93599553423527	0.458805333387663	10.7583656401497	5.41214839699228e-27	8.39567076728015e-26	US	ENSMUSG00000037944
ENSMUSG00000037995	194.38881533584	2.76585837512665	0.155486255590425	17.7884428731267	8.68602726438003e-71	8.24453961961136e-69	US	ENSMUSG00000037995
ENSMUSG00000037999	1363.95179950624	-2.55802615350186	0.0937345590611813	-27.2901070760061	5.55850548953358e-164	6.98439449296774e-161	US	ENSMUSG00000037999
ENSMUSG00000038024	808.958154615287	-2.6969812742455	0.239056517328645	-11.2817726301007	1.61459311847234e-29	2.84217936071579e-28	US	ENSMUSG00000038024
ENSMUSG00000038034	610.782939513665	2.14363142075352	0.0787732271623129	27.2126901229595	4.59651162596613e-163	5.27339792497254e-160	US	ENSMUSG00000038034
ENSMUSG00000038077	10.9576150300432	2.72055804388299	0.56097430254339	4.84970172706362	1.23647264300428e-06	4.57932643898912e-06	US	ENSMUSG00000038077
ENSMUSG00000038147	54.1070753521781	2.43329451282801	0.23978326857723	10.1478911654934	3.38600894783536e-24	4.43407534027453e-23	US	ENSMUSG00000038147
ENSMUSG00000038173	1747.0658352952	-2.24254138496487	0.182753061180247	-12.2708827446293	1.29830105565768e-34	2.93056201502473e-33	US	ENSMUSG00000038173
ENSMUSG00000038174	1539.38308757064	-2.77036923005462	0.138955919771203	-19.9370363969822	1.94236707471775e-88	3.16378024694922e-86	US	ENSMUSG00000038174
ENSMUSG00000038179	43.6700844694684	3.78983670034465	0.362211254446306	10.4630561690801	1.27669982117687e-25	1.81705923308489e-24	US	ENSMUSG00000038179
ENSMUSG00000038204	3.28357998591328	3.20433862806654	0.572167912206142	5.60034661103483	2.13923627961961e-08	9.53191957283393e-08	US	ENSMUSG00000038204
ENSMUSG00000038210	65.8068172780682	2.14408611748668	0.190228612720349	11.2711021061729	1.82273918841301e-29	3.20004118194637e-28	US	ENSMUSG00000038210
ENSMUSG00000038224	5565.77275878687	2.15341346611238	0.192321588046614	11.1969409569894	4.22056568270758e-29	7.30282404390851e-28	US	ENSMUSG00000038224
ENSMUSG00000038295	67.1756675958314	-3.39454255302986	0.457268629337184	-7.42351942653554	1.14048431514022e-13	7.82677753539791e-13	US	ENSMUSG00000038295
ENSMUSG00000038319	63.4966714542938	3.19482327132951	0.273564705123656	11.6784921866488	1.64182017002588e-31	3.18783729407453e-30	US	ENSMUSG00000038319
ENSMUSG00000038370	196.126935912365	2.19546401748133	0.266690612929408	8.23225082190072	1.83728046609491e-16	1.52744485610521e-15	US	ENSMUSG00000038370
ENSMUSG00000038372	407.334340942189	2.91199245190798	0.142835473342301	20.3870396041569	2.17941007309595e-92	4.04986574639316e-90	US	ENSMUSG00000038372
ENSMUSG00000038473	129.836226733144	-3.53193636130715	0.327252078123744	-10.7927087325374	3.72641407111929e-27	5.82862407199909e-26	US	ENSMUSG00000038473
ENSMUSG00000038521	552.945143015341	2.49728836617137	0.211308424984684	11.8182148504129	3.14292107809687e-32	6.28274685513198e-31	US	ENSMUSG00000038521
ENSMUSG00000038530	85.0021055598204	2.60191640772271	0.225309463085055	11.5481896414643	7.53917692993142e-31	1.41089547269575e-29	US	ENSMUSG00000038530
ENSMUSG00000038539	633.053500268113	2.26897976681633	0.190371133257751	11.9187175491794	9.45527645962955e-33	1.95530078323076e-31	US	ENSMUSG00000038539
ENSMUSG00000038543	24.7346841320502	2.18755193046877	0.239692041220606	9.12651049792433	7.07427544848106e-20	7.39282797065623e-19	US	ENSMUSG00000038543
ENSMUSG00000038567	3023.51260841955	-2.78238225453592	0.310999754530406	-8.94657379629501	3.66686825054303e-19	3.66784126334643e-18	US	ENSMUSG00000038567
ENSMUSG00000038582	890.569169115385	-2.46832289699035	0.13483308132592	-18.3065081114915	7.34303598557016e-75	8.07336210630166e-73	US	ENSMUSG00000038582
ENSMUSG00000038587	5073.98466884537	-4.29824408060294	0.251540236884096	-17.0876998998116	1.8326095169986e-65	1.47430083308055e-63	US	ENSMUSG00000038587
ENSMUSG00000038594	98.3039318337065	-6.02189688769802	0.503241547759927	-11.9662156562852	5.34095805106578e-33	1.11320584592001e-31	US	ENSMUSG00000038594
ENSMUSG00000038642	1321.71897906576	3.10163502022601	0.254280012792743	12.1977145830729	3.19670597447109e-34	7.04690731398234e-33	US	ENSMUSG00000038642
ENSMUSG00000038670	60.6154524455581	2.15797523303571	0.280282565856914	7.69928456462529	1.36830149794075e-14	1.00320565785392e-13	US	ENSMUSG00000038670
ENSMUSG00000038695	765.980813907252	2.08478469860359	0.196570158158741	10.6058046558624	2.80042898683937e-26	4.14906904411737e-25	US	ENSMUSG00000038695
ENSMUSG00000038704	1235.77223299934	3.06903302786793	0.259385956342247	11.8319166972112	2.66974965267744e-32	5.36532247412032e-31	US	ENSMUSG00000038704
ENSMUSG00000038729	24.1910931999116	-5.08380014848245	0.765541941940034	-6.64078591905637	3.12014944716923e-11	1.7667678854604e-10	US	ENSMUSG00000038729
ENSMUSG00000038756	3.22635968974687	2.73414197053516	0.601902838241606	4.5424972218484	5.55917294140972e-06	1.90259269007754e-05	US	ENSMUSG00000038756
ENSMUSG00000038776	3068.53299007173	-2.94923777188409	0.187357262292622	-15.741251424126	7.88683659339663e-56	4.35376479476897e-54	US	ENSMUSG00000038776
ENSMUSG00000038777	104.636877595808	2.05855637077538	0.22516103168399	9.14259610279513	6.09707490126877e-20	6.40204995701469e-19	US	ENSMUSG00000038777
ENSMUSG00000038781	599.792040855724	2.68702491848427	0.203617436238262	13.1964382231984	9.19824218121142e-40	2.58756947159516e-38	US	ENSMUSG00000038781
ENSMUSG00000038884	308.645256140418	2.21326413547852	0.334387463685151	6.61886097967614	3.61977061115805e-11	2.03656475728417e-10	US	ENSMUSG00000038884
ENSMUSG00000038894	1089.69784656979	-2.22906972638773	0.31164318338786	-7.15263431131593	8.512816924408e-13	5.47605314930165e-12	US	ENSMUSG00000038894
ENSMUSG00000039007	1562.81479295793	2.7956034297099	0.0881722922431601	31.7061443973832	1.27842653744133e-220	3.37338410434643e-217	US	ENSMUSG00000039007
ENSMUSG00000039097	6.93796334917182	-4.69789124799018	0.680804048292966	-6.90050427838902	5.18182607107723e-12	3.12389409498549e-11	US	ENSMUSG00000039097
ENSMUSG00000039145	70.6471569682062	2.08976779374982	0.255889843545441	8.16666955122321	3.17019727807084e-16	2.59788806138059e-15	US	ENSMUSG00000039145
ENSMUSG00000039221	615.909008500644	2.4487643064219	0.166693778617923	14.6901961592381	7.44978278754134e-49	3.11040219010844e-47	US	ENSMUSG00000039221
ENSMUSG00000039238	218.801007117197	-3.47121865292752	0.113550269421893	-30.5698847796681	3.07757638836225e-205	5.8005720114082e-202	US	ENSMUSG00000039238
ENSMUSG00000039239	102.234871643366	2.83864788739683	0.243979546913937	11.6347780922724	2.74302579102427e-31	5.2716840165883e-30	US	ENSMUSG00000039239
ENSMUSG00000039257	15.3643025953456	3.3744714010009	0.35335871392244	9.54970478453115	1.30066390072274e-21	1.49025698429748e-20	US	ENSMUSG00000039257
ENSMUSG00000039264	88.0310965458416	2.62162962732239	0.263130324317439	9.96323640812935	2.20756911952585e-23	2.77122389899756e-22	US	ENSMUSG00000039264
ENSMUSG00000039323	203.125992579584	4.65196097617356	0.846395648020949	5.49620143611421	3.88059220767328e-08	1.6858278989772e-07	US	ENSMUSG00000039323
ENSMUSG00000039377	74.6493286734261	2.28817306516179	0.184153713352661	12.4253430653329	1.90407840287897e-35	4.46603705037932e-34	US	ENSMUSG00000039377
ENSMUSG00000039395	133.850152883742	-3.6399456614777	0.212884019487746	-17.09825692993	1.52909546650827e-65	1.2338911949466e-63	US	ENSMUSG00000039395
ENSMUSG00000039396	21.4058906825075	2.50970242830694	0.403906002958289	6.21358041208936	5.179070932472e-10	2.66810122403629e-09	US	ENSMUSG00000039396
ENSMUSG00000039438	9446.46850865277	2.25434841261326	0.332568289734861	6.77860301837715	1.21343438684104e-11	7.10425852353552e-11	US	ENSMUSG00000039438
ENSMUSG00000039457	641.508999340692	-2.63204180239638	0.45908644719482	-5.73321608267698	9.85439581894172e-09	4.51437400129193e-08	US	ENSMUSG00000039457
ENSMUSG00000039476	12.9954734166304	3.17375207680938	0.455655981568124	6.96523738344667	3.27850460834968e-12	2.01373140364346e-11	US	ENSMUSG00000039476
ENSMUSG00000039533	19.1640739541656	-2.53340252887965	0.38826916919234	-6.52486143607416	6.80644278530627e-11	3.74247980362318e-10	US	ENSMUSG00000039533
ENSMUSG00000039542	196.487139387336	2.4357632619308	0.425333233184482	5.7267174814772	1.02392474129207e-08	4.68498389950996e-08	US	ENSMUSG00000039542
ENSMUSG00000039543	34.2367583806741	2.1752673630704	0.295631729621386	7.35803076975619	1.86643030539912e-13	1.26216034004528e-12	US	ENSMUSG00000039543
ENSMUSG00000039552	16.0754519801739	-3.26102026782267	0.30803564524778	-10.5865029522786	3.44211779943072e-26	5.07697945073105e-25	US	ENSMUSG00000039552
ENSMUSG00000039579	21.1993060396259	-4.1614346559947	0.729429167677712	-5.7050565570931	1.16304464506872e-08	5.29947488334112e-08	US	ENSMUSG00000039579
ENSMUSG00000039683	100.325662387682	2.16956229620562	0.272958442909724	7.94832456207688	1.89050822704028e-15	1.47283261254537e-14	US	ENSMUSG00000039683
ENSMUSG00000039704	1290.19488160559	-5.44108259443051	0.237851958047191	-22.8759209682477	8.07047720216675e-116	2.99937580188133e-113	US	ENSMUSG00000039704
ENSMUSG00000039781	176.019857893027	2.10420898315742	0.223184589754362	9.42811054057685	4.17542388237258e-21	4.62539504551492e-20	US	ENSMUSG00000039781
ENSMUSG00000039834	360.636823853108	-2.18206383271827	0.306047286732873	-7.12982577304414	1.00496052835426e-12	6.41924315218685e-12	US	ENSMUSG00000039834
ENSMUSG00000039835	748.560513223967	-2.1609377615963	0.187186198044875	-11.5443220930117	7.88607727545575e-31	1.4737246534522e-29	US	ENSMUSG00000039835
ENSMUSG00000039841	316.834499034787	-2.50341639709779	0.178245410723145	-14.0447733657847	8.29332684410465e-45	2.92561517961751e-43	US	ENSMUSG00000039841
ENSMUSG00000039936	205.529970241243	2.7818345470751	0.237949329141979	11.690869468328	1.4192614111908e-31	2.7658826334632e-30	US	ENSMUSG00000039936
ENSMUSG00000039956	8.49564699373654	-3.60634346634925	0.85714621823203	-4.20738421244834	2.58343696708612e-05	8.11054744205847e-05	US	ENSMUSG00000039956
ENSMUSG00000040017	21.4006331917192	-4.06375016048044	0.493492848123134	-8.2346688020623	1.80055065503569e-16	1.4983011710636e-15	US	ENSMUSG00000040017
ENSMUSG00000040046	3.27167212260406	3.46718423013902	0.818733396930429	4.23481470664087	2.28740238151677e-05	7.23279648185535e-05	US	ENSMUSG00000040046
ENSMUSG00000040061	56.4375522883357	2.75850840570447	0.327051956452078	8.43446538473368	3.32720218199026e-17	2.9023102140885e-16	US	ENSMUSG00000040061
ENSMUSG00000040138	3.21719007475141	6.3104846456568	0.962695770166747	6.55501440975872	5.5636504041815e-11	3.07838211816182e-10	US	ENSMUSG00000040138
ENSMUSG00000040165	8.85030929567737	6.55102831344615	0.618102041991487	10.5986194323823	3.02411362930592e-26	4.47043620932746e-25	US	ENSMUSG00000040165
ENSMUSG00000040189	206.426390435584	2.63807795267939	0.282594628791183	9.33520203113537	1.00798828765592e-20	1.09817452297179e-19	US	ENSMUSG00000040189
ENSMUSG00000040229	20.8536200217296	3.54784539629893	0.387161679219561	9.16373077896207	5.01334358869417e-20	5.29784130055559e-19	US	ENSMUSG00000040229
ENSMUSG00000040247	28.0572992099378	3.22549657259979	0.438966744286962	7.34792923286055	2.01301019449269e-13	1.35849872128078e-12	US	ENSMUSG00000040247
ENSMUSG00000040264	2.60357162705452	2.84515202511228	0.657984713071249	4.32403970577382	1.53197705034377e-05	4.94728655334977e-05	US	ENSMUSG00000040264
ENSMUSG00000040280	122.884052183306	2.11349375869183	0.253198655717227	8.34717606499534	6.99144568499179e-17	5.96068747301707e-16	US	ENSMUSG00000040280
ENSMUSG00000040312	329.994020480514	2.20061904569808	0.180835632345321	12.1691671998349	4.53687671217977e-34	9.93481873894502e-33	US	ENSMUSG00000040312
ENSMUSG00000040323	71.8154805174221	-3.48486952245228	0.376326085905959	-9.26023906650766	2.03974993799717e-20	2.19059347228048e-19	US	ENSMUSG00000040323
ENSMUSG00000040329	89.8293668228105	-3.11737090511516	0.394670495563822	-7.89866721772984	2.81901405502355e-15	2.17056678931738e-14	US	ENSMUSG00000040329
ENSMUSG00000040345	111.426892955478	3.67042012740083	0.170471039589912	21.5310479494373	7.97107014118615e-103	2.00316788395694e-100	US	ENSMUSG00000040345
ENSMUSG00000040372	22.7076877277513	-3.18720263031754	0.36972252443398	-8.62052598823111	6.66472553682107e-18	6.12333261629866e-17	US	ENSMUSG00000040372
ENSMUSG00000040415	1573.31898425487	2.04595148410196	0.135128463362659	15.1407884999847	8.7162348313555e-52	4.09244285578252e-50	US	ENSMUSG00000040415
ENSMUSG00000040433	2022.92381816715	-2.72419027306926	0.251503177799222	-10.831633607604	2.43767080185506e-27	3.84475908239985e-26	US	ENSMUSG00000040433
ENSMUSG00000040488	466.537927588455	2.64148198281589	0.146930933377054	17.9777118548435	2.91267036944802e-72	2.92230543873099e-70	US	ENSMUSG00000040488
ENSMUSG00000040552	126.399405813599	2.8440482366395	0.274276555974242	10.3692720893965	3.42120835051334e-25	4.7588521215074e-24	US	ENSMUSG00000040552
ENSMUSG00000040584	126.428139184675	-2.22503552472724	0.171731941607982	-12.9564453991116	2.16028318348103e-38	5.72323216491105e-37	US	ENSMUSG00000040584
ENSMUSG00000040592	33.0148132490072	2.81316847462457	0.355619058159574	7.910623489032	2.56102992173641e-15	1.97885495006907e-14	US	ENSMUSG00000040592
ENSMUSG00000040600	58.7960943073601	-2.64389749455495	0.295849435238295	-8.93663187974451	4.01212201865427e-19	4.00407956528859e-18	US	ENSMUSG00000040600
ENSMUSG00000040649	20.1703040543836	2.71372775915735	0.257220997371531	10.5501797554949	5.0700003696972e-26	7.39945242008849e-25	US	ENSMUSG00000040649
ENSMUSG00000040666	15.0790678751805	2.63870182711833	0.369099614692419	7.14902352124434	8.73973557845283e-13	5.60835123318664e-12	US	ENSMUSG00000040666
ENSMUSG00000040694	105.95327456126	-2.08922347931861	0.216217929522371	-9.66258202515275	4.34765315712186e-22	5.09873439364331e-21	US	ENSMUSG00000040694
ENSMUSG00000040699	760.08632355412	2.56567190368995	0.115221317881847	22.2673369030626	7.66216724405259e-110	2.37860714198607e-107	US	ENSMUSG00000040699
ENSMUSG00000040747	150.985436934716	2.02753334641186	0.300836598279322	6.739649889703	1.58768733543811e-11	9.21361462947116e-11	US	ENSMUSG00000040747
ENSMUSG00000040761	1513.89096839913	-2.19229970694774	0.278877924747908	-7.8611446529139	3.80638904964914e-15	2.90875145824188e-14	US	ENSMUSG00000040761
ENSMUSG00000040797	11.3668083764147	3.88567867428661	0.487705446469876	7.96726528771013	1.62224173172234e-15	1.26983365692546e-14	US	ENSMUSG00000040797
ENSMUSG00000040808	8187.30246319184	-2.11942703827878	0.188887478253066	-11.2205798811038	3.23144520968391e-29	5.62084012840668e-28	US	ENSMUSG00000040808
ENSMUSG00000040809	55.862771639369	-4.43245483535648	0.469335413737101	-9.44410906490709	3.58440573819866e-21	3.98910646199275e-20	US	ENSMUSG00000040809
ENSMUSG00000040829	393.988448873438	2.99413558944148	0.20888275874072	14.3340484752885	1.34071518861572e-46	5.11974698726526e-45	US	ENSMUSG00000040829
ENSMUSG00000040867	10.9647310394973	3.16759510068469	0.390573619231757	8.11011021920842	5.05738660585585e-16	4.08851900639456e-15	US	ENSMUSG00000040867
ENSMUSG00000040918	819.967155443959	-3.15388674426679	0.0663832891694108	-47.5102512052098	0	0	US	ENSMUSG00000040918
ENSMUSG00000040950	275.224692543812	2.87170923163301	0.367737034673945	7.80913794603041	5.75804521775516e-15	4.34479665887633e-14	US	ENSMUSG00000040950
ENSMUSG00000040963	7.84944810475137	5.04217323289493	0.729216049880073	6.91451214454778	4.69476191648808e-12	2.83899085168418e-11	US	ENSMUSG00000040963
ENSMUSG00000040985	48.6260186849979	2.05887855785627	0.230127171892813	8.94669908347564	3.66271028068431e-19	3.66507152735749e-18	US	ENSMUSG00000040985
ENSMUSG00000041046	378.136456898204	2.06049335202901	0.156026477299388	13.2060493045374	8.09635736457075e-40	2.28002755367053e-38	US	ENSMUSG00000041046
ENSMUSG00000041064	15.9341628592602	2.51262308165031	0.443743569095837	5.66233125759993	1.49330195776309e-08	6.73798884396286e-08	US	ENSMUSG00000041064
ENSMUSG00000041078	27.9081665325882	3.28213103400174	0.440018170641536	7.45908067663767	8.71282490262516e-14	6.02793158640719e-13	US	ENSMUSG00000041078
ENSMUSG00000041134	282.083071420516	-4.02779610411434	0.232336904311987	-17.3360151975931	2.51585355966113e-67	2.12775089355059e-65	US	ENSMUSG00000041134
ENSMUSG00000041180	31.9091401058495	-3.96830196646666	0.457502024316338	-8.67384570023846	4.17766313801671e-18	3.90630748486347e-17	US	ENSMUSG00000041180
ENSMUSG00000041193	252.415683483983	2.73576653069967	0.403959907508991	6.77237141569249	1.26688389144275e-11	7.39912909329344e-11	US	ENSMUSG00000041193
ENSMUSG00000041293	74.1346632679506	-3.37128411931213	0.516983585644256	-6.52106607042637	6.98094235939135e-11	3.83602928024281e-10	US	ENSMUSG00000041293
ENSMUSG00000041308	549.66673461975	-2.64550503360417	0.219216034650825	-12.0680270392539	1.55825488235451e-33	3.3293661198938e-32	US	ENSMUSG00000041308
ENSMUSG00000041420	110.02575153534	2.54926207102645	0.294823935749522	8.6467269509361	5.29975787300237e-18	4.91545557099872e-17	US	ENSMUSG00000041420
ENSMUSG00000041423	15.4140040756235	2.382416081945	0.366780101414789	6.49548891217178	8.27641832862125e-11	4.52059305397079e-10	US	ENSMUSG00000041423
ENSMUSG00000041471	260.230267935313	-2.08830532743968	0.155606794010375	-13.4203994158536	4.5923143467381e-41	1.38330363775546e-39	US	ENSMUSG00000041471
ENSMUSG00000041481	197.6182022487	2.61745669904588	0.29305946311971	8.93148670642547	4.20321567979281e-19	4.18529253368652e-18	US	ENSMUSG00000041481
ENSMUSG00000041538	33.3003478160775	4.24260200657262	0.421398271391609	10.067915068949	7.65843018251861e-24	9.84330234905594e-23	US	ENSMUSG00000041538
ENSMUSG00000041556	71.2075933941639	2.03305641302126	0.272428189999348	7.46272407795288	8.47517093097794e-14	5.86812740371857e-13	US	ENSMUSG00000041556
ENSMUSG00000041624	90.0869583804398	-3.94303227131722	0.565327356224651	-6.97477705244876	3.06356251520195e-12	1.88346281660377e-11	US	ENSMUSG00000041624
ENSMUSG00000041660	32.0876010183063	-2.06609152443257	0.488801054724869	-4.2268557002102	2.36979531134742e-05	7.47540811482659e-05	US	ENSMUSG00000041660
ENSMUSG00000041702	552.671635724971	-2.65272646619159	0.191146815134271	-13.8779527366343	8.61701528626406e-44	2.91509208152115e-42	US	ENSMUSG00000041702
ENSMUSG00000041707	38.7547857844424	2.55254483865479	0.333793320111093	7.64708184635107	2.05591477474616e-14	1.48669287917859e-13	US	ENSMUSG00000041707
ENSMUSG00000041710	3.53862657015263	-5.43190459685174	0.916892185179537	-5.92425661888275	3.13713244792859e-09	1.50371505728414e-08	US	ENSMUSG00000041710
ENSMUSG00000041789	1.20766607058219	4.72142052288742	1.04134395244972	4.53396835097613	5.78857063857717e-06	1.97648826915289e-05	US	ENSMUSG00000041789
ENSMUSG00000041794	46.3636345985759	-2.28638054565913	0.340057473964834	-6.72351211400098	1.77395727811076e-11	1.02562249556329e-10	US	ENSMUSG00000041794
ENSMUSG00000041801	874.643231533868	-2.11026898927891	0.137385452878847	-15.3602069583003	3.02607086741972e-53	1.50943160640083e-51	US	ENSMUSG00000041801
ENSMUSG00000041809	13.7275717255733	2.45203715220853	0.454984408027356	5.38927732235848	7.07415719561164e-08	3.00298883398656e-07	US	ENSMUSG00000041809
ENSMUSG00000041852	1843.36663222075	-2.27331749553433	0.412803428599637	-5.50702183663095	3.64955005897831e-08	1.58885790143971e-07	US	ENSMUSG00000041852
ENSMUSG00000041984	16.599448178183	-6.00107615491131	1.39027655821641	-4.31646215959369	1.58549845909153e-05	5.1082475995175e-05	US	ENSMUSG00000041984
ENSMUSG00000041992	217.922945788085	-2.40298453125907	0.299553708411978	-8.02188209920014	1.04137071815056e-15	8.23947500444939e-15	US	ENSMUSG00000041992
ENSMUSG00000042041	219.33852800703	-2.31157193118197	0.178558954575675	-12.9457071289153	2.48464802536113e-38	6.56280354806847e-37	US	ENSMUSG00000042041
ENSMUSG00000042078	72.7211245543104	-5.39898570150128	0.349233450934984	-15.4595319750925	6.50695883917667e-54	3.33414556870984e-52	US	ENSMUSG00000042078
ENSMUSG00000042129	183.923970620044	2.13161788239565	0.148048241814081	14.3981303410042	5.31622810628393e-47	2.07821201541502e-45	US	ENSMUSG00000042129
ENSMUSG00000042165	67.3893522302695	-3.66797098170216	0.296469770186043	-12.3721584814546	3.69749646002465e-35	8.5809884864266e-34	US	ENSMUSG00000042165
ENSMUSG00000042251	1464.01472931676	-2.02269789018762	0.169898075269892	-11.9053608286878	1.1098219874876e-32	2.28075333207439e-31	US	ENSMUSG00000042251
ENSMUSG00000042256	6.11247484250571	-3.35686838437423	0.802455973597455	-4.18324306232678	2.87379849192779e-05	8.96452545294936e-05	US	ENSMUSG00000042256
ENSMUSG00000042265	10.6997572623856	-3.13286250885959	0.491590280024185	-6.37291385969931	1.85470069482901e-10	9.87290442494516e-10	US	ENSMUSG00000042265
ENSMUSG00000042271	1401.06195050468	-2.10689381923733	0.26949344688716	-7.81797792700877	5.36786002621876e-15	4.05733951623702e-14	US	ENSMUSG00000042271
ENSMUSG00000042306	79.6305386351705	3.19560667702393	0.305785144946472	10.4504967943532	1.45759687940068e-25	2.06894076690402e-24	US	ENSMUSG00000042306
ENSMUSG00000042345	2.63821769211799	4.34093684739797	0.815595738990462	5.32241236665992	1.02400118159428e-07	4.27401442244989e-07	US	ENSMUSG00000042345
ENSMUSG00000042377	730.180012102446	-2.68519157738901	0.31346668731018	-8.5661146338398	1.07035332453021e-17	9.68899251265136e-17	US	ENSMUSG00000042377
ENSMUSG00000042388	5.35949942004279	2.66960375934441	0.585365261641643	4.5605777012759	5.10130812303827e-06	1.75134292795487e-05	US	ENSMUSG00000042388
ENSMUSG00000042436	109.053544906459	5.16620909358772	0.344036154367188	15.0164714609438	5.72765701537392e-51	2.58351599426789e-49	US	ENSMUSG00000042436
ENSMUSG00000042476	17.5805898379834	-2.3793861270345	0.345163431119838	-6.89350583668404	5.44338848340338e-12	3.27559160573695e-11	US	ENSMUSG00000042476
ENSMUSG00000042496	98.7221892507536	-2.14316421238754	0.335895334561653	-6.38045245607352	1.76565537498235e-10	9.41789940967443e-10	US	ENSMUSG00000042496
ENSMUSG00000042515	79.3676877496773	-2.05677163206474	0.200635986884148	-10.251259826346	1.16810977823149e-24	1.5782341381564e-23	US	ENSMUSG00000042515
ENSMUSG00000042529	47.637224289948	-2.16343880607198	0.295929061620453	-7.31066693560065	2.65819677283426e-13	1.77754278369938e-12	US	ENSMUSG00000042529
ENSMUSG00000042540	10.9631202370667	-4.86174402365405	0.625093941399197	-7.77762141282577	7.39008333335425e-15	5.53197528843173e-14	US	ENSMUSG00000042540
ENSMUSG00000042675	1600.93259437783	2.09478834927341	0.160475411139922	13.0536406443409	6.05817285728963e-39	1.64124237356572e-37	US	ENSMUSG00000042675
ENSMUSG00000042680	600.919906387795	-2.44594744314064	0.0969707681145591	-25.2235543834308	2.20986164230293e-140	1.45779047888619e-137	US	ENSMUSG00000042680
ENSMUSG00000042688	1703.74061457155	-2.04670862175321	0.0786141375443506	-26.0348670822541	1.9963667407702e-149	1.69929448995817e-146	US	ENSMUSG00000042688
ENSMUSG00000042724	451.556917002457	-2.0412935800564	0.119495054645268	-17.0826615889349	1.99793525655559e-65	1.59273467113995e-63	US	ENSMUSG00000042724
ENSMUSG00000042743	224.057286511271	-3.71408603926823	0.230525341567557	-16.1114002218267	2.1216463671369e-58	1.29592321040836e-56	US	ENSMUSG00000042743
ENSMUSG00000042766	151.56853218123	2.08228832660332	0.286117634179896	7.27773502172217	3.39471274696594e-13	2.24953001642869e-12	US	ENSMUSG00000042766
ENSMUSG00000042807	240.343113498846	-2.17312095657598	0.368318501360498	-5.90011348479342	3.6325163197306e-09	1.729229805678e-08	US	ENSMUSG00000042807
ENSMUSG00000042817	25.245451108174	3.44814552163679	0.270419073563012	12.7511180191708	3.07306114491857e-37	7.78951627578927e-36	US	ENSMUSG00000042817
ENSMUSG00000042834	578.770212843292	4.54258384647556	0.341252728471061	13.3114945829973	1.98471326470342e-40	5.78680982494246e-39	US	ENSMUSG00000042834
ENSMUSG00000042961	220.518769251023	2.13297166118684	0.247201272186329	8.62848173199977	6.21717271093776e-18	5.73810900047271e-17	US	ENSMUSG00000042961
ENSMUSG00000042993	7.70280649397962	-7.12690033362263	1.30746048162685	-5.45094894551213	5.01017534507146e-08	2.15385299495602e-07	US	ENSMUSG00000042993
ENSMUSG00000043126	2.38826177122561	-5.54438551254853	1.18564760043998	-4.67625077678314	2.92167288394326e-06	1.03205063438569e-05	US	ENSMUSG00000043126
ENSMUSG00000043157	19.9629318323983	2.78218666058286	0.422646697369756	6.58277156286128	4.61758337094084e-11	2.57326657674796e-10	US	ENSMUSG00000043157
ENSMUSG00000043168	179.465109253133	2.78756727470268	0.390321007196795	7.14173007167207	9.21634514883737e-13	5.89984714804395e-12	US	ENSMUSG00000043168
ENSMUSG00000043251	106.71250908796	2.11161660008611	0.227876813034218	9.26648293860874	1.92385080651982e-20	2.06949250842391e-19	US	ENSMUSG00000043251
ENSMUSG00000043424	42.916977019368	-3.71090891337259	0.388779827042922	-9.54501405486478	1.36089148478159e-21	1.55521193628982e-20	US	ENSMUSG00000043424
ENSMUSG00000043448	30.2541153401336	2.90510563001943	0.405560038414583	7.16319497694122	7.88181206002477e-13	5.08626497500302e-12	US	ENSMUSG00000043448
ENSMUSG00000043467	419.521017776193	-3.13016645698046	0.403958176453947	-7.74873895227943	9.28095907487687e-15	6.8926728710604e-14	US	ENSMUSG00000043467
ENSMUSG00000043472	3.55873948156781	-6.71903307742065	1.1499494432235	-5.84289432636803	5.130156327313e-09	2.41343260846511e-08	US	ENSMUSG00000043472
ENSMUSG00000043496	236.44601067558	2.7007880712943	0.203865723131187	13.2478772292503	4.64146784736944e-40	1.32979817685708e-38	US	ENSMUSG00000043496
ENSMUSG00000043498	1.78120212936603	5.45889361409334	1.0721257328003	5.09165431542732	3.549528114678e-07	1.39709723093688e-06	US	ENSMUSG00000043498
ENSMUSG00000043531	36.8692748485799	4.83827060884672	0.769452997941842	6.2879352238386	3.21716087442849e-10	1.6843496824116e-09	US	ENSMUSG00000043531
ENSMUSG00000043556	15.4902745333072	-2.08642658839913	0.384616643514713	-5.42469137407289	5.8054760652348e-08	2.48280546083227e-07	US	ENSMUSG00000043556
ENSMUSG00000043557	17.0195256527011	2.49498725912754	0.381649845211501	6.53737264781249	6.26089161337392e-11	3.44898010442792e-10	US	ENSMUSG00000043557
ENSMUSG00000043614	288.13997320928	2.18007495367904	0.149501189438832	14.5823251431121	3.63908031344245e-48	1.47957491881057e-46	US	ENSMUSG00000043614
ENSMUSG00000043635	10.4101492272716	-2.34145448745196	0.426536797536314	-5.48945483947986	4.03176181202058e-08	1.7457515414143e-07	US	ENSMUSG00000043635
ENSMUSG00000043773	8.49103965673377	2.87117843166065	0.391011481795136	7.34295171711853	2.08933916485071e-13	1.40784965635637e-12	US	ENSMUSG00000043773
ENSMUSG00000043795	12.5094826806597	3.28327473125479	0.59398969161522	5.52749446261713	3.2483647683312e-08	1.4209980295417e-07	US	ENSMUSG00000043795
ENSMUSG00000043801	221.456308729207	-3.94026100399556	0.252017231942074	-15.6348872401758	4.21219829619402e-55	2.25450864993249e-53	US	ENSMUSG00000043801
ENSMUSG00000043832	59.0766474312077	4.37540479953052	0.37914596601802	11.5401591779631	8.27719090160119e-31	1.54353523901449e-29	US	ENSMUSG00000043832
ENSMUSG00000043870	1.35681805805688	-4.58804579979008	1.09111789371605	-4.20490382039694	2.61193204252338e-05	8.1941565576108e-05	US	ENSMUSG00000043870
ENSMUSG00000043903	17.3362928580978	3.50029304415386	0.463315229342828	7.55488449865704	4.19231715522858e-14	2.9713315276663e-13	US	ENSMUSG00000043903
ENSMUSG00000043931	6.54211700531335	5.15895390649537	0.63345571999747	8.14414290317873	3.81977887424821e-16	3.11376290252664e-15	US	ENSMUSG00000043931
ENSMUSG00000043999	6.82750973965724	-2.96972192471769	0.628250217739459	-4.72697317225485	2.27891360489484e-06	8.1670098183295e-06	US	ENSMUSG00000043999
ENSMUSG00000044042	1187.13620942151	-2.40419858393146	0.193744184685209	-12.4091393392671	2.33145427160085e-35	5.44425520926829e-34	US	ENSMUSG00000044042
ENSMUSG00000044067	16.6307797199152	-3.84748967461181	0.834291616008181	-4.61168445275865	3.99419005958833e-06	1.38877530204775e-05	US	ENSMUSG00000044067
ENSMUSG00000044098	334.341384703964	-3.09400023701119	0.239549171837201	-12.9159295909146	3.65997027182359e-38	9.59996377361918e-37	US	ENSMUSG00000044098
ENSMUSG00000044103	13.2888369144399	-5.09147861603727	0.490473996380738	-10.3807309941156	3.03442760664139e-25	4.23200006640837e-24	US	ENSMUSG00000044103
ENSMUSG00000044162	9.41492463174203	3.33328852520231	0.445357136137124	7.48452927938715	7.1804025509564e-14	5.007116334886e-13	US	ENSMUSG00000044162
ENSMUSG00000044165	19.7655782212707	-2.61559721017318	0.428172683557074	-6.10874376301619	1.00418397592805e-09	5.04328179916512e-09	US	ENSMUSG00000044165
ENSMUSG00000044249	752.424518663298	2.80985581286203	0.257925338947033	10.8940665710981	1.2302153033501e-27	1.97575722516733e-26	US	ENSMUSG00000044249
ENSMUSG00000044268	5.39249739322598	-3.97026765842728	0.788669676462673	-5.03413251062809	4.80017557937751e-07	1.86350203049925e-06	US	ENSMUSG00000044268
ENSMUSG00000044303	3.56123320250807	7.04228734431745	0.906817088977949	7.76594026503695	8.10417423694863e-15	6.04593852390058e-14	US	ENSMUSG00000044303
ENSMUSG00000044309	5.23889479866694	5.40323547041518	0.80051846411809	6.74967001088198	1.48181785140579e-11	8.61818991515202e-11	US	ENSMUSG00000044309
ENSMUSG00000044338	202.138767784593	5.43826057746271	0.376228175495928	14.4546871597116	2.34191434883503e-47	9.27869278118769e-46	US	ENSMUSG00000044338
ENSMUSG00000044441	9.94175375607659	-3.94693583727214	0.52708227929908	-7.48827268964691	6.97859202456622e-14	4.87282634962236e-13	US	ENSMUSG00000044441
ENSMUSG00000044444	898.420284791276	3.09342002883615	0.224279105007849	13.7927250455538	2.8190644791803e-43	9.29833180151632e-42	US	ENSMUSG00000044444
ENSMUSG00000044447	1262.81522174399	-2.14852011756062	0.19382697249935	-11.0847323767998	1.48794701087122e-28	2.49920164072941e-27	US	ENSMUSG00000044447
ENSMUSG00000044452	384.03132501731	-2.75764199102828	0.272032875848622	-10.1371644233281	3.77910110792699e-24	4.93414848762342e-23	US	ENSMUSG00000044452
ENSMUSG00000044471	167.416489027409	-8.04613963544902	1.07778064370006	-7.46547053195014	8.30024660102054e-14	5.76364755424024e-13	US	ENSMUSG00000044471
ENSMUSG00000044485	16.5521613613846	-3.14277690913985	0.485800461643887	-6.46927526273873	9.84740685583384e-11	5.35318345086295e-10	US	ENSMUSG00000044485
ENSMUSG00000044556	8.34883526854374	2.07200074966093	0.400637192926946	5.17176334659161	2.31895160401253e-07	9.32066656132197e-07	US	ENSMUSG00000044556
ENSMUSG00000044626	17.8156784848559	-2.02154851558696	0.344312226493812	-5.87126555502464	4.3248086786426e-09	2.04513846959395e-08	US	ENSMUSG00000044626
ENSMUSG00000044645	5.66268255399692	-3.21514776743412	0.485281389139267	-6.62532674730583	3.46480898903153e-11	1.9535451878969e-10	US	ENSMUSG00000044645
ENSMUSG00000044703	14.5101419575897	3.52767100764887	0.418963924132429	8.41998750836078	3.76524453014585e-17	3.26391285863859e-16	US	ENSMUSG00000044703
ENSMUSG00000044749	22.185135728589	-3.36405993547683	0.673670694300093	-4.99362665459555	5.92558948678138e-07	2.27463674407478e-06	US	ENSMUSG00000044749
ENSMUSG00000044751	7.37833006399251	2.47955242807489	0.4420744001655	5.60890299720276	2.03613101148286e-08	9.08631642144399e-08	US	ENSMUSG00000044751
ENSMUSG00000044770	32.8934714075111	3.15334935307514	0.29610804763047	10.6493199975787	1.75643382812836e-26	2.64386876342401e-25	US	ENSMUSG00000044770
ENSMUSG00000044795	340.888858404687	-2.30856632945884	0.218149643407416	-10.5824895855885	3.59282598327964e-26	5.28449828432552e-25	US	ENSMUSG00000044795
ENSMUSG00000044811	104.105220509945	4.23993394159795	0.29484973885205	14.3799820142471	6.91125127016659e-47	2.68582013646371e-45	US	ENSMUSG00000044811
ENSMUSG00000044827	63.7309397691289	2.06932270728983	0.246560526202674	8.39275750729391	4.74870411371099e-17	4.08955794544686e-16	US	ENSMUSG00000044827
ENSMUSG00000044863	23.1201658852271	3.68174272528611	0.368367129922136	9.99476453304709	1.60668624781904e-23	2.03044205082381e-22	US	ENSMUSG00000044863
ENSMUSG00000044927	42.6199811431225	3.68158037695205	0.437692653414823	8.41133692381818	4.053634768484e-17	3.50125239397667e-16	US	ENSMUSG00000044927
ENSMUSG00000045027	76.2911278393551	2.21003425590437	0.304932613342	7.24761524089812	4.24173512549209e-13	2.79118864729077e-12	US	ENSMUSG00000045027
ENSMUSG00000045030	5.52546609148493	-3.72557386260514	0.836240219185478	-4.45514790742062	8.38353771328216e-06	2.80340146547176e-05	US	ENSMUSG00000045030
ENSMUSG00000045034	17.4441179531365	-2.25435672556624	0.364504718397874	-6.18471205386567	6.221592882369e-10	3.18218979234485e-09	US	ENSMUSG00000045034
ENSMUSG00000045083	2.78039465415945	-3.61796138955807	0.838396950499687	-4.31533223898507	1.59363038760538e-05	5.13319397433387e-05	US	ENSMUSG00000045083
ENSMUSG00000045094	64.4813667702509	-2.80020211736721	0.385751801783752	-7.25907722120497	3.89739941516254e-13	2.57294666919924e-12	US	ENSMUSG00000045094
ENSMUSG00000045104	70.0093411177288	3.02662575229175	0.21427305987203	14.1250876526398	2.66068598406302e-45	9.5781065568173e-44	US	ENSMUSG00000045104
ENSMUSG00000045273	29.4965396112058	2.45847449874478	0.28071075242012	8.75803465862738	1.98684084213612e-18	1.90504248915137e-17	US	ENSMUSG00000045273
ENSMUSG00000045349	41.0623300545767	-2.41244802508685	0.367472352577583	-6.56497831242291	5.20404359391133e-11	2.88849596786997e-10	US	ENSMUSG00000045349
ENSMUSG00000045404	8.85424248525289	2.39145095134291	0.422032641067643	5.66650708649714	1.45737806626715e-08	6.5871591357642e-08	US	ENSMUSG00000045404
ENSMUSG00000045441	109.881583107297	-3.70794476298077	0.347643910901233	-10.6659275388091	1.4692566871757e-26	2.21919154004037e-25	US	ENSMUSG00000045441
ENSMUSG00000045455	9.00967910212841	-4.73813292356309	0.898615759921886	-5.27270178744134	1.34429902131229e-07	5.54163697474886e-07	US	ENSMUSG00000045455
ENSMUSG00000045475	7.7998266483033	-7.8602144335857	0.955480636855277	-8.22645078340427	1.92842266344792e-16	1.59916055375236e-15	US	ENSMUSG00000045475
ENSMUSG00000045498	3.97642049985749	2.49917666614543	0.547850367547404	4.56178696627265	5.07200948576852e-06	1.74241784013766e-05	US	ENSMUSG00000045498
ENSMUSG00000045534	18.545073845508	-2.30973868591463	0.347627607485155	-6.64429014319082	3.04681869032863e-11	1.72895494154197e-10	US	ENSMUSG00000045534
ENSMUSG00000045545	48.1401480975323	3.56321717839215	0.754469929448197	4.72280874202396	2.32609580962187e-06	8.32705062114942e-06	US	ENSMUSG00000045545
ENSMUSG00000045573	95.1764868571808	5.65256498570368	0.671859352046567	8.41331592465784	3.98579552973545e-17	3.44830120141408e-16	US	ENSMUSG00000045573
ENSMUSG00000045680	535.812771626493	3.2183337649819	0.199047360193782	16.1686834824069	8.38715058306898e-59	5.21961656687361e-57	US	ENSMUSG00000045680
ENSMUSG00000045761	5.95673471305211	3.13273088983001	0.495930385886215	6.31687627736684	2.66903088213693e-10	1.40462141776919e-09	US	ENSMUSG00000045761
ENSMUSG00000045763	186.448495208307	2.25153355092862	0.28438778877158	7.91712457364703	2.43066188476547e-15	1.87977359769362e-14	US	ENSMUSG00000045763
ENSMUSG00000045826	25.2044026563962	2.42405388173008	0.499560444653372	4.85237353692413	1.219925740126e-06	4.52172784164978e-06	US	ENSMUSG00000045826
ENSMUSG00000045875	359.878436219722	-3.51084805807491	0.22783143088178	-15.4098494860293	1.40538792719566e-53	7.09062547512657e-52	US	ENSMUSG00000045875
ENSMUSG00000045991	4.66019340778406	-3.44485326402398	0.774302979302015	-4.4489732780433	8.62817489054028e-06	2.88082564642144e-05	US	ENSMUSG00000045991
ENSMUSG00000046005	2.66518929345936	-3.83809883370335	0.854606645953095	-4.49107066026024	7.08660339133214e-06	2.39092448135892e-05	US	ENSMUSG00000046005
ENSMUSG00000046031	14.8952065651049	4.41825262484476	0.553919466212312	7.97634474747144	1.50730555890127e-15	1.18196944376606e-14	US	ENSMUSG00000046031
ENSMUSG00000046203	224.527650102237	-2.08331639980766	0.27866423032375	-7.47608115109455	7.65716827424385e-14	5.33112662935283e-13	US	ENSMUSG00000046203
ENSMUSG00000046213	26.0800189197728	2.77874356468921	0.386211997413985	7.19486598887461	6.25221423224884e-13	4.06648205438379e-12	US	ENSMUSG00000046213
ENSMUSG00000046230	929.11619280239	-2.58292491657558	0.388276868257239	-6.65227606313224	2.88594728276081e-11	1.6436756086814e-10	US	ENSMUSG00000046230
ENSMUSG00000046259	6.60708245658993	-6.94536721559812	0.773714139983456	-8.97665798862955	2.79115866361769e-19	2.82242519318534e-18	US	ENSMUSG00000046259
ENSMUSG00000046275	32.5239265900726	-2.31190730712484	0.480670130174802	-4.80975863069353	1.5111265766185e-06	5.54114743985999e-06	US	ENSMUSG00000046275
ENSMUSG00000046323	7.59713925909057	-2.03094403685801	0.332345861002002	-6.11093524900487	9.90489504485697e-10	4.97829458187887e-09	US	ENSMUSG00000046323
ENSMUSG00000046338	71.2718409685917	-2.74333641286482	0.635378670699751	-4.31764007728422	1.57706321913838e-05	5.0835532816277e-05	US	ENSMUSG00000046338
ENSMUSG00000046341	16.9168628548273	-2.53726346806103	0.485191938726675	-5.22940153276198	1.70059648280918e-07	6.93671964629552e-07	US	ENSMUSG00000046341
ENSMUSG00000046402	659.291009222949	2.83300771942531	0.160955240631755	17.6012145258872	2.41098058362437e-69	2.20897724514223e-67	US	ENSMUSG00000046402
ENSMUSG00000046413	32.6414172003195	2.0260218454254	0.340294532167498	5.95373023633587	2.62098696090707e-09	1.26666635416584e-08	US	ENSMUSG00000046413
ENSMUSG00000046449	45.2534599673377	-2.71783442899795	0.409983093515056	-6.6291378156503	3.37653227634681e-11	1.90703247380059e-10	US	ENSMUSG00000046449
ENSMUSG00000046490	4.4139746802279	-3.29623343586191	0.615709773106668	-5.35355061724976	8.62448946519381e-08	3.63247252223574e-07	US	ENSMUSG00000046490
ENSMUSG00000046491	77.8173219289291	3.05478474862796	0.199809358034019	15.2884968886585	9.12315639908235e-53	4.49128223698854e-51	US	ENSMUSG00000046491
ENSMUSG00000046523	17.8147556349376	-7.79825780064512	1.27375180779694	-6.12227417689231	9.22491069628543e-10	4.65514856651145e-09	US	ENSMUSG00000046523
ENSMUSG00000046541	172.38040096538	-2.09623139440853	0.173271408711755	-12.0979647478697	1.08262048777415e-33	2.33010659142713e-32	US	ENSMUSG00000046541
ENSMUSG00000046699	27.4260795586422	2.88091360263705	0.51778943644314	5.5638709480575	2.63855106816835e-08	1.16563614658895e-07	US	ENSMUSG00000046699
ENSMUSG00000046711	2589.54786837497	-3.01306300730968	0.23029493109225	-13.0834968577868	4.09174564725557e-39	1.11653456457221e-37	US	ENSMUSG00000046711
ENSMUSG00000046733	494.004649292074	-2.05962205941186	0.282208254586529	-7.29823464033492	2.91567853428888e-13	1.94381024467612e-12	US	ENSMUSG00000046733
ENSMUSG00000046793	4.98569803094112	-5.71697334074347	1.29744012564458	-4.4063484917296	1.05127780209539e-05	3.46750842048637e-05	US	ENSMUSG00000046793
ENSMUSG00000046805	874.742459996228	3.22110603845555	0.239750822432586	13.4352241455242	3.75928327284886e-41	1.13626812967541e-39	US	ENSMUSG00000046805
ENSMUSG00000046811	6.07271883721502	2.58677968856393	0.446684530171971	5.79106620855672	6.99409973567518e-09	3.25605698174419e-08	US	ENSMUSG00000046811
ENSMUSG00000046916	126.539869741441	2.09059949591207	0.305986997766388	6.83231480805661	8.35552362507354e-12	4.95788625803498e-11	US	ENSMUSG00000046916
ENSMUSG00000046991	13.5930189562005	2.49399717042887	0.411389868984871	6.06236895571336	1.34131083467421e-09	6.66412521079805e-09	US	ENSMUSG00000046991
ENSMUSG00000046999	26.8508284306216	2.23787863305311	0.379561499687002	5.89595792749932	3.72513888011775e-09	1.77140457072746e-08	US	ENSMUSG00000046999
ENSMUSG00000047021	104.814284644443	3.02957437095429	0.223121100431238	13.5781616579466	5.39639145294732e-42	1.69114704594918e-40	US	ENSMUSG00000047021
ENSMUSG00000047036	722.502716428659	-2.6830529391036	0.298845688990547	-8.97805468824571	2.75596097181809e-19	2.78947227323989e-18	US	ENSMUSG00000047036
ENSMUSG00000047180	303.665715106428	2.41017315461046	0.219447216383346	10.9829288078104	4.61707558966393e-28	7.60966730696203e-27	US	ENSMUSG00000047180
ENSMUSG00000047238	222.703723748448	2.05805834804703	0.162738529448496	12.6464111174015	1.17102991983659e-36	2.89596686923412e-35	US	ENSMUSG00000047238
ENSMUSG00000047246	73.9378008880752	-3.13990951603986	0.495890365460551	-6.33186231219418	2.42219597115775e-10	1.27982549240968e-09	US	ENSMUSG00000047246
ENSMUSG00000047298	4.12858609590177	-5.63607529041062	1.06063908234036	-5.31384839975375	1.07333924148913e-07	4.46933920864347e-07	US	ENSMUSG00000047298
ENSMUSG00000047344	45.9998633253266	-3.38330841799787	0.356384288178607	-9.49342754499401	2.23559871886748e-21	2.51559673325186e-20	US	ENSMUSG00000047344
ENSMUSG00000047428	9.79703372642378	-2.96924659741856	0.579270506624754	-5.12583769320403	2.96217712476815e-07	1.17555975020691e-06	US	ENSMUSG00000047428
ENSMUSG00000047466	314.076573308122	-2.4943708613209	0.185858043053751	-13.4208389388858	4.56515763589888e-41	1.37669502329673e-39	US	ENSMUSG00000047466
ENSMUSG00000047515	17.8701597312744	-3.00861804874553	0.55371367301974	-5.43352674016102	5.52509994921774e-08	2.36558189777719e-07	US	ENSMUSG00000047515
ENSMUSG00000047562	27.2043999083776	-5.56233840395496	0.383875413989567	-14.4899574217226	1.40229719209437e-47	5.59794493310047e-46	US	ENSMUSG00000047562
ENSMUSG00000047592	13.3256547307395	2.92561398164568	0.555656457884128	5.26514888855257	1.4007578822146e-07	5.76177681028785e-07	US	ENSMUSG00000047592
ENSMUSG00000047787	1100.92052981382	-2.39151417894486	0.206172019700034	-11.5996059136654	4.13980164968646e-31	7.8587731028976e-30	US	ENSMUSG00000047787
ENSMUSG00000047880	14.7608925990643	2.28837419607509	0.387270352428688	5.90898368987971	3.44224778673271e-09	1.64310044045796e-08	US	ENSMUSG00000047880
ENSMUSG00000047905	10.4459695424625	3.28156787512427	0.423866400195962	7.74198632778427	9.78755168348129e-15	7.25664867299862e-14	US	ENSMUSG00000047905
ENSMUSG00000047959	3.3223113321438	-4.33612771018098	1.00051891788752	-4.33387878295814	1.46504864157831e-05	4.74851149641199e-05	US	ENSMUSG00000047959
ENSMUSG00000047963	281.816526337498	2.00145513877049	0.143060012748889	13.990318470638	1.78610325964809e-44	6.24237174997803e-43	US	ENSMUSG00000047963
ENSMUSG00000048109	675.170133597585	-2.0298747163518	0.446605078434094	-4.54512233373842	5.49033571239955e-06	1.88025293242164e-05	US	ENSMUSG00000048109
ENSMUSG00000048120	484.190148599775	-2.2256053539867	0.208111926493896	-10.6942710659688	1.08267592327761e-26	1.6437611960602e-25	US	ENSMUSG00000048120
ENSMUSG00000048126	871.233534266527	2.3255038847782	0.443541200910184	5.24303915849547	1.57953000142464e-07	6.46287147582447e-07	US	ENSMUSG00000048126
ENSMUSG00000048163	165.310842212258	2.51414709139671	0.219352062719581	11.4616979673029	2.05447032076215e-30	3.76729036511124e-29	US	ENSMUSG00000048163
ENSMUSG00000048164	5.82979403128636	2.060983021268	0.445118064182856	4.63019407008685	3.65323170166851e-06	1.27663404198516e-05	US	ENSMUSG00000048164
ENSMUSG00000048279	147.256345181616	-2.59918431909534	0.524975911372241	-4.95105444419593	7.38124483226095e-07	2.80444791056688e-06	US	ENSMUSG00000048279
ENSMUSG00000048332	772.465471148211	2.26856936630221	0.202798716203179	11.1863102921686	4.75824484175733e-29	8.19554873625657e-28	US	ENSMUSG00000048332
ENSMUSG00000048455	8.32047879764258	-7.60240046131166	0.888287939648262	-8.55848663702673	1.14358731937434e-17	1.03130002038041e-16	US	ENSMUSG00000048455
ENSMUSG00000048458	184.048797681022	-4.34037413453389	0.296953274430019	-14.6163538451123	2.20918783258649e-48	9.02381413908047e-47	US	ENSMUSG00000048458
ENSMUSG00000048482	161.729005464967	-2.18766832926127	0.18200678588787	-12.0197074993074	2.79960719988477e-33	5.89100759037953e-32	US	ENSMUSG00000048482
ENSMUSG00000048538	52.2483628247917	-3.34135955040044	0.604832511445409	-5.52443773635013	3.30542427613372e-08	1.44500050321969e-07	US	ENSMUSG00000048538
ENSMUSG00000048572	3860.96973361729	-2.10471677328923	0.168503733042636	-12.4906240074615	8.39922678989532e-36	2.00208127646764e-34	US	ENSMUSG00000048572
ENSMUSG00000048731	430.983335592871	2.40475377498046	0.306045390293523	7.85750692952473	3.91854335458939e-15	2.99185774009115e-14	US	ENSMUSG00000048731
ENSMUSG00000048732	173.287633825088	-5.44573253019701	0.433318155515237	-12.5675152561327	3.18579736747518e-36	7.71934206938177e-35	US	ENSMUSG00000048732
ENSMUSG00000048764	5.66901695174087	-7.34206024858452	0.929609733093842	-7.89800277171081	2.83407849032032e-15	2.18152943769201e-14	US	ENSMUSG00000048764
ENSMUSG00000048782	42.9023985730165	2.44122357093842	0.383278415329631	6.36932181228857	1.89865857784529e-10	1.01007870753233e-09	US	ENSMUSG00000048782
ENSMUSG00000048852	7.61403374435825	2.10234692864687	0.415807106795842	5.05606300201864	4.27999992740014e-07	1.67016205389393e-06	US	ENSMUSG00000048852
ENSMUSG00000048865	163.665590849697	2.54700618950196	0.23382181923943	10.8929363298378	1.24558282978926e-27	1.99922105411491e-26	US	ENSMUSG00000048865
ENSMUSG00000048916	23.3272937431737	-4.00088438412626	0.500087709433942	-8.0003653532196	1.24050577780784e-15	9.77987031939513e-15	US	ENSMUSG00000048916
ENSMUSG00000048949	33.0289963503003	-4.06142679185773	0.37160330183589	-10.9294690649745	8.33345722465233e-28	1.35070599377703e-26	US	ENSMUSG00000048949
ENSMUSG00000048992	1.855725053386	4.38228125924442	0.831099576520395	5.27287148622061	1.34305613720557e-07	5.53824383379332e-07	US	ENSMUSG00000048992
ENSMUSG00000049036	3.80958277271643	2.87273744912982	0.660362956162388	4.35024015554166	1.35988514520678e-05	4.42894215336601e-05	US	ENSMUSG00000049036
ENSMUSG00000049037	90.1239762900123	4.55152632742803	0.298361449591802	15.2550751233282	1.52319619120151e-52	7.36127800315645e-51	US	ENSMUSG00000049037
ENSMUSG00000049103	364.474388470176	3.32150871540478	0.279987012358861	11.8630813887452	1.84073836318232e-32	3.74596833737593e-31	US	ENSMUSG00000049103
ENSMUSG00000049109	2.57060932851129	4.07621921619614	0.787127952572582	5.17859796856886	2.23559663517739e-07	8.99934224445856e-07	US	ENSMUSG00000049109
ENSMUSG00000049148	8.52877773281635	-6.03536423047067	0.846748889688885	-7.12769075219951	1.02066771650995e-12	6.51641883269976e-12	US	ENSMUSG00000049148
ENSMUSG00000049233	46.458123308348	-3.26128122917608	0.41992940219034	-7.76626073850826	8.08370606656348e-15	6.03237420753423e-14	US	ENSMUSG00000049233
ENSMUSG00000049281	14.4351817689989	-4.00438515574593	0.818138551327641	-4.89450735361117	9.8552291895965e-07	3.69336646251786e-06	US	ENSMUSG00000049281
ENSMUSG00000049323	1269.78880238358	-2.0796262507177	0.205453955852009	-10.1221037195102	4.40836879616321e-24	5.72458796379717e-23	US	ENSMUSG00000049323
ENSMUSG00000049410	3.02695637425591	4.78190833229196	0.754906314435291	6.33443944083191	2.38205705924564e-10	1.25912138666496e-09	US	ENSMUSG00000049410
ENSMUSG00000049414	6.83459395749136	-3.97948348606901	0.666401049881775	-5.97160446667214	2.34931550139757e-09	1.14059591785424e-08	US	ENSMUSG00000049414
ENSMUSG00000049538	227.704287368742	5.30337015444957	0.220461231482456	24.0557948387927	7.2599381248258e-128	3.36084188245225e-125	US	ENSMUSG00000049538
ENSMUSG00000049580	865.628280131226	-2.60488486391557	0.161782842824088	-16.101119367447	2.50530872971589e-58	1.52321616246574e-56	US	ENSMUSG00000049580
ENSMUSG00000049606	940.597712269987	-2.68225959460364	0.409547231485295	-6.54932908440365	5.77961450545652e-11	3.19452635013576e-10	US	ENSMUSG00000049606
ENSMUSG00000049625	106.666548842279	2.58038841574117	0.250974934851557	10.2814586535001	8.54248337746117e-25	1.16310892095494e-23	US	ENSMUSG00000049625
ENSMUSG00000049653	47.5660843089004	-2.4908546359584	0.277879401595627	-8.96379732234748	3.13685281111033e-19	3.15803644131127e-18	US	ENSMUSG00000049653
ENSMUSG00000049658	760.279754995561	-2.02153576718891	0.328981038404375	-6.14483976643081	8.00442763930827e-10	4.05165609281464e-09	US	ENSMUSG00000049658
ENSMUSG00000049687	17.410248632141	2.11346306537863	0.324536622929839	6.51224828279407	7.40342131303393e-11	4.05635544408277e-10	US	ENSMUSG00000049687
ENSMUSG00000049694	2.67776819467186	-5.98211352874613	1.12014596055455	-5.34047681231166	9.27024348040916e-08	3.88955183204892e-07	US	ENSMUSG00000049694
ENSMUSG00000049699	1.87796480709005	3.07069065955164	0.691827853691585	4.43851840189214	9.05802412301345e-06	3.01518963711311e-05	US	ENSMUSG00000049699
ENSMUSG00000049758	6.2515743523322	-4.97476464581455	0.723486557938721	-6.87609823738551	6.15140884101712e-12	3.68484052412982e-11	US	ENSMUSG00000049758
ENSMUSG00000049775	9937.82544647182	2.55965594370386	0.19881304487039	12.8746881039549	6.24910066159606e-38	1.62458146953237e-36	US	ENSMUSG00000049775
ENSMUSG00000049799	3443.49362353735	-2.27569663234978	0.279753726249508	-8.13464279049537	4.13154745879787e-16	3.36167569519887e-15	US	ENSMUSG00000049799
ENSMUSG00000049907	547.116472106477	2.49333449722076	0.241134705150075	10.3400068259315	4.64504443341223e-25	6.43068139897422e-24	US	ENSMUSG00000049907
ENSMUSG00000049988	75.6097990784717	3.21495502673397	0.271348712496875	11.8480570523105	2.20238022145857e-32	4.45319593131243e-31	US	ENSMUSG00000049988
ENSMUSG00000050014	14.5131620899256	2.24315867190296	0.436246331249226	5.14195423828436	2.71895352029279e-07	1.08343440863736e-06	US	ENSMUSG00000050014
ENSMUSG00000050064	1182.35079884643	-2.17649644321337	0.23823459357244	-9.1359378609789	6.48422710908855e-20	6.78965479077459e-19	US	ENSMUSG00000050064
ENSMUSG00000050071	46.1743432661388	2.07213504927391	0.219666755520965	9.43308442080645	3.98203519488092e-21	4.42230482690752e-20	US	ENSMUSG00000050071
ENSMUSG00000050097	442.540758458697	-3.44333509843051	0.170892938315196	-20.1490777347371	2.74174221330573e-90	4.69781505081157e-88	US	ENSMUSG00000050097
ENSMUSG00000050147	17.9693324728121	2.34863728727808	0.278734610085832	8.42606982518195	3.57468916854977e-17	3.10587168556216e-16	US	ENSMUSG00000050147
ENSMUSG00000050157	28.9633760406066	3.7718975323941	0.461745491751572	8.16878042075927	3.1152256842032e-16	2.55522101737861e-15	US	ENSMUSG00000050157
ENSMUSG00000050211	1.87805942893704	-5.70886815351136	1.15249534673842	-4.95348477515985	7.28960643282407e-07	2.77242497755735e-06	US	ENSMUSG00000050211
ENSMUSG00000050222	25.7225743400139	2.25008451128264	0.352162707828488	6.38933215034935	1.66611807097634e-10	8.91038863778933e-10	US	ENSMUSG00000050222
ENSMUSG00000050232	17.387554721493	5.87093369207045	0.568619562465212	10.3248886946791	5.43818410780182e-25	7.50509226216353e-24	US	ENSMUSG00000050232
ENSMUSG00000050288	144.669863811748	2.14422044078667	0.183941011323747	11.6571091207753	2.11088123597037e-31	4.07758588386164e-30	US	ENSMUSG00000050288
ENSMUSG00000050357	23.3945434589987	2.07603388940998	0.392131203686039	5.29423282282875	1.19517085052985e-07	4.95397003344818e-07	US	ENSMUSG00000050357
ENSMUSG00000050395	40.6662775470053	-2.88738124576591	0.295772895886323	-9.76215632305821	1.6363826878782e-22	1.96269227204737e-21	US	ENSMUSG00000050395
ENSMUSG00000050533	23.5080764410489	-7.23151476288402	0.701104151249684	-10.3144657608919	6.06174907956586e-25	8.34383792188338e-24	US	ENSMUSG00000050533
ENSMUSG00000050645	11.8738832626648	3.49932052480553	0.617858883094087	5.66362420376928	1.4820880291381e-08	6.68967786946066e-08	US	ENSMUSG00000050645
ENSMUSG00000050675	17.13671372544	-3.59043118425832	0.498078656697916	-7.20856261551457	5.65455691911461e-13	3.68958440713841e-12	US	ENSMUSG00000050675
ENSMUSG00000050747	30.9425536022619	-3.45143140322343	0.462330228199051	-7.46529470216137	8.31133824853712e-14	5.7698311592778e-13	US	ENSMUSG00000050747
ENSMUSG00000050761	4.366568526871	2.40942257069837	0.538224231165405	4.47661482182119	7.58358899562943e-06	2.55142372596804e-05	US	ENSMUSG00000050761
ENSMUSG00000050808	3.15204130157965	-5.89321782317111	0.975659368210922	-6.04024110789565	1.53884106532849e-09	7.60116046252767e-09	US	ENSMUSG00000050808
ENSMUSG00000050875	7.99729610521828	2.90441906505129	0.62907933920577	4.61693602704898	3.89447258587568e-06	1.35553948190874e-05	US	ENSMUSG00000050875
ENSMUSG00000050914	30.5905869997612	2.02340999259265	0.298391433188528	6.78105926490935	1.19297922621295e-11	6.98605034222839e-11	US	ENSMUSG00000050914
ENSMUSG00000050919	56.1049489605797	-3.98071123977064	0.418746547384207	-9.50625447454321	1.97651154790883e-21	2.23167352223664e-20	US	ENSMUSG00000050919
ENSMUSG00000050921	10.7900001783341	2.13850952997687	0.445655816700818	4.79856752641135	1.59804431912035e-06	5.84038718125051e-06	US	ENSMUSG00000050921
ENSMUSG00000050931	3290.55639853174	-2.6238750289698	0.122851039035899	-21.3581834517741	3.27293659828774e-101	7.85117981991077e-99	US	ENSMUSG00000050931
ENSMUSG00000050944	28.1381041658801	-2.25924386683398	0.42214692227298	-5.35179518701558	8.70859339701102e-08	3.66497055768628e-07	US	ENSMUSG00000050944
ENSMUSG00000050954	126.453437812976	-2.89933674367554	0.394685744962417	-7.34593732021313	2.04322115037421e-13	1.37818191449193e-12	US	ENSMUSG00000050954
ENSMUSG00000050994	6.92990146220799	4.16531274582417	0.62215971091503	6.69492523020836	2.15781933077072e-11	1.24021735310492e-10	US	ENSMUSG00000050994
ENSMUSG00000051008	42.7383233030229	-3.5169155597714	0.586111311576578	-6.0004225994398	1.9680464659134e-09	9.62216825941393e-09	US	ENSMUSG00000051008
ENSMUSG00000051048	5.37292342749479	2.69465762893568	0.579905320955247	4.64671995852171	3.3725450151003e-06	1.1837103659677e-05	US	ENSMUSG00000051048
ENSMUSG00000051149	53.4862179713052	-3.72311079939175	0.267968980387945	-13.8938126121975	6.90592536473511e-44	2.35131164644213e-42	US	ENSMUSG00000051149
ENSMUSG00000051184	89.0884268985936	2.19762230824353	0.122014466949351	18.0111618170309	1.59250696737465e-72	1.61621082108135e-70	US	ENSMUSG00000051184
ENSMUSG00000051242	14.5487466239726	2.4013246165829	0.419081287948134	5.7299733623041	1.00446406841566e-08	4.59753571089053e-08	US	ENSMUSG00000051242
ENSMUSG00000051243	79.5967177727129	3.69922697786994	0.332284648384925	11.1327050342232	8.69559431968558e-29	1.4822393237309e-27	US	ENSMUSG00000051243
ENSMUSG00000051279	2.90699273086711	4.45698214268619	0.728489389871795	6.11811538321864	9.46884985061189e-10	4.77459470682392e-09	US	ENSMUSG00000051279
ENSMUSG00000051314	5.60255233031626	2.8015997663628	0.569405398086362	4.92021989215122	8.64470357255971e-07	3.25961407786701e-06	US	ENSMUSG00000051314
ENSMUSG00000051341	189.464424828035	-2.59591566380133	0.150614340384931	-17.2355146074859	1.43768246138883e-66	1.17814059343686e-64	US	ENSMUSG00000051341
ENSMUSG00000051457	85.0304465920242	2.24319724149838	0.275840821829412	8.13221635079682	4.21511647788195e-16	3.4243928110182e-15	US	ENSMUSG00000051457
ENSMUSG00000051506	145.726213983131	2.04105556889032	0.321905578406068	6.34054115805232	2.28959495043077e-10	1.211460636796e-09	US	ENSMUSG00000051506
ENSMUSG00000051515	5.4257763616397	3.28193903970937	0.570283397003929	5.75492651013784	8.66794944202593e-09	3.99792312404716e-08	US	ENSMUSG00000051515
ENSMUSG00000051517	230.563859209548	2.5241936131248	0.245921641969801	10.2642190939615	1.02144026770018e-24	1.3828177068403e-23	US	ENSMUSG00000051517
ENSMUSG00000051550	585.470984173149	2.59236009573585	0.120192321116538	21.5684335875527	3.55530368279534e-103	9.10813575513791e-101	US	ENSMUSG00000051550
ENSMUSG00000051627	414.086577669607	-8.48826034531143	1.08925569348556	-7.79271606848294	6.5583885963793e-15	4.92616566731172e-14	US	ENSMUSG00000051627
ENSMUSG00000051844	30.3902473683512	-4.89762630743786	0.82012585291041	-5.9717984624646	2.34652297546279e-09	1.13944979303527e-08	US	ENSMUSG00000051844
ENSMUSG00000051969	7.05266337862708	4.2880289729355	0.619415985431873	6.92269665908892	4.43125989655129e-12	2.68675677597194e-11	US	ENSMUSG00000051969
ENSMUSG00000051985	5.66018900105153	2.3848010904857	0.563996129435908	4.22839974606015	2.35359348695959e-05	7.4269638053579e-05	US	ENSMUSG00000051985
ENSMUSG00000051998	15.2139207694017	3.86926580382898	0.398182529636903	9.7173168480227	2.54396596742389e-22	3.01832868625963e-21	US	ENSMUSG00000051998
ENSMUSG00000052013	18.6977594092949	3.02952856619461	0.280670851203854	10.7938838436565	3.67905524827898e-27	5.75796149681716e-26	US	ENSMUSG00000052013
ENSMUSG00000052131	37.4671221557218	2.29941046014289	0.266022661562458	8.64366383915386	5.44385661333348e-18	5.04555828788306e-17	US	ENSMUSG00000052131
ENSMUSG00000052142	48.7816388186993	3.28221273745824	0.417912101408814	7.85383511602954	4.03504684330608e-15	3.07635888628482e-14	US	ENSMUSG00000052142
ENSMUSG00000052143	17.4834551908244	-2.94727200748526	0.374325325162942	-7.87355759646327	3.44696285281823e-15	2.64097005799404e-14	US	ENSMUSG00000052143
ENSMUSG00000052160	349.283697400402	4.17579092225984	0.172144884941431	24.2574208561618	5.52135088668145e-130	2.8017670355166e-127	US	ENSMUSG00000052160
ENSMUSG00000052192	9.64225134417171	2.61699268427238	0.43456718885185	6.02206690106222	1.72203683238922e-09	8.47433530329251e-09	US	ENSMUSG00000052192
ENSMUSG00000052221	14.8572129337641	2.46370778959108	0.481657267771702	5.11506408070819	3.13634462392333e-07	1.24169130669865e-06	US	ENSMUSG00000052221
ENSMUSG00000052248	25.180936202377	2.32428165996711	0.276283209503795	8.4126779334203	4.00754233837743e-17	3.46484337099493e-16	US	ENSMUSG00000052248
ENSMUSG00000052271	8.59986905278537	-2.77026692433437	0.502786487988647	-5.50982771119523	3.59185090275375e-08	1.56469451736944e-07	US	ENSMUSG00000052271
ENSMUSG00000052273	14.2919691238779	-2.4754509288496	0.559019412862522	-4.42820208366964	9.50218522562574e-06	3.15428558999354e-05	US	ENSMUSG00000052273
ENSMUSG00000052305	4252.60516475642	4.32020337226726	0.824336402433154	5.24082566233339	1.59859692807938e-07	6.53784518617956e-07	US	ENSMUSG00000052305
ENSMUSG00000052336	282.104948699464	3.24270422376678	0.357754235712886	9.06405543264959	1.25688497208288e-19	1.29552436556058e-18	US	ENSMUSG00000052336
ENSMUSG00000052384	159.316259375008	2.04209387312642	0.200943508665314	10.1625272032434	2.91422917521773e-24	3.82956998239393e-23	US	ENSMUSG00000052384
ENSMUSG00000052396	381.149776521827	-2.01317818029855	0.248020468405526	-8.11698402652358	4.77911644245979e-16	3.86592720929449e-15	US	ENSMUSG00000052396
ENSMUSG00000052496	27.3232094282718	-3.00000635502854	0.704261373705695	-4.25979113300372	2.04618021786969e-05	6.50591124339408e-05	US	ENSMUSG00000052496
ENSMUSG00000052562	2333.18457911311	2.14147140691028	0.315466778102792	6.78826283955803	1.13491750416192e-11	6.65638323679054e-11	US	ENSMUSG00000052562
ENSMUSG00000052565	41.2412807026642	-5.9776898518189	1.24339019949924	-4.80757356317133	1.527732102448e-06	5.59504052564823e-06	US	ENSMUSG00000052565
ENSMUSG00000052595	1097.61073718755	-3.12623636001564	0.185319809982942	-16.8694127211948	7.55436919950634e-64	5.71166590450928e-62	US	ENSMUSG00000052595
ENSMUSG00000052673	6.82730357418027	-2.21550990442354	0.423500673243108	-5.23142002929412	1.68212804433145e-07	6.86350900042895e-07	US	ENSMUSG00000052673
ENSMUSG00000052688	80.7991082275382	2.24268681082755	0.260123222780199	8.62163242042633	6.60062957667684e-18	6.06655564750163e-17	US	ENSMUSG00000052688
ENSMUSG00000052760	45.280802648733	2.80656442983547	0.258567128391005	10.8542970922096	1.90264988609376e-27	3.02077151289747e-26	US	ENSMUSG00000052760
ENSMUSG00000052812	327.281346886973	-3.37999538956038	0.331376455593175	-10.1998658399254	1.98546572506824e-24	2.64064939956531e-23	US	ENSMUSG00000052812
ENSMUSG00000052889	59.2334910855012	2.58953933986408	0.29724952185324	8.71166864699819	2.99433884464207e-18	2.82891582862765e-17	US	ENSMUSG00000052889
ENSMUSG00000052920	54.6592424319635	-2.31351686588545	0.408789088776258	-5.65943888769424	1.51868716247877e-08	6.84550703046249e-08	US	ENSMUSG00000052920
ENSMUSG00000053044	7.19983337772035	3.92738841871822	0.659621145887828	5.95400624010027	2.61656819557511e-09	1.26476250186189e-08	US	ENSMUSG00000053044
ENSMUSG00000053046	14.3896178880378	-4.4353031753943	1.01457360685168	-4.37159329342056	1.23343125395218e-05	4.03715376435523e-05	US	ENSMUSG00000053046
ENSMUSG00000053063	122.225772773169	5.36550548041803	0.407252826589793	13.1748759740898	1.22428465380013e-39	3.4257899427173e-38	US	ENSMUSG00000053063
ENSMUSG00000053111	5.53954763641612	3.3020618636439	0.486945463141355	6.7811738964397	1.19203289128306e-11	6.98205813591255e-11	US	ENSMUSG00000053111
ENSMUSG00000053161	7.51758663312608	3.94491866833732	0.477954360019899	8.25375600334115	1.53492568601567e-16	1.28171152142074e-15	US	ENSMUSG00000053161
ENSMUSG00000053164	22.5774802754294	-5.23769911597434	1.16837134251654	-4.48290618348525	7.36333066221603e-06	2.47984947267255e-05	US	ENSMUSG00000053164
ENSMUSG00000053173	14.5560447204548	3.44980480713255	0.390659308571371	8.83072470421447	1.03999671251419e-18	1.01525687210921e-17	US	ENSMUSG00000053173
ENSMUSG00000053205	83.6042453327364	-2.23982172046325	0.223765144530326	-10.0096988973173	1.38172429621186e-23	1.75117958713459e-22	US	ENSMUSG00000053205
ENSMUSG00000053228	4.31674485503636	-2.89112384497379	0.606288311961565	-4.76856272491869	1.85544904420434e-06	6.73171097613365e-06	US	ENSMUSG00000053228
ENSMUSG00000053279	789.314884058582	-3.39798532508488	0.256711674675725	-13.2365827513578	5.39481436087571e-40	1.5406165210003e-38	US	ENSMUSG00000053279
ENSMUSG00000053318	36.0157652284315	5.66651160246722	0.383532456585135	14.7745295220129	2.13845236497583e-49	9.16028288224307e-48	US	ENSMUSG00000053318
ENSMUSG00000053353	3.81283430916729	-3.78157181741386	0.847132482499668	-4.46396743783855	8.04557967875997e-06	2.69517215924133e-05	US	ENSMUSG00000053353
ENSMUSG00000053395	2.74393199567125	4.48594990539538	0.693165856921094	6.47168330725504	9.69170881908614e-11	5.27140787302326e-10	US	ENSMUSG00000053395
ENSMUSG00000053541	19.9938880549069	-4.8764080690784	1.01557147301253	-4.80163946966068	1.57371842420069e-06	5.75626671186356e-06	US	ENSMUSG00000053541
ENSMUSG00000053552	59.8593352669469	3.34157868485995	0.310123288781283	10.7750008004611	4.51778190495513e-27	7.03308030242189e-26	US	ENSMUSG00000053552
ENSMUSG00000053603	3.98738816415373	-4.10361317992213	0.982951359726962	-4.17478763248469	2.98264158588745e-05	9.27104908636562e-05	US	ENSMUSG00000053603
ENSMUSG00000053852	59.4135294424902	3.17327639894185	0.509286479874972	6.23082788241477	4.63976647554777e-10	2.40057878412312e-09	US	ENSMUSG00000053852
ENSMUSG00000053877	130.839418176811	-4.05433219237175	0.515014592559609	-7.87226663272165	3.48272913892675e-15	2.66759865860262e-14	US	ENSMUSG00000053877
ENSMUSG00000053916	34.3540880308366	-2.02790297654323	0.44288235338064	-4.57887509191483	4.67483244779891e-06	1.61353569391851e-05	US	ENSMUSG00000053916
ENSMUSG00000053977	33.0417002442397	2.50024193539674	0.424416818894879	5.89100578508413	3.83852115264223e-09	1.82334937272314e-08	US	ENSMUSG00000053977
ENSMUSG00000054031	7.86426260639655	-3.52435466542536	0.838757582519693	-4.20187517689905	2.64713090172607e-05	8.29964865777637e-05	US	ENSMUSG00000054031
ENSMUSG00000054136	52.4972244092997	2.55440403879605	0.273116328714871	9.35280600327199	8.53526960774071e-21	9.33361620967485e-20	US	ENSMUSG00000054136
ENSMUSG00000054150	320.860274727951	-4.60535368505462	0.265544995427106	-17.3430257182867	2.22699112602568e-67	1.90173510816957e-65	US	ENSMUSG00000054150
ENSMUSG00000054178	119.415968538409	-5.69236089853329	0.346898287455804	-16.4093081585435	1.64064329642051e-60	1.08773001664945e-58	US	ENSMUSG00000054178
ENSMUSG00000054196	11.8429675422114	4.05872105775534	0.554064008347742	7.32536493366306	2.38249478081743e-13	1.59885274113503e-12	US	ENSMUSG00000054196
ENSMUSG00000054206	16.2998981924718	-3.00633078198073	0.520654457657718	-5.77413817890926	7.73479441622936e-09	3.58255257611101e-08	US	ENSMUSG00000054206
ENSMUSG00000054304	8.01812482425342	-2.99058130561209	0.553766294841282	-5.40043937934005	6.64778731673717e-08	2.82517577591792e-07	US	ENSMUSG00000054304
ENSMUSG00000054321	170.749748962453	-2.46415255880448	0.162383411234163	-15.1749032741471	5.18541259079403e-52	2.45650775643235e-50	US	ENSMUSG00000054321
ENSMUSG00000054362	3.40817061544043	-5.63422956850964	0.960270898392748	-5.86733345552794	4.42859469014133e-09	2.0930920309647e-08	US	ENSMUSG00000054362
ENSMUSG00000054385	307.575181005264	-2.2659703126846	0.344000751891604	-6.58710860433995	4.48474244762109e-11	2.50293779537601e-10	US	ENSMUSG00000054385
ENSMUSG00000054422	19.4622280407077	-3.09729797052634	0.500964098912863	-6.18267452148318	6.30245731974635e-10	3.22139683865087e-09	US	ENSMUSG00000054422
ENSMUSG00000054453	13.512428427359	-3.25050243668927	0.588713118695109	-5.52136912439468	3.36368307552288e-08	1.46925186746933e-07	US	ENSMUSG00000054453
ENSMUSG00000054545	33.8318790665698	-2.74969019946265	0.623818760413013	-4.40783505395407	1.04409008878396e-05	3.44612583260966e-05	US	ENSMUSG00000054545
ENSMUSG00000054589	34.381849039089	-4.05440645653795	0.256910087208848	-15.7814218218767	4.17672482251743e-56	2.34491995514399e-54	US	ENSMUSG00000054589
ENSMUSG00000054598	45.3447707202079	-4.34292386297495	0.699401077844893	-6.20948980570214	5.31568976392573e-10	2.73688011318455e-09	US	ENSMUSG00000054598
ENSMUSG00000054630	134.94514116384	3.90486597955163	0.298064691354683	13.1007331388508	3.26092437765343e-39	8.93520369191495e-38	US	ENSMUSG00000054630
ENSMUSG00000054640	1161.86719960029	-2.82643817262464	0.44407403662633	-6.36479041670021	1.95556576196904e-10	1.03951478164941e-09	US	ENSMUSG00000054640
ENSMUSG00000054641	20.6681773560343	-8.14374312876254	0.93856115275814	-8.67683805666855	4.06923898758649e-18	3.80762443849095e-17	US	ENSMUSG00000054641
ENSMUSG00000054659	48.0569739349306	-2.72018538915085	0.196720070858748	-13.8276962654412	1.73488092789721e-43	5.75104309603311e-42	US	ENSMUSG00000054659
ENSMUSG00000054672	7.93018415631717	3.02305008791309	0.682257250729976	4.43095340456785	9.38173619200721e-06	3.11665457507861e-05	US	ENSMUSG00000054672
ENSMUSG00000054958	42.1633450230121	-3.88956783630039	0.275135308317056	-14.1369272453327	2.24891741100139e-45	8.10685570001278e-44	US	ENSMUSG00000054958
ENSMUSG00000054966	7.75662374240467	3.80323463086427	0.505630628052276	7.52176474260389	5.40417632960083e-14	3.80672719725513e-13	US	ENSMUSG00000054966
ENSMUSG00000055026	3.26247117405703	3.55766367419912	0.799702160487238	4.44873585439801	8.637716446523e-06	2.88364655711542e-05	US	ENSMUSG00000055026
ENSMUSG00000055030	7.36336097169189	-6.46478977757284	0.919756969475259	-7.02880216418598	2.08314091665039e-12	1.29794189770139e-11	US	ENSMUSG00000055030
ENSMUSG00000055228	76.0247099452801	-2.06518615219251	0.232870937622603	-8.86837221199068	7.42228762560648e-19	7.29158241164848e-18	US	ENSMUSG00000055228
ENSMUSG00000055254	23.1555553759924	2.79371202478633	0.49769994132951	5.613245638172	1.98566406853937e-08	8.86710404070881e-08	US	ENSMUSG00000055254
ENSMUSG00000055333	50.3599394321619	-2.75066066078463	0.401415821169869	-6.85239722930755	7.26225580400686e-12	4.33158101040527e-11	US	ENSMUSG00000055333
ENSMUSG00000055360	2.32454085883205	-4.16969906832622	0.950499655271524	-4.3868496376625	1.15004232922437e-05	3.77721769246247e-05	US	ENSMUSG00000055360
ENSMUSG00000055370	120.385971273811	-5.81178757230678	1.12628760173119	-5.16012745179262	2.46781781207117e-07	9.88588258799485e-07	US	ENSMUSG00000055370
ENSMUSG00000055413	91.4098032968639	2.4538752545145	0.134545141970609	18.2383043978692	2.5628600182186e-74	2.78297067081211e-72	US	ENSMUSG00000055413
ENSMUSG00000055430	97.681406485762	-2.05958874008639	0.242234378316942	-8.50246259179447	1.85610481829164e-17	1.64462853728212e-16	US	ENSMUSG00000055430
ENSMUSG00000055480	63.2082466643126	-3.26684258058674	0.360656813052647	-9.05803651104149	1.32819798996994e-19	1.36636102773243e-18	US	ENSMUSG00000055480
ENSMUSG00000055541	84.1105592529309	2.27897245315053	0.296662377310494	7.68204068817698	1.56574086234084e-14	1.14161934607869e-13	US	ENSMUSG00000055541
ENSMUSG00000055632	304.969323907822	-2.01705053932088	0.265854675076696	-7.5870418255349	3.27291464138365e-14	2.33538125046486e-13	US	ENSMUSG00000055632
ENSMUSG00000055653	762.574424834817	2.87263164368789	0.14847702501241	19.347314127878	2.14745167116527e-83	3.03020359609828e-81	US	ENSMUSG00000055653
ENSMUSG00000055660	191.912981619982	-2.20145412842663	0.139915583784341	-15.7341596188444	8.82202042126408e-56	4.83963935251341e-54	US	ENSMUSG00000055660
ENSMUSG00000055692	144.765892759302	2.78740095329727	0.28831495179004	9.66790288187046	4.12749015407418e-22	4.84699967492458e-21	US	ENSMUSG00000055692
ENSMUSG00000055725	45.1513094202136	-2.49387229207485	0.237448380038741	-10.5027976677203	8.38572897734021e-26	1.20519733401458e-24	US	ENSMUSG00000055725
ENSMUSG00000055809	31.4591179826454	3.40955907253479	0.297105769572628	11.4759100014762	1.74333858517e-30	3.20567771755268e-29	US	ENSMUSG00000055809
ENSMUSG00000055882	4.82249081112418	-3.88908858786763	0.884829160210288	-4.39529884722985	1.10620459825763e-05	3.64094059301785e-05	US	ENSMUSG00000055882
ENSMUSG00000055972	7.03282525968039	-3.06417263820124	0.479725222996641	-6.38734944779566	1.68785641823533e-10	9.02298770420903e-10	US	ENSMUSG00000055972
ENSMUSG00000055980	235.653210404637	-3.74923367536167	0.473788686708556	-7.91330350542531	2.50647307607923e-15	1.93783489770005e-14	US	ENSMUSG00000055980
ENSMUSG00000056032	1.44610298516883	-4.97520746490336	1.15531078201199	-4.30638018995976	1.65947743715101e-05	5.3329230464138e-05	US	ENSMUSG00000056032
ENSMUSG00000056069	138.986446617543	2.93267530181933	0.343611486660781	8.53485816297671	1.40327470664368e-17	1.25732460727358e-16	US	ENSMUSG00000056069
ENSMUSG00000056155	4.89233375835108	3.76908716853789	0.489158991082795	7.70523947683083	1.30598149388103e-14	9.58846234809091e-14	US	ENSMUSG00000056155
ENSMUSG00000056174	23.1540966999054	2.22416780722218	0.525401639859876	4.23327153644851	2.30316142013667e-05	7.27826591534686e-05	US	ENSMUSG00000056174
ENSMUSG00000056215	10.8304727193931	2.25241504660368	0.405285502726823	5.55760083064678	2.7350798933481e-08	1.2062602899177e-07	US	ENSMUSG00000056215
ENSMUSG00000056234	1872.12746055922	-2.68879999995633	0.151041803384987	-17.8016942309866	6.85629231953093e-71	6.5312991131936e-69	US	ENSMUSG00000056234
ENSMUSG00000056268	761.513756530208	-2.08996725229146	0.209246105424591	-9.98808196716781	1.71875162377639e-23	2.16998560270755e-22	US	ENSMUSG00000056268
ENSMUSG00000056290	21.0983260909782	3.73600209310769	0.432398007173691	8.64019267231954	5.61183009590747e-18	5.19394460682954e-17	US	ENSMUSG00000056290
ENSMUSG00000056342	2217.30333167197	-2.99413833739425	0.259386563600823	-11.543151255907	7.99418680190326e-31	1.49287053886639e-29	US	ENSMUSG00000056342
ENSMUSG00000056508	7.69706088041519	-3.59018532351551	0.861508758136451	-4.1673230708432	3.08197554680865e-05	9.56416426598141e-05	US	ENSMUSG00000056508
ENSMUSG00000056529	43.396738423433	2.1961448238457	0.414027628367111	5.30434365577751	1.13079110002778e-07	4.70114774798062e-07	US	ENSMUSG00000056529
ENSMUSG00000056598	70.0035078251519	2.00962914639462	0.189725161332132	10.5923174990827	3.23482422948211e-26	4.77657005838525e-25	US	ENSMUSG00000056598
ENSMUSG00000056643	33.5541515867257	-2.45717587544191	0.303098352788878	-8.10685987842847	5.19447056649288e-16	4.19163592776904e-15	US	ENSMUSG00000056643
ENSMUSG00000056648	1225.9061430917	2.53427224623902	0.318911977412902	7.94661983785527	1.91669458889846e-15	1.49279280157212e-14	US	ENSMUSG00000056648
ENSMUSG00000056758	18.6373964913802	-2.80413106773962	0.357365217611604	-7.84668157265166	4.27190088233413e-15	3.25317889125976e-14	US	ENSMUSG00000056758
ENSMUSG00000056771	3.78334562934481	-3.65440979027097	0.776140234683667	-4.70844008204317	2.49619717639004e-06	8.90216987341587e-06	US	ENSMUSG00000056771
ENSMUSG00000056772	4.40035991124935	5.9349998221703	0.739007064024618	8.03104613080206	9.66450028698152e-16	7.66047368797181e-15	US	ENSMUSG00000056772
ENSMUSG00000056821	2.38005186300471	-3.19128757059723	0.6536578894837	-4.88219850466107	1.04909567338662e-06	3.91825725883266e-06	US	ENSMUSG00000056821
ENSMUSG00000056849	2.10065544362845	3.93287747017219	0.790438195849168	4.97556607312872	6.50572380204857e-07	2.48611924641065e-06	US	ENSMUSG00000056849
ENSMUSG00000056888	28.511789585877	2.11226542272064	0.326244812036378	6.47447973053165	9.51391811809249e-11	5.1782953255385e-10	US	ENSMUSG00000056888
ENSMUSG00000056899	73.6524585504514	2.68962014667743	0.284724929047997	9.44638095326044	3.50748317139929e-21	3.90679436233487e-20	US	ENSMUSG00000056899
ENSMUSG00000057058	38.5807941559352	2.0427588417506	0.186944194321018	10.9271050067637	8.5533785307059e-28	1.38465030239102e-26	US	ENSMUSG00000057058
ENSMUSG00000057074	267.450355008741	-4.38600091763699	0.432642925396726	-10.1376924483744	3.7587341708361e-24	4.90998606761645e-23	US	ENSMUSG00000057074
ENSMUSG00000057135	28.2591274026828	2.03641396954842	0.409732704386045	4.97010355226547	6.69171533352675e-07	2.55349663782748e-06	US	ENSMUSG00000057135
ENSMUSG00000057191	72.8278221801372	2.86218203534169	0.164320617404024	17.4182770279173	5.99555469828557e-68	5.22127728790962e-66	US	ENSMUSG00000057191
ENSMUSG00000057246	10.8926387434494	2.67387440964733	0.615045513487716	4.34744153239113	1.37734770553254e-05	4.48304846501628e-05	US	ENSMUSG00000057246
ENSMUSG00000057359	39.6801467513273	-2.97531834294605	0.649560416020386	-4.58051055693128	4.63842201219614e-06	1.60180659122915e-05	US	ENSMUSG00000057359
ENSMUSG00000057411	1063.5569866982	2.00343421078638	0.0912716707497907	21.9502304968048	8.61635111656117e-107	2.49845776827143e-104	US	ENSMUSG00000057411
ENSMUSG00000057425	1665.47696620224	4.93771648498744	0.260754482695313	18.9362669203163	5.73200338198261e-80	7.20239872573215e-78	US	ENSMUSG00000057425
ENSMUSG00000057465	9.38479675544578	-5.20597349011521	0.686958131990524	-7.57829807623127	3.5011727863874e-14	2.49555500579158e-13	US	ENSMUSG00000057465
ENSMUSG00000057499	1.9353554143478	4.26872372805954	0.971545694125351	4.39374468321073	1.11414658112557e-05	3.66433825703109e-05	US	ENSMUSG00000057499
ENSMUSG00000057716	39.8370942763773	2.28863875661701	0.279232873325134	8.19616519131027	2.48177226980528e-16	2.04645390260475e-15	US	ENSMUSG00000057716
ENSMUSG00000057729	17.2810887241534	2.0809987712638	0.358572893804419	5.80355851549355	6.49220811173593e-09	3.02935270458667e-08	US	ENSMUSG00000057729
ENSMUSG00000057751	83.566247116006	3.55205503012075	0.540585086172846	6.57076031317856	5.0058985149003e-11	2.78144123210516e-10	US	ENSMUSG00000057751
ENSMUSG00000057886	25.4922673232304	-3.11940901822177	0.538765745321274	-5.78991713061049	7.04211597250911e-09	3.27783231904389e-08	US	ENSMUSG00000057886
ENSMUSG00000057913	6.25721228845475	-4.84784263326487	0.997329957429146	-4.86082123288598	1.16899783425538e-06	4.3433322799911e-06	US	ENSMUSG00000057913
ENSMUSG00000057967	58.2384058822228	-2.01630195876877	0.387636652229793	-5.20152557084179	1.97659270094653e-07	8.0055796776479e-07	US	ENSMUSG00000057967
ENSMUSG00000058145	4.89857369576314	3.95628623867339	0.674936919618489	5.86171258924419	4.58117469761547e-09	2.16249475395312e-08	US	ENSMUSG00000058145
ENSMUSG00000058173	357.865375526506	2.12382741540572	0.155479329600561	13.6598699059355	1.76298428522538e-42	5.63194507678477e-41	US	ENSMUSG00000058173
ENSMUSG00000058246	6.87973115194356	2.08914146998	0.478187857331523	4.36887185224283	1.24890020585444e-05	4.08462193007947e-05	US	ENSMUSG00000058246
ENSMUSG00000058443	43.7754673966023	-3.01030315944017	0.602087737253761	-4.99977490518366	5.73972826249416e-07	2.2065007235203e-06	US	ENSMUSG00000058443
ENSMUSG00000058470	3.80176059433343	3.10342795030393	0.593833606253496	5.22609013303154	1.73131986687161e-07	7.05876658330364e-07	US	ENSMUSG00000058470
ENSMUSG00000058492	37.656030858252	-3.11852030981154	0.685605851145905	-4.54856139952616	5.40138848159339e-06	1.85099269952993e-05	US	ENSMUSG00000058492
ENSMUSG00000058571	152.647928991765	2.45287451085522	0.276377220758664	8.87509652250646	6.98727899768234e-19	6.8719094637288e-18	US	ENSMUSG00000058571
ENSMUSG00000058620	3144.69495921466	-2.21469876710883	0.196295896044851	-11.2824506866043	1.60219391329723e-29	2.82223570027863e-28	US	ENSMUSG00000058620
ENSMUSG00000058656	19.5879959106746	-3.42983343753171	0.447071588264827	-7.67177679718715	1.69629948268419e-14	1.23476563998863e-13	US	ENSMUSG00000058656
ENSMUSG00000058669	9.14299759060962	-8.0828188257593	0.749666427126899	-10.7818871611161	4.19196058324662e-27	6.53356549971226e-26	US	ENSMUSG00000058669
ENSMUSG00000058715	424.827496507307	4.01150658044838	0.267839833391683	14.9772590941768	1.03393921963678e-50	4.60853955887764e-49	US	ENSMUSG00000058715
ENSMUSG00000058806	86.0228910564564	-3.75000026817326	0.332977167402447	-11.2620342632709	2.02040204745269e-29	3.53764756643227e-28	US	ENSMUSG00000058806
ENSMUSG00000058809	48.8206907911768	-2.0121497731468	0.216910503107188	-9.2764054498204	1.7529255563666e-20	1.88870749921786e-19	US	ENSMUSG00000058809
ENSMUSG00000058818	147.930697397422	3.21241270304096	0.218876878285018	14.6768024480768	9.07710504002814e-49	3.77193024710587e-47	US	ENSMUSG00000058818
ENSMUSG00000058922	143.066532298172	-4.03364926204119	0.496880914400114	-8.11793962122902	4.74164579211042e-16	3.83679262546512e-15	US	ENSMUSG00000058922
ENSMUSG00000058927	185.815057765232	-3.18121403732371	0.454513810593628	-6.9991581403628	2.57505079811882e-12	1.59427183036043e-11	US	ENSMUSG00000058927
ENSMUSG00000059022	342.158890563016	2.25656990561633	0.130116581946295	17.3426774040816	2.24052926671762e-67	1.90712405680251e-65	US	ENSMUSG00000059022
ENSMUSG00000059042	29.1831499751927	-2.32269117215224	0.38419001422465	-6.04568334978659	1.48778046577157e-09	7.36410863821316e-09	US	ENSMUSG00000059042
ENSMUSG00000059089	110.951846315828	3.37893100265094	0.301078197862712	11.222768791089	3.15243180420789e-29	5.48701965815525e-28	US	ENSMUSG00000059089
ENSMUSG00000059149	1014.07272763143	-3.36578238299865	0.22687681280653	-14.8352859041123	8.66340342269581e-50	3.74756108384712e-48	US	ENSMUSG00000059149
ENSMUSG00000059159	36.6799116392632	-2.26092434314715	0.34102640254374	-6.62976334466409	3.3622548415036e-11	1.89937526231547e-10	US	ENSMUSG00000059159
ENSMUSG00000059195	250.009015378303	-3.31292200417448	0.452765143792913	-7.31708712473182	2.53411336552969e-13	1.69801039553661e-12	US	ENSMUSG00000059195
ENSMUSG00000059252	13.3753801009585	3.90135997799915	0.357935897131138	10.8996052345367	1.15758418055564e-27	1.86024200805857e-26	US	ENSMUSG00000059252
ENSMUSG00000059326	456.007997752613	2.46719312791476	0.181677471086277	13.5800719437751	5.25747721197557e-42	1.64957254687752e-40	US	ENSMUSG00000059326
ENSMUSG00000059336	95.2366115804931	3.43702166184624	0.558973695519053	6.14880751884878	7.80676473987938e-10	3.95919856219868e-09	US	ENSMUSG00000059336
ENSMUSG00000059406	65.1617730966159	-2.42261061224464	0.43239506807382	-5.60277114870109	2.1095166801627e-08	9.40426028711831e-08	US	ENSMUSG00000059406
ENSMUSG00000059422	21.9034874101303	-4.32177880746424	0.542997928318573	-7.95910735948276	1.73284837304868e-15	1.3540026656688e-14	US	ENSMUSG00000059422
ENSMUSG00000059835	10.3689630539652	4.17617942782208	0.545192063184491	7.66001508427844	1.85911246471946e-14	1.34770331336682e-13	US	ENSMUSG00000059835
ENSMUSG00000059897	159.135416347189	-2.11333502086291	0.211010830620696	-10.0152917015987	1.30576140881757e-23	1.6572932320572e-22	US	ENSMUSG00000059897
ENSMUSG00000059912	3.19709679480062	2.25181430565577	0.481309119538453	4.67851992460714	2.88953096133992e-06	1.02179112137331e-05	US	ENSMUSG00000059912
ENSMUSG00000059991	16.5097215602249	-3.58551080551358	0.408806761291238	-8.7706739345224	1.77600056023593e-18	1.7078471859674e-17	US	ENSMUSG00000059991
ENSMUSG00000060012	846.45897711516	-2.95226634126849	0.350864176174516	-8.41427122442978	3.95345029734761e-17	3.42143958662222e-16	US	ENSMUSG00000060012
ENSMUSG00000060019	17.5252943810584	2.97860942210952	0.250147799152371	11.9073980750683	1.08304295472243e-32	2.22919301452892e-31	US	ENSMUSG00000060019
ENSMUSG00000060063	102.008791827907	3.18321044357245	0.188900391264023	16.8512644270986	1.02695317344541e-63	7.65486253889945e-62	US	ENSMUSG00000060063
ENSMUSG00000060093	22.8042766602906	-7.24692273962396	1.0211766370663	-7.09663977472434	1.27826661325514e-12	8.08863815922382e-12	US	ENSMUSG00000060093
ENSMUSG00000060096	10.1508210226206	-4.16124798348472	0.727260075030787	-5.72181551875863	1.05391712264585e-08	4.81386725207825e-08	US	ENSMUSG00000060096
ENSMUSG00000060204	5.94897299036144	3.13889042412557	0.553105746577599	5.67502768421372	1.38666228481103e-08	6.27721010624613e-08	US	ENSMUSG00000060204
ENSMUSG00000060216	506.92466148287	2.66688081921465	0.0929664466729332	28.6864875947883	5.6248118393351e-181	8.24566166691863e-178	US	ENSMUSG00000060216
ENSMUSG00000060317	1704.49424914422	-2.45464931785705	0.23302569724661	-10.5338138534108	6.03391387713999e-26	8.76744964075402e-25	US	ENSMUSG00000060317
ENSMUSG00000060419	196.358673566462	-2.50673440245623	0.405165730680565	-6.18693589471551	6.13448965392822e-10	3.1394642842941e-09	US	ENSMUSG00000060419
ENSMUSG00000060429	61.7263393416965	-2.57456768243247	0.315669373233264	-8.15589949719318	3.46590577482042e-16	2.8322965524988e-15	US	ENSMUSG00000060429
ENSMUSG00000060438	29.6507644975623	2.01283605008979	0.268452903846215	7.49791125836678	6.48427732130503e-14	4.54003318997442e-13	US	ENSMUSG00000060438
ENSMUSG00000060470	288.963641224994	2.03565415018522	0.486021876120519	4.18840025563055	2.80927731860171e-05	8.77570742345724e-05	US	ENSMUSG00000060470
ENSMUSG00000060487	92.7844817772225	-3.0635889562449	0.29168573089018	-10.5030470530571	8.36359804567326e-26	1.20267172551052e-24	US	ENSMUSG00000060487
ENSMUSG00000060509	17.6521140580242	2.90195642455072	0.481778248601231	6.02342765157229	1.70761459582043e-09	8.40649745147643e-09	US	ENSMUSG00000060509
ENSMUSG00000060550	501.742796292567	2.62083659845119	0.222204356503024	11.7947129376625	4.15615405928568e-32	8.26438863318548e-31	US	ENSMUSG00000060550
ENSMUSG00000060572	150.069643495831	3.79792796932792	0.199709042222433	19.0173060121026	1.22624482874818e-80	1.59393705892503e-78	US	ENSMUSG00000060572
ENSMUSG00000060579	157.703035694526	3.68307127557672	0.223780681146397	16.4583969300159	7.30084830488736e-61	4.92704563225224e-59	US	ENSMUSG00000060579
ENSMUSG00000060586	4807.90332438689	5.65253188403201	0.251832332754441	22.445616185209	1.41232960058372e-111	4.54477331348812e-109	US	ENSMUSG00000060586
ENSMUSG00000060678	185.61578483218	-8.89754733156035	0.975335166251335	-9.12255359945418	7.33746700510645e-20	7.65877143448354e-19	US	ENSMUSG00000060678
ENSMUSG00000060716	513.824600665647	-2.28274298489084	0.248711553982134	-9.17827478595874	4.38053001073242e-20	4.63840471080242e-19	US	ENSMUSG00000060716
ENSMUSG00000060981	217.84136084282	-3.23868523134834	0.484014115250053	-6.69130326844944	2.2119172235448e-11	1.27020369483518e-10	US	ENSMUSG00000060981
ENSMUSG00000061086	11.0733088957817	2.30464566671727	0.366932692905	6.28084035922617	3.36747790223381e-10	1.7609520294539e-09	US	ENSMUSG00000061086
ENSMUSG00000061100	14.3771965492127	5.83997021106202	1.17841093291004	4.95580111145138	7.2032871538718e-07	2.74117591764083e-06	US	ENSMUSG00000061100
ENSMUSG00000061144	27.1333813576701	3.68708176353178	0.548944924571598	6.71666973951752	1.85924705507416e-11	1.07375688426881e-10	US	ENSMUSG00000061144
ENSMUSG00000061171	7.21687287379644	-2.92750753510756	0.598455629017478	-4.89177040562527	9.99329781366575e-07	3.74138974757659e-06	US	ENSMUSG00000061171
ENSMUSG00000061390	5.62614381125219	2.81108334871963	0.558326521613493	5.03483757245842	4.78254182004906e-07	1.8569295321606e-06	US	ENSMUSG00000061390
ENSMUSG00000061436	2202.56982332547	-4.69398083435459	0.20850523726003	-22.5125320401457	3.12881403156015e-112	1.03200019813472e-109	US	ENSMUSG00000061436
ENSMUSG00000061482	137.125040516351	-7.85224384447301	1.36282614142031	-5.76173556246107	8.32533648803211e-09	3.84594982334915e-08	US	ENSMUSG00000061482
ENSMUSG00000061577	11.3271107615191	3.05251872018606	0.528602947089658	5.77469107388142	7.70943993374464e-09	3.57206306464829e-08	US	ENSMUSG00000061577
ENSMUSG00000061684	28.0161375640624	2.55473779598014	0.286193129618036	8.92662168162385	4.39216341945353e-19	4.36355482489158e-18	US	ENSMUSG00000061684
ENSMUSG00000061762	9.37315305926974	-3.79822308124208	0.466833191869353	-8.13614615968661	4.08059141585693e-16	3.32328906451287e-15	US	ENSMUSG00000061762
ENSMUSG00000061815	76.8803865239845	-2.23016253208925	0.275833304741421	-8.08518222329936	6.20713194706344e-16	4.98744186014504e-15	US	ENSMUSG00000061815
ENSMUSG00000061825	3131.38911099862	-2.19451628359419	0.164604908814581	-13.3320221091718	1.50755284314453e-40	4.43970947232755e-39	US	ENSMUSG00000061825
ENSMUSG00000062081	60.2207539350025	-3.18948224764767	0.386467955914082	-8.25290221049203	1.54593547539113e-16	1.29049665894166e-15	US	ENSMUSG00000062081
ENSMUSG00000062168	7.62037260567669	-7.77388264709981	1.11246242263513	-6.98799571915925	2.78840895321015e-12	1.72071438373143e-11	US	ENSMUSG00000062168
ENSMUSG00000062232	774.197271010191	-2.25081188097057	0.301590835947502	-7.46313088028435	8.44903452614807e-14	5.85310249518165e-13	US	ENSMUSG00000062232
ENSMUSG00000062342	2.48944908607852	-6.0335291654628	0.904851180712267	-6.66797954633095	2.59348916184161e-11	1.48126403708906e-10	US	ENSMUSG00000062342
ENSMUSG00000062345	17.233107331729	-8.66000796356788	0.742780359165345	-11.6589081236599	2.06675675452394e-31	3.9952754931592e-30	US	ENSMUSG00000062345
ENSMUSG00000062365	2.32269713043336	3.244544120858	0.643187011711403	5.044480161726	4.54756009659356e-07	1.76959841127878e-06	US	ENSMUSG00000062365
ENSMUSG00000062380	15.3197697228962	2.86123109186401	0.493660716174839	5.79594648331437	6.79369270907861e-09	3.16443370722784e-08	US	ENSMUSG00000062380
ENSMUSG00000062444	2.74350616302787	-3.03627636671422	0.67514669755649	-4.49720983262334	6.88510306239461e-06	2.32829955795728e-05	US	ENSMUSG00000062444
ENSMUSG00000062458	4.8977393563538	3.19298098309135	0.575857926029472	5.5447374061635	2.94395648894208e-08	1.29494965704017e-07	US	ENSMUSG00000062458
ENSMUSG00000062464	1.10885581566711	3.4083754351062	0.805677937144532	4.23044404962373	2.33230450981355e-05	7.3641879981393e-05	US	ENSMUSG00000062464
ENSMUSG00000062524	2.71224886025542	3.62899457590827	0.795377613911027	4.56260587730625	5.05226011098445e-06	1.73653754785133e-05	US	ENSMUSG00000062524
ENSMUSG00000062588	11.3730944107323	-2.82662326098017	0.409190674678516	-6.90783890224509	4.9209232975008e-12	2.97067954818471e-11	US	ENSMUSG00000062588
ENSMUSG00000062591	38.1347504797361	2.02985749709672	0.242022372942258	8.3870655114228	4.98427274233565e-17	4.28543515320986e-16	US	ENSMUSG00000062591
ENSMUSG00000062609	22423.4820410256	-2.56858391961384	0.18567123011134	-13.8340437453533	1.58834620743355e-43	5.28520698304528e-42	US	ENSMUSG00000062609
ENSMUSG00000062694	21.0884498572415	5.4670066611903	0.567170069224657	9.63909585120368	5.46673427174328e-22	6.37431362034865e-21	US	ENSMUSG00000062694
ENSMUSG00000062727	5.24012781648986	-2.86104421415905	0.601043306055707	-4.76012990300882	1.93468396028385e-06	6.99993221719594e-06	US	ENSMUSG00000062727
ENSMUSG00000062778	4.67452411867183	5.57449958587375	0.796114998101961	7.00212858590035	2.52102532720485e-12	1.56192287647228e-11	US	ENSMUSG00000062778
ENSMUSG00000062826	15.9651489662269	-5.54684021525611	0.707533837286396	-7.83968189638802	4.51689216269319e-15	3.43182359622762e-14	US	ENSMUSG00000062826
ENSMUSG00000062846	6.31556061979441	-2.4884368968937	0.498863504114991	-4.98821195851621	6.0940687199834e-07	2.33693055245171e-06	US	ENSMUSG00000062846
ENSMUSG00000062939	6.53369534925717	2.76848161480563	0.468132173227613	5.91388879708456	3.34123508863088e-09	1.5971951138352e-08	US	ENSMUSG00000062939
ENSMUSG00000062991	698.471506757027	-2.26272805933136	0.186418837981888	-12.1378723514584	6.6533641049527e-34	1.44139834677658e-32	US	ENSMUSG00000062991
ENSMUSG00000063063	35.0956147265118	3.05014426636399	0.468181050024358	6.51488193767199	7.27468528815405e-11	3.98996301597424e-10	US	ENSMUSG00000063063
ENSMUSG00000063089	13.6102181695907	-2.64996803727491	0.565601365573555	-4.68522213447572	2.7965646211484e-06	9.91840734653803e-06	US	ENSMUSG00000063089
ENSMUSG00000063108	284.817128483413	-2.06463006303975	0.330711803065338	-6.24298874096078	4.29287813951127e-10	2.22590244581026e-09	US	ENSMUSG00000063108
ENSMUSG00000063177	15.2197816998062	-2.81757378292375	0.474084704095034	-5.94318643606553	2.79534196905812e-09	1.3464893854972e-08	US	ENSMUSG00000063177
ENSMUSG00000063364	22.4338404309431	-2.00850941175526	0.284715148805778	-7.05445221365932	1.73281987194663e-12	1.08840556917533e-11	US	ENSMUSG00000063364
ENSMUSG00000063415	165.845603005516	-4.1055777642544	0.559974627138412	-7.33172105535347	2.27215651813681e-13	1.52713688344564e-12	US	ENSMUSG00000063415
ENSMUSG00000063458	94.2474195565728	2.87192896124729	0.272870645546131	10.5248732618319	6.63506769668994e-26	9.60919491287363e-25	US	ENSMUSG00000063458
ENSMUSG00000063511	3579.06865193518	2.1821025782144	0.126443127242151	17.2575815373141	9.81358947113876e-67	8.0670151207146e-65	US	ENSMUSG00000063511
ENSMUSG00000063531	79.4255557484342	-3.71732725909734	0.249911628617401	-14.8745669805879	4.82094166370338e-50	2.09571973113906e-48	US	ENSMUSG00000063531
ENSMUSG00000063535	11.4295429645323	2.09825316607569	0.326437005474994	6.42774296689357	1.29512487971582e-10	6.97295658050627e-10	US	ENSMUSG00000063535
ENSMUSG00000063550	667.74161657185	-2.97729760712984	0.2316424537421	-12.8529876930272	8.27513521140009e-38	2.1491731577088e-36	US	ENSMUSG00000063550
ENSMUSG00000063590	1876.05983430015	2.94547160327794	0.328520294047191	8.96587412299962	3.07829418126356e-19	3.10263363487401e-18	US	ENSMUSG00000063590
ENSMUSG00000063594	15.216774798528	4.76828011173721	0.489540525083571	9.74031743525872	2.02919485932766e-22	2.42611530371902e-21	US	ENSMUSG00000063594
ENSMUSG00000063605	141.752092653618	2.31295509029919	0.224089373275821	10.3215741848333	5.62925420651584e-25	7.76066513831419e-24	US	ENSMUSG00000063605
ENSMUSG00000063651	1.25686016796592	-5.13709332560756	1.15871990546003	-4.43342114121018	9.27494416005901e-06	3.08273021226196e-05	US	ENSMUSG00000063651
ENSMUSG00000063684	19.6437788948906	-4.08257105794436	0.743021728909327	-5.49455136922728	3.91704899407414e-08	1.70082560155726e-07	US	ENSMUSG00000063684
ENSMUSG00000063704	487.028177647474	3.0157036571351	0.308098062338853	9.78812925417999	1.26616783520899e-22	1.53118105717964e-21	US	ENSMUSG00000063704
ENSMUSG00000063713	15.1552157065341	-2.62165481488362	0.476562825374404	-5.50117356053519	3.7727159722462e-08	1.64031399505125e-07	US	ENSMUSG00000063713
ENSMUSG00000063727	8.19102574520576	2.7785541828015	0.4506057296671	6.16626465192586	6.99220213241229e-10	3.55771765653612e-09	US	ENSMUSG00000063727
ENSMUSG00000063730	2384.78106215236	2.08357694831923	0.288095742933916	7.23223789112762	4.75099002623551e-13	3.11619124589302e-12	US	ENSMUSG00000063730
ENSMUSG00000063875	11.5547304410906	2.35784197001508	0.28678069026233	8.22175986764752	2.00538412893852e-16	1.66037248228117e-15	US	ENSMUSG00000063875
ENSMUSG00000063885	18.7719202427869	-4.384083059774	1.00380101177879	-4.36748220845601	1.25687031134572e-05	4.10763399869699e-05	US	ENSMUSG00000063885
ENSMUSG00000063903	31444.8388644612	-3.09686740909126	0.347042852052936	-8.92358793956341	4.51421020981892e-19	4.47939802182128e-18	US	ENSMUSG00000063903
ENSMUSG00000063929	118.810721711797	-3.46790120961927	0.220716312810434	-15.7120294619897	1.251091915938e-55	6.79270830984694e-54	US	ENSMUSG00000063929
ENSMUSG00000064010	2.51264251761252	5.433479619873	0.942561835297388	5.76458691238935	8.18580863928364e-09	3.78414387814957e-08	US	ENSMUSG00000064010
ENSMUSG00000064080	205.082184319117	2.27804648832364	0.241605753624833	9.42877582237137	4.14902868090353e-21	4.59884668426611e-20	US	ENSMUSG00000064080
ENSMUSG00000064109	13.5240307676037	3.95608423209797	0.428397282378809	9.23461561224335	2.59215043971862e-20	2.77481029017669e-19	US	ENSMUSG00000064109
ENSMUSG00000064231	4.01279797562731	5.53840993531764	0.824665369586967	6.71594823739422	1.86847118118525e-11	1.07884790061127e-10	US	ENSMUSG00000064231
ENSMUSG00000064272	20.3641255485769	-2.8154641529666	0.363756314230168	-7.73997328108264	9.94377088693973e-15	7.37040119083367e-14	US	ENSMUSG00000064272
ENSMUSG00000064281	4.5257032424737	2.45503625009154	0.516364515586406	4.75446351557193	1.98974068064451e-06	7.18730832856491e-06	US	ENSMUSG00000064281
ENSMUSG00000064337	414157.472596795	-7.00951949925641	0.557417897052362	-12.5749810623643	2.89869754782899e-36	7.03660829756795e-35	US	ENSMUSG00000064337
ENSMUSG00000064339	1951722.06037759	-9.50797247995944	0.631645230139372	-15.05271001233	3.31376592389838e-51	1.50759209368804e-49	US	ENSMUSG00000064339
ENSMUSG00000064351	1295336.69008279	-2.61862302248496	0.39788955304529	-6.58128116821124	4.66411601084593e-11	2.59810067929473e-10	US	ENSMUSG00000064351
ENSMUSG00000064354	15080.9127321651	-3.10544013719393	0.591722383454177	-5.24813700483314	1.5364502098863e-07	6.2953900137065e-07	US	ENSMUSG00000064354
ENSMUSG00000064356	634.284491392582	-5.02611540639384	0.655177537554903	-7.67137931063862	1.70156537823293e-14	1.23791578812882e-13	US	ENSMUSG00000064356
ENSMUSG00000064357	10154.5059575925	-3.99338429025483	0.638399752934989	-6.25530362738329	3.96743270641957e-10	2.06201786142e-09	US	ENSMUSG00000064357
ENSMUSG00000064358	12550.6787811322	-4.53042756797792	0.563939892239868	-8.03352915854893	9.47081342718069e-16	7.51146239564222e-15	US	ENSMUSG00000064358
ENSMUSG00000064360	1072.68287107329	-2.32489509102811	0.517651020718319	-4.49124023324048	7.08096268822631e-06	2.38963246520306e-05	US	ENSMUSG00000064360
ENSMUSG00000064367	351111.769204119	-3.22627300665558	0.481551520751986	-6.69974627349835	2.08781728910509e-11	1.20260281177944e-10	US	ENSMUSG00000064367
ENSMUSG00000064380	100.733240064405	-6.63069547885811	1.4820724361172	-4.47393482077672	7.67931593155286e-06	2.58034011824634e-05	US	ENSMUSG00000064380
ENSMUSG00000064427	72.9107193784594	-5.89456787186688	1.13334238576186	-5.20104775566511	1.98168170319048e-07	8.02495934654499e-07	US	ENSMUSG00000064427
ENSMUSG00000064451	48.4753519668397	-8.78610154390033	1.75262679815186	-5.01310464564689	5.35587494234108e-07	2.0637481323533e-06	US	ENSMUSG00000064451
ENSMUSG00000064493	35.4200678622598	-3.11375630893128	0.280178488015431	-11.1134738822625	1.07879349924893e-28	1.82592200543178e-27	US	ENSMUSG00000064493
ENSMUSG00000064637	19.9912806764624	-3.88770110609627	0.603580991349956	-6.4410595459627	1.18642310542702e-10	6.41256585065605e-10	US	ENSMUSG00000064637
ENSMUSG00000065037	47273.1509996978	-10.825244993984	1.20555817437824	-8.97944638761798	2.72132555386788e-19	2.75547265502348e-18	US	ENSMUSG00000065037
ENSMUSG00000065118	7.73620223438626	-5.90282025295575	1.21715256416051	-4.84969627207499	1.23650664637122e-06	4.57932643898912e-06	US	ENSMUSG00000065118
ENSMUSG00000065126	73.965806439569	2.59687866521708	0.29018998339051	8.94889146370863	3.59069999703707e-19	3.59984045675597e-18	US	ENSMUSG00000065126
ENSMUSG00000065145	33.4921062207702	-6.18771823104016	1.34128129739343	-4.61328898200923	3.96346634148485e-06	1.37846298079294e-05	US	ENSMUSG00000065145
ENSMUSG00000065176	78.1141812024823	-8.79800678682036	1.94080879568437	-4.53316514557428	5.81063494471025e-06	1.98376535497567e-05	US	ENSMUSG00000065176
ENSMUSG00000065232	54.9672433434786	-9.60388113027962	2.09928082442951	-4.57484345044191	4.76576207930643e-06	1.64255700087067e-05	US	ENSMUSG00000065232
ENSMUSG00000065251	184.263077274991	-10.0478966560593	2.14731838628323	-4.67927658992902	2.87888861459475e-06	1.01857379824768e-05	US	ENSMUSG00000065251
ENSMUSG00000065259	9.81072941497798	-4.32522227384254	0.900391619597573	-4.80371227330578	1.55750600605017e-06	5.70012634974285e-06	US	ENSMUSG00000065259
ENSMUSG00000065341	2.09603723973866	3.64908550874904	0.806345965573578	4.52545887812974	6.02645992306698e-06	2.0518735224512e-05	US	ENSMUSG00000065341
ENSMUSG00000065637	101.050626933899	-6.57758065699211	1.0222153242013	-6.43463319446074	1.23771861364972e-10	6.67887138208081e-10	US	ENSMUSG00000065637
ENSMUSG00000065847	1.92990727564715	-4.26315618266028	0.938343686351822	-4.54327795312927	5.53861429445436e-06	1.89604846118016e-05	US	ENSMUSG00000065847
ENSMUSG00000065911	375.358773181612	-10.0054856006812	1.7144478404216	-5.83598133742041	5.34748816530293e-09	2.50985717214245e-08	US	ENSMUSG00000065911
ENSMUSG00000065947	2993.11027809715	-6.84836028507027	0.834120180452412	-8.21028005983003	2.20673175707008e-16	1.82421775920452e-15	US	ENSMUSG00000065947
ENSMUSG00000066072	7462.22993812705	-3.23625303988102	0.226593764758002	-14.2821804621909	2.82618335623614e-46	1.0684025819628e-44	US	ENSMUSG00000066072
ENSMUSG00000066108	7.53173569851138	-6.32757051592846	1.43736135897525	-4.4022127604986	1.07152400893383e-05	3.53208045268418e-05	US	ENSMUSG00000066108
ENSMUSG00000066129	2.47462778570091	3.33894821896601	0.653940452847888	5.1058903061051	3.29240650870649e-07	1.299771552143e-06	US	ENSMUSG00000066129
ENSMUSG00000066170	68.3951057453286	-2.96554291929052	0.524774143978736	-5.65108428705414	1.59438881920646e-08	7.17447779201923e-08	US	ENSMUSG00000066170
ENSMUSG00000066362	92.9493046549472	-2.57572461915451	0.566618215083386	-4.54578506406727	5.47308665005183e-06	1.8748323696601e-05	US	ENSMUSG00000066362
ENSMUSG00000066456	201.46114997252	2.41954481234679	0.146950324232813	16.4650525609832	6.54058102624911e-61	4.42529003947783e-59	US	ENSMUSG00000066456
ENSMUSG00000066491	2.22352628983526	3.71971254842736	0.804299327044587	4.62478634925073	3.7498471815224e-06	1.30778770260153e-05	US	ENSMUSG00000066491
ENSMUSG00000066512	93.7229599719712	-2.49869687710486	0.348620521434511	-7.16738322466839	7.64448240029285e-13	4.94278258016485e-12	US	ENSMUSG00000066512
ENSMUSG00000066513	4.67067550324356	-3.92742011851309	0.793447152400026	-4.9498194134712	7.4282373666911e-07	2.82148984302401e-06	US	ENSMUSG00000066513
ENSMUSG00000066515	21.9054493262092	-3.79409341158438	0.547274010165804	-6.93271257378897	4.12846494330009e-12	2.51182394417476e-11	US	ENSMUSG00000066515
ENSMUSG00000066538	39.3843305848557	2.22224427770891	0.214112164535577	10.3788791380868	3.09386140224701e-25	4.31261071426793e-24	US	ENSMUSG00000066538
ENSMUSG00000066571	515.469194197107	-2.17532180031916	0.261994459834881	-8.30293053406597	1.01574270695345e-16	8.57676889868182e-16	US	ENSMUSG00000066571
ENSMUSG00000066592	3.25232021277432	3.03681659661025	0.643689497827434	4.71782840462683	2.38375416226666e-06	8.52305163681985e-06	US	ENSMUSG00000066592
ENSMUSG00000066632	63.2332894311209	-4.2163277392426	0.543876349556293	-7.75236456353062	9.01969961439015e-15	6.70997501338914e-14	US	ENSMUSG00000066632
ENSMUSG00000066684	9.35246674663711	2.86394051561608	0.397633914363783	7.20245535443928	5.91378091226576e-13	3.85015881894786e-12	US	ENSMUSG00000066684
ENSMUSG00000066687	557.777257920914	-5.47170866362161	0.634973440514757	-8.61722446089373	6.85965811142181e-18	6.29366476307674e-17	US	ENSMUSG00000066687
ENSMUSG00000066705	240.055028316117	3.86506147003703	0.192893485768173	20.0372835538998	2.60607619085152e-89	4.35231218025311e-87	US	ENSMUSG00000066705
ENSMUSG00000066760	3.54467369115587	-4.73802484795177	1.01565545090814	-4.66499229016621	3.08628610191868e-06	1.08743265284188e-05	US	ENSMUSG00000066760
ENSMUSG00000066797	18.9892494833058	-4.706319302028	0.643494129444155	-7.31369423073569	2.59896180875258e-13	1.73853951762734e-12	US	ENSMUSG00000066797
ENSMUSG00000066861	60.874557618909	2.18361950868395	0.286584031927119	7.61947375085877	2.54711999604547e-14	1.83085958419101e-13	US	ENSMUSG00000066861
ENSMUSG00000067017	26.5726491840879	-2.45617390112202	0.332074579123547	-7.39645265110222	1.39870646105577e-13	9.53686495810815e-13	US	ENSMUSG00000067017
ENSMUSG00000067038	34.6005233318576	-3.16498706720918	0.598029030686417	-5.29236358906591	1.20745529614182e-07	5.00017622399471e-07	US	ENSMUSG00000067038
ENSMUSG00000067144	4191.19142066288	2.53456089089766	0.242359223073128	10.4578685257334	1.34855127176063e-25	1.91725336249718e-24	US	ENSMUSG00000067144
ENSMUSG00000067149	36.9206674300657	3.24316616722977	0.761340958177315	4.25980781986832	2.04602746671123e-05	6.50591124339408e-05	US	ENSMUSG00000067149
ENSMUSG00000067341	2.84189675442192	6.05799000390047	0.93825619393214	6.45664802756274	1.07047471390804e-10	5.80489442578943e-10	US	ENSMUSG00000067341
ENSMUSG00000067577	2.04434819948082	4.6311123994126	0.818755197139136	5.65628458371252	1.54684907375686e-08	6.96887596196383e-08	US	ENSMUSG00000067577
ENSMUSG00000067599	1.77853736738734	5.48925812246282	1.08645446828811	5.05245114515665	4.36175945623473e-07	1.70080902573764e-06	US	ENSMUSG00000067599
ENSMUSG00000067608	6.01108543932773	-2.89811638457704	0.488545812079609	-5.93212819129599	2.99032998744339e-09	1.43569573105293e-08	US	ENSMUSG00000067608
ENSMUSG00000067736	5003.8700042054	-8.8597235183648	0.728028265438245	-12.1694773938916	4.51966925876062e-34	9.90535820024223e-33	US	ENSMUSG00000067736
ENSMUSG00000067780	87.4271445709247	-2.10476652189574	0.379975513383796	-5.53921620672913	3.03828361408035e-08	1.33329768376415e-07	US	ENSMUSG00000067780
ENSMUSG00000067813	15.3382817810022	-2.1834593248233	0.372756537459862	-5.85760169278967	4.69599268685295e-09	2.21471240443233e-08	US	ENSMUSG00000067813
ENSMUSG00000067818	1077.41407941528	2.55855797709246	0.128789353948147	19.8662226236696	7.97855486446319e-88	1.28372028785726e-85	US	ENSMUSG00000067818
ENSMUSG00000067870	217.428573448447	-2.65422581219619	0.375005427809429	-7.07783305351256	1.46425969235083e-12	9.2301530105259e-12	US	ENSMUSG00000067870
ENSMUSG00000067872	5.33809255037668	-2.76525178027798	0.537362517620604	-5.14597071735164	2.66140939267617e-07	1.06146628846049e-06	US	ENSMUSG00000067872
ENSMUSG00000068079	19.0939413680021	2.13064336163375	0.314111820647522	6.78307284724771	1.17646276271831e-11	6.89238963584546e-11	US	ENSMUSG00000068079
ENSMUSG00000068122	2.09019294192257	5.05352832870321	1.11978463355225	4.51294666606746	6.39331034161205e-06	2.16977852069604e-05	US	ENSMUSG00000068122
ENSMUSG00000068130	64.3499941937396	-3.1094928472265	0.2931052340336	-10.6087933143836	2.71229208405993e-26	4.02300456560367e-25	US	ENSMUSG00000068130
ENSMUSG00000068227	25.8840636463745	2.64379590527292	0.391021901619256	6.76124762916022	1.36808460156583e-11	7.97782284674419e-11	US	ENSMUSG00000068227
ENSMUSG00000068243	9.73396464643264	3.07766907411556	0.450126880678427	6.83733677374904	8.06789290512905e-12	4.7931595379821e-11	US	ENSMUSG00000068243
ENSMUSG00000068349	10.0328571683627	-5.13003630959788	0.529363501076758	-9.69095205688165	3.29443194045762e-22	3.88775382883967e-21	US	ENSMUSG00000068349
ENSMUSG00000068600	5.72862408839076	-6.84163868921761	0.955267127842756	-7.16201624635386	7.94989973961882e-13	5.12769504838235e-12	US	ENSMUSG00000068600
ENSMUSG00000068606	18.8229866072263	2.81287414890377	0.38491382267606	7.30780237858866	2.71546757092271e-13	1.81400108339082e-12	US	ENSMUSG00000068606
ENSMUSG00000068638	3.91393338655599	-5.79143810005086	1.35806032313296	-4.26449252761497	2.00357048829215e-05	6.37965662779834e-05	US	ENSMUSG00000068638
ENSMUSG00000068699	671.272124573189	-4.12760924632838	0.435529090930197	-9.47722972422505	2.61123265645947e-21	2.92704316508054e-20	US	ENSMUSG00000068699
ENSMUSG00000068744	260.482768714347	-3.06452246899539	0.191134403476157	-16.033337867286	7.4757121693306e-58	4.4528581718313e-56	US	ENSMUSG00000068744
ENSMUSG00000068758	128.81270556976	2.30819872183433	0.210556208501109	10.962387375161	5.7950135187415e-28	9.48591946147841e-27	US	ENSMUSG00000068758
ENSMUSG00000068874	10833.8734351527	-2.10231372155939	0.165487937817417	-12.70372783229	5.6378793413759e-37	1.41413234012249e-35	US	ENSMUSG00000068874
ENSMUSG00000068893	8.88810643686879	5.36530026737078	1.03653099530297	5.17620822887459	2.26440723765385e-07	9.11253832239931e-07	US	ENSMUSG00000068893
ENSMUSG00000069184	61.7604667587157	-2.27086754116713	0.205093184009225	-11.0723696262134	1.70822893022452e-28	2.86190709725932e-27	US	ENSMUSG00000069184
ENSMUSG00000069236	3.81331323566292	3.07467114190904	0.613015778737262	5.0156476367419	5.28551192903879e-07	2.03842156199279e-06	US	ENSMUSG00000069236
ENSMUSG00000069265	10.6156867506138	-6.59514431354356	1.40892673950111	-4.68097036463291	2.8552021584615e-06	1.01114238834148e-05	US	ENSMUSG00000069265
ENSMUSG00000069267	3.05629540013506	-4.89039759441573	1.1032359696209	-4.43277569720303	9.30276323449146e-06	3.09158707139202e-05	US	ENSMUSG00000069267
ENSMUSG00000069270	6.78250056282129	-4.97749457527863	0.824053777479667	-6.04025454564638	1.53871290967791e-09	7.60116046252767e-09	US	ENSMUSG00000069270
ENSMUSG00000069273	35.2416072311531	-7.94908169901849	1.47571599836053	-5.38659315738913	7.18057196873964e-08	3.04669163111646e-07	US	ENSMUSG00000069273
ENSMUSG00000069300	7.80293460114051	-3.14057231303961	0.682171124906579	-4.60378957474887	4.14871658206298e-06	1.43985511575557e-05	US	ENSMUSG00000069300
ENSMUSG00000069303	2.69260572670551	4.04378585439985	0.842340172842001	4.80065653375687	1.58146303840373e-06	5.78218999506154e-06	US	ENSMUSG00000069303
ENSMUSG00000069376	9.09960771474728	3.20290024547606	0.392767661167109	8.15469439606774	3.50063923318401e-16	2.85802498285973e-15	US	ENSMUSG00000069376
ENSMUSG00000069379	1.98748203026597	3.15703186400676	0.659405901083476	4.78769125180623	1.6871093346835e-06	6.15311043735917e-06	US	ENSMUSG00000069379
ENSMUSG00000069456	2881.1660093263	-2.24587502387043	0.200986913215708	-11.1742351177863	5.45180107949271e-29	9.37177036381591e-28	US	ENSMUSG00000069456
ENSMUSG00000069475	2.79278039757094	-3.80279347201344	0.759835971732925	-5.00475578083067	5.59328976059143e-07	2.15177339135043e-06	US	ENSMUSG00000069475
ENSMUSG00000069515	6.4227956854375	3.18576171925683	0.665984836125748	4.78353491918743	1.72238953015448e-06	6.27465113410124e-06	US	ENSMUSG00000069515
ENSMUSG00000069516	2229.32353337526	3.83642052069082	0.231611837129877	16.5640088530516	1.26853202382396e-61	8.7625011813201e-60	US	ENSMUSG00000069516
ENSMUSG00000069601	4986.57129335865	-2.11409983570433	0.101002266844521	-20.9312117614023	2.78330400915686e-97	6.06967296608448e-95	US	ENSMUSG00000069601
ENSMUSG00000069662	1339.87553137454	2.6115892381016	0.211218004719974	12.3644252845015	4.07112640680793e-35	9.42322916635446e-34	US	ENSMUSG00000069662
ENSMUSG00000069682	485.65127826257	-4.53597953228804	0.448496607556263	-10.1137432387803	4.80139420445267e-24	6.22882934478332e-23	US	ENSMUSG00000069682
ENSMUSG00000069792	50.5679562452151	3.18720445314261	0.290700057247396	10.963893448532	5.69934545617109e-28	9.33511040049576e-27	US	ENSMUSG00000069792
ENSMUSG00000069833	10310.4820034947	-2.95002057666303	0.47624158775633	-6.19437834180163	5.85155169616434e-10	3.00340195694784e-09	US	ENSMUSG00000069833
ENSMUSG00000069892	56.1113290322189	-2.04455931142997	0.334657143323343	-6.10941482116977	9.99971077858155e-10	5.0240359541971e-09	US	ENSMUSG00000069892
ENSMUSG00000069893	15.9105224947469	-2.91297768069515	0.410002967457555	-7.10477218923229	1.2052117222445e-12	7.63918369321781e-12	US	ENSMUSG00000069893
ENSMUSG00000069917	334.968942788026	6.21026133441277	0.773196580553403	8.03193067663061	9.59505853763206e-16	7.60771663559187e-15	US	ENSMUSG00000069917
ENSMUSG00000069919	1609.16817809509	3.90045980808873	0.8447607835681	4.61723588968461	3.88885137489573e-06	1.35376149379121e-05	US	ENSMUSG00000069919
ENSMUSG00000069962	6.23549213212276	6.60158101198998	0.774569332598472	8.52290522507966	1.55600107710208e-17	1.38710136559096e-16	US	ENSMUSG00000069962
ENSMUSG00000070000	53.7181757371658	2.28134256714856	0.316026468776575	7.21883384002695	5.24352766859856e-13	3.42817057956665e-12	US	ENSMUSG00000070000
ENSMUSG00000070298	5.6460197989952	-5.86555562718411	1.07546492017254	-5.45397206097905	4.92569444510485e-08	2.11960696873747e-07	US	ENSMUSG00000070298
ENSMUSG00000070304	34.4141772151171	2.3176820708583	0.369103452154495	6.27922079116233	3.40274079632086e-10	1.77798260183205e-09	US	ENSMUSG00000070304
ENSMUSG00000070323	3.73567484472271	2.07871714056356	0.475895435140291	4.36801235538385	1.25382401945893e-05	4.09869355815942e-05	US	ENSMUSG00000070323
ENSMUSG00000070331	4.76845348413135	-4.40624658671414	0.947756252658491	-4.64913481114417	3.33330300012207e-06	1.17071564307495e-05	US	ENSMUSG00000070331
ENSMUSG00000070337	15.7331830244136	-2.52902124881811	0.457283278898407	-5.53053515298112	3.19255309798578e-08	1.39774180515266e-07	US	ENSMUSG00000070337
ENSMUSG00000070342	1.04537363350331	-4.2995811744634	1.0048547474261	-4.27880863923529	1.87896313426441e-05	6.00317232399018e-05	US	ENSMUSG00000070342
ENSMUSG00000070348	3397.69182096765	-2.19925214793856	0.113916657983623	-19.3057994051646	4.80066875025345e-83	6.70239398481153e-81	US	ENSMUSG00000070348
ENSMUSG00000070390	29.7962995226791	3.71453648970442	0.774238525119426	4.79766424582328	1.60526565442182e-06	5.86596660064098e-06	US	ENSMUSG00000070390
ENSMUSG00000070530	95.6679723667664	3.72658817027504	0.461216286922235	8.07991451287015	6.48121913579244e-16	5.20291844649088e-15	US	ENSMUSG00000070530
ENSMUSG00000070632	17.4455207112573	-3.19173299007974	0.515591568114105	-6.19042898966373	6.00006934787933e-10	3.07723673240995e-09	US	ENSMUSG00000070632
ENSMUSG00000070639	1922.87407327574	-2.18985944389017	0.0841714752202774	-26.0166456410475	3.20994488494062e-149	2.64690048996651e-146	US	ENSMUSG00000070639
ENSMUSG00000070695	34.1784939651909	-5.65101753327065	0.813634115859961	-6.94540386534539	3.77379140915178e-12	2.30347059711515e-11	US	ENSMUSG00000070695
ENSMUSG00000070729	5.76588942745491	3.08033409683556	0.471194694445747	6.53728518836332	6.26455259004146e-11	3.45027654338184e-10	US	ENSMUSG00000070729
ENSMUSG00000070858	39.5618600426908	3.65333250394346	0.357089122392098	10.2308703201885	1.44217416250686e-24	1.93367122083682e-23	US	ENSMUSG00000070858
ENSMUSG00000070873	58.3575075355662	2.95201905428865	0.265667162148876	11.1117197564462	1.10019954818859e-28	1.85976716707575e-27	US	ENSMUSG00000070873
ENSMUSG00000070985	389.272519750221	-2.57188578780607	0.168029226964438	-15.3061811582957	6.95281916354577e-53	3.44210205006533e-51	US	ENSMUSG00000070985
ENSMUSG00000071035	8.91374930074948	-3.23218910491035	0.559452595037846	-5.77741373188501	7.58575933695767e-09	3.51660983176918e-08	US	ENSMUSG00000071035
ENSMUSG00000071036	10.0993332303335	-5.68979182887708	1.09339040792399	-5.20380624124939	1.95247579415646e-07	7.91032992175748e-07	US	ENSMUSG00000071036
ENSMUSG00000071083	20.69362401171	-3.93197296824997	0.362287704293331	-10.8531780727132	1.9260948414942e-27	3.05248435930975e-26	US	ENSMUSG00000071083
ENSMUSG00000071203	34.5465966210812	2.01181662068293	0.477908892464343	4.20962374294601	2.55796315406449e-05	8.03631072107391e-05	US	ENSMUSG00000071203
ENSMUSG00000071419	10.3504053779896	4.81860803058776	0.478803264483378	10.0638579308497	7.98082018256991e-24	1.02426995212778e-22	US	ENSMUSG00000071419
ENSMUSG00000071456	62.0761123858886	-2.52516432089754	0.235368529319228	-10.7285554623689	7.47556130807097e-27	1.14818181743928e-25	US	ENSMUSG00000071456
ENSMUSG00000071497	32.5127443180846	-2.97089379467297	0.590526135749402	-5.03092685457991	4.88114357620901e-07	1.89242926161368e-06	US	ENSMUSG00000071497
ENSMUSG00000071636	5.1081730170567	-3.98422794081223	0.730652686274156	-5.45297104309457	4.95351379932982e-08	2.13053575587475e-07	US	ENSMUSG00000071636
ENSMUSG00000071669	1235.25071424187	-2.41949055388323	0.308331583063538	-7.84704093509823	4.25968244827146e-15	3.24481064556983e-14	US	ENSMUSG00000071669
ENSMUSG00000071715	57.1892071039651	2.55007154191297	0.311974515530895	8.17397388236486	2.98394440056184e-16	2.45134934301448e-15	US	ENSMUSG00000071715
ENSMUSG00000071722	22.9423226717747	-2.04827644495574	0.306483038211022	-6.68316412194217	2.33837436117869e-11	1.34019731252003e-10	US	ENSMUSG00000071722
ENSMUSG00000071862	77.9138474052923	-9.00124273588415	1.32621569564206	-6.78716347986397	1.1435960144213e-11	6.70430305099639e-11	US	ENSMUSG00000071862
ENSMUSG00000072109	3.53951180432047	3.1412858248576	0.418175461000409	7.51188464608286	5.82821354551983e-14	4.09449070355782e-13	US	ENSMUSG00000072109
ENSMUSG00000072115	36.5960304481386	2.96710441750566	0.21443661963283	13.8367431019296	1.52982534558867e-43	5.10981030304407e-42	US	ENSMUSG00000072115
ENSMUSG00000072145	28.8930600907912	-9.58622873142381	0.715283742751194	-13.4019944232932	5.8859879302718e-41	1.75694076375658e-39	US	ENSMUSG00000072145
ENSMUSG00000072214	47.2553200291227	2.29353139575985	0.258710824319304	8.86523168017565	7.63451560903433e-19	7.49449268510375e-18	US	ENSMUSG00000072214
ENSMUSG00000072294	106.232272772755	-2.96656504159816	0.291619713292132	-10.172717777232	2.62480786142501e-24	3.45958067129979e-23	US	ENSMUSG00000072294
ENSMUSG00000072437	24.4766154416398	-3.38793445680192	0.483486439304214	-7.00729985659475	2.42961201640749e-12	1.50599418080678e-11	US	ENSMUSG00000072437
ENSMUSG00000072553	1.24161380824294	3.78239023504365	0.889064516783542	4.25434843438312	2.09658614060328e-05	6.65975905767409e-05	US	ENSMUSG00000072553
ENSMUSG00000072575	15.7546360056434	3.71651119719156	0.501129010962991	7.41627627993389	1.20459087294469e-13	8.25598425049129e-13	US	ENSMUSG00000072575
ENSMUSG00000072596	42.0939728302354	4.18859070608218	0.262051937448698	15.9838188828586	1.6567741629857e-57	9.82411232330422e-56	US	ENSMUSG00000072596
ENSMUSG00000072605	2.00597191043531	-5.7700104738577	1.2606488402283	-4.57701644560491	4.71654394401956e-06	1.62658431281559e-05	US	ENSMUSG00000072605
ENSMUSG00000072621	10.7878296006127	-3.86914064371623	0.363659968690655	-10.6394461222854	1.95286739021048e-26	2.93620010401618e-25	US	ENSMUSG00000072621
ENSMUSG00000072663	11.1174133156584	2.77845263560232	0.45825117963679	6.06316526627278	1.33468393622771e-09	6.6324491572958e-09	US	ENSMUSG00000072663
ENSMUSG00000072720	6.81517970589102	3.00534076818352	0.55611634676366	5.40415829470436	6.51134235427176e-08	2.77075940496966e-07	US	ENSMUSG00000072720
ENSMUSG00000072772	379.166286392715	2.75357454474744	0.31752687736906	8.67194162447855	4.24813447215155e-18	3.96517595743413e-17	US	ENSMUSG00000072772
ENSMUSG00000072852	15.1808492327814	-3.40639657951938	0.453403374163358	-7.51294933745262	5.78099045390661e-14	4.06347882544576e-13	US	ENSMUSG00000072852
ENSMUSG00000072872	427.855896533359	-2.15350119012554	0.165121590721666	-13.0419116041314	7.06628444741775e-39	1.90652400525575e-37	US	ENSMUSG00000072872
ENSMUSG00000072966	28.3001656295431	3.11680734821413	0.359115247644082	8.67912840978333	3.98813224726821e-18	3.73438061066949e-17	US	ENSMUSG00000072966
ENSMUSG00000073002	378.532000422496	2.01662032513038	0.0934312753691619	21.5839965489328	2.53941171565744e-103	6.56935852363263e-101	US	ENSMUSG00000073002
ENSMUSG00000073016	128.970359864181	-3.72072812317414	0.233133670408696	-15.9596343018643	2.44157791960941e-57	1.43487564732146e-55	US	ENSMUSG00000073016
ENSMUSG00000073018	4.20250184354602	-4.22351659514733	0.692314044957971	-6.10057910265814	1.05684864102944e-09	5.29970830308701e-09	US	ENSMUSG00000073018
ENSMUSG00000073274	72.9099360080844	-9.54226496899964	1.38118447498762	-6.90875487076784	4.8892594623728e-12	2.95359179106298e-11	US	ENSMUSG00000073274
ENSMUSG00000073400	2.55245385939729	-3.34623472685443	0.705146946711754	-4.74544311998884	2.0805037279593e-06	7.49771262901695e-06	US	ENSMUSG00000073400
ENSMUSG00000073408	6.78506901484829	-6.24103655126469	1.06200907484225	-5.87663203555177	4.18697472032778e-09	1.98244575534343e-08	US	ENSMUSG00000073408
ENSMUSG00000073412	87.103410590983	5.53242826122108	0.242554420172496	22.8090185175212	3.73132153900128e-115	1.36747752013371e-112	US	ENSMUSG00000073412
ENSMUSG00000073413	38.8650028756541	2.04017231780612	0.202685919674364	10.0656835022574	7.8341255558444e-24	1.0059322191828e-22	US	ENSMUSG00000073413
ENSMUSG00000073418	352.146462168766	2.73362949509209	0.384389193806451	7.11161900266253	1.14689507852088e-12	7.2870504302746e-12	US	ENSMUSG00000073418
ENSMUSG00000073421	4459.97968836625	5.05903884248837	0.236528145811472	21.3887392772307	1.7009389896037e-101	4.11767679987823e-99	US	ENSMUSG00000073421
ENSMUSG00000073422	14.466337419372	2.58039883738186	0.480730910232984	5.36765742009658	7.97658789380895e-08	3.37088764820527e-07	US	ENSMUSG00000073422
ENSMUSG00000073491	78.7580833068538	3.09886583405056	0.308261443401228	10.0527195352717	8.93665079281299e-24	1.14416013813661e-22	US	ENSMUSG00000073491
ENSMUSG00000073538	3.98778726832318	3.87593724387696	0.745886844091316	5.19641454274323	2.03168932149446e-07	8.21612047912251e-07	US	ENSMUSG00000073538
ENSMUSG00000073647	154.690217828778	-2.09339535927372	0.151451539043488	-13.8222125208818	1.87225560428563e-43	6.19864600129047e-42	US	ENSMUSG00000073647
ENSMUSG00000073650	10.294300997712	2.56741352432526	0.368896337504312	6.9597154086553	3.40960807678296e-12	2.09085122756384e-11	US	ENSMUSG00000073650
ENSMUSG00000073705	36.8961534310835	2.02143299445529	0.214348929724541	9.43057190466511	4.07859013637389e-21	4.52572573290571e-20	US	ENSMUSG00000073705
ENSMUSG00000073778	3.45303939917039	-4.72953620247226	0.837208193620323	-5.64917572297092	1.61218992748985e-08	7.25334281614232e-08	US	ENSMUSG00000073778
ENSMUSG00000073805	51.3706965024947	-5.23572646224429	0.860023306461198	-6.08788904080765	1.14409114643833e-09	5.7176388411114e-09	US	ENSMUSG00000073805
ENSMUSG00000073876	12.0060154617261	4.88694237543047	0.74134139559923	6.59202683735248	4.33862139952121e-11	2.42600557044218e-10	US	ENSMUSG00000073876
ENSMUSG00000073877	2.89034045772434	3.30764177259614	0.679238308810879	4.86963372013972	1.1180530143524e-06	4.16344569051052e-06	US	ENSMUSG00000073877
ENSMUSG00000073940	452.540017037604	6.93434498220825	0.795574470660967	8.7161481896813	2.87826530288883e-18	2.7221787292949e-17	US	ENSMUSG00000073940
ENSMUSG00000073988	344.519521557673	-2.59988911431186	0.21870294355945	-11.8877646180612	1.37024965788896e-32	2.80285098625705e-31	US	ENSMUSG00000073988
ENSMUSG00000074024	234.934943196375	-4.39043967436426	0.761988262698386	-5.76182060707424	8.32114166209697e-09	3.84468508208287e-08	US	ENSMUSG00000074024
ENSMUSG00000074029	1.64619506392713	-4.19611500862815	0.888673883041962	-4.72177149424567	2.33799272338154e-06	8.36736931939084e-06	US	ENSMUSG00000074029
ENSMUSG00000074060	16.0590517856401	2.32933814483519	0.510582541030625	4.5621186735711	5.0640009319288e-06	1.74011971078012e-05	US	ENSMUSG00000074060
ENSMUSG00000074115	81.7591475766944	-2.80340136596778	0.211121567173136	-13.2786119556832	3.08051505491312e-40	8.91288933706059e-39	US	ENSMUSG00000074115
ENSMUSG00000074136	19.5436754106526	-2.04965589951223	0.356366950266096	-5.75153194756631	8.84383640345663e-09	4.07548569993032e-08	US	ENSMUSG00000074136
ENSMUSG00000074179	126.190542597191	-2.52119554528693	0.257690729849911	-9.78380381302568	1.32148582702805e-22	1.59515308864543e-21	US	ENSMUSG00000074179
ENSMUSG00000074183	439.614608159384	-4.42631437806251	0.327350689541374	-13.5216283926693	1.16566667139514e-41	3.59327645538592e-40	US	ENSMUSG00000074183
ENSMUSG00000074220	26.9851116136872	-2.4493227342998	0.418974728060782	-5.8459915843527	5.0355950362089e-09	2.37021488084988e-08	US	ENSMUSG00000074220
ENSMUSG00000074264	132.222958730305	2.66592689676805	0.59492187941793	4.48113775774458	7.42461663322954e-06	2.49961142179589e-05	US	ENSMUSG00000074264
ENSMUSG00000074272	543.782523625464	-2.31778267938688	0.214246713884798	-10.8182881191502	2.81995247456271e-27	4.43445089072028e-26	US	ENSMUSG00000074272
ENSMUSG00000074283	82.0372120847717	-2.09076905485907	0.264364689449642	-7.90865474209762	2.60185092691318e-15	2.00921979538947e-14	US	ENSMUSG00000074283
ENSMUSG00000074355	6.93255831228994	2.24776880874142	0.438159379317512	5.13002554513975	2.89702861850315e-07	1.15074355195608e-06	US	ENSMUSG00000074355
ENSMUSG00000074412	9.61142343850588	3.53924853781	0.513689370636637	6.88986134446126	5.58467942593144e-12	3.35678669731328e-11	US	ENSMUSG00000074412
ENSMUSG00000074461	8.52538845827693	-2.1626933682784	0.408398535880057	-5.2955463310318	1.18661102334537e-07	4.92158206114655e-07	US	ENSMUSG00000074461
ENSMUSG00000074469	145.153234169987	2.68996410395138	0.279172163131506	9.63550260089596	5.66142632682215e-22	6.59841238895124e-21	US	ENSMUSG00000074469
ENSMUSG00000074519	149.782019887187	-2.42039238047577	0.221271797905041	-10.9385488950313	7.53969992263079e-28	1.22430807297513e-26	US	ENSMUSG00000074519
ENSMUSG00000074527	33.6408487672569	-3.06080016136848	0.379929218173961	-8.05623788578171	7.86784454059436e-16	6.27216960400796e-15	US	ENSMUSG00000074527
ENSMUSG00000074569	15.4057564241216	-7.10178928783854	1.44639182884996	-4.91000373908726	9.10746563902226e-07	3.42627168259025e-06	US	ENSMUSG00000074569
ENSMUSG00000074629	22.3375393152988	-2.66486186492628	0.637072425586349	-4.18298102052305	2.87711419520863e-05	8.97380759680497e-05	US	ENSMUSG00000074629
ENSMUSG00000074634	90.5459085899298	-2.06169209466147	0.293213067635322	-7.03137861926967	2.04502727929675e-12	1.27489415379173e-11	US	ENSMUSG00000074634
ENSMUSG00000074671	35.34841498934	2.33079760256992	0.272089911535673	8.56627718909137	1.06884415157976e-17	9.67865155378692e-17	US	ENSMUSG00000074671
ENSMUSG00000074673	7.64771899006768	-3.04139348338709	0.701299008235213	-4.33679992082211	1.44572112111334e-05	4.68997334925225e-05	US	ENSMUSG00000074673
ENSMUSG00000074676	46.9784611786423	2.14120363725217	0.269991026783353	7.93064740988714	2.18006364730816e-15	1.69391458956185e-14	US	ENSMUSG00000074676
ENSMUSG00000074715	518.561324283467	-2.97157311489767	0.440050485079363	-6.75280045279747	1.4501833457309e-11	8.44351013764367e-11	US	ENSMUSG00000074715
ENSMUSG00000074782	67.4365506581575	-2.26841649555991	0.434685587648335	-5.21852244476779	1.80356125626542e-07	7.34309070653846e-07	US	ENSMUSG00000074782
ENSMUSG00000074912	26.1322931622313	2.38798422967295	0.220201444673956	10.84454388212	2.1168911358757e-27	3.34681883776825e-26	US	ENSMUSG00000074912
ENSMUSG00000074925	155.072865075451	-4.28462099994906	0.29255222117871	-14.6456621750677	1.43595433169474e-48	5.90195123838459e-47	US	ENSMUSG00000074925
ENSMUSG00000074968	111.994896071202	-3.08509511639622	0.638726560677448	-4.83007174952001	1.36483860430899e-06	5.02848314044977e-06	US	ENSMUSG00000074968
ENSMUSG00000074997	2.03955197616391	-4.40396365479333	0.874538952918593	-5.03575471406507	4.75969737159245e-07	1.84887582134859e-06	US	ENSMUSG00000074997
ENSMUSG00000075010	112.970581226593	2.52910825541301	0.25848116345097	9.78449733685427	1.3124580002174e-22	1.58498074378657e-21	US	ENSMUSG00000075010
ENSMUSG00000075014	188.06925678938	-12.9972883945543	2.41135615287468	-5.39003264990936	7.04448839997004e-08	2.99087554963812e-07	US	ENSMUSG00000075014
ENSMUSG00000075031	21.3323135927927	-5.71800333164306	0.986466063262119	-5.79645214832261	6.77324990975338e-09	3.1560258761904e-08	US	ENSMUSG00000075031
ENSMUSG00000075224	8.14162383255601	5.41222948469434	0.732763523823032	7.38605199185848	1.51252669656014e-13	1.0294310534468e-12	US	ENSMUSG00000075224
ENSMUSG00000075277	47.1336659560162	3.98588512317798	0.395370043728784	10.081403956624	6.67652305914544e-24	8.59801922702151e-23	US	ENSMUSG00000075277
ENSMUSG00000075279	20.9806486033317	-3.98175651662715	0.473712213919037	-8.40543350927338	4.26284013480393e-17	3.67713509764862e-16	US	ENSMUSG00000075279
ENSMUSG00000075359	8.61110971495154	-5.36375968126109	0.828215686142665	-6.47628361911652	9.40092680254847e-11	5.11890746056225e-10	US	ENSMUSG00000075359
ENSMUSG00000075402	4.46876494014896	-6.93449473576546	0.811497849090173	-8.54530266905846	1.28199839447122e-17	1.15061536173171e-16	US	ENSMUSG00000075402
ENSMUSG00000075470	827.2117458308	-2.67123204135982	0.138679900667594	-19.2618543026114	1.12284613183144e-82	1.52724437529053e-80	US	ENSMUSG00000075470
ENSMUSG00000075511	95.3563786337894	-2.89933685806995	0.139170078906237	-20.833047454283	2.17192304921917e-96	4.5848426799797e-94	US	ENSMUSG00000075511
ENSMUSG00000075520	200.480807895884	-2.28797897312291	0.298636843023131	-7.66140892048506	1.83904278441165e-14	1.33462106579401e-13	US	ENSMUSG00000075520
ENSMUSG00000075569	19.2582593523524	2.43888665684365	0.289210797970477	8.43290317636276	3.37193679444732e-17	2.93938870812955e-16	US	ENSMUSG00000075569
ENSMUSG00000075581	8.60035475644766	3.43857027107642	0.498154050432935	6.9026243349583	5.10505051351033e-12	3.07901640914279e-11	US	ENSMUSG00000075581
ENSMUSG00000075609	17.0192184667302	-4.57166172381371	0.488303546509355	-9.36233569568416	7.79931424209603e-21	8.55363694539435e-20	US	ENSMUSG00000075609
ENSMUSG00000075702	770.965133146496	2.23448966854717	0.184894646884414	12.0852047703904	1.26454723531799e-33	2.71281365027121e-32	US	ENSMUSG00000075702
ENSMUSG00000076258	9951.20200629442	-2.07320333041593	0.36385113608456	-5.69794381495105	1.2126099684522e-08	5.51190650224011e-08	US	ENSMUSG00000076258
ENSMUSG00000076490	17.1163895136983	6.6306143920612	0.605794827104055	10.94531365307	6.99751121384163e-28	1.13907050215694e-26	US	ENSMUSG00000076490
ENSMUSG00000076498	24.9960147283853	6.45763633155008	0.555350251478341	11.6280425089569	2.96826252375121e-31	5.69211796614995e-30	US	ENSMUSG00000076498
ENSMUSG00000076609	155.838193673235	3.29450803633381	0.572239165501142	5.75722221572972	8.550931678501e-09	3.94464045805255e-08	US	ENSMUSG00000076609
ENSMUSG00000076617	246.273267449924	5.11808031302709	0.290865348047495	17.5960469247487	2.6412915482527e-69	2.4116179959773e-67	US	ENSMUSG00000076617
ENSMUSG00000076749	1.87524420013258	5.97322843798546	0.936380977055129	6.37905786677871	1.7818070666964e-10	9.49829152907434e-10	US	ENSMUSG00000076749
ENSMUSG00000076937	2.63480974525992	3.87752588942119	0.863240985177476	4.49182320580388	7.06160333394032e-06	2.38370893146582e-05	US	ENSMUSG00000076937
ENSMUSG00000077167	200.026539072774	-5.40691960358072	1.02548602028706	-5.27254345414398	1.34545966724055e-07	5.54555517642557e-07	US	ENSMUSG00000077167
ENSMUSG00000077391	69.8026694313324	-8.13690280338574	1.68550432837304	-4.82757751873591	1.38203898807421e-06	5.08972264875287e-06	US	ENSMUSG00000077391
ENSMUSG00000077505	8.49367454844576	-6.67062804410055	1.42882251707638	-4.66861906526349	3.03231024636504e-06	1.06884277946613e-05	US	ENSMUSG00000077505
ENSMUSG00000077714	516.21352664209	-10.2461046689554	1.80633313291328	-5.67232283030226	1.40874182377859e-08	6.37278767427494e-08	US	ENSMUSG00000077714
ENSMUSG00000077737	7.74140537226993	2.66687172731455	0.539694300814751	4.94144874846463	7.75442014297824e-07	2.93903884390645e-06	US	ENSMUSG00000077737
ENSMUSG00000078139	18.0341686089113	-2.51086179964634	0.362898914944941	-6.91890136962048	4.55159604882543e-12	2.75655186918422e-11	US	ENSMUSG00000078139
ENSMUSG00000078153	11.0360600266372	-2.21590950304641	0.369130199205217	-6.00305666623195	1.93636999194691e-09	9.4795909049171e-09	US	ENSMUSG00000078153
ENSMUSG00000078180	4.20733522402738	3.17045540150702	0.57486796231511	5.51510191790642	3.48577896010513e-08	1.52056950603892e-07	US	ENSMUSG00000078180
ENSMUSG00000078183	5.75806542727053	-3.86319401632904	0.922900712837406	-4.18592592094969	2.84005970049216e-05	8.86556906623527e-05	US	ENSMUSG00000078183
ENSMUSG00000078370	7.82206897439281	2.49802312264102	0.493899897247516	5.05775185733466	4.24227949903887e-07	1.65593238374465e-06	US	ENSMUSG00000078370
ENSMUSG00000078377	144.820910464016	-2.52278773816041	0.538069620332855	-4.68858980850803	2.75094181946534e-06	9.76447427901963e-06	US	ENSMUSG00000078377
ENSMUSG00000078444	16.7508438811129	2.19667619337174	0.32149485442042	6.83269471709535	8.33341769401821e-12	4.94699421129491e-11	US	ENSMUSG00000078444
ENSMUSG00000078487	82.1474663512741	-2.24087650215975	0.241855328632945	-9.26535923283562	1.94421748460053e-20	2.09054876797694e-19	US	ENSMUSG00000078487
ENSMUSG00000078640	5.94363686509918	4.79918765764098	0.724656079676991	6.62271081721991	3.52670552334706e-11	1.98674591470023e-10	US	ENSMUSG00000078640
ENSMUSG00000078664	8.8823706751312	5.01751515418099	1.05849381304946	4.74024041739632	2.13464775405853e-06	7.6802495618138e-06	US	ENSMUSG00000078664
ENSMUSG00000078735	8.66819827211062	5.51179261544086	0.740226263138246	7.44609167482547	9.61460072792621e-14	6.62576310806448e-13	US	ENSMUSG00000078735
ENSMUSG00000078762	34.8457289955222	2.02517523397295	0.424836617916926	4.76695074897936	1.87035007102645e-06	6.7820430567782e-06	US	ENSMUSG00000078762
ENSMUSG00000078771	95.3353459897207	3.05092317791318	0.279279751748289	10.9242548334221	8.82618708220343e-28	1.42706249104229e-26	US	ENSMUSG00000078771
ENSMUSG00000078776	31.8093930601288	-3.94612146259795	0.273233337624971	-14.4423132876056	2.8027497361784e-47	1.10547320311718e-45	US	ENSMUSG00000078776
ENSMUSG00000078794	114.811091884712	3.01156175385095	0.211368357438971	14.247930912367	4.61760791358692e-46	1.72829531937331e-44	US	ENSMUSG00000078794
ENSMUSG00000078862	158.721309375805	-2.24788952656202	0.26340412106118	-8.5339952826323	1.41378608648988e-17	1.26631274488148e-16	US	ENSMUSG00000078862
ENSMUSG00000078877	96.8737135672296	-2.23783448009577	0.224644477045944	-9.96167147985609	2.24260145514864e-23	2.81386232035222e-22	US	ENSMUSG00000078877
ENSMUSG00000078889	17.5985097215208	-3.06083434434772	0.431770445833037	-7.08903162290856	1.35053666621479e-12	8.53367121920730e-12	US	ENSMUSG00000078889
ENSMUSG00000078894	12.3453087756535	-2.11558330751042	0.390697354113167	-5.41489028589029	6.13262975356824e-08	2.6155115776209e-07	US	ENSMUSG00000078894
ENSMUSG00000078903	23.4192800274981	-3.31229616019732	0.528266185181396	-6.27012716905198	3.60753350860721e-10	1.88163642402883e-09	US	ENSMUSG00000078903
ENSMUSG00000078905	6.84489403959021	-3.23655475602745	0.598343628599301	-5.40919064117738	6.33102089352467e-08	2.69707213944843e-07	US	ENSMUSG00000078905
ENSMUSG00000078920	176.200008617731	2.11159843440038	0.178863548072788	11.8056387517319	3.65008537200246e-32	7.27453192681487e-31	US	ENSMUSG00000078920
ENSMUSG00000078922	136.046398639647	2.13598570588435	0.386420270243896	5.52762334267865	3.24598009382935e-08	1.42019029573661e-07	US	ENSMUSG00000078922
ENSMUSG00000078923	21.3544307991524	-2.14160506348953	0.321988709924159	-6.65118060814605	2.90751228419258e-11	1.65524329326838e-10	US	ENSMUSG00000078923
ENSMUSG00000078995	23.1807411372696	-2.34478757925494	0.246621806652712	-9.50762469499228	1.95065602844902e-21	2.20342297186148e-20	US	ENSMUSG00000078995
ENSMUSG00000079012	15.8463221445484	-8.55641406021421	1.03467938048593	-8.26962846809194	1.34377107914225e-16	1.12708478910765e-15	US	ENSMUSG00000079012
ENSMUSG00000079017	440.249244784257	2.48583860876244	0.260607760971746	9.53862079737504	1.44744414104463e-21	1.65197701339726e-20	US	ENSMUSG00000079017
ENSMUSG00000079051	17.9016966690802	-7.40482274978122	0.714506405081385	-10.3635498536053	3.63225994021728e-25	5.04710073946884e-24	US	ENSMUSG00000079051
ENSMUSG00000079065	343.924634463284	-2.76151351264966	0.408089089474933	-6.76693786693183	1.31536529540709e-11	7.67548519458354e-11	US	ENSMUSG00000079065
ENSMUSG00000079084	170.669073523556	-2.19407795397018	0.177397692306777	-12.3681313180552	3.88760771715381e-35	9.01426228756921e-34	US	ENSMUSG00000079084
ENSMUSG00000079103	36.2741373546334	3.7342599006671	0.35299052082012	10.5789240232036	3.73219474612063e-26	5.47727601590017e-25	US	ENSMUSG00000079103
ENSMUSG00000079138	7.76111328502864	-4.7734586565052	1.13822129893973	-4.19378785210903	2.74334565368633e-05	8.58804861357469e-05	US	ENSMUSG00000079138
ENSMUSG00000079186	1.20645961777049	4.99557758021678	1.12915606246484	4.42416929446573	9.68140810599917e-06	3.20974137068727e-05	US	ENSMUSG00000079186
ENSMUSG00000079224	7.08596233767798	-3.90231247141825	0.892629947807231	-4.37170238462689	1.23281499577481e-05	4.03601604137841e-05	US	ENSMUSG00000079224
ENSMUSG00000079227	138.300383897639	2.29830270067925	0.28728863932566	7.99997767427893	1.24441772619143e-15	9.80778092622855e-15	US	ENSMUSG00000079227
ENSMUSG00000079243	7.09766669133097	-3.71635943713323	0.599222935070068	-6.20196461054795	5.57626190012565e-10	2.86600745536843e-09	US	ENSMUSG00000079243
ENSMUSG00000079269	2.5655714221373	-6.01300759920888	0.969184005408524	-6.20419607180199	5.49772087233159e-10	2.82775194244081e-09	US	ENSMUSG00000079269
ENSMUSG00000079277	31.2009051333529	2.19291657570627	0.451585595650948	4.85603747512195	1.19758046582533e-06	4.44389758848727e-06	US	ENSMUSG00000079277
ENSMUSG00000079293	104.325102602648	2.53364702021638	0.418701525461808	6.05120083434587	1.43770076209512e-09	7.12558414902403e-09	US	ENSMUSG00000079293
ENSMUSG00000079297	23.0059267894042	-5.63461900823983	0.593886384013725	-9.48770532531624	2.36175838222638e-21	2.65303186172019e-20	US	ENSMUSG00000079297
ENSMUSG00000079298	15.5903805798424	4.02599208232837	0.436521031689513	9.22290517537299	2.89157505396382e-20	3.08656921314495e-19	US	ENSMUSG00000079298
ENSMUSG00000079343	1.38312840019455	4.80319571666045	1.03529891877407	4.63942889300807	3.49373317466315e-06	1.22429133173754e-05	US	ENSMUSG00000079343
ENSMUSG00000079355	47.2612767305692	-4.87307718439877	0.736863379658306	-6.61327095215192	3.7591946792346e-11	2.11140634314524e-10	US	ENSMUSG00000079355
ENSMUSG00000079357	6.91672812942108	-4.0666833140568	0.708003771895185	-5.74387238527149	9.25355375675179e-09	4.25760284183801e-08	US	ENSMUSG00000079357
ENSMUSG00000079362	2.34868554726194	6.18207153068334	0.876638367032099	7.05202026647891	1.76338510818582e-12	1.10700622576176e-11	US	ENSMUSG00000079362
ENSMUSG00000079418	885.503884755142	-2.38094977642992	0.126701232390965	-18.7918438637043	8.80657091986447e-79	1.07582864288178e-76	US	ENSMUSG00000079418
ENSMUSG00000079436	15.4378642660527	-4.13385369448702	0.963481830181914	-4.29053622496079	1.78242206742416e-05	5.70855335515491e-05	US	ENSMUSG00000079436
ENSMUSG00000079455	2.86658642214367	3.58301172987114	0.57440311766469	6.23779993471891	4.43767691961986e-10	2.29782144580081e-09	US	ENSMUSG00000079455
ENSMUSG00000079465	4773.4559843573	-2.04990189158768	0.238522636590858	-8.59416079281362	8.38755085827903e-18	7.6529150932714e-17	US	ENSMUSG00000079465
ENSMUSG00000079470	116.240802918771	-2.18229771934455	0.389786273150699	-5.59870336557705	2.15960959516706e-08	9.61458046021145e-08	US	ENSMUSG00000079470
ENSMUSG00000079489	14.4032902816375	-6.51478381346747	1.46072789418579	-4.45995714834953	8.19760415781276e-06	2.74296450560747e-05	US	ENSMUSG00000079489
ENSMUSG00000079491	44.2958627321446	2.22929394726826	0.159069568878494	14.0145847064633	1.26938654452568e-44	4.46009357528616e-43	US	ENSMUSG00000079491
ENSMUSG00000079492	23.7236426251774	2.18613137511987	0.430991188000375	5.07233427500603	3.92965317118306e-07	1.53959551934681e-06	US	ENSMUSG00000079492
ENSMUSG00000079495	1030.0169702815	2.18549237427958	0.440096310546319	4.96594114039854	6.83686901580781e-07	2.60775459265858e-06	US	ENSMUSG00000079495
ENSMUSG00000079502	4.29139480566566	3.10603891397537	0.518678776635184	5.98836708554979	2.1195824915704e-09	1.03267029551455e-08	US	ENSMUSG00000079502
ENSMUSG00000079507	7.80175685967741	2.87616404187037	0.385171334977462	7.46723284077893	8.18987773698541e-14	5.68850497093536e-13	US	ENSMUSG00000079507
ENSMUSG00000079547	617.486970990538	2.59200622609466	0.225772478607614	11.4806119952268	1.65107673525151e-30	3.04664068622949e-29	US	ENSMUSG00000079547
ENSMUSG00000079554	3.60478269423916	-2.60230288088692	0.540823162576283	-4.81174450533979	1.4961854592954e-06	5.49017462306047e-06	US	ENSMUSG00000079554
ENSMUSG00000079563	26.7928407072428	2.60215437375355	0.391476122035684	6.64703216181433	2.99061701936294e-11	1.69888937115027e-10	US	ENSMUSG00000079563
ENSMUSG00000079575	10.1262854467342	-5.83586806764745	0.720406303434093	-8.1008009505588	5.45985201726556e-16	4.40174504062286e-15	US	ENSMUSG00000079575
ENSMUSG00000079625	2.52090034315394	-4.02323606282161	0.80236302293223	-5.01423414069946	5.32451172242677e-07	2.05226250101775e-06	US	ENSMUSG00000079625
ENSMUSG00000079737	35.8777133206892	-2.14634939756662	0.391411088139485	-5.4836193010499	4.1671102816782e-08	1.80110628996958e-07	US	ENSMUSG00000079737
ENSMUSG00000080006	6.86309528082413	2.72922817095345	0.358107715135358	7.62124929344751	2.51232204031724e-14	1.80683133491009e-13	US	ENSMUSG00000080006
ENSMUSG00000080054	3.27292243760825	3.34964841093903	0.660755912966535	5.06941874481368	3.9903244517897e-07	1.56243791822785e-06	US	ENSMUSG00000080054
ENSMUSG00000080186	3.63503755764903	6.03231324848317	0.884654508046376	6.81883514255142	9.17816495775645e-12	5.42405909832742e-11	US	ENSMUSG00000080186
ENSMUSG00000080365	97.9185985554525	-24.7545589488276	2.16839564680468	-11.4160711331927	3.47595111457995e-30	6.32115245075267e-29	US	ENSMUSG00000080365
ENSMUSG00000080440	9.62949133230478	-6.92644823430747	1.56096190588967	-4.43729485528973	9.1096470782259e-06	3.03122644959832e-05	US	ENSMUSG00000080440
ENSMUSG00000080712	4.00382690297312	-3.39656308127832	0.806189476051338	-4.21310769016045	2.51880894667894e-05	7.92405750520661e-05	US	ENSMUSG00000080712
ENSMUSG00000080746	31.5841745990465	-3.50070585777681	0.614372839392927	-5.69801533094451	1.21210153979728e-08	5.51063461933682e-08	US	ENSMUSG00000080746
ENSMUSG00000080768	6.1818270142789	-5.29014267425741	1.2591220210515	-4.20145354128554	2.65206677064159e-05	8.31413637601516e-05	US	ENSMUSG00000080768
ENSMUSG00000080775	2.63879677138137	5.97174698638599	0.958922185860629	6.22756160451786	4.73750481324157e-10	2.44922687121875e-09	US	ENSMUSG00000080775
ENSMUSG00000080836	7.23069721631747	2.1297542096696	0.493117977459618	4.31895470662293	1.5676994868978e-05	5.05584042541825e-05	US	ENSMUSG00000080836
ENSMUSG00000080845	8.85169509837906	-2.44331508141192	0.554158991159915	-4.40905068831925	1.03824724852011e-05	3.42838570225256e-05	US	ENSMUSG00000080845
ENSMUSG00000080849	1.4558866879416	5.11558499286877	0.976384633435119	5.23931329692388	1.61175213528805e-07	6.5865422942304e-07	US	ENSMUSG00000080849
ENSMUSG00000080877	9.23417427922376	3.79134229095881	0.593718399724941	6.38575845504412	1.70550025057741e-10	9.11361585904942e-10	US	ENSMUSG00000080877
ENSMUSG00000081021	1.84435618826826	3.28611388117255	0.734385803162511	4.47464243864933	7.65392888229662e-06	2.5724649269795e-05	US	ENSMUSG00000081021
ENSMUSG00000081137	11.8731979491841	2.09597642746169	0.47209813450815	4.43970495593117	9.00822898273541e-06	2.99974934587884e-05	US	ENSMUSG00000081137
ENSMUSG00000081165	12.2317258091934	5.25488674878392	0.543601917730267	9.66679214584995	4.17251904689e-22	4.89769840259282e-21	US	ENSMUSG00000081165
ENSMUSG00000081167	2.2585650464556	5.16978296617564	0.960710925535334	5.3812055518104	7.39886496076487e-08	3.13628674248518e-07	US	ENSMUSG00000081167
ENSMUSG00000081210	4.28578470636287	2.8078784630419	0.526955585282621	5.32849170112878	9.90317214307064e-08	4.13734964121604e-07	US	ENSMUSG00000081210
ENSMUSG00000081214	25.4833784617048	-2.27693346482289	0.309287202424348	-7.36187416412687	1.81345884159228e-13	1.22696765264347e-12	US	ENSMUSG00000081214
ENSMUSG00000081232	3.36495122657864	-5.1097765561295	1.12934616846996	-4.52454411126416	6.05258288207064e-06	2.05970472671135e-05	US	ENSMUSG00000081232
ENSMUSG00000081251	10.961445534872	2.59311854208155	0.516608676015043	5.01950250252096	5.18054706493115e-07	1.99969419839582e-06	US	ENSMUSG00000081251
ENSMUSG00000081281	13.3716399284875	3.32647777199187	0.439141320864603	7.57495961765233	3.59239359156854e-14	2.55712138388776e-13	US	ENSMUSG00000081281
ENSMUSG00000081355	6.09814652568377	-2.70786064657137	0.548291640149392	-4.93872320547066	7.8635735705323e-07	2.97827064454766e-06	US	ENSMUSG00000081355
ENSMUSG00000081400	15.6263508860663	2.37483284779539	0.469433198331672	5.05893672674909	4.21600720782291e-07	1.64689536924979e-06	US	ENSMUSG00000081400
ENSMUSG00000081476	9.49926487914399	-4.43358198696408	0.680661902215427	-6.51363323337709	7.33544809465923e-11	4.02161788642786e-10	US	ENSMUSG00000081476
ENSMUSG00000081487	14.4106305339376	-6.61227595318023	1.13367634970504	-5.83259583292939	5.45716427307777e-09	2.55860329910631e-08	US	ENSMUSG00000081487
ENSMUSG00000081604	176.275151305453	-2.17685083255957	0.360134328326558	-6.04455243873799	1.49825319588001e-09	7.41316465023174e-09	US	ENSMUSG00000081604
ENSMUSG00000081640	8.01682386237076	2.69071553028743	0.593246794520645	4.5355753375146	5.74466669352039e-06	1.96251320613571e-05	US	ENSMUSG00000081640
ENSMUSG00000081643	28.7028589357735	-2.4183313348713	0.27388776895455	-8.8296434123446	1.0500996409059e-18	1.02436152401419e-17	US	ENSMUSG00000081643
ENSMUSG00000081695	1.66688829709821	4.31557077006636	0.926052778191509	4.66017798520539	3.15936070192082e-06	1.11199214141103e-05	US	ENSMUSG00000081695
ENSMUSG00000081735	2.27096863250367	6.0971540013117	1.16368484448368	5.23952342441734	1.60991811369568e-07	6.58006649102975e-07	US	ENSMUSG00000081735
ENSMUSG00000081801	19.4384033032185	-8.12844072595831	1.52163873029718	-5.34189920650271	9.19777957815745e-08	3.86160397341035e-07	US	ENSMUSG00000081801
ENSMUSG00000081824	16.4908517697242	-2.38246603357324	0.338787556253866	-7.03233040763743	2.03112114483312e-12	1.26732545870682e-11	US	ENSMUSG00000081824
ENSMUSG00000081855	146.954630075252	-2.04056676334704	0.355380256230874	-5.74192495944788	9.36063045325403e-09	4.30236815485131e-08	US	ENSMUSG00000081855
ENSMUSG00000081871	8.42786982597316	3.45907377397879	0.485375917847359	7.12658713955109	1.02888111298601e-12	6.56726800395789e-12	US	ENSMUSG00000081871
ENSMUSG00000081929	3.89723626798044	3.52198571413565	0.694216475064183	5.07332487868432	3.90924236233336e-07	1.53273667481264e-06	US	ENSMUSG00000081929
ENSMUSG00000081953	76.9630734339891	-3.59019834490852	0.337620512681527	-10.6338276557713	2.07420843895721e-26	3.10801465523929e-25	US	ENSMUSG00000081953
ENSMUSG00000081999	38.2943589131554	-3.28570652937369	0.282857459846291	-11.616121176932	3.41281875121893e-31	6.51621189496483e-30	US	ENSMUSG00000081999
ENSMUSG00000082016	128.79103091343	-5.80889567694271	0.43482661939962	-13.3591077863707	1.0481289790072e-40	3.10752577180482e-39	US	ENSMUSG00000082016
ENSMUSG00000082057	24.7127917653942	-7.16421018729117	1.71414921493565	-4.17945539680459	2.9220802180548e-05	9.09900055626766e-05	US	ENSMUSG00000082057
ENSMUSG00000082099	2.68267622304499	3.64684325181523	0.709282190357535	5.14159709829585	2.72412805007978e-07	1.08533243028016e-06	US	ENSMUSG00000082099
ENSMUSG00000082109	2.90266490868409	3.59645984419034	0.713545462645767	5.04026727442841	4.64882138968725e-07	1.80607258553706e-06	US	ENSMUSG00000082109
ENSMUSG00000082110	5.56842011590778	-2.67376804027282	0.523334081001107	-5.10910360578477	3.23690829358294e-07	1.27920172446867e-06	US	ENSMUSG00000082110
ENSMUSG00000082128	2.30330494585222	3.87354138896523	0.759219511277449	5.10200453416651	3.3607469760904e-07	1.32536288235088e-06	US	ENSMUSG00000082128
ENSMUSG00000082154	4.67776910717628	-4.35009556796479	0.718797571661732	-6.05190632170354	1.43141706547148e-09	7.09844053873255e-09	US	ENSMUSG00000082154
ENSMUSG00000082171	2.00727296395038	5.72579237136655	0.909899166487182	6.29277680676633	3.11836562055169e-10	1.6335976499801e-09	US	ENSMUSG00000082171
ENSMUSG00000082179	20.2073255920727	4.41340853137565	0.732893345361053	6.02189740063942	1.7238416150161e-09	8.48163503550808e-09	US	ENSMUSG00000082179
ENSMUSG00000082319	6.22807443360641	2.18999011505294	0.463452980917717	4.72537712610324	2.29688686520924e-06	8.22806865493841e-06	US	ENSMUSG00000082319
ENSMUSG00000082321	3.49551667181438	-2.37693656132213	0.528859857553573	-4.49445448992383	6.97485177637273e-06	2.35623369380549e-05	US	ENSMUSG00000082321
ENSMUSG00000082456	3.60187642929072	4.18130433513029	0.68053947389316	6.14410257675476	8.0416864096577e-10	4.06973493079474e-09	US	ENSMUSG00000082456
ENSMUSG00000082465	5.87687043142419	2.74321416505625	0.547304237052775	5.0122289931984	5.38031209765387e-07	2.07286166332009e-06	US	ENSMUSG00000082465
ENSMUSG00000082480	7.880144889676	2.9561818132191	0.520951058943512	5.67458643661121	1.39024106836702e-08	6.29233123001725e-08	US	ENSMUSG00000082480
ENSMUSG00000082575	20.2214888338447	3.25083806726861	0.462555595825383	7.02799424892444	2.09523531385392e-12	1.30516936323568e-11	US	ENSMUSG00000082575
ENSMUSG00000082647	4.34820579125055	7.07210476873336	0.85650822929607	8.25690230033825	1.49501698643949e-16	1.24957279762999e-15	US	ENSMUSG00000082647
ENSMUSG00000082740	12.622966102496	2.2162060504283	0.409402029619084	5.41327568036314	6.18821044495803e-08	2.63793714072872e-07	US	ENSMUSG00000082740
ENSMUSG00000082755	1.8865556665108	4.53661253247842	1.04560109440911	4.33876031379075	1.43288691781807e-05	4.65005375728269e-05	US	ENSMUSG00000082755
ENSMUSG00000082778	16.4537778430348	2.85616913590752	0.50589903322734	5.64572957905619	1.64482213808796e-08	7.39637385101005e-08	US	ENSMUSG00000082778
ENSMUSG00000082884	378.224243799576	-2.30130201417676	0.219835935034638	-10.4682704118149	1.20830488896787e-25	1.72157349380104e-24	US	ENSMUSG00000082884
ENSMUSG00000082901	30.1337570786159	4.37081343319843	0.247147613751314	17.6850318999902	5.4690105077091e-70	5.04583147786434e-68	US	ENSMUSG00000082901
ENSMUSG00000082902	3.83828662157286	4.70962410242981	0.877811975853266	5.36518552034094	8.08660586836459e-08	3.41683377179402e-07	US	ENSMUSG00000082902
ENSMUSG00000082935	2.00976469264609	3.31612920996623	0.70835617855071	4.68144319253485	2.84862339273728e-06	1.00921892406228e-05	US	ENSMUSG00000082935
ENSMUSG00000082978	4.32532181616713	2.7791407933193	0.565277974142467	4.91641443757876	8.8143695855419e-07	3.32074200819095e-06	US	ENSMUSG00000082978
ENSMUSG00000083011	3.31898955828365	4.34698985631651	0.711050199969507	6.11347814331945	9.74827277978824e-10	4.90611622811887e-09	US	ENSMUSG00000083011
ENSMUSG00000083033	3.64533981421367	2.37529370832823	0.554741333928318	4.28180408246838	1.85384169769497e-05	5.92578084519407e-05	US	ENSMUSG00000083033
ENSMUSG00000083044	35.5756732474285	2.10665996261762	0.338117939708859	6.23054773263905	4.648071772664e-10	2.40393316082487e-09	US	ENSMUSG00000083044
ENSMUSG00000083097	27.7736109892249	-2.24692176401689	0.49034790022974	-4.58230118445323	4.5988687517592e-06	1.5889793080093e-05	US	ENSMUSG00000083097
ENSMUSG00000083161	6.00989606853175	2.67080981838169	0.479105388365025	5.57457687440332	2.48132216891434e-08	1.09875227506532e-07	US	ENSMUSG00000083161
ENSMUSG00000083270	6.46432433074729	6.54342503677275	0.789226139266326	8.29093806099174	1.12358786363785e-16	9.46619187669606e-16	US	ENSMUSG00000083270
ENSMUSG00000083287	26.9551270589366	-5.55085892930385	0.807774597413898	-6.87179189228655	6.34004020647534e-12	3.79438967857257e-11	US	ENSMUSG00000083287
ENSMUSG00000083294	7.60531006493079	-3.72230551624355	0.798803711698589	-4.65985005043152	3.16439821953811e-06	1.1136166420239e-05	US	ENSMUSG00000083294
ENSMUSG00000083364	26.074300364699	-3.73104469574862	0.422960798255639	-8.82125414727812	1.13184799064863e-18	1.10003951857257e-17	US	ENSMUSG00000083364
ENSMUSG00000083596	119.688981052287	-4.18650667641797	0.831929243663432	-5.03228695024896	4.84663088199609e-07	1.87987724655638e-06	US	ENSMUSG00000083596
ENSMUSG00000083619	30.9447266028896	4.29830181751012	0.460819697305404	9.32751321752087	1.08383933077693e-20	1.18032473880359e-19	US	ENSMUSG00000083619
ENSMUSG00000083674	22.2168452506414	2.07288981059994	0.201524555342864	10.2860408602477	8.14571455875271e-25	1.11138040362879e-23	US	ENSMUSG00000083674
ENSMUSG00000083705	12.3214288557172	2.38271370416516	0.481476066816243	4.94876873095861	7.46844228915202e-07	2.83635271565709e-06	US	ENSMUSG00000083705
ENSMUSG00000083827	12.6754569643429	-6.2452790669449	1.33672559964398	-4.67207261431085	2.98175499482465e-06	1.05214721915536e-05	US	ENSMUSG00000083827
ENSMUSG00000083853	7.24037201349033	-4.47017424315215	1.02535313864573	-4.359643594651	1.30274445820097e-05	4.25229069996894e-05	US	ENSMUSG00000083853
ENSMUSG00000083854	1.44077608263856	4.85256357406205	0.923220889123183	5.25612410987657	1.4712302446311e-07	6.03941388691362e-07	US	ENSMUSG00000083854
ENSMUSG00000083878	10.2126034857299	2.26667934723341	0.400363559673096	5.66155258756365	1.50009520531869e-08	6.76517042945553e-08	US	ENSMUSG00000083878
ENSMUSG00000083899	75.096999421867	-3.28473182811593	0.253586617501471	-12.9530961076717	2.25665620782141e-38	5.96657187933703e-37	US	ENSMUSG00000083899
ENSMUSG00000083907	19.8129777046766	-3.47663817894552	0.737380874299594	-4.71484723854254	2.4189215924649e-06	8.64059619065539e-06	US	ENSMUSG00000083907
ENSMUSG00000083911	6.08549578750676	3.94349723697984	0.657696696449153	5.99592070063669	2.02335746095512e-09	9.87978040751717e-09	US	ENSMUSG00000083911
ENSMUSG00000083914	3.62708778543809	4.04240137588042	0.758711258701091	5.32798390628997	9.93089210679178e-08	4.1481762065692e-07	US	ENSMUSG00000083914
ENSMUSG00000084033	3.61607608811372	-3.59240180656319	0.823320004954661	-4.36331169526364	1.28108213320705e-05	4.183652753581e-05	US	ENSMUSG00000084033
ENSMUSG00000084106	221.821447933174	-3.11688583927066	0.351357885914332	-8.87097163383609	7.25104244661789e-19	7.12600584874883e-18	US	ENSMUSG00000084106
ENSMUSG00000084111	649.985806962316	-2.90528543002195	0.357731614533538	-8.12141089014533	4.6079509621764e-16	3.73433667195788e-15	US	ENSMUSG00000084111
ENSMUSG00000084148	5.89411198103048	5.77353139430241	0.731050510931025	7.89758205209317	2.84365807602953e-15	2.18826496506828e-14	US	ENSMUSG00000084148
ENSMUSG00000084265	30.8946886173131	4.73499995385585	0.46485528561173	10.1859656121255	2.29074250570065e-24	3.03595291300467e-23	US	ENSMUSG00000084265
ENSMUSG00000084319	1565.42541074148	-3.15782262580165	0.44905105388637	-7.03221292650774	2.0328325757853e-12	1.26809345572687e-11	US	ENSMUSG00000084319
ENSMUSG00000084350	50.066460152028	-2.03164545366379	0.277001643747994	-7.33441659830763	2.22689390950241e-13	1.49786004562937e-12	US	ENSMUSG00000084350
ENSMUSG00000084353	6.74726215681407	-2.82270313195971	0.656712335305923	-4.29823376264858	1.72164537105816e-05	5.51993394970979e-05	US	ENSMUSG00000084353
ENSMUSG00000084408	4.51401736657863	-5.87444971958511	1.30681718554825	-4.49523451677032	6.94933134922206e-06	2.34821368052148e-05	US	ENSMUSG00000084408
ENSMUSG00000084416	274.459735700039	-3.62259834955024	0.269032186419314	-13.4652972113309	2.50308991355722e-41	7.58312669908545e-40	US	ENSMUSG00000084416
ENSMUSG00000084433	3.60839322136242	-5.34967322045006	1.10920857918324	-4.82296415737177	1.41440394862669e-06	5.20238040039204e-06	US	ENSMUSG00000084433
ENSMUSG00000084452	13.1358005558624	-6.56144949214414	1.19000572222154	-5.51379658905757	3.51174452401372e-08	1.53113685980089e-07	US	ENSMUSG00000084452
ENSMUSG00000084616	9.87691854392374	-3.73452888959915	0.522268793773366	-7.150587846954	8.64070643539439e-13	5.55290600854242e-12	US	ENSMUSG00000084616
ENSMUSG00000084744	50.3920329324872	-8.67747224095468	1.78845143715777	-4.8519473666811	1.22255071800747e-06	4.5308210387729e-06	US	ENSMUSG00000084744
ENSMUSG00000084760	6.76623195432601	-4.5866054290327	1.04877204419076	-4.37331015299114	1.22376668906138e-05	4.00987602437138e-05	US	ENSMUSG00000084760
ENSMUSG00000084781	12.2947041450897	-2.88332592300746	0.687233048666758	-4.19555772034123	2.72200953210471e-05	8.52557539818321e-05	US	ENSMUSG00000084781
ENSMUSG00000084783	3.14232813919121	-5.0117590217843	1.19763573547453	-4.18471065394398	2.85529559851671e-05	8.90891391250566e-05	US	ENSMUSG00000084783
ENSMUSG00000084796	22.0949746870698	4.57464685336311	0.384158843031685	11.9082169689526	1.07246052771821e-32	2.20913473418426e-31	US	ENSMUSG00000084796
ENSMUSG00000084798	7.6693602993674	-6.07877229650293	1.29319917789769	-4.70056925522097	2.59437248861139e-06	9.23108237014413e-06	US	ENSMUSG00000084798
ENSMUSG00000084808	76.0606396277655	-2.04699645762067	0.21255073794661	-9.63062503285616	5.93672571227662e-22	6.90707148897016e-21	US	ENSMUSG00000084808
ENSMUSG00000084834	37.2170106940604	-7.67981461977483	1.45673452532963	-5.27193835681011	1.34990420855805e-07	5.56213653204578e-07	US	ENSMUSG00000084834
ENSMUSG00000084878	6.96226156244806	-3.35244152793788	0.647178071413434	-5.18009134737239	2.21777269760667e-07	8.93031713287765e-07	US	ENSMUSG00000084878
ENSMUSG00000084894	14.0368267477136	-6.44156974003188	1.45460347988508	-4.42840253657362	9.49336001376992e-06	3.15175252495404e-05	US	ENSMUSG00000084894
ENSMUSG00000084897	9.44602693301844	-2.48983649930096	0.596688363006616	-4.17275860175164	3.00933732903751e-05	9.3486442313766e-05	US	ENSMUSG00000084897
ENSMUSG00000084911	121.074526632982	-3.54049784900638	0.664773261751338	-5.32587282418516	1.00469410739404e-07	4.19475686895673e-07	US	ENSMUSG00000084911
ENSMUSG00000084984	19.5884635942554	-4.3763802326577	0.96828833078013	-4.5197077084795	6.19250668461025e-06	2.10460682492028e-05	US	ENSMUSG00000084984
ENSMUSG00000085024	38.7394075190251	2.19772013154614	0.211334719475329	10.3992384072164	2.49922670167089e-25	3.49851962742652e-24	US	ENSMUSG00000085024
ENSMUSG00000085036	2.72175474430013	-4.95378609140697	1.1893987303828	-4.1649498732966	3.11420979901774e-05	9.65738088690576e-05	US	ENSMUSG00000085036
ENSMUSG00000085055	3.5313510235745	-3.36497826197783	0.744227310230415	-4.52143883424007	6.14207083586613e-06	2.08800339018294e-05	US	ENSMUSG00000085055
ENSMUSG00000085057	264.796312105036	-7.61346660369591	0.960168383998159	-7.92930357901735	2.20378222051188e-15	1.7118399014615e-14	US	ENSMUSG00000085057
ENSMUSG00000085091	64.6733817891204	-7.82992976038821	1.33574174285922	-5.86185900249539	4.57713614652007e-09	2.16136169467117e-08	US	ENSMUSG00000085091
ENSMUSG00000085121	8.403726975513	2.92302621998119	0.494185292216375	5.91483855553794	3.32201262977954e-09	1.5885818641173e-08	US	ENSMUSG00000085121
ENSMUSG00000085129	1.67480993221166	3.8157217495276	0.743999464776613	5.12866195498309	2.91808794758343e-07	1.15875976934363e-06	US	ENSMUSG00000085129
ENSMUSG00000085143	9.36959541365505	-2.13956691708874	0.436480044034496	-4.90186652592906	9.49303300837416e-07	3.5647169772587e-06	US	ENSMUSG00000085143
ENSMUSG00000085161	12.7010749274813	-6.32547284488369	0.960421893108342	-6.58613978947494	4.51408842350743e-11	2.51825055456851e-10	US	ENSMUSG00000085161
ENSMUSG00000085172	13.0236445147047	-4.89395873088818	0.751106303275823	-6.51566723584134	7.23672454825249e-11	3.97079331783611e-10	US	ENSMUSG00000085172
ENSMUSG00000085180	412.608629765178	4.95807736853975	0.328187830706645	15.107438194354	1.44655129402741e-51	6.73194867645527e-50	US	ENSMUSG00000085180
ENSMUSG00000085183	17.2027531258885	-8.67150465671061	0.807335206577576	-10.7408974439137	6.54054717098481e-27	1.00927145146653e-25	US	ENSMUSG00000085183
ENSMUSG00000085196	16.4386988178063	-3.3651588342319	0.641099802163869	-5.24904051268409	1.52893452058417e-07	6.26654165806997e-07	US	ENSMUSG00000085196
ENSMUSG00000085201	8.38740134632884	-5.37082115670021	1.28466228298536	-4.18072611598686	2.90579693698414e-05	9.05363841967179e-05	US	ENSMUSG00000085201
ENSMUSG00000085211	4.38505167776071	-3.19702836846101	0.719457870614374	-4.4436630677637	8.84400682986115e-06	2.94915718715463e-05	US	ENSMUSG00000085211
ENSMUSG00000085213	14.8809990973737	-2.04026863552085	0.385873320668963	-5.28740528623169	1.24063561080621e-07	5.13113665553974e-07	US	ENSMUSG00000085213
ENSMUSG00000085246	22.154097025235	-5.95959944635853	1.06601543549072	-5.59053766760435	2.26367570978951e-08	1.00524420993295e-07	US	ENSMUSG00000085246
ENSMUSG00000085253	6.6303604547225	-3.91097191831567	0.909606456950728	-4.29963077815698	1.71082896152179e-05	5.48792168826592e-05	US	ENSMUSG00000085253
ENSMUSG00000085255	7.46266967717169	2.21424884956849	0.45742992520962	4.84062962989095	1.29428395764231e-06	4.7818917376516e-06	US	ENSMUSG00000085255
ENSMUSG00000085274	25.2198174444991	-4.56419446614138	1.06544856701025	-4.28382430411346	1.83708001339824e-05	5.87647354995023e-05	US	ENSMUSG00000085274
ENSMUSG00000085289	9.91522794613712	-5.40210063924204	1.04497034516632	-5.16962099855782	2.34569220075195e-07	9.42240525212996e-07	US	ENSMUSG00000085289
ENSMUSG00000085303	17.7153138191659	-5.57257151775317	0.923491451700644	-6.03424266406697	1.59709915185343e-09	7.8771318355059e-09	US	ENSMUSG00000085303
ENSMUSG00000085317	14.0484813820116	-3.15928178839218	0.499466514228263	-6.32531250523103	2.52720597947248e-10	1.33317441384127e-09	US	ENSMUSG00000085317
ENSMUSG00000085335	27.4139585214131	-5.62141108566174	1.09823302317163	-5.11859593278978	3.07818652591502e-07	1.21976434688872e-06	US	ENSMUSG00000085335
ENSMUSG00000085389	9.60977133755417	-6.31298617093955	1.11411123573861	-5.66638767156345	1.45839361130058e-08	6.59062034961268e-08	US	ENSMUSG00000085389
ENSMUSG00000085398	1.38905495390632	-4.73581727012091	1.1063196279119	-4.28069533490915	1.86310273923029e-05	5.95394113843644e-05	US	ENSMUSG00000085398
ENSMUSG00000085411	7.95708653419957	-3.52242391356311	0.552700381879159	-6.37311648236429	1.85225093831614e-10	9.86185341189428e-10	US	ENSMUSG00000085411
ENSMUSG00000085433	31.8412201049547	-2.2266855697491	0.300497161425677	-7.41000533643921	1.26294334715981e-13	8.63796944051472e-13	US	ENSMUSG00000085433
ENSMUSG00000085442	24.6090629372614	-2.38700582780389	0.488475134102451	-4.88664757150821	1.02567455228017e-06	3.8351246154197e-06	US	ENSMUSG00000085442
ENSMUSG00000085471	67.1588252231255	-5.94003260831154	1.26174585132098	-4.70778849963535	2.50418723496591e-06	8.92704519981701e-06	US	ENSMUSG00000085471
ENSMUSG00000085499	52.8576874102106	-7.88155465410407	1.60527076780504	-4.90979765667875	9.11704166574445e-07	3.42938529485387e-06	US	ENSMUSG00000085499
ENSMUSG00000085505	2.70811040279049	-3.34124348188384	0.763150906513763	-4.37822120548523	1.19651874733168e-05	3.92302934714725e-05	US	ENSMUSG00000085505
ENSMUSG00000085569	2.38507708748611	-3.83285734137683	0.810713170625723	-4.72776005158343	2.27010224451561e-06	8.13985431798253e-06	US	ENSMUSG00000085569
ENSMUSG00000085574	18.0656758889801	-3.69127940846406	0.379832336849511	-9.71818102450436	2.52247176730969e-22	2.99821903261265e-21	US	ENSMUSG00000085574
ENSMUSG00000085604	8.62360656337341	3.87906825881966	0.642695637570176	6.03562251252422	1.58351036031699e-09	7.81303064279812e-09	US	ENSMUSG00000085604
ENSMUSG00000085611	7.22822934288046	-3.44364268657432	0.711414816827908	-4.84055519384458	1.29476888159515e-06	4.78301364673825e-06	US	ENSMUSG00000085611
ENSMUSG00000085846	5.9607027244262	-5.79195965967623	1.19303516931027	-4.85481049399805	1.20501924218975e-06	4.4683590140052e-06	US	ENSMUSG00000085846
ENSMUSG00000085852	29.4822070690109	-2.12539318056465	0.278957319217597	-7.61906225126418	2.55525218939407e-14	1.83570486037412e-13	US	ENSMUSG00000085852
ENSMUSG00000085875	8.9604102659235	-2.27169473785239	0.539198314956437	-4.21309687890238	2.51892956204468e-05	7.92405750520661e-05	US	ENSMUSG00000085875
ENSMUSG00000085893	4.14915281858338	2.56602630045238	0.574718252028892	4.46484219248945	8.0127788821773e-06	2.68486598557476e-05	US	ENSMUSG00000085893
ENSMUSG00000085912	14.4506498546606	-4.89042010483867	0.501528544726647	-9.75103043736851	1.82605230448747e-22	2.18720118740403e-21	US	ENSMUSG00000085912
ENSMUSG00000085955	5.00013055757457	-3.10731172664671	0.736629370877969	-4.21828377945775	2.46168877175653e-05	7.75508376556107e-05	US	ENSMUSG00000085955
ENSMUSG00000086043	31.5846390640551	-2.1456796361591	0.339789862705324	-6.31472528072416	2.70641809050396e-10	1.42344536882854e-09	US	ENSMUSG00000086043
ENSMUSG00000086054	143.962251225903	2.82012185410237	0.210834008815356	13.3760291802457	8.34900010808013e-41	2.48091290373773e-39	US	ENSMUSG00000086054
ENSMUSG00000086105	3.14192779060285	4.15942294582372	0.700576586133091	5.93714238836058	2.90032765170585e-09	1.39375242661741e-08	US	ENSMUSG00000086105
ENSMUSG00000086119	66.0704606741101	2.01619430091356	0.167506356299588	12.0365241382695	2.28376916614415e-33	4.83254346327551e-32	US	ENSMUSG00000086119
ENSMUSG00000086212	46.051036943036	-2.82961854454651	0.336977260413267	-8.3970608018959	4.57793031045362e-17	3.94506358922076e-16	US	ENSMUSG00000086212
ENSMUSG00000086283	13.3999322323623	3.33514629408497	0.375143501807336	8.8903213783983	6.09324134833301e-19	6.01055549377432e-18	US	ENSMUSG00000086283
ENSMUSG00000086287	24.1016949427046	2.51820897950236	0.350638550704235	7.18178013924793	6.88095158045584e-13	4.46331537250463e-12	US	ENSMUSG00000086287
ENSMUSG00000086291	5.02882870267316	3.35319516936352	0.613054200754836	5.4696553179716	4.50911625724226e-08	1.94510463756501e-07	US	ENSMUSG00000086291
ENSMUSG00000086320	3.97228972531279	-2.86837586400154	0.655727163543092	-4.37434351278486	1.21798457271089e-05	3.99142559862424e-05	US	ENSMUSG00000086320
ENSMUSG00000086331	69.9830968401268	-4.33353792266276	0.86111117315952	-5.03249528950192	4.84136506322015e-07	1.87811084862085e-06	US	ENSMUSG00000086331
ENSMUSG00000086387	18.2215561507216	-4.83505696016918	0.828414128809943	-5.83652160437554	5.3301853820472e-09	2.50218113638284e-08	US	ENSMUSG00000086387
ENSMUSG00000086427	26.168432609909	2.99851660051077	0.470277998953133	6.37605120202443	1.81712196808769e-10	9.67872373272706e-10	US	ENSMUSG00000086427
ENSMUSG00000086464	10.6015369542976	-6.12209838336009	1.33986410875021	-4.56919350505674	4.89604586999861e-06	1.68503929009591e-05	US	ENSMUSG00000086464
ENSMUSG00000086481	15.9290125452433	2.36026403079333	0.295793862506849	7.97942192170629	1.47020209884164e-15	1.15390311666075e-14	US	ENSMUSG00000086481
ENSMUSG00000086502	51.7951087237069	-2.94247524331671	0.540688578040654	-5.44208877868226	5.26594183657448e-08	2.25938873563725e-07	US	ENSMUSG00000086502
ENSMUSG00000086567	95.312296119326	2.24771228416149	0.237839818766514	9.45052975493586	3.37120145892934e-21	3.76134853686124e-20	US	ENSMUSG00000086567
ENSMUSG00000086583	747.882808189639	-2.52454126650689	0.346762527104015	-7.28031741950488	3.33035635366173e-13	2.20965836319015e-12	US	ENSMUSG00000086583
ENSMUSG00000086584	29.0072918460514	-3.62796838142663	0.574209317200901	-6.31819838645582	2.64630165359046e-10	1.39377169128326e-09	US	ENSMUSG00000086584
ENSMUSG00000086602	16.1143623565981	-4.21340635611922	1.00801777951782	-4.17989289646722	2.9164642335178e-05	9.08365695583501e-05	US	ENSMUSG00000086602
ENSMUSG00000086644	7.23075215192823	2.38075020506861	0.434063084216151	5.48480230556317	4.13932061027564e-08	1.79026803709791e-07	US	ENSMUSG00000086644
ENSMUSG00000086665	23.8230054618997	-6.22259598035947	0.977279768976764	-6.36726163570814	1.92432769312901e-10	1.02332194354283e-09	US	ENSMUSG00000086665
ENSMUSG00000086763	10.3538568189431	3.41792152885645	0.514159872850612	6.6475851371029	2.9794065611081e-11	1.69361484118827e-10	US	ENSMUSG00000086763
ENSMUSG00000086786	7.01947623655634	-3.73914690951953	0.438439908752846	-8.52829962526823	1.48514468361971e-17	1.32752414521251e-16	US	ENSMUSG00000086786
ENSMUSG00000086813	21.1866500885519	-4.64828708525208	0.385202459392591	-12.0671272259834	1.57538339797897e-33	3.36323962155915e-32	US	ENSMUSG00000086813
ENSMUSG00000086824	2.36953188298459	3.1114095064599	0.719249966213396	4.32590844993765	1.51904507521453e-05	4.91093388871427e-05	US	ENSMUSG00000086824
ENSMUSG00000086859	398.015053706238	2.47808394213768	0.462298274120271	5.3603573295906	8.30574996466939e-08	3.50381813457604e-07	US	ENSMUSG00000086859
ENSMUSG00000086867	3.21864571836559	-3.33317200562659	0.627108140677242	-5.31514708456336	1.06571208458927e-07	4.44108414024906e-07	US	ENSMUSG00000086867
ENSMUSG00000086873	5.5227857838534	-2.33837653608132	0.536774547376677	-4.35634764634319	1.32250670263677e-05	4.31397546168054e-05	US	ENSMUSG00000086873
ENSMUSG00000086893	4.99041551725773	-4.76739916933271	1.09740897436127	-4.34423198708347	1.39763759074861e-05	4.54460420296779e-05	US	ENSMUSG00000086893
ENSMUSG00000086916	29.6404930589113	-4.93471365602253	0.841358266762472	-5.86517521841343	4.48658655466822e-09	2.11936196595113e-08	US	ENSMUSG00000086916
ENSMUSG00000086922	96.2167663186608	-4.25320374280616	0.239977021323587	-17.7233791775051	2.76775695639051e-70	2.61766318309235e-68	US	ENSMUSG00000086922
ENSMUSG00000086929	34.5685007189168	-3.06449870858224	0.296749741201638	-10.3268791277562	5.32654556277471e-25	7.35872030182912e-24	US	ENSMUSG00000086929
ENSMUSG00000086962	5.51665215282983	-4.48933213163098	0.863500344350095	-5.19899286781388	2.00371212992912e-07	8.10919508779751e-07	US	ENSMUSG00000086962
ENSMUSG00000086997	11.0806304707314	-4.56142403289057	0.938346787507809	-4.86112820293809	1.1671862955388e-06	4.33792992714612e-06	US	ENSMUSG00000086997
ENSMUSG00000087006	288.993724104754	2.07450422084028	0.16081942222575	12.899587575487	4.52512461258204e-38	1.1845680868274e-36	US	ENSMUSG00000087006
ENSMUSG00000087060	8.28078678454931	3.15522744376257	0.450825870231963	6.99877192526488	2.58215803454544e-12	1.59829706914263e-11	US	ENSMUSG00000087060
ENSMUSG00000087067	5.75265670824048	-4.31062519020757	0.866101759535079	-4.97704241187722	6.4563179092898e-07	2.46866918812389e-06	US	ENSMUSG00000087067
ENSMUSG00000087107	73.6804741410708	2.92678993218845	0.335241741608371	8.73038637177684	2.53804077738416e-18	2.4142495311044e-17	US	ENSMUSG00000087107
ENSMUSG00000087108	5.58420467026708	-6.70680889935855	1.52441186578822	-4.39960423418162	1.08448477697157e-05	3.57212580326413e-05	US	ENSMUSG00000087108
ENSMUSG00000087113	55.754268337654	-4.9031994889711	0.882058898185019	-5.5588118878005	2.71617244548616e-08	1.1989234245407e-07	US	ENSMUSG00000087113
ENSMUSG00000087119	12.2834279163524	-5.25089716542581	0.545930971259231	-9.61824377414276	6.69646932891496e-22	7.7772771206901e-21	US	ENSMUSG00000087119
ENSMUSG00000087120	7.87958702402847	-3.53670329185864	0.483791057721392	-7.31039409557541	2.66360011221126e-13	1.78070474185251e-12	US	ENSMUSG00000087120
ENSMUSG00000087141	306.684527161428	-3.3131096241518	0.21001513934645	-15.7755752012066	4.5820473805651e-56	2.56157805574092e-54	US	ENSMUSG00000087141
ENSMUSG00000087196	3.17408970557135	6.23939722449111	0.897647918444972	6.95082904586895	3.63145721464079e-12	2.22018678226892e-11	US	ENSMUSG00000087196
ENSMUSG00000087221	29.0483959179794	-2.19505660618751	0.362969586385947	-6.0474945794866	1.47115615217308e-09	7.28592293306889e-09	US	ENSMUSG00000087221
ENSMUSG00000087222	20.9398455694847	-2.12868442295415	0.302921727018232	-7.02717643896845	2.10754797299349e-12	1.31191008170274e-11	US	ENSMUSG00000087222
ENSMUSG00000087254	2.61998243536477	-4.05943317505047	0.896086573841797	-4.53017966517056	5.89335480641748e-06	2.01148561993194e-05	US	ENSMUSG00000087254
ENSMUSG00000087289	2.94133843663511	2.56234915413493	0.555133322733364	4.61573652527009	3.91703637571778e-06	1.36303361263438e-05	US	ENSMUSG00000087289
ENSMUSG00000087362	4.75327716242816	4.07974878103809	0.661742633788251	6.16515934251194	7.04121998418394e-10	3.58196783733683e-09	US	ENSMUSG00000087362
ENSMUSG00000087364	76.7340960805253	2.86953967599667	0.299802673498374	9.57142790793769	1.05439221524955e-21	1.21335575158264e-20	US	ENSMUSG00000087364
ENSMUSG00000087382	6.55129808284944	-4.09593789969378	0.952835059894587	-4.29868512620319	1.71814357741547e-05	5.50937593599003e-05	US	ENSMUSG00000087382
ENSMUSG00000087406	17.1561724904697	-2.64228156149751	0.531219319328031	-4.97399372605626	6.55874324389717e-07	2.50492919346815e-06	US	ENSMUSG00000087406
ENSMUSG00000087413	6.18153263972635	3.43112571525618	0.576644900658645	5.95015357169922	2.67891012178952e-09	1.29300167155039e-08	US	ENSMUSG00000087413
ENSMUSG00000087475	4.45697314887473	-3.3852126835184	0.783280734841666	-4.32183830514189	1.54734571494193e-05	4.99386147017769e-05	US	ENSMUSG00000087475
ENSMUSG00000087575	4.04784997730814	-2.52562932280098	0.530499520495167	-4.76085128303898	1.92778069079102e-06	6.97686861718595e-06	US	ENSMUSG00000087575
[truncated: 582 more rows]
