# Supplementary material for: Comprehensive Molecular and Cellular Characterization of Acute Kidney Injury Progression to Renal Fibrosis
Source: Front Immunol. 2021 Oct 29;12:699192. doi: 10.3389/fimmu.2021.699192 (PMC8586649; doi:10.3389/fimmu.2021.699192)
Supplement: Supplementary file 2 [file DataSheet_1.zip › supplement/differential_IRI_specific_go.csv]

	Cluster	ID	Description	GeneRatio	BgRatio	pvalue	p.adjust	qvalue	geneID	Count
1	module_0_1	GO:0002697	regulation of immune effector process	44/666	420/23210	1.40739722061964e-13	5.98706777651594e-10	5.02218587147429e-10	Itgb2/Loxl3/Apobec3/Lbp/Dhx58/Irf1/Tnfaip3/Vsir/C6/Serping1/Tap2/Mzb1/Tnf/Dnase1l3/Il18rap/Il18r1/Tlr2/Tnfrsf4/Cxcl1/P2rx7/Klrk1/Clec2d/Pglyrp1/Nlrp3/Foxj1/Nfkbiz/H2-Q4/Nfkbid/Tap1/Ddx60/Susd4/Fgl2/Foxf1/Il20rb/Tlr9/Pik3r6/Fes/Slamf8/Unc13d/Fcgr3/H2-K1/H2-T23/H2-D1/Pglyrp2	44
2	module_0_1	GO:0045088	regulation of innate immune response	34/666	289/23210	3.52181782007641e-12	7.49090650330253e-09	6.28366442634686e-09	Ptprs/Lbp/Dhx58/Irf1/Tnfaip3/Serping1/Tap2/Tnf/Irf7/Il18rap/Tlr2/Klrk1/Clec2d/Trim30a/Tap1/Ddx60/Socs1/Susd4/Rftn1/S100a14/Ikbke/Nfkbil1/Trafd1/Ifi209/Tlr9/Pik3r6/Slamf8/Ifi205/Tnip2/H2-T23/Ifi204/Wdfy1/Nlrc5/Gbp5	34
3	module_0_1	GO:0009615	response to virus	32/666	270/23210	1.25848964996374e-11	1.78453832364859e-08	1.49694032048319e-08	Apobec3/Dhx58/Irf1/Ddit4/Mx2/Tnf/Irf7/Oasl2/Oas1b/Irf5/Kcnj8/Trim30a/Oas3/Oas2/Nlrp3/Rtp4/Tagap/Cxcl10/Slfn8/Isg15/Ddx60/Fgl2/Stat2/Apobec1/Ikbke/Tlr9/Bst2/Oas1a/Mapk11/Ddx17/Unc13d/Ifit3	32
4	module_0_1	GO:0051607	defense response to virus	29/666	227/23210	1.84131459018216e-11	1.95823806665873e-08	1.64264643703093e-08	Apobec3/Dhx58/Irf1/Ddit4/Mx2/Irf7/Oasl2/Oas1b/Irf5/Kcnj8/Trim30a/Oas3/Oas2/Nlrp3/Rtp4/Tagap/Cxcl10/Slfn8/Isg15/Ddx60/Fgl2/Stat2/Apobec1/Tlr9/Bst2/Oas1a/Ddx17/Unc13d/Ifit3	29
5	module_0_1	GO:0035456	response to interferon-beta	15/666	56/23210	3.44190411599618e-11	2.92837202188955e-08	2.45643262173201e-08	Irf1/Gbp3/Gbp2/Ifi206/Xaf1/Ikbke/Ifi209/Bst2/Iigp1/Ifi205/Gm5431/Ifi204/Ifi207/Ifit3/Gbp6	15
6	module_0_1	GO:0002683	negative regulation of immune system process	42/666	473/23210	1.08467832812484e-10	7.69036934640509e-08	6.45098163568982e-08	Loxl3/Ptprs/Dhx58/Irf1/Tnfaip3/Vsir/Runx1/Serping1/Tap2/Tnf/Lpxn/Inpp5d/Hc/Fbn1/Mdk/Tnfrsf4/Clec2d/Pglyrp1/Trim30a/Fgl1/Foxj1/Ccl12/Phpt1/Nfkbid/Tap1/Socs1/Susd4/Lrrc17/Fgl2/Milr1/Nbl1/Nfkbil1/Trafd1/Foxf1/Il20rb/Tlr9/Slamf8/Sox11/H2-T23/Nlrc5/Slfn1/Pglyrp2	42
7	module_0_1	GO:0000819	sister chromatid segregation	24/666	180/23210	4.19685129827946e-10	2.55048648898298e-07	2.13944750393494e-07	Axin2/Spag5/Rec8/Cdc20/Fbxo5/Sycp3/Aurkb/Top2a/Esco2/Racgap1/Ndc80/Bub1/Kif23/Kif4/Stag3/Tacc3/Ttk/Bub1b/Ccnb1/Kif14/Tubg2/Kif18b/Espl1/Psrc1	24
8	module_0_1	GO:0002460	adaptive immune response based on somatic recombination of immune receptors built from immunoglobulin superfamily domains	39/666	441/23210	5.73499909969628e-10	3.0495857712635e-07	2.55811144052242e-07	Loxl3/Icosl/Tcirg1/Relb/Irf1/Tnfaip3/Vsir/Gadd45g/Serping1/Tap2/C2/Tnf/Irf7/Il18rap/Il18r1/Slc11a1/Inpp5d/C4bp/Hc/P2rx7/Tnfsf13b/Nlrp3/Crlf2/Foxj1/Nfkbiz/H2-Q4/Nfkbid/Susd4/Rftn1/Fgl2/Il20rb/C1ra/Unc13d/Cfi/Fcgr3/H2-K1/H2-T23/H2-D1/Rnf8	39
9	module_0_1	GO:0050777	negative regulation of immune response	22/666	158/23210	9.74784516207604e-10	4.60748147994128e-07	3.86493509934945e-07	Loxl3/Dhx58/Irf1/Tnfaip3/Vsir/Serping1/Tap2/Tnf/Inpp5d/Clec2d/Pglyrp1/Foxj1/Tap1/Susd4/Fgl2/Trafd1/Foxf1/Il20rb/Slamf8/H2-T23/Nlrc5/Pglyrp2	22
10	module_0_1	GO:0002699	positive regulation of immune effector process	28/666	259/23210	2.00982255596162e-09	8.54978515306073e-07	7.17189312074725e-07	Itgb2/Lbp/Dhx58/Irf1/C6/Tap2/Mzb1/Tnf/Il18rap/Il18r1/Tlr2/Tnfrsf4/Cxcl1/P2rx7/Klrk1/Nlrp3/Nfkbiz/H2-Q4/Nfkbid/Ddx60/Foxf1/Tlr9/Fes/Unc13d/Fcgr3/H2-K1/H2-T23/H2-D1	28
11	module_0_1	GO:0007059	chromosome segregation	31/666	317/23210	3.20631018477886e-09	1.23996759327721e-06	1.04013316042109e-06	Axin2/Spag5/Rec8/Cdc20/Fbxo5/Sycp3/Aurkb/Top2a/Esco2/Racgap1/Ndc80/Cenpf/Bub1/Fam83d/Gem/Ercc2/Mki67/Kif23/Kif4/Stag3/Tacc3/Ttk/Bub1b/Ccnb1/Kif14/Tubg2/Cdca2/Kif18b/Rgs14/Espl1/Psrc1	31
12	module_0_1	GO:0002703	regulation of leukocyte mediated immunity	27/666	250/23210	3.98856743715146e-09	1.41394715647019e-06	1.18607400104767e-06	Itgb2/Vsir/Tap2/Tnf/Dnase1l3/Il18rap/Il18r1/Tlr2/Cxcl1/P2rx7/Klrk1/Clec2d/Nlrp3/Foxj1/H2-Q4/Tap1/Susd4/Foxf1/Il20rb/Tlr9/Pik3r6/Fes/Unc13d/Fcgr3/H2-K1/H2-T23/H2-D1	27
13	module_0_1	GO:0035458	cellular response to interferon-beta	12/666	46/23210	4.4985022341421e-09	1.47204834646465e-06	1.23481154443253e-06	Irf1/Gbp3/Gbp2/Ifi206/Ifi209/Iigp1/Ifi205/Gm5431/Ifi204/Ifi207/Ifit3/Gbp6	12
14	module_0_1	GO:0098813	nuclear chromosome segregation	27/666	258/23210	7.88795549417331e-09	2.3968116194438e-06	2.0105390319735e-06	Axin2/Spag5/Rec8/Cdc20/Fbxo5/Sycp3/Aurkb/Top2a/Esco2/Racgap1/Ndc80/Cenpf/Bub1/Fam83d/Gem/Kif23/Kif4/Stag3/Tacc3/Ttk/Bub1b/Ccnb1/Kif14/Tubg2/Kif18b/Espl1/Psrc1	27
15	module_0_1	GO:0002698	negative regulation of immune effector process	19/666	134/23210	9.95849052457917e-09	2.82422791277065e-06	2.36907248268936e-06	Loxl3/Dhx58/Irf1/Tnfaip3/Vsir/Serping1/Tap2/Tnf/Clec2d/Pglyrp1/Foxj1/Tap1/Susd4/Fgl2/Foxf1/Il20rb/Slamf8/H2-T23/Pglyrp2	19
16	module_0_1	GO:0045089	positive regulation of innate immune response	25/666	232/23210	1.56964106029174e-08	4.17328316905066e-06	3.5007126278875e-06	Ptprs/Lbp/Dhx58/Irf1/Tnfaip3/Tnf/Irf7/Il18rap/Tlr2/Klrk1/Trim30a/Ddx60/Rftn1/S100a14/Ikbke/Nfkbil1/Ifi209/Tlr9/Ifi205/Tnip2/H2-T23/Ifi204/Wdfy1/Nlrc5/Gbp5	25
17	module_0_1	GO:0002449	lymphocyte mediated immunity	35/666	425/23210	2.72450551912837e-08	6.53835160417449e-06	5.48462423926744e-06	Icosl/Tcirg1/Vsir/Serping1/Tap2/C2/Tnf/Irf7/Il18rap/Il18r1/Slc11a1/Inpp5d/C4bp/Hc/P2rx7/Klrk1/Clec2d/Nlrp3/Crlf2/Foxj1/H2-Q4/Tap1/Susd4/Rftn1/Fgl2/Il20rb/Pik3r6/C1ra/Unc13d/Cfi/Fcgr3/H2-K1/H2-T23/H2-D1/Rnf8	35
18	module_0_1	GO:0002819	regulation of adaptive immune response	23/666	205/23210	2.76658036848004e-08	6.53835160417449e-06	5.48462423926744e-06	Loxl3/Irf1/Tnfaip3/Vsir/Tap2/Tnf/Irf7/Il18r1/Slc11a1/P2rx7/Tnfsf13b/Adcy7/Nlrp3/Foxj1/Nfkbiz/H2-Q4/Nfkbid/Susd4/Il20rb/Fcgr3/H2-K1/H2-T23/H2-D1	23
19	module_0_1	GO:0031349	positive regulation of defense response	32/666	370/23210	3.46234266787552e-08	7.68969349481287e-06	6.45041470502453e-06	Ptprs/Lbp/Dhx58/Irf1/Tnfaip3/Pik3cg/Tnf/Irf7/Il18rap/Mdk/Tlr2/Cxcl1/Klrk1/Trim30a/Ednra/Gpsm3/Nfkbiz/Ddx60/Rftn1/S100a14/Ikbke/Nfkbil1/Ifi209/Tlr9/Ifi205/Fcgr3/Tnip2/H2-T23/Ifi204/Wdfy1/Nlrc5/Gbp5	32
20	module_0_1	GO:0042110	T cell activation	38/666	491/23210	3.61527667833233e-08	7.68969349481287e-06	6.45041470502453e-06	Itgb2/Loxl3/Icosl/Tcirg1/Cd3g/Relb/Irf1/Vsir/Gadd45g/Runx1/Crip3/Cd5/Il18r1/Slc11a1/Mdk/Vcam1/Tnfsf8/Tnfrsf4/P2rx7/Tnfsf13b/Fgl1/Cd3e/Nlrp3/Foxj1/Prr7/Nfkbiz/Nfkbid/Socs1/Runx2/Fgl2/Il20rb/Pik3r6/Ccdc88b/Jaml/H2-T23/Il1rl2/Slfn1/Gimap1	38
21	module_0_1	GO:0030595	leukocyte chemotaxis	23/666	211/23210	4.7488040784774e-08	9.61972026182994e-06	8.06939640402927e-06	Itgb2/Il16/Pgf/Rarres2/Trpm2/Lbp/Ccl6/Hc/Mdk/Cxcl1/Ednra/Ccl17/Gpsm3/Cxcl10/Ccl12/Ccl7/Nbl1/S100a14/Jaml/Cxcr3/Slamf8/Fcgr3/Cxcl11	23
22	module_0_1	GO:0002218	activation of innate immune response	20/666	164/23210	5.53031855621466e-08	1.06936250627896e-05	8.97022961988885e-06	Ptprs/Lbp/Dhx58/Irf1/Tnfaip3/Tnf/Irf7/Tlr2/Klrk1/Trim30a/Ddx60/Rftn1/S100a14/Nfkbil1/Ifi209/Tlr9/Ifi205/Tnip2/Ifi204/Wdfy1	20
23	module_0_1	GO:0002822	regulation of adaptive immune response based on somatic recombination of immune receptors built from immunoglobulin superfamily domains	21/666	189/23210	1.30699164321031e-07	2.41736628270289e-05	2.02778108488922e-05	Loxl3/Irf1/Tnfaip3/Vsir/Tap2/Tnf/Il18r1/Slc11a1/P2rx7/Tnfsf13b/Nlrp3/Foxj1/Nfkbiz/H2-Q4/Nfkbid/Susd4/Il20rb/Fcgr3/H2-K1/H2-T23/H2-D1	21
24	module_0_1	GO:0030098	lymphocyte differentiation	32/666	395/23210	1.56465704847949e-07	2.7733546184299e-05	2.32639797997609e-05	Loxl3/Tcirg1/Cd3g/Relb/Irf1/Tnfaip3/Vsir/Gadd45g/Runx1/Il18r1/Inpp5d/Mdk/Tnfsf8/Pglyrp1/Cd3e/Nlrp3/Foxj1/Prr7/Nfkbiz/Nfkbid/Socs1/Dock10/Runx2/Fgl2/Tlr9/Pik3r6/Slamf8/Nfam1/Adgrg3/Il1rl2/Pglyrp2/Gimap1	32
25	module_0_1	GO:0070588	calcium ion transmembrane transport	26/666	280/23210	1.67410031041571e-07	2.84864908820338e-05	2.3895579167618e-05	Rem1/Bbc3/Hap1/Casq1/Trpm2/Jsrp1/Pik3cg/Cacna1g/Cacnb1/Cacna1h/Gem/Hpca/P2rx7/Trpv6/Clec4b1/Ednra/Catsper2/Cxcl10/P2ry12/Stac3/Aplnr/Tlr9/Marcksl1/P2ry6/Cxcr3/Xntrpc	26
26	module_0_1	GO:0050900	leukocyte migration	29/666	340/23210	2.03672862176923e-07	3.33240136807935e-05	2.79534818939178e-05	Itgb2/Il16/Pgf/Rarres2/Trpm2/Lbp/Ccl6/Tnf/Hc/Mdk/Vcam1/Tlr2/Cxcl1/Ednra/Ccl17/Foxj1/Gpsm3/Cxcl10/Ccl12/Ccl7/P2ry12/Nbl1/S100a14/Jaml/Cxcr3/Slamf8/Prtn3/Fcgr3/Cxcl11	29
27	module_0_1	GO:0000070	mitotic sister chromatid segregation	18/666	146/23210	2.15306803844476e-07	3.39227830946075e-05	2.84557530227203e-05	Spag5/Cdc20/Fbxo5/Aurkb/Racgap1/Ndc80/Bub1/Kif23/Kif4/Tacc3/Ttk/Bub1b/Ccnb1/Kif14/Tubg2/Kif18b/Espl1/Psrc1	18
28	module_0_1	GO:0006816	calcium ion transport	33/666	423/23210	2.39842786380511e-07	3.6438971902239e-05	3.05664302943583e-05	Rem1/Il16/Bbc3/Hap1/Casq1/Trpm2/Jsrp1/Pik3cg/Cacna1g/Cacnb1/Cacna1h/Gem/Hpca/P2rx7/Trpv6/Clec4b1/Ednra/Catsper2/Cxcl10/Ccl12/P2ry12/Orai2/Stac3/Aplnr/Tlr9/Marcksl1/Cracr2b/P2ry6/Cxcr3/Cysltr1/Kcnn4/Xntrpc/Gramd2	33
29	module_0_1	GO:0002366	leukocyte activation involved in immune response	25/666	269/23210	2.83931377878976e-07	4.16497959136953e-05	3.4937472631932e-05	Itgb2/Loxl3/Icosl/Relb/Lbp/Irf1/Tnfaip3/Gadd45g/Dnase1l3/Il18r1/Slc11a1/Mdk/Pglyrp1/Nlrp3/Nfkbiz/Nfkbid/Dock10/Fgl2/Milr1/Lat2/Foxf1/Fes/Unc13d/Pglyrp2/Rnf8	25
30	module_0_1	GO:0070838	divalent metal ion transport	35/666	472/23210	3.49287264366175e-07	4.95289340871236e-05	4.15468009193451e-05	Rem1/Il16/Bbc3/Hap1/Casq1/Trpm2/Jsrp1/Pik3cg/Cacna1g/Cacnb1/Cacna1h/Slc11a1/Gem/Hpca/P2rx7/Trpv6/Clec4b1/Ednra/Catsper2/Cxcl10/Ccl12/P2ry12/Orai2/Stac3/Aplnr/Tlr9/Marcksl1/Cracr2b/P2ry6/Cxcr3/Cysltr1/Kcnn4/Slc39a4/Xntrpc/Gramd2	35
31	module_0_1	GO:0002263	cell activation involved in immune response	25/666	273/23210	3.75284707387587e-07	5.14987466202192e-05	4.31991564700822e-05	Itgb2/Loxl3/Icosl/Relb/Lbp/Irf1/Tnfaip3/Gadd45g/Dnase1l3/Il18r1/Slc11a1/Mdk/Pglyrp1/Nlrp3/Nfkbiz/Nfkbid/Dock10/Fgl2/Milr1/Lat2/Foxf1/Fes/Unc13d/Pglyrp2/Rnf8	25
32	module_0_1	GO:0072511	divalent inorganic cation transport	35/666	475/23210	4.05508514865672e-07	5.39072881949552e-05	4.52195350458759e-05	Rem1/Il16/Bbc3/Hap1/Casq1/Trpm2/Jsrp1/Pik3cg/Cacna1g/Cacnb1/Cacna1h/Slc11a1/Gem/Hpca/P2rx7/Trpv6/Clec4b1/Ednra/Catsper2/Cxcl10/Ccl12/P2ry12/Orai2/Stac3/Aplnr/Tlr9/Marcksl1/Cracr2b/P2ry6/Cxcr3/Cysltr1/Kcnn4/Slc39a4/Xntrpc/Gramd2	35
33	module_0_1	GO:0050866	negative regulation of cell activation	21/666	203/23210	4.37548938809873e-07	5.64040359302182e-05	4.73139043880533e-05	Loxl3/Irf1/Tnfaip3/Vsir/Cygb/Runx1/Serpine2/Inpp5d/Mdk/Pglyrp1/Fgl1/Foxj1/Nfkbid/Socs1/Fgl2/Milr1/Foxf1/Il20rb/Sox11/Slfn1/Pglyrp2	21
34	module_0_1	GO:0002758	innate immune response-activating signal transduction	17/666	139/23210	5.23173010641192e-07	6.54581760961068e-05	5.49088701570787e-05	Ptprs/Lbp/Dhx58/Irf1/Tnfaip3/Tnf/Irf7/Tlr2/Klrk1/Trim30a/Ddx60/Rftn1/S100a14/Nfkbil1/Tlr9/Tnip2/Wdfy1	17
35	module_0_1	GO:0060326	cell chemotaxis	26/666	299/23210	5.98908353288648e-07	7.14997986289964e-05	5.99768186851503e-05	Itgb2/Il16/Pgf/Rarres2/Trpm2/Lbp/Ccl6/Lox/Hc/Mdk/Vcam1/Cxcl1/Ednra/Ccl17/Gpsm3/Cxcl10/Ccl12/Ccl7/Nbl1/S100a14/Jaml/Cxcr3/Slamf8/Fcgr3/Cxcl11/Bin2	26
36	module_0_1	GO:0097529	myeloid leukocyte migration	21/666	207/23210	6.05075869920985e-07	7.14997986289964e-05	5.99768186851503e-05	Itgb2/Pgf/Rarres2/Lbp/Ccl6/Hc/Mdk/Cxcl1/Ednra/Ccl17/Cxcl10/Ccl12/Ccl7/P2ry12/Nbl1/S100a14/Jaml/Slamf8/Prtn3/Fcgr3/Cxcl11	21
37	module_0_1	GO:1903037	regulation of leukocyte cell-cell adhesion	25/666	287/23210	9.52325917921777e-07	0.000106859192803666	8.96376570916361e-05	Itgb2/Loxl3/Icosl/Irf1/Vsir/Runx1/Tnf/Cd5/Mdk/Vcam1/Tnfsf13b/Fgl1/Cd3e/Nlrp3/Foxj1/Nfkbiz/Nfkbid/Socs1/Fgl2/Il20rb/Pik3r6/Ccdc88b/H2-T23/Il1rl2/Slfn1	25
38	module_0_1	GO:0045824	negative regulation of innate immune response	11/666	60/23210	9.5454850177229e-07	0.000106859192803666	8.96376570916361e-05	Dhx58/Tnfaip3/Serping1/Tap2/Clec2d/Tap1/Susd4/Trafd1/Slamf8/H2-T23/Nlrc5	11
39	module_0_1	GO:0097530	granulocyte migration	17/666	146/23210	1.05362124644948e-06	0.000114925763651181	9.64042112135959e-05	Itgb2/Rarres2/Lbp/Ccl6/Mdk/Cxcl1/Ednra/Ccl17/Cxcl10/Ccl12/Ccl7/S100a14/Jaml/Slamf8/Prtn3/Fcgr3/Cxcl11	17
40	module_0_1	GO:1902106	negative regulation of leukocyte differentiation	14/666	102/23210	1.29854379233141e-06	0.000135649732982269	0.000113788284663324	Loxl3/Irf1/Runx1/Inpp5d/Fbn1/Mdk/Clec2d/Pglyrp1/Foxj1/Nfkbid/Socs1/Lrrc17/Fgl2/Pglyrp2	14
41	module_0_1	GO:0002695	negative regulation of leukocyte activation	19/666	182/23210	1.33927804072762e-06	0.000135649732982269	0.000113788284663324	Loxl3/Irf1/Tnfaip3/Vsir/Runx1/Inpp5d/Mdk/Pglyrp1/Fgl1/Foxj1/Nfkbid/Socs1/Fgl2/Milr1/Foxf1/Il20rb/Sox11/Slfn1/Pglyrp2	19
42	module_0_1	GO:0045619	regulation of lymphocyte differentiation	19/666	182/23210	1.33927804072762e-06	0.000135649732982269	0.000113788284663324	Loxl3/Irf1/Vsir/Runx1/Inpp5d/Mdk/Pglyrp1/Nlrp3/Foxj1/Nfkbiz/Nfkbid/Socs1/Fgl2/Tlr9/Pik3r6/Slamf8/Nfam1/Il1rl2/Pglyrp2	19
43	module_0_1	GO:0002224	toll-like receptor signaling pathway	14/666	103/23210	1.46372525830876e-06	0.000144186848624224	0.000120949550104204	Ptprs/Lbp/Irf1/Tnfaip3/Tnf/Irf7/Tlr2/Trim30a/Rftn1/S100a14/Nfkbil1/Tlr9/Tnip2/Wdfy1	14
44	module_0_1	GO:0050727	regulation of inflammatory response	28/666	354/23210	1.49135433461821e-06	0.000144186848624224	0.000120949550104204	Lbp/Ptgis/Tnfaip3/Pik3cg/Pbk/C6/Serping1/Tnf/Dnase1l3/Mdk/Tlr2/Usp18/Pglyrp1/Ednra/Adcy7/Nlrp3/Gpsm3/Nfkbiz/Susd4/Foxf1/Il20rb/Tlr9/Slamf8/Fcgr3/H2-T23/Il1rl2/Pglyrp2/Gbp5	28
45	module_0_1	GO:1990266	neutrophil migration	15/666	119/23210	1.64972654434946e-06	0.000155954149325836	0.000130820420709817	Itgb2/Lbp/Ccl6/Mdk/Cxcl1/Ednra/Ccl17/Cxcl10/Ccl12/Ccl7/Jaml/Slamf8/Prtn3/Fcgr3/Cxcl11	15
46	module_0_1	GO:0051250	negative regulation of lymphocyte activation	17/666	152/23210	1.85378162407053e-06	0.000171434500626001	0.000143805942919888	Loxl3/Irf1/Tnfaip3/Vsir/Runx1/Inpp5d/Mdk/Pglyrp1/Fgl1/Foxj1/Nfkbid/Socs1/Fgl2/Il20rb/Sox11/Slfn1/Pglyrp2	17
47	module_0_1	GO:0002221	pattern recognition receptor signaling pathway	16/666	137/23210	2.09115235256823e-06	0.000189271534209048	0.000158768342109883	Ptprs/Lbp/Dhx58/Irf1/Tnfaip3/Tnf/Irf7/Tlr2/Trim30a/Ddx60/Rftn1/S100a14/Nfkbil1/Tlr9/Tnip2/Wdfy1	16
48	module_0_1	GO:0032609	interferon-gamma production	15/666	122/23210	2.26689114088371e-06	0.000200903227360819	0.000168525459815697	Tcirg1/Vsir/Gadd45g/Runx1/Tnf/Il18rap/Il18r1/Slc11a1/Klrk1/Pglyrp1/Cd3e/Isg15/Il20rb/Tlr9/Pglyrp2	15
49	module_0_1	GO:0071621	granulocyte chemotaxis	15/666	123/23210	2.51442252220548e-06	0.000215605583332236	0.000180858369211957	Itgb2/Rarres2/Lbp/Ccl6/Mdk/Cxcl1/Ednra/Ccl17/Cxcl10/Ccl12/Ccl7/S100a14/Jaml/Fcgr3/Cxcl11	15
50	module_0_1	GO:0015698	inorganic anion transport	16/666	139/23210	2.53515257918487e-06	0.000215605583332236	0.000180858369211957	Slc12a5/Sfrp4/Racgap1/Slc11a1/Clca3a2/Ttyh1/Ano1/Gabre/Ip6k2/Ano8/Slc26a10/P2ry6/Ano9/Ano5/Clca3a1/Slc4a11	16
51	module_0_1	GO:0001819	positive regulation of cytokine production	32/666	449/23210	2.58483421484345e-06	0.000215605583332236	0.000180858369211957	Icosl/Cybb/Lbp/Dhx58/Irf1/Runx1/Tnf/Irf7/Il18r1/Slc11a1/Hc/Mdk/Tlr2/P2rx7/Klrk1/Cd3e/Nlrp3/Crlf2/Gpsm3/Ddx60/Il20rb/Tlr9/Clec9a/Ccdc88b/Mapk11/Ifi205/Nfam1/Fcgr3/H2-T23/Il1rl2/Ifi204/Gbp5	32
52	module_0_1	GO:0030217	T cell differentiation	23/666	269/23210	3.52286244004144e-06	0.000288197246537236	0.000241751086472479	Loxl3/Tcirg1/Cd3g/Relb/Irf1/Vsir/Gadd45g/Runx1/Il18r1/Mdk/Tnfsf8/Cd3e/Nlrp3/Foxj1/Prr7/Nfkbiz/Nfkbid/Socs1/Runx2/Fgl2/Pik3r6/Il1rl2/Gimap1	23
53	module_0_1	GO:0002706	regulation of lymphocyte mediated immunity	19/666	195/23210	3.75675142718275e-06	0.000301532463608216	0.000252937186457786	Vsir/Tap2/Tnf/Il18rap/Il18r1/P2rx7/Klrk1/Clec2d/Nlrp3/Foxj1/H2-Q4/Tap1/Susd4/Il20rb/Pik3r6/Fcgr3/H2-K1/H2-T23/H2-D1	19
54	module_0_1	GO:0045620	negative regulation of lymphocyte differentiation	10/666	56/23210	3.82766444048403e-06	0.000301534898700353	0.000252939229108009	Loxl3/Irf1/Runx1/Mdk/Pglyrp1/Foxj1/Nfkbid/Socs1/Fgl2/Pglyrp2	10
55	module_0_1	GO:0051924	regulation of calcium ion transport	23/666	272/23210	4.24185911546881e-06	0.000325506252147826	0.000273047334961802	Rem1/Il16/Hap1/Casq1/Jsrp1/Pik3cg/Cacna1g/Cacnb1/Gem/Hpca/P2rx7/Clec4b1/Ednra/Cxcl10/Ccl12/P2ry12/Stac3/Aplnr/Tlr9/Cracr2b/P2ry6/Cxcr3/Gramd2	23
56	module_0_1	GO:0032621	interleukin-18 production	5/666	10/23210	4.28499062535926e-06	0.000325506252147826	0.000273047334961802	Tnf/Tlr2/Nlrp3/Tlr9/Gbp5	5
57	module_0_1	GO:1902105	regulation of leukocyte differentiation	24/666	294/23210	4.84264987490429e-06	0.000361414606453383	0.000303168662528634	Loxl3/Irf1/Vsir/Runx1/Tnf/Inpp5d/Fbn1/Mdk/Clec2d/Pglyrp1/Nlrp3/Foxj1/Nfkbiz/Nfkbid/Socs1/Lrrc17/Fgl2/Tlr9/Pik3r6/Fes/Slamf8/Nfam1/Il1rl2/Pglyrp2	24
58	module_0_1	GO:0007018	microtubule-based movement	23/666	275/23210	5.09212694234627e-06	0.000373481172633466	0.000313290568685188	Kif20a/Kifc2/Dnah2/Hap1/Kif1a/Dnah1/Ccdc103/Ccdc39/Uchl1/Ap3m2/Kif23/Kif9/Stk36/Dnah17/Kif4/Kif15/Kif14/Kif21b/Dnali1/Casc1/Lca5l/Kif18b/Bloc1s1	23
59	module_0_1	GO:0140014	mitotic nuclear division	22/666	257/23210	5.60686680261282e-06	0.000404264599632457	0.000339112907419402	Spag5/Cdc20/Fbxo5/Aurkb/Racgap1/Ndc80/Tnf/Bub1/Tpx2/Mki67/Ccsap/Kif23/Kif4/Tacc3/Ttk/Bub1b/Ccnb1/Kif14/Tubg2/Kif18b/Espl1/Psrc1	22
60	module_0_1	GO:0030593	neutrophil chemotaxis	13/666	100/23210	5.72332679533732e-06	0.000405783869789416	0.000340387330459535	Itgb2/Lbp/Ccl6/Mdk/Cxcl1/Ednra/Ccl17/Cxcl10/Ccl12/Ccl7/Jaml/Fcgr3/Cxcl11	13
61	module_0_1	GO:0031348	negative regulation of defense response	20/666	220/23210	6.05680866178144e-06	0.000422387935200299	0.000354315467876429	Dhx58/Ptgis/Tnfaip3/Pbk/Serping1/Tap2/Mdk/Clec2d/Pglyrp1/Adcy7/Nlrp3/Tap1/Susd4/Fgl2/Trafd1/Foxf1/Il20rb/Slamf8/H2-T23/Nlrc5	20
62	module_0_1	GO:0007159	leukocyte cell-cell adhesion	25/666	319/23210	6.33447593876882e-06	0.000434626784572944	0.000364581891891788	Itgb2/Loxl3/Icosl/Irf1/Vsir/Runx1/Tnf/Cd5/Mdk/Vcam1/Tnfsf13b/Fgl1/Cd3e/Nlrp3/Foxj1/Nfkbiz/Nfkbid/Socs1/Fgl2/Il20rb/Pik3r6/Ccdc88b/H2-T23/Il1rl2/Slfn1	25
63	module_0_1	GO:1903039	positive regulation of leukocyte cell-cell adhesion	19/666	203/23210	6.76159249422188e-06	0.000456568483657458	0.000382987444534873	Itgb2/Icosl/Irf1/Vsir/Runx1/Tnf/Cd5/Mdk/Vcam1/Tnfsf13b/Cd3e/Nlrp3/Nfkbiz/Nfkbid/Socs1/Pik3r6/Ccdc88b/H2-T23/Il1rl2	19
64	module_0_1	GO:1903706	regulation of hemopoiesis	29/666	407/23210	7.60956713119862e-06	0.000505798415251858	0.000424283430505976	Loxl3/P4htm/Irf1/Vsir/Runx1/Tnf/Lox/Inpp5d/Fbn1/Mdk/Cxcl1/Clec2d/Pglyrp1/Nlrp3/Foxj1/Nfkbiz/Isg15/Nfkbid/Socs1/Lrrc17/Fgl2/Tlr9/Pik3r6/Ankle1/Fes/Slamf8/Nfam1/Il1rl2/Pglyrp2	29
65	module_0_1	GO:0034121	regulation of toll-like receptor signaling pathway	10/666	63/23210	1.14703015408036e-05	0.000750687119301208	0.000629705623049785	Ptprs/Lbp/Irf1/Tnfaip3/Irf7/Tlr2/Trim30a/Nfkbil1/Tlr9/Wdfy1	10
66	module_0_1	GO:0002285	lymphocyte activation involved in immune response	18/666	193/23210	1.23270709734973e-05	0.000794535756382688	0.000666487569380475	Loxl3/Icosl/Relb/Irf1/Tnfaip3/Gadd45g/Il18r1/Slc11a1/Mdk/Pglyrp1/Nlrp3/Nfkbiz/Nfkbid/Dock10/Fgl2/Unc13d/Pglyrp2/Rnf8	18
67	module_0_1	GO:0002824	positive regulation of adaptive immune response based on somatic recombination of immune receptors built from immunoglobulin superfamily domains	15/666	140/23210	1.25190220776973e-05	0.000794864476395887	0.000666763312543502	Irf1/Tap2/Tnf/Il18r1/Slc11a1/P2rx7/Tnfsf13b/Nlrp3/Nfkbiz/H2-Q4/Nfkbid/Fcgr3/H2-K1/H2-T23/H2-D1	15
68	module_0_1	GO:0032103	positive regulation of response to external stimulus	24/666	312/23210	1.31772700352139e-05	0.000824354510732351	0.000691500703086301	Il16/Pgf/Rarres2/Lbp/Dhx58/Pik3cg/Tnf/Mdk/Tlr2/Cxcl1/Ednra/Gpsm3/Cxcl10/Nfkbiz/P2ry12/Ddx60/Scarf1/S100a14/Tlr9/Ntf3/Cxcr3/Fcgr3/H2-T23/Gbp5	24
69	module_0_1	GO:0050920	regulation of chemotaxis	19/666	213/23210	1.34742772663829e-05	0.000829217091147976	0.00069557962511856	Il16/Pgf/Rarres2/Lbp/Sema4c/Hc/Mdk/Plxna3/Angpt2/Ednra/Gpsm3/Cxcl10/Ccl12/P2ry12/Nbl1/S100a14/Ntf3/Cxcr3/Slamf8	19
70	module_0_1	GO:0001909	leukocyte mediated cytotoxicity	15/666	141/23210	1.36448510532107e-05	0.000829217091147976	0.00069557962511856	Tap2/Dnase1l3/Il18rap/Cxcl1/P2rx7/Klrk1/Clec2d/H2-Q4/Tap1/Pik3r6/Unc13d/Fcgr3/H2-K1/H2-T23/H2-D1	15
71	module_0_1	GO:0001910	regulation of leukocyte mediated cytotoxicity	13/666	109/23210	1.48676600443332e-05	0.000890803180684413	0.000747240438106589	Tap2/Dnase1l3/Il18rap/Cxcl1/P2rx7/Klrk1/Clec2d/H2-Q4/Tap1/Pik3r6/H2-K1/H2-T23/H2-D1	13
72	module_0_1	GO:1903169	regulation of calcium ion transmembrane transport	16/666	160/23210	1.56053698746887e-05	0.000922017270096191	0.000773424033263081	Rem1/Hap1/Casq1/Jsrp1/Pik3cg/Cacnb1/Gem/Hpca/Clec4b1/Ednra/Cxcl10/Stac3/Aplnr/Tlr9/P2ry6/Cxcr3	16
73	module_0_1	GO:0051281	positive regulation of release of sequestered calcium ion into cytosol	8/666	41/23210	1.82252733247198e-05	0.00106205907840217	0.000890896561943767	Hap1/Casq1/Clec4b1/Ednra/Cxcl10/Aplnr/P2ry6/Cxcr3	8
74	module_0_1	GO:0019221	cytokine-mediated signaling pathway	25/666	341/23210	1.98329844911112e-05	0.00113887775180434	0.000955335060158044	Irf1/Ccl6/Tnf/Irf7/Il18rap/Il18r1/Cxcl1/Irf5/Ccl17/Oas2/Crlf2/Cxcl10/Ccl12/Ccl7/Socs1/Stat2/Ikbke/Il20rb/Iigp1/Tnip2/Cxcl11/Dok1/Csf2rb/Csf2rb2/Nlrc5	25
75	module_0_1	GO:0002673	regulation of acute inflammatory response	10/666	67/23210	2.00789448484545e-05	0.00113887775180434	0.000955335060158044	Pik3cg/C6/Serping1/Tnf/Dnase1l3/Nlrp3/Susd4/Il20rb/Fcgr3/H2-T23	10
76	module_0_1	GO:0050830	defense response to Gram-positive bacterium	14/666	129/23210	2.09392029047051e-05	0.0011720443310081	0.000983156479874657	Rarres2/Lbp/Tnf/Tlr2/Gbp3/Gbp2/Tnfsf8/P2rx7/Klrk1/Pglyrp1/Nlrp3/H2-T23/Pglyrp2/Gbp6	14
77	module_0_1	GO:0002821	positive regulation of adaptive immune response	15/666	147/23210	2.24869087077904e-05	0.00124232869666156	0.00104211374599329	Irf1/Tap2/Tnf/Il18r1/Slc11a1/P2rx7/Tnfsf13b/Nlrp3/Nfkbiz/H2-Q4/Nfkbid/Fcgr3/H2-K1/H2-T23/H2-D1	15
78	module_0_1	GO:0007051	spindle organization	16/666	165/23210	2.29225029318675e-05	0.00125015804451493	0.00104868130821904	Spag5/Cdc20/Fbxo5/Aurkb/Racgap1/Ndc80/Tpx2/Ccsap/Kif23/Kif4/Tacc3/Ccnb1/Tubg2/Rgs14/Espl1/Psrc1	16
79	module_0_1	GO:0048285	organelle fission	30/666	456/23210	2.47082330427744e-05	0.00130929240132139	0.00109828551220635	Spag5/Rec8/Cdc20/Fbxo5/Dcn/Sycp3/Aurkb/Top2a/Racgap1/Mx2/Ndc80/Tnf/Bub1/Tpx2/Mki67/Ccsap/Kif23/Kif4/Stag3/Tacc3/Inf2/Ttk/Stat2/Bub1b/Ccnb1/Kif14/Tubg2/Kif18b/Espl1/Psrc1	30
80	module_0_1	GO:0071674	mononuclear cell migration	11/666	83/23210	2.47508493637785e-05	0.00130929240132139	0.00109828551220635	Rarres2/Ccl6/Mdk/Ccl17/Cxcl10/Ccl12/Ccl7/Nbl1/S100a14/Jaml/Slamf8	11
81	module_0_1	GO:0031341	regulation of cell killing	14/666	131/23210	2.49301091930025e-05	0.00130929240132139	0.00109828551220635	Tap2/Dnase1l3/Il18rap/Cxcl1/P2rx7/Klrk1/Clec2d/Pglyrp1/H2-Q4/Tap1/Pik3r6/H2-K1/H2-T23/H2-D1	14
82	module_0_1	GO:0050863	regulation of T cell activation	23/666	304/23210	2.579657134243e-05	0.00133827578647192	0.00112259790565902	Loxl3/Icosl/Irf1/Vsir/Runx1/Cd5/Mdk/Vcam1/Tnfsf13b/Fgl1/Cd3e/Nlrp3/Foxj1/Nfkbiz/Nfkbid/Socs1/Fgl2/Il20rb/Pik3r6/Ccdc88b/H2-T23/Il1rl2/Slfn1	23
83	module_0_1	GO:0002704	negative regulation of leukocyte mediated immunity	9/666	56/23210	2.83622102294013e-05	0.00145364870260088	0.00121937720580432	Vsir/Tap2/Clec2d/Foxj1/Tap1/Susd4/Foxf1/Il20rb/H2-T23	9
84	module_0_1	GO:0001578	microtubule bundle formation	12/666	100/23210	2.95955714810698e-05	0.00146937585842448	0.00123256975727092	Kif20a/Neurl1a/Tppp3/Dnah1/Ccdc103/Nckap5l/Ccdc39/Prc1/Dnali1/Fes/Psrc1/Cfap44	12
85	module_0_1	GO:0035710	CD4-positive, alpha-beta T cell activation	12/666	100/23210	2.95955714810698e-05	0.00146937585842448	0.00123256975727092	Loxl3/Tcirg1/Relb/Irf1/Vsir/Gadd45g/Runx1/Il18r1/Nlrp3/Nfkbiz/Nfkbid/Socs1	12
86	module_0_1	GO:0050870	positive regulation of T cell activation	17/666	187/23210	2.97052947401281e-05	0.00146937585842448	0.00123256975727092	Icosl/Irf1/Vsir/Runx1/Cd5/Mdk/Vcam1/Tnfsf13b/Cd3e/Nlrp3/Nfkbiz/Nfkbid/Socs1/Pik3r6/Ccdc88b/H2-T23/Il1rl2	17
87	module_0_1	GO:0022407	regulation of cell-cell adhesion	27/666	395/23210	3.23049470686892e-05	0.0015796005152897	0.00132503049682827	Itgb2/Loxl3/Icosl/Irf1/Tnfaip3/Vsir/Runx1/Tnf/Cd5/Serpine2/Mdk/Vcam1/Tnfsf13b/Fgl1/Cd3e/Nlrp3/Foxj1/Nfkbiz/Nfkbid/Socs1/Fgl2/Il20rb/Pik3r6/Ccdc88b/H2-T23/Il1rl2/Slfn1	27
88	module_0_1	GO:0010959	regulation of metal ion transport	28/666	421/23210	3.77592068965748e-05	0.00182531438793215	0.00153114487295919	Rem1/Il16/Hap1/Casq1/Jsrp1/Pik3cg/Cacna1g/Cacnb1/Serpine2/Gem/Hpca/Cxcl1/P2rx7/Clec4b1/Dmpk/Ednra/Stoml1/Trf/Cxcl10/Ccl12/P2ry12/Stac3/Aplnr/Tlr9/Cracr2b/P2ry6/Cxcr3/Gramd2	28
89	module_0_1	GO:0002456	T cell mediated immunity	14/666	137/23210	4.11912781342984e-05	0.00194697441314784	0.00163319804532481	Vsir/Tap2/Il18rap/Il18r1/Slc11a1/P2rx7/Nlrp3/Crlf2/H2-Q4/Rftn1/Il20rb/H2-K1/H2-T23/H2-D1	14
90	module_0_1	GO:0034341	response to interferon-gamma	14/666	137/23210	4.11912781342984e-05	0.00194697441314784	0.00163319804532481	Irf1/Ccl6/Slc11a1/Tlr2/Gbp3/Gbp2/Ccl17/Ccl12/Ccl7/Socs1/Bst2/Nlrc5/Gbp6/Gbp5	14
91	module_0_1	GO:0010524	positive regulation of calcium ion transport into cytosol	9/666	59/23210	4.35777084951497e-05	0.00198623442679692	0.00166613087542166	Hap1/Casq1/P2rx7/Clec4b1/Ednra/Cxcl10/Aplnr/P2ry6/Cxcr3	9
92	module_0_1	GO:0032102	negative regulation of response to external stimulus	24/666	336/23210	4.38644068037188e-05	0.00198623442679692	0.00166613087542166	Ptprs/Tmprss6/Dhx58/Ptgis/Tnfaip3/Pbk/Npff/Serping1/Sema4c/Serpine2/Hc/Mdk/Pglyrp1/Plxna3/Angpt2/Adcy7/Nlrp3/Ccl12/Fgl2/Nbl1/Nfkbil1/Foxf1/Il20rb/Slamf8	24
93	module_0_1	GO:0002707	negative regulation of lymphocyte mediated immunity	8/666	46/23210	4.38679057755523e-05	0.00198623442679692	0.00166613087542166	Vsir/Tap2/Clec2d/Foxj1/Tap1/Susd4/Il20rb/H2-T23	8
94	module_0_1	GO:0051983	regulation of chromosome segregation	12/666	104/23210	4.38895242404584e-05	0.00198623442679692	0.00166613087542166	Axin2/Spag5/Fbxo5/Aurkb/Racgap1/Ndc80/Bub1/Mki67/Tacc3/Ttk/Bub1b/Ccnb1	12
95	module_0_1	GO:0043062	extracellular structure organization	23/666	315/23210	4.4893951843751e-05	0.00199946304967031	0.00167722756003819	Loxl3/Abca1/Col14a1/Abcg1/Col11a2/Tnf/Lox/Col17a1/Kazald1/Col9a3/Mmp23/Ercc2/Kif9/Rxfp1/Scara3/Lcat/Abi3bp/Adamtsl2/Adamts2/Olfml2b/Col16a1/Foxf1/Spock2	23
96	module_0_1	GO:0060700	regulation of ribonuclease activity	5/666	15/23210	4.53090028235463e-05	0.00199946304967031	0.00167722756003819	Oasl2/Oas1b/Oas3/Oas2/Oas1a	5
97	module_0_1	GO:0042089	cytokine biosynthetic process	13/666	121/23210	4.55918937042829e-05	0.00199946304967031	0.00167722756003819	Icosl/Cybb/Lbp/Irf1/Gadd45g/Tnf/Irf7/Inpp5d/Tlr2/Cd3e/Foxj1/Tlr9/Fcgr3	13
98	module_0_1	GO:0007052	mitotic spindle organization	12/666	105/23210	4.82806788188131e-05	0.00209218583187927	0.00175500704478033	Cdc20/Aurkb/Racgap1/Ndc80/Tpx2/Ccsap/Kif23/Kif4/Tacc3/Ccnb1/Tubg2/Psrc1	12
99	module_0_1	GO:0046631	alpha-beta T cell activation	15/666	157/23210	4.86897972158082e-05	0.00209218583187927	0.00175500704478033	Loxl3/Tcirg1/Relb/Irf1/Vsir/Gadd45g/Runx1/Il18r1/Tnfsf8/Cd3e/Nlrp3/Nfkbiz/Nfkbid/Socs1/H2-T23	15
100	module_0_1	GO:0002526	acute inflammatory response	13/666	122/23210	4.97136878002463e-05	0.00211482027902248	0.00177399370150353	Lbp/Pik3cg/C6/Serping1/Tnf/Dnase1l3/Cxcl1/Nlrp3/Susd4/Il20rb/Fcgr3/H2-T23/Serpina1b	13
101	module_0_1	GO:0045581	negative regulation of T cell differentiation	8/666	47/23210	5.1549555697075e-05	0.00217120603896393	0.00182129227527967	Loxl3/Irf1/Runx1/Mdk/Foxj1/Nfkbid/Socs1/Fgl2	8
102	module_0_1	GO:0002274	myeloid leukocyte activation	18/666	215/23210	5.23090459802581e-05	0.00218159491764724	0.00183000687175516	Itgb2/Relb/Lbp/Tnf/Dnase1l3/Il18rap/Slc11a1/Tlr2/Klrk1/Crlf2/Milr1/Lat2/Foxf1/Tlr9/Fes/Unc13d/Fcgr3/Tnip2	18
103	module_0_1	GO:0001906	cell killing	16/666	179/23210	6.19391278787476e-05	0.00255814611646789	0.00214587269809867	Tap2/Dnase1l3/Il18rap/Cxcl1/P2rx7/Klrk1/Clec2d/Pglyrp1/H2-Q4/Tap1/Pik3r6/Unc13d/Fcgr3/H2-K1/H2-T23/H2-D1	16
104	module_0_1	GO:0045785	positive regulation of cell adhesion	27/666	411/23210	6.37125215471562e-05	0.00258155650142313	0.00216551024171044	Itgb2/Icosl/Chrd/Irf1/Vsir/Runx1/Tnf/Cd5/Mdk/Vcam1/Tnfsf13b/Cd3e/Nlrp3/Emid1/Abi3bp/Nfkbiz/P2ry12/Nfkbid/Socs1/Col16a1/Foxf1/Pik3r6/Ccdc88b/Unc13d/Spock2/H2-T23/Il1rl2	27
105	module_0_1	GO:0042107	cytokine metabolic process	13/666	125/23210	6.40848405895535e-05	0.00258155650142313	0.00216551024171044	Icosl/Cybb/Lbp/Irf1/Gadd45g/Tnf/Irf7/Inpp5d/Tlr2/Cd3e/Foxj1/Tlr9/Fcgr3	13
106	module_0_1	GO:0001818	negative regulation of cytokine production	20/666	259/23210	6.43265136696878e-05	0.00258155650142313	0.00216551024171044	Relb/Ptprs/Lbp/Dhx58/Tnfaip3/Vsir/Tnf/Slc11a1/Inpp5d/Tlr2/Tnfrsf4/Pglyrp1/Trim30a/Adcy7/Nlrp3/Foxj1/Nfkbil1/Il20rb/Tlr9/Pglyrp2	20
107	module_0_1	GO:0032649	regulation of interferon-gamma production	12/666	109/23210	6.98657783862885e-05	0.00277765440425487	0.00233000480796378	Vsir/Runx1/Tnf/Il18r1/Slc11a1/Klrk1/Pglyrp1/Cd3e/Isg15/Il20rb/Tlr9/Pglyrp2	12
108	module_0_1	GO:0022409	positive regulation of cell-cell adhesion	19/666	242/23210	7.80308511499021e-05	0.00307354852584892	0.00257821233331548	Itgb2/Icosl/Irf1/Vsir/Runx1/Tnf/Cd5/Mdk/Vcam1/Tnfsf13b/Cd3e/Nlrp3/Nfkbiz/Nfkbid/Socs1/Pik3r6/Ccdc88b/H2-T23/Il1rl2	19
109	module_0_1	GO:0002688	regulation of leukocyte chemotaxis	12/666	111/23210	8.34746321344371e-05	0.00325780812018253	0.00273277646485506	Pgf/Rarres2/Lbp/Hc/Mdk/Ednra/Gpsm3/Cxcl10/Ccl12/Nbl1/S100a14/Slamf8	12
110	module_0_1	GO:0051304	chromosome separation	11/666	95/23210	8.77849474868938e-05	0.00339488333281133	0.00284776049742172	Fbxo5/Sycp3/Aurkb/Top2a/Ndc80/Bub1/Tacc3/Ttk/Bub1b/Ccnb1/Espl1	11
111	module_0_1	GO:2001185	regulation of CD8-positive, alpha-beta T cell activation	5/666	17/23210	8.90147822785888e-05	0.00341143138570375	0.00286164164935435	Irf1/Vsir/Runx1/Socs1/H2-T23	5
112	module_0_1	GO:0036037	CD8-positive, alpha-beta T cell activation	6/666	27/23210	9.65172839743824e-05	0.00366593326809842	0.00307512775068756	Irf1/Vsir/Runx1/Tnfsf8/Socs1/H2-T23	6
113	module_0_1	GO:0002237	response to molecule of bacterial origin	25/666	377/23210	0.000101550415071759	0.00382296872314391	0.00320685521279238	Abca1/Lbp/Tnfaip3/Tap2/Tnf/Slc11a1/Ncf2/Tlr2/Gbp2/Cxcl1/P2rx7/Irf5/Klrk1/Kcnj8/Ednra/Nlrp3/Ogt/Cxcl10/Ccl12/Nfkbil1/Tlr9/Junb/Tnip2/Cxcl11/Gbp6	25
114	module_0_1	GO:0043367	CD4-positive, alpha-beta T cell differentiation	10/666	81/23210	0.000106141401164593	0.00396075018029979	0.00332243167080303	Loxl3/Relb/Irf1/Gadd45g/Runx1/Il18r1/Nlrp3/Nfkbiz/Nfkbid/Socs1	10
115	module_0_1	GO:1903532	positive regulation of secretion by cell	29/666	472/23210	0.000112589375332444	0.00416482784925405	0.00349361997599071	Itgb2/Trpm2/Cacna1g/Runx1/Abcg1/Cacna1h/Tnf/Gabbr1/Nmb/Hc/Mdk/Tlr2/Tnfrsf4/P2rx7/Tfr2/Stx1b/Ano1/Nlrp3/Crlf2/Unc13a/Phpt1/Sct/Clec9a/Nlgn2/Mapk11/Kcnn4/Unc13d/Sox11/H2-T23	29
116	module_0_1	GO:0051209	release of sequestered calcium ion into cytosol	12/666	115/23210	0.000117650044142377	0.00425096395667225	0.00356587430112066	Bbc3/Hap1/Casq1/Trpm2/Jsrp1/P2rx7/Clec4b1/Ednra/Cxcl10/Aplnr/P2ry6/Cxcr3	12
117	module_0_1	GO:0071346	cellular response to interferon-gamma	12/666	115/23210	0.000117650044142377	0.00425096395667225	0.00356587430112066	Irf1/Ccl6/Tlr2/Gbp3/Gbp2/Ccl17/Ccl12/Ccl7/Socs1/Nlrc5/Gbp6/Gbp5	12
118	module_0_1	GO:0030198	extracellular matrix organization	20/666	271/23210	0.000119692108151231	0.00425096395667225	0.00356587430112066	Loxl3/Col14a1/Col11a2/Tnf/Lox/Col17a1/Kazald1/Col9a3/Mmp23/Ercc2/Kif9/Rxfp1/Scara3/Abi3bp/Adamtsl2/Adamts2/Olfml2b/Col16a1/Foxf1/Spock2	20
119	module_0_1	GO:0034138	toll-like receptor 3 signaling pathway	5/666	18/23210	0.0001203493187753	0.00425096395667225	0.00356587430112066	Tnfaip3/Tnf/Rftn1/Tnip2/Wdfy1	5
120	module_0_1	GO:0045144	meiotic sister chromatid segregation	4/666	10/23210	0.000122912215954557	0.00425096395667225	0.00356587430112066	Sycp3/Bub1/Stag3/Bub1b	4
121	module_0_1	GO:0051177	meiotic sister chromatid cohesion	4/666	10/23210	0.000122912215954557	0.00425096395667225	0.00356587430112066	Sycp3/Bub1/Stag3/Bub1b	4
122	module_0_1	GO:1900115	extracellular regulation of signal transduction	4/666	10/23210	0.000122912215954557	0.00425096395667225	0.00356587430112066	Ltbp1/Fbn1/Zfp653/Nbl1	4
123	module_0_1	GO:1900116	extracellular negative regulation of signal transduction	4/666	10/23210	0.000122912215954557	0.00425096395667225	0.00356587430112066	Ltbp1/Fbn1/Zfp653/Nbl1	4
124	module_0_1	GO:1901019	regulation of calcium ion transmembrane transporter activity	10/666	83/23210	0.000130572608334709	0.00447948286980527	0.00375756487482738	Rem1/Hap1/Casq1/Jsrp1/Cacnb1/Gem/Hpca/Stac3/Tlr9/P2ry6	10
125	module_0_1	GO:0051283	negative regulation of sequestering of calcium ion	12/666	117/23210	0.000138827351229954	0.00472043322421247	0.00395968342614512	Bbc3/Hap1/Casq1/Trpm2/Jsrp1/P2rx7/Clec4b1/Ednra/Cxcl10/Aplnr/P2ry6/Cxcr3	12
126	module_0_1	GO:0034765	regulation of ion transmembrane transport	29/666	478/23210	0.000139815370533797	0.00472043322421247	0.00395968342614512	Rem1/Tcirg1/Hap1/Casq1/Cybb/Jsrp1/Pik3cg/Asic2/Cacnb1/Scn8a/Cacna1h/Tnf/Gem/Hpca/P2rx7/Clec4b1/Kcnj8/Ednra/Stoml1/Catsper2/Cxcl10/Stac3/Aplnr/Tlr9/Cox17/P2ry6/Cxcr3/Nlgn2/Ano9	29
127	module_0_1	GO:0000280	nuclear division	26/666	409/23210	0.000146822239161449	0.00491796697159689	0.00412538243478917	Spag5/Rec8/Cdc20/Fbxo5/Sycp3/Aurkb/Top2a/Racgap1/Ndc80/Tnf/Bub1/Tpx2/Mki67/Ccsap/Kif23/Kif4/Stag3/Tacc3/Ttk/Bub1b/Ccnb1/Kif14/Tubg2/Kif18b/Espl1/Psrc1	26
128	module_0_1	GO:0045841	negative regulation of mitotic metaphase/anaphase transition	7/666	41/23210	0.000149242022311866	0.00495996533527093	0.00416061229964824	Fbxo5/Aurkb/Ndc80/Bub1/Ttk/Bub1b/Ccnb1	7
129	module_0_1	GO:0097553	calcium ion transmembrane import into cytosol	13/666	136/23210	0.000151968612875499	0.00501143007110365	0.00420378292654378	Bbc3/Hap1/Casq1/Trpm2/Jsrp1/P2rx7/Trpv6/Clec4b1/Ednra/Cxcl10/Aplnr/P2ry6/Cxcr3	13
130	module_0_1	GO:0002548	monocyte chemotaxis	8/666	55/23210	0.000163175038321006	0.00525906464291759	0.00441150846002292	Ccl6/Ccl17/Cxcl10/Ccl12/Ccl7/Nbl1/S100a14/Slamf8	8
131	module_0_1	GO:0050868	negative regulation of T cell activation	12/666	119/23210	0.000163186773122972	0.00525906464291759	0.00441150846002292	Loxl3/Irf1/Vsir/Runx1/Mdk/Fgl1/Foxj1/Nfkbid/Socs1/Fgl2/Il20rb/Slfn1	12
132	module_0_1	GO:0051282	regulation of sequestering of calcium ion	12/666	119/23210	0.000163186773122972	0.00525906464291759	0.00441150846002292	Bbc3/Hap1/Casq1/Trpm2/Jsrp1/P2rx7/Clec4b1/Ednra/Cxcl10/Aplnr/P2ry6/Cxcr3	12
133	module_0_1	GO:2000816	negative regulation of mitotic sister chromatid separation	7/666	42/23210	0.000174700065556725	0.00558777502916021	0.00468724354758447	Fbxo5/Aurkb/Ndc80/Bub1/Ttk/Bub1b/Ccnb1	7
134	module_0_1	GO:0051208	sequestering of calcium ion	12/666	120/23210	0.00017667743624106	0.00560884935648857	0.00470492151498188	Bbc3/Hap1/Casq1/Trpm2/Jsrp1/P2rx7/Clec4b1/Ednra/Cxcl10/Aplnr/P2ry6/Cxcr3	12
135	module_0_1	GO:0060402	calcium ion transport into cytosol	14/666	157/23210	0.000179879726246711	0.00566821004039637	0.0047547155709657	Bbc3/Hap1/Casq1/Trpm2/Jsrp1/Cacna1g/P2rx7/Trpv6/Clec4b1/Ednra/Cxcl10/Aplnr/P2ry6/Cxcr3	14
136	module_0_1	GO:0007062	sister chromatid cohesion	8/666	56/23210	0.00018564384300294	0.00580683020687138	0.00487099557105238	Axin2/Rec8/Cdc20/Sycp3/Esco2/Bub1/Stag3/Bub1b	8
137	module_0_1	GO:0002292	T cell differentiation involved in immune response	9/666	71/23210	0.000190319891401933	0.00588440118212467	0.00493606512938971	Loxl3/Relb/Irf1/Gadd45g/Il18r1/Nlrp3/Nfkbiz/Nfkbid/Fgl2	9
138	module_0_1	GO:0002764	immune response-regulating signaling pathway	28/666	463/23210	0.000191003998212578	0.00588440118212467	0.00493606512938971	Icosl/Ptprs/Lbp/Dhx58/Irf1/Tnfaip3/Tnf/Lpxn/Irf7/Tlr2/Klrk1/Trim30a/Cmtm3/Cd3e/Nfkbiz/Phpt1/Nfkbid/Ddx60/Rftn1/Lat2/S100a14/Nfkbil1/Il20rb/Tlr9/Kcnn4/Nfam1/Tnip2/Wdfy1	28
139	module_0_1	GO:1903707	negative regulation of hemopoiesis	14/666	158/23210	0.000192273569420623	0.00588440118212467	0.00493606512938971	Loxl3/Irf1/Runx1/Inpp5d/Fbn1/Mdk/Clec2d/Pglyrp1/Foxj1/Nfkbid/Socs1/Lrrc17/Fgl2/Pglyrp2	14
140	module_0_1	GO:1902100	negative regulation of metaphase/anaphase transition of cell cycle	7/666	43/23210	0.000203556287269071	0.00618520318601876	0.00518838957776052	Fbxo5/Aurkb/Ndc80/Bub1/Ttk/Bub1b/Ccnb1	7
141	module_0_1	GO:0007091	metaphase/anaphase transition of mitotic cell cycle	8/666	57/23210	0.000210592730828545	0.00626476557303938	0.00525512960992837	Fbxo5/Aurkb/Ndc80/Bub1/Tacc3/Ttk/Bub1b/Ccnb1	8
142	module_0_1	GO:0045071	negative regulation of viral genome replication	8/666	57/23210	0.000210592730828545	0.00626476557303938	0.00525512960992837	Apobec3/Tnf/Oasl2/Oas1b/Oas3/Isg15/Bst2/Oas1a	8
143	module_0_1	GO:0051310	metaphase plate congression	8/666	57/23210	0.000210592730828545	0.00626476557303938	0.00525512960992837	Spag5/Ndc80/Cenpf/Fam83d/Gem/Ccnb1/Kif14/Psrc1	8
144	module_0_1	GO:1905819	negative regulation of chromosome separation	7/666	44/23210	0.000236137954630221	0.00697590874303444	0.00585166422658223	Fbxo5/Aurkb/Ndc80/Bub1/Ttk/Bub1b/Ccnb1	7
145	module_0_1	GO:0010965	regulation of mitotic sister chromatid separation	8/666	58/23210	0.000238226159069643	0.00698906262539492	0.00586269821594259	Fbxo5/Aurkb/Ndc80/Bub1/Tacc3/Ttk/Bub1b/Ccnb1	8
146	module_0_1	GO:0070661	leukocyte proliferation	22/666	331/23210	0.000251535045927019	0.00732897318748998	0.00614782844767551	Itgb2/Icosl/Tcirg1/Irf1/Vsir/Crip3/Mzb1/Slc11a1/Inpp5d/Vcam1/Tnfrsf4/P2rx7/Tnfsf13b/Cd3e/Foxj1/Ccl12/Il20rb/Tlr9/Ccdc88b/Sox11/H2-T23/Slfn1	22
147	module_0_1	GO:0042108	positive regulation of cytokine biosynthetic process	9/666	74/23210	0.000261735999701419	0.00757431933829822	0.00635363436439536	Icosl/Cybb/Lbp/Irf1/Tnf/Tlr2/Cd3e/Tlr9/Fcgr3	9
148	module_0_1	GO:0072503	cellular divalent inorganic cation homeostasis	29/666	497/23210	0.000269062622087949	0.00773373239433876	0.00648735625091144	Tcirg1/Bbc3/Epor/Hap1/Casq1/Trpm2/Jsrp1/Pik3cg/Cacna1g/Npff/Slc25a27/Nmb/Slc11a1/Bok/Cxcl1/P2rx7/Trpv6/Clec4b1/Dmpk/Ednra/Gna15/Cxcl10/Atp13a4/Aplnr/Marcksl1/P2ry6/Cxcr3/Slc39a4/Xntrpc	29
149	module_0_1	GO:0033048	negative regulation of mitotic sister chromatid segregation	7/666	45/23210	0.000272790905462299	0.00776261209953447	0.00651158167357579	Fbxo5/Aurkb/Ndc80/Bub1/Ttk/Bub1b/Ccnb1	7
150	module_0_1	GO:0007135	meiosis II	4/666	12/23210	0.000276728587206162	0.00776261209953447	0.00651158167357579	Sycp3/Bub1/Stag3/Bub1b	4
151	module_0_1	GO:0061983	meiosis II cell cycle process	4/666	12/23210	0.000276728587206162	0.00776261209953447	0.00651158167357579	Sycp3/Bub1/Stag3/Bub1b	4
152	module_0_1	GO:0045621	positive regulation of lymphocyte differentiation	11/666	108/23210	0.000277366487806591	0.00776261209953447	0.00651158167357579	Irf1/Vsir/Runx1/Inpp5d/Mdk/Nlrp3/Nfkbiz/Nfkbid/Socs1/Pik3r6/Il1rl2	11
153	module_0_1	GO:0002757	immune response-activating signal transduction	27/666	450/23210	0.000279906558024889	0.00778249998586849	0.00652826440801084	Icosl/Ptprs/Lbp/Dhx58/Irf1/Tnfaip3/Tnf/Lpxn/Irf7/Tlr2/Klrk1/Trim30a/Cmtm3/Cd3e/Nfkbiz/Phpt1/Nfkbid/Ddx60/Rftn1/Lat2/S100a14/Nfkbil1/Tlr9/Kcnn4/Nfam1/Tnip2/Wdfy1	27
154	module_0_1	GO:0042098	T cell proliferation	16/666	205/23210	0.000299271229589505	0.0082467042579956	0.00691765704961401	Itgb2/Icosl/Irf1/Vsir/Crip3/Slc11a1/Vcam1/Tnfrsf4/P2rx7/Tnfsf13b/Cd3e/Foxj1/Il20rb/Ccdc88b/H2-T23/Slfn1	16
155	module_0_1	GO:0042035	regulation of cytokine biosynthetic process	11/666	109/23210	0.000300657383761932	0.0082467042579956	0.00691765704961401	Icosl/Cybb/Lbp/Irf1/Tnf/Inpp5d/Tlr2/Cd3e/Foxj1/Tlr9/Fcgr3	11
156	module_0_1	GO:0044784	metaphase/anaphase transition of cell cycle	8/666	60/23210	0.000302417927655692	0.0082467042579956	0.00691765704961401	Fbxo5/Aurkb/Ndc80/Bub1/Tacc3/Ttk/Bub1b/Ccnb1	8
157	module_0_1	GO:0019882	antigen processing and presentation	11/666	110/23210	0.000325573805726645	0.00882159853223661	0.00739990078051174	Relb/Tap2/Slc11a1/H2-Q4/Tap1/Rftn1/Fgl2/Fcgr3/H2-K1/H2-T23/H2-D1	11
158	module_0_1	GO:0033046	negative regulation of sister chromatid segregation	7/666	47/23210	0.000359787415323097	0.00968693458724338	0.00812577840070152	Fbxo5/Aurkb/Ndc80/Bub1/Ttk/Bub1b/Ccnb1	7
159	module_0_1	GO:0002709	regulation of T cell mediated immunity	10/666	94/23210	0.00036625716212991	0.00979910671509835	0.008219872754852	Vsir/Tap2/Il18r1/P2rx7/Nlrp3/H2-Q4/Il20rb/H2-K1/H2-T23/H2-D1	10
160	module_0_1	GO:0042832	defense response to protozoan	6/666	34/23210	0.000369734479903654	0.00983031548443841	0.00824605188732492	Slc11a1/Gbp3/Gbp2/Ccdc88b/Iigp1/Gbp6	6
161	module_0_1	GO:1902850	microtubule cytoskeleton organization involved in mitosis	12/666	130/23210	0.000372756136962079	0.00984909693563159	0.00826180650082673	Cdc20/Aurkb/Racgap1/Ndc80/Tpx2/Ccsap/Kif23/Kif4/Tacc3/Ccnb1/Tubg2/Psrc1	12
162	module_0_1	GO:0051306	mitotic sister chromatid separation	8/666	62/23210	0.000380070476272086	0.00993406681676006	0.00833308254987667	Fbxo5/Aurkb/Ndc80/Bub1/Tacc3/Ttk/Bub1b/Ccnb1	8
163	module_0_1	GO:0046632	alpha-beta T cell differentiation	11/666	112/23210	0.00038064242856885	0.00993406681676006	0.00833308254987667	Loxl3/Relb/Irf1/Gadd45g/Runx1/Il18r1/Tnfsf8/Nlrp3/Nfkbiz/Nfkbid/Socs1	11
164	module_0_1	GO:0045582	positive regulation of T cell differentiation	10/666	95/23210	0.000399018599146736	0.0102471343985863	0.00859569584322062	Irf1/Vsir/Runx1/Mdk/Nlrp3/Nfkbiz/Nfkbid/Socs1/Pik3r6/Il1rl2	10
165	module_0_1	GO:0045580	regulation of T cell differentiation	13/666	150/23210	0.000399384534831749	0.0102471343985863	0.00859569584322062	Loxl3/Irf1/Vsir/Runx1/Mdk/Nlrp3/Foxj1/Nfkbiz/Nfkbid/Socs1/Fgl2/Pik3r6/Il1rl2	13
166	module_0_1	GO:1903038	negative regulation of leukocyte cell-cell adhesion	12/666	131/23210	0.000399864670936841	0.0102471343985863	0.00859569584322062	Loxl3/Irf1/Vsir/Runx1/Mdk/Fgl1/Foxj1/Nfkbid/Socs1/Fgl2/Il20rb/Slfn1	12
167	module_0_1	GO:0060401	cytosolic calcium ion transport	14/666	170/23210	0.000408837658962956	0.0104066683743812	0.00872951916194105	Bbc3/Hap1/Casq1/Trpm2/Jsrp1/Cacna1g/P2rx7/Trpv6/Clec4b1/Ednra/Cxcl10/Aplnr/P2ry6/Cxcr3	14
168	module_0_1	GO:0002286	T cell activation involved in immune response	11/666	113/23210	0.000410982672048906	0.0104066683743812	0.00872951916194105	Loxl3/Relb/Irf1/Gadd45g/Il18r1/Slc11a1/Mdk/Nlrp3/Nfkbiz/Nfkbid/Fgl2	11
169	module_0_1	GO:0042093	T-helper cell differentiation	8/666	63/23210	0.000424571203274831	0.0106871354954505	0.00896478591779308	Loxl3/Relb/Irf1/Gadd45g/Il18r1/Nlrp3/Nfkbiz/Nfkbid	8
170	module_0_1	GO:0051279	regulation of release of sequestered calcium ion into cytosol	9/666	79/23210	0.000429360598659875	0.0107441175688183	0.00901258470251998	Hap1/Casq1/Jsrp1/Clec4b1/Ednra/Cxcl10/Aplnr/P2ry6/Cxcr3	9
171	module_0_1	GO:2000249	regulation of actin cytoskeleton reorganization	6/666	35/23210	0.000435509974432169	0.0108342656797336	0.00908820445260112	Trpm2/Mdk/Phpt1/Ntf3/Fes/Gmfg	6
172	module_0_1	GO:0002474	antigen processing and presentation of peptide antigen via MHC class I	7/666	49/23210	0.000467686479249726	0.0113092200619427	0.00948661470566048	Tap2/H2-Q4/Tap1/Fcgr3/H2-K1/H2-T23/H2-D1	7
173	module_0_1	GO:1904427	positive regulation of calcium ion transmembrane transport	9/666	80/23210	0.000471686704293492	0.0113092200619427	0.00948661470566048	Hap1/Casq1/Clec4b1/Ednra/Cxcl10/Stac3/Aplnr/P2ry6/Cxcr3	9
174	module_0_1	GO:0002444	myeloid leukocyte mediated immunity	10/666	97/23210	0.000471880730630351	0.0113092200619427	0.00948661470566048	Itgb2/Dnase1l3/Cxcl1/Milr1/Lat2/Foxf1/Fes/Unc13d/Fcgr3/H2-T23	10
175	module_0_1	GO:0002294	CD4-positive, alpha-beta T cell differentiation involved in immune response	8/666	64/23210	0.000473211370715984	0.0113092200619427	0.00948661470566048	Loxl3/Relb/Irf1/Gadd45g/Il18r1/Nlrp3/Nfkbiz/Nfkbid	8
176	module_0_1	GO:0042267	natural killer cell mediated cytotoxicity	8/666	64/23210	0.000473211370715984	0.0113092200619427	0.00948661470566048	Tap2/Il18rap/Klrk1/Clec2d/Tap1/Pik3r6/Unc13d/H2-T23	8
177	module_0_1	GO:1905818	regulation of chromosome separation	8/666	64/23210	0.000473211370715984	0.0113092200619427	0.00948661470566048	Fbxo5/Aurkb/Ndc80/Bub1/Tacc3/Ttk/Bub1b/Ccnb1	8
178	module_0_1	GO:2000514	regulation of CD4-positive, alpha-beta T cell activation	8/666	64/23210	0.000473211370715984	0.0113092200619427	0.00948661470566048	Loxl3/Irf1/Vsir/Runx1/Nlrp3/Nfkbiz/Nfkbid/Socs1	8
179	module_0_1	GO:0032753	positive regulation of interleukin-4 production	5/666	24/23210	0.000517684072521401	0.0122657979654356	0.0102890295456479	Icosl/Cd3e/Nlrp3/Il20rb/H2-T23	5
180	module_0_1	GO:0002293	alpha-beta T cell differentiation involved in immune response	8/666	65/23210	0.000526272325863147	0.0122657979654356	0.0102890295456479	Loxl3/Relb/Irf1/Gadd45g/Il18r1/Nlrp3/Nfkbiz/Nfkbid	8
181	module_0_1	GO:0002886	regulation of myeloid leukocyte mediated immunity	8/666	65/23210	0.000526272325863147	0.0122657979654356	0.0102890295456479	Itgb2/Dnase1l3/Cxcl1/Foxf1/Fes/Unc13d/Fcgr3/H2-T23	8
182	module_0_1	GO:0016064	immunoglobulin mediated immune response	18/666	259/23210	0.000529530930142527	0.0122657979654356	0.0102890295456479	Icosl/Tcirg1/Serping1/C2/Tnf/Irf7/Inpp5d/C4bp/Hc/Crlf2/Foxj1/Susd4/Fgl2/C1ra/Cfi/Fcgr3/H2-T23/Rnf8	18
183	module_0_1	GO:0043370	regulation of CD4-positive, alpha-beta T cell differentiation	7/666	50/23210	0.000530537570672346	0.0122657979654356	0.0102890295456479	Loxl3/Irf1/Runx1/Nlrp3/Nfkbiz/Nfkbid/Socs1	7
184	module_0_1	GO:0051985	negative regulation of chromosome segregation	7/666	50/23210	0.000530537570672346	0.0122657979654356	0.0102890295456479	Fbxo5/Aurkb/Ndc80/Bub1/Ttk/Bub1b/Ccnb1	7
185	module_0_1	GO:0070663	regulation of leukocyte proliferation	17/666	238/23210	0.000549589235743553	0.0126037747536305	0.0105725376524404	Icosl/Irf1/Vsir/Mzb1/Inpp5d/Vcam1/Tnfrsf4/Tnfsf13b/Cd3e/Foxj1/Ccl12/Il20rb/Tlr9/Ccdc88b/Sox11/H2-T23/Slfn1	17
186	module_0_1	GO:0051480	regulation of cytosolic calcium ion concentration	23/666	374/23210	0.000551081829848442	0.0126037747536305	0.0105725376524404	Bbc3/Epor/Hap1/Casq1/Trpm2/Jsrp1/Pik3cg/Cacna1g/Npff/Nmb/Bok/Cxcl1/P2rx7/Trpv6/Clec4b1/Ednra/Gna15/Cxcl10/Aplnr/Marcksl1/P2ry6/Cxcr3/Xntrpc	23
187	module_0_1	GO:0006821	chloride transport	10/666	99/23210	0.000555452592761898	0.012635803901653	0.0105994049505366	Slc12a5/Clca3a2/Ttyh1/Ano1/Gabre/Ano8/P2ry6/Ano9/Ano5/Clca3a1	10
188	module_0_1	GO:0002705	positive regulation of leukocyte mediated immunity	14/666	176/23210	0.000579208543696347	0.0130764967658054	0.0109690753064806	Itgb2/Tap2/Tnf/Il18rap/Il18r1/Cxcl1/P2rx7/Klrk1/Nlrp3/H2-Q4/Fcgr3/H2-K1/H2-T23/H2-D1	14
189	module_0_1	GO:0002228	natural killer cell mediated immunity	8/666	66/23210	0.000584046635050075	0.0130764967658054	0.0109690753064806	Tap2/Il18rap/Klrk1/Clec2d/Tap1/Pik3r6/Unc13d/H2-T23	8
190	module_0_1	GO:0002287	alpha-beta T cell activation involved in immune response	8/666	66/23210	0.000584046635050075	0.0130764967658054	0.0109690753064806	Loxl3/Relb/Irf1/Gadd45g/Il18r1/Nlrp3/Nfkbiz/Nfkbid	8
191	module_0_1	GO:0007094	mitotic spindle assembly checkpoint	6/666	37/23210	0.00059417417072992	0.0131646714702348	0.0110430396862633	Aurkb/Ndc80/Bub1/Ttk/Bub1b/Ccnb1	6
192	module_0_1	GO:0071173	spindle assembly checkpoint	6/666	37/23210	0.00059417417072992	0.0131646714702348	0.0110430396862633	Aurkb/Ndc80/Bub1/Ttk/Bub1b/Ccnb1	6
193	module_0_1	GO:0031343	positive regulation of cell killing	10/666	100/23210	0.00060161994756765	0.0132572087756139	0.0111206635858093	Tap2/Il18rap/Cxcl1/P2rx7/Klrk1/Pglyrp1/H2-Q4/H2-K1/H2-T23/H2-D1	10
194	module_0_1	GO:0006874	cellular calcium ion homeostasis	27/666	473/23210	0.000604583568986623	0.0132572087756139	0.0111206635858093	Tcirg1/Bbc3/Epor/Hap1/Casq1/Trpm2/Jsrp1/Pik3cg/Cacna1g/Npff/Slc25a27/Nmb/Bok/Cxcl1/P2rx7/Trpv6/Clec4b1/Dmpk/Ednra/Gna15/Cxcl10/Atp13a4/Aplnr/Marcksl1/P2ry6/Cxcr3/Xntrpc	27
195	module_0_1	GO:0033045	regulation of sister chromatid segregation	9/666	83/23210	0.000619675563173615	0.0135184607473875	0.0113398119252824	Axin2/Fbxo5/Aurkb/Ndc80/Bub1/Tacc3/Ttk/Bub1b/Ccnb1	9
196	module_0_1	GO:0002478	antigen processing and presentation of exogenous peptide antigen	5/666	25/23210	0.000631945710896782	0.013617094996607	0.011422550179026	Tap2/Tap1/Fcgr3/H2-K1/H2-T23	5
197	module_0_1	GO:0046651	lymphocyte proliferation	20/666	308/23210	0.00063341374300449	0.013617094996607	0.011422550179026	Itgb2/Icosl/Irf1/Vsir/Crip3/Mzb1/Slc11a1/Inpp5d/Vcam1/Tnfrsf4/P2rx7/Tnfsf13b/Cd3e/Foxj1/Il20rb/Tlr9/Ccdc88b/Sox11/H2-T23/Slfn1	20
198	module_0_1	GO:0019724	B cell mediated immunity	18/666	263/23210	0.000633799908163655	0.013617094996607	0.011422550179026	Icosl/Tcirg1/Serping1/C2/Tnf/Irf7/Inpp5d/C4bp/Hc/Crlf2/Foxj1/Susd4/Fgl2/C1ra/Cfi/Fcgr3/H2-T23/Rnf8	18
199	module_0_1	GO:0032943	mononuclear cell proliferation	20/666	310/23210	0.000686607632990348	0.0145027327536814	0.0121654576584218	Itgb2/Icosl/Irf1/Vsir/Crip3/Mzb1/Slc11a1/Inpp5d/Vcam1/Tnfrsf4/P2rx7/Tnfsf13b/Cd3e/Foxj1/Il20rb/Tlr9/Ccdc88b/Sox11/H2-T23/Slfn1	20
200	module_0_1	GO:0001562	response to protozoan	6/666	38/23210	0.000688658207861693	0.0145027327536814	0.0121654576584218	Slc11a1/Gbp3/Gbp2/Ccdc88b/Iigp1/Gbp6	6
201	module_0_1	GO:0032506	cytokinetic process	6/666	38/23210	0.000688658207861693	0.0145027327536814	0.0121654576584218	Kif20a/Aurkb/Racgap1/Cep55/Kif23/Cntrob	6
202	module_0_1	GO:0051339	regulation of lyase activity	6/666	38/23210	0.000688658207861693	0.0145027327536814	0.0121654576584218	Timp2/Guca1b/Guca1a/Gabbr1/Hpca/Phpt1	6
203	module_0_1	GO:0002367	cytokine production involved in immune response	10/666	102/23210	0.000703492408871342	0.0146698858202877	0.0123056721675637	Vsir/Tnf/Il18rap/Il18r1/Slc11a1/Tlr2/Nlrp3/Crlf2/Tlr9/H2-T23	10
204	module_0_1	GO:0010522	regulation of calcium ion transport into cytosol	10/666	102/23210	0.000703492408871342	0.0146698858202877	0.0123056721675637	Hap1/Casq1/Jsrp1/P2rx7/Clec4b1/Ednra/Cxcl10/Aplnr/P2ry6/Cxcr3	10
205	module_0_1	GO:0036159	inner dynein arm assembly	4/666	15/23210	0.000712467740441807	0.0147643046715596	0.0123848743811612	Dnah1/Ccdc103/Ccdc39/Dnali1	4
206	module_0_1	GO:0048002	antigen processing and presentation of peptide antigen	8/666	68/23210	0.000714961627254648	0.0147643046715596	0.0123848743811612	Tap2/Slc11a1/H2-Q4/Tap1/Fcgr3/H2-K1/H2-T23/H2-D1	8
207	module_0_1	GO:0050663	cytokine secretion	17/666	244/23210	0.000727256315070145	0.0148446065104287	0.0124522346943689	Tcirg1/Abca1/Tnfaip3/Tnf/Hc/Mdk/Tlr2/Tnfrsf4/P2rx7/Nlrp3/Crlf2/Isg15/Socs1/Tlr9/Clec9a/Mapk11/Gbp5	17
208	module_0_1	GO:0050921	positive regulation of chemotaxis	12/666	140/23210	0.000727936565683268	0.0148446065104287	0.0124522346943689	Il16/Pgf/Rarres2/Lbp/Mdk/Ednra/Gpsm3/Cxcl10/P2ry12/S100a14/Ntf3/Cxcr3	12
209	module_0_1	GO:0002685	regulation of leukocyte migration	15/666	201/23210	0.00072931893763037	0.0148446065104287	0.0124522346943689	Pgf/Rarres2/Lbp/Hc/Mdk/Tlr2/Ednra/Gpsm3/Cxcl10/Ccl12/P2ry12/Nbl1/S100a14/Cxcr3/Slamf8	15
210	module_0_1	GO:0043433	negative regulation of DNA-binding transcription factor activity	13/666	160/23210	0.0007377451785929	0.0149446094749247	0.0125361210798493	Ptgis/Tnfaip3/Sfrp4/Hr/Tnfrsf4/Nlrp3/Foxj1/Nfkbid/Tacc3/Nfkbil1/Tlr9/Adgrg3/Nlrc5	13
211	module_0_1	GO:0030071	regulation of mitotic metaphase/anaphase transition	7/666	53/23210	0.000760242108598088	0.0152550468395107	0.0127965280444266	Fbxo5/Aurkb/Ndc80/Bub1/Ttk/Bub1b/Ccnb1	7
212	module_0_1	GO:0042269	regulation of natural killer cell mediated cytotoxicity	7/666	53/23210	0.000760242108598088	0.0152550468395107	0.0127965280444266	Tap2/Il18rap/Klrk1/Clec2d/Tap1/Pik3r6/H2-T23	7
213	module_0_1	GO:0033047	regulation of mitotic sister chromatid segregation	8/666	69/23210	0.000788743389645457	0.0155723669002896	0.0130627084829094	Fbxo5/Aurkb/Ndc80/Bub1/Tacc3/Ttk/Bub1b/Ccnb1	8
214	module_0_1	GO:0046635	positive regulation of alpha-beta T cell activation	8/666	69/23210	0.000788743389645457	0.0155723669002896	0.0130627084829094	Irf1/Runx1/Cd3e/Nlrp3/Nfkbiz/Nfkbid/Socs1/H2-T23	8
215	module_0_1	GO:0002483	antigen processing and presentation of endogenous peptide antigen	6/666	39/23210	0.0007943591014017	0.0155723669002896	0.0130627084829094	Tap2/H2-Q4/Tap1/H2-K1/H2-T23/H2-D1	6
216	module_0_1	GO:0019885	antigen processing and presentation of endogenous peptide antigen via MHC class I	6/666	39/23210	0.0007943591014017	0.0155723669002896	0.0130627084829094	Tap2/H2-Q4/Tap1/H2-K1/H2-T23/H2-D1	6
217	module_0_1	GO:0071174	mitotic spindle checkpoint	6/666	39/23210	0.0007943591014017	0.0155723669002896	0.0130627084829094	Aurkb/Ndc80/Bub1/Ttk/Bub1b/Ccnb1	6
218	module_0_1	GO:0001912	positive regulation of leukocyte mediated cytotoxicity	9/666	86/23210	0.000803616391790867	0.0156815785810933	0.013154319498653	Tap2/Il18rap/Cxcl1/P2rx7/Klrk1/H2-Q4/H2-K1/H2-T23/H2-D1	9
219	module_0_1	GO:0046634	regulation of alpha-beta T cell activation	10/666	104/23210	0.000819174922399047	0.0159121923282445	0.0133477673008064	Loxl3/Irf1/Vsir/Runx1/Cd3e/Nlrp3/Nfkbiz/Nfkbid/Socs1/H2-T23	10
220	module_0_1	GO:0050729	positive regulation of inflammatory response	12/666	142/23210	0.000825365484894094	0.0159593996204808	0.0133873666180264	Lbp/Pik3cg/Tnf/Mdk/Tlr2/Ednra/Gpsm3/Nfkbiz/Tlr9/Fcgr3/H2-T23/Gbp5	12
221	module_0_1	GO:0050670	regulation of lymphocyte proliferation	16/666	225/23210	0.000829108442906974	0.0159593996204808	0.0133873666180264	Icosl/Irf1/Vsir/Mzb1/Inpp5d/Vcam1/Tnfrsf4/Tnfsf13b/Cd3e/Foxj1/Il20rb/Tlr9/Ccdc88b/Sox11/H2-T23/Slfn1	16
222	module_0_1	GO:0002715	regulation of natural killer cell mediated immunity	7/666	54/23210	0.000852172921496312	0.0162562493634319	0.0136363757558296	Tap2/Il18rap/Klrk1/Clec2d/Tap1/Pik3r6/H2-T23	7
223	module_0_1	GO:0050922	negative regulation of chemotaxis	7/666	54/23210	0.000852172921496312	0.0162562493634319	0.0136363757558296	Sema4c/Hc/Plxna3/Angpt2/Ccl12/Nbl1/Slamf8	7
224	module_0_1	GO:1990868	response to chemokine	8/666	70/23210	0.000868520548259647	0.0164208284990957	0.013774431151346	Ccl6/Lox/Cxcl1/Ccl17/Cxcl10/Ccl12/Ccl7/Cxcl11	8
225	module_0_1	GO:1990869	cellular response to chemokine	8/666	70/23210	0.000868520548259647	0.0164208284990957	0.013774431151346	Ccl6/Lox/Cxcl1/Ccl17/Cxcl10/Ccl12/Ccl7/Cxcl11	8
226	module_0_1	GO:1901991	negative regulation of mitotic cell cycle phase transition	12/666	143/23210	0.00087801905368155	0.0165269604175279	0.0138634587423403	Fbxo5/Aurkb/Ndc80/Bub1/Miip/Ccl12/Brsk1/Ttk/Bub1b/Ccnb1/Dact1/Slfn1	12
227	module_0_1	GO:0032944	regulation of mononuclear cell proliferation	16/666	227/23210	0.00091090433375648	0.016865272989683	0.01414724851781	Icosl/Irf1/Vsir/Mzb1/Inpp5d/Vcam1/Tnfrsf4/Tnfsf13b/Cd3e/Foxj1/Il20rb/Tlr9/Ccdc88b/Sox11/H2-T23/Slfn1	16
228	module_0_1	GO:0002369	T cell cytokine production	6/666	40/23210	0.000912150711813149	0.016865272989683	0.01414724851781	Vsir/Il18rap/Il18r1/Slc11a1/Nlrp3/Crlf2	6
229	module_0_1	GO:0032069	regulation of nuclease activity	5/666	27/23210	0.000915815246971505	0.016865272989683	0.01414724851781	Oasl2/Oas1b/Oas3/Oas2/Oas1a	5
230	module_0_1	GO:0045730	respiratory burst	5/666	27/23210	0.000915815246971505	0.016865272989683	0.01414724851781	Cybb/Lbp/Slc11a1/Ncf2/Slamf8	5
231	module_0_1	GO:0048305	immunoglobulin secretion	5/666	27/23210	0.000915815246971505	0.016865272989683	0.01414724851781	Tnf/Tnfrsf4/Tnfsf13b/Crlf2/H2-T23	5
232	module_0_1	GO:0002467	germinal center formation	4/666	16/23210	0.000928506941918453	0.0168797800466714	0.014159417602805	Tnfaip3/Tnfsf13b/Foxj1/Unc13d	4
233	module_0_1	GO:0002689	negative regulation of leukocyte chemotaxis	4/666	16/23210	0.000928506941918453	0.0168797800466714	0.014159417602805	Hc/Ccl12/Nbl1/Slamf8	4
234	module_0_1	GO:0043374	CD8-positive, alpha-beta T cell differentiation	4/666	16/23210	0.000928506941918453	0.0168797800466714	0.014159417602805	Irf1/Runx1/Tnfsf8/Socs1	4
235	module_0_1	GO:0002708	positive regulation of lymphocyte mediated immunity	12/666	144/23210	0.000933443172133704	0.0168973074649225	0.0141741202845835	Tap2/Tnf/Il18rap/Il18r1/P2rx7/Klrk1/Nlrp3/H2-Q4/Fcgr3/H2-K1/H2-T23/H2-D1	12
236	module_0_1	GO:0045839	negative regulation of mitotic nuclear division	7/666	55/23210	0.000952651779459375	0.0171352065319713	0.0143736792971031	Fbxo5/Aurkb/Ndc80/Bub1/Ttk/Bub1b/Ccnb1	7
237	module_0_1	GO:0002711	positive regulation of T cell mediated immunity	8/666	71/23210	0.000954641266590785	0.0171352065319713	0.0143736792971031	Tap2/Il18r1/P2rx7/Nlrp3/H2-Q4/H2-K1/H2-T23/H2-D1	8
238	module_0_1	GO:0043901	negative regulation of multi-organism process	13/666	165/23210	0.000981959767143386	0.0175514993673444	0.014722881957612	Apobec3/Dhx58/Tnfaip3/Tnf/Oasl2/Oas1b/Oas3/Isg15/Fgl2/Nfkbil1/Bst2/Oas1a/Ovgp1	13
239	module_0_1	GO:0055074	calcium ion homeostasis	27/666	489/23210	0.000992682695622832	0.01766892128527	0.0148213800403497	Tcirg1/Bbc3/Epor/Hap1/Casq1/Trpm2/Jsrp1/Pik3cg/Cacna1g/Npff/Slc25a27/Nmb/Bok/Cxcl1/P2rx7/Trpv6/Clec4b1/Dmpk/Ednra/Gna15/Cxcl10/Atp13a4/Aplnr/Marcksl1/P2ry6/Cxcr3/Xntrpc	27
240	module_0_1	GO:1903708	positive regulation of hemopoiesis	15/666	208/23210	0.00103394422915177	0.018326661461715	0.015373118143967	Irf1/Vsir/Runx1/Tnf/Inpp5d/Mdk/Cxcl1/Nlrp3/Nfkbiz/Isg15/Nfkbid/Socs1/Pik3r6/Fes/Il1rl2	15
241	module_0_1	GO:0031577	spindle checkpoint	6/666	41/23210	0.0010429350585848	0.0184093184199988	0.0154424540231599	Aurkb/Ndc80/Bub1/Ttk/Bub1b/Ccnb1	6
242	module_0_1	GO:0022408	negative regulation of cell-cell adhesion	14/666	187/23210	0.00104932572235666	0.0184455852186167	0.0154728760277907	Loxl3/Irf1/Tnfaip3/Vsir/Runx1/Serpine2/Mdk/Fgl1/Foxj1/Nfkbid/Socs1/Fgl2/Il20rb/Slfn1	14
243	module_0_1	GO:1902099	regulation of metaphase/anaphase transition of cell cycle	7/666	56/23210	0.0010622243418103	0.0185954829220617	0.0155986160655703	Fbxo5/Aurkb/Ndc80/Bub1/Ttk/Bub1b/Ccnb1	7
244	module_0_1	GO:0002507	tolerance induction	5/666	28/23210	0.00108884522886061	0.0189833918179222	0.0159240091709985	Tnfaip3/Runx1/Cd3e/Foxj1/H2-T23	5
245	module_0_1	GO:0044770	cell cycle phase transition	23/666	394/23210	0.00111190965406337	0.0193063823199411	0.0161949461966695	Fbxo5/Aurkb/Ndc80/Cenpf/Bub1/Fam83d/Ccna2/Iqgap3/Miip/Ercc2/Ccl12/Brsk1/Tacc3/Ttk/Bub1b/Ccnb1/Kif14/Cdc25c/Dact1/Cirbp/Fbxl12/Ccnf/Slfn1	23
246	module_0_1	GO:1902107	positive regulation of leukocyte differentiation	13/666	168/23210	0.00115857719029288	0.0200349079979915	0.0168060619387799	Irf1/Vsir/Runx1/Tnf/Inpp5d/Mdk/Nlrp3/Nfkbiz/Nfkbid/Socs1/Pik3r6/Fes/Il1rl2	13
247	module_0_1	GO:0090307	mitotic spindle assembly	7/666	57/23210	0.00118145276734774	0.020290057627617	0.0170200913957443	Cdc20/Aurkb/Racgap1/Tpx2/Ccsap/Kif23/Kif4	7
248	module_0_1	GO:0021681	cerebellar granular layer development	4/666	17/23210	0.00118681222180764	0.020290057627617	0.0170200913957443	Serpine2/Mdk/Wnt7a/Kif14	4
249	module_0_1	GO:0019883	antigen processing and presentation of endogenous antigen	6/666	42/23210	0.00118764089075614	0.020290057627617	0.0170200913957443	Tap2/H2-Q4/Tap1/H2-K1/H2-T23/H2-D1	6
250	module_0_1	GO:0002696	positive regulation of leukocyte activation	25/666	446/23210	0.00122220342461377	0.0207970134732279	0.0174453457239608	Itgb2/Icosl/Lbp/Irf1/Vsir/Runx1/Cd5/Inpp5d/Mdk/Vcam1/Tnfrsf4/Klrk1/Tnfsf13b/Cd3e/Nlrp3/Crlf2/Nfkbiz/Nfkbid/Socs1/Tlr9/Pik3r6/Ccdc88b/Tnip2/H2-T23/Il1rl2	25
251	module_0_1	GO:1904062	regulation of cation transmembrane transport	21/666	349/23210	0.00123710441987987	0.0209667020006732	0.0175876870765056	Rem1/Tcirg1/Hap1/Casq1/Jsrp1/Pik3cg/Asic2/Cacnb1/Gem/Hpca/Clec4b1/Ednra/Stoml1/Cxcl10/Stac3/Aplnr/Tlr9/Cox17/P2ry6/Cxcr3/Nlgn2	21
252	module_0_1	GO:0051656	establishment of organelle localization	26/666	473/23210	0.00130114616191774	0.0219645863999923	0.0184247514156271	Spag5/Hap1/Kif1a/Fhod1/Ndc80/Cenpf/Fam83d/Gem/Uchl1/P2rx7/Wnt7a/Stx1b/Syt8/Ap3m2/Kif23/Unc13a/Tacc3/Milr1/Lat2/Ccnb1/Kif14/Foxf1/Fes/Unc13d/Psrc1/Bloc1s1	26
253	module_0_1	GO:0007204	positive regulation of cytosolic calcium ion concentration	20/666	327/23210	0.00131679583382178	0.0221409070240231	0.0185726560293565	Bbc3/Epor/Hap1/Casq1/Trpm2/Jsrp1/Pik3cg/Cacna1g/Npff/Nmb/Cxcl1/P2rx7/Trpv6/Clec4b1/Ednra/Gna15/Cxcl10/Aplnr/P2ry6/Cxcr3	20
254	module_0_1	GO:0019079	viral genome replication	10/666	111/23210	0.00135355037007088	0.0226693042294549	0.0190158962061347	Apobec3/Top2a/Tnf/Oasl2/Oas1b/Oas3/Isg15/Bst2/Atg16l2/Oas1a	10
255	module_0_1	GO:0051303	establishment of chromosome localization	8/666	75/23210	0.00136990052666688	0.0228531640801604	0.019170125017134	Spag5/Ndc80/Cenpf/Fam83d/Gem/Ccnb1/Kif14/Psrc1	8
256	module_0_1	GO:2000319	regulation of T-helper 17 cell differentiation	4/666	18/23210	0.00149151590838831	0.0246288246147115	0.0206596183019999	Loxl3/Nlrp3/Nfkbiz/Nfkbid	4
257	module_0_1	GO:0050000	chromosome localization	8/666	76/23210	0.00149333687173934	0.0246288246147115	0.0206596183019999	Spag5/Ndc80/Cenpf/Fam83d/Gem/Ccnb1/Kif14/Psrc1	8
258	module_0_1	GO:0032673	regulation of interleukin-4 production	5/666	30/23210	0.00150596105731944	0.0246288246147115	0.0206596183019999	Icosl/Cd3e/Nlrp3/Il20rb/H2-T23	5
259	module_0_1	GO:0043372	positive regulation of CD4-positive, alpha-beta T cell differentiation	5/666	30/23210	0.00150596105731944	0.0246288246147115	0.0206596183019999	Irf1/Nlrp3/Nfkbiz/Nfkbid/Socs1	5
260	module_0_1	GO:0045069	regulation of viral genome replication	9/666	94/23210	0.0015189411470324	0.0246288246147115	0.0206596183019999	Apobec3/Top2a/Tnf/Oasl2/Oas1b/Oas3/Isg15/Bst2/Oas1a	9
261	module_0_1	GO:0007162	negative regulation of cell adhesion	18/666	284/23210	0.00151961751454869	0.0246288246147115	0.0206596183019999	Loxl3/Irf1/Tnfaip3/Vsir/Runx1/Lpxn/Serpine2/Mdk/Plxna3/Angpt2/Fgl1/Foxj1/Nfkbid/Socs1/Fgl2/Il20rb/Plxnc1/Slfn1	18
262	module_0_1	GO:0002793	positive regulation of peptide secretion	20/666	331/23210	0.00152189869372723	0.0246288246147115	0.0206596183019999	Trpm2/Abcg1/Tnf/Gabbr1/Hc/Mdk/Tlr2/Tnfrsf4/P2rx7/Tfr2/Ano1/Nlrp3/Crlf2/Phpt1/Sct/Clec9a/Nlgn2/Mapk11/Kcnn4/H2-T23	20
263	module_0_1	GO:0034340	response to type I interferon	6/666	44/23210	0.00152265652883619	0.0246288246147115	0.0206596183019999	Irf7/Oas2/Isg15/Stat2/Ikbke/Nlrc5	6
264	module_0_1	GO:0044772	mitotic cell cycle phase transition	21/666	356/23210	0.00157895997417726	0.0254427868566291	0.0213424015648362	Fbxo5/Aurkb/Ndc80/Cenpf/Bub1/Ccna2/Iqgap3/Miip/Ercc2/Ccl12/Brsk1/Tacc3/Ttk/Bub1b/Ccnb1/Kif14/Cdc25c/Dact1/Fbxl12/Ccnf/Slfn1	21
265	module_0_1	GO:0070098	chemokine-mediated signaling pathway	7/666	60/23210	0.00160293212982647	0.0257315972840823	0.0215846670113674	Ccl6/Cxcl1/Ccl17/Cxcl10/Ccl12/Ccl7/Cxcl11	7
266	module_0_1	GO:0032088	negative regulation of NF-kappaB transcription factor activity	8/666	77/23210	0.00162542866848025	0.0259946374275	0.0218053153389318	Ptgis/Tnfaip3/Nlrp3/Foxj1/Nfkbid/Nfkbil1/Tlr9/Nlrc5	8
267	module_0_1	GO:0051928	positive regulation of calcium ion transport	11/666	134/23210	0.00169546216780857	0.0270130938646354	0.022659636305425	Hap1/Casq1/P2rx7/Clec4b1/Ednra/Cxcl10/Ccl12/Stac3/Aplnr/P2ry6/Cxcr3	11
268	module_0_1	GO:0032496	response to lipopolysaccharide	21/666	359/23210	0.00174843218464227	0.0276304137547124	0.0231774682969528	Abca1/Lbp/Tnfaip3/Tnf/Slc11a1/Ncf2/Gbp2/Cxcl1/P2rx7/Klrk1/Kcnj8/Ednra/Nlrp3/Ogt/Cxcl10/Ccl12/Nfkbil1/Junb/Tnip2/Cxcl11/Gbp6	21
269	module_0_1	GO:0001556	oocyte maturation	5/666	31/23210	0.00175369339768979	0.0276304137547124	0.0231774682969528	Rec8/Fbxo5/Ccnb1/Pabpc1l/Insl3	5
270	module_0_1	GO:0019884	antigen processing and presentation of exogenous antigen	5/666	31/23210	0.00175369339768979	0.0276304137547124	0.0231774682969528	Tap2/Tap1/Fcgr3/H2-K1/H2-T23	5
271	module_0_1	GO:0045953	negative regulation of natural killer cell mediated cytotoxicity	4/666	19/23210	0.00184672325878478	0.0289887850290423	0.0243169230812989	Tap2/Clec2d/Tap1/H2-T23	4
272	module_0_1	GO:1901987	regulation of cell cycle phase transition	18/666	290/23210	0.0019128577889542	0.0298769676434482	0.0250619652862419	Fbxo5/Aurkb/Ndc80/Cenpf/Bub1/Fam83d/Miip/Ercc2/Ccl12/Brsk1/Ttk/Bub1b/Ccnb1/Kif14/Cdc25c/Dact1/Cirbp/Slfn1	18
273	module_0_1	GO:0050867	positive regulation of cell activation	25/666	461/23210	0.00191735123804921	0.0298769676434482	0.0250619652862419	Itgb2/Icosl/Lbp/Irf1/Vsir/Runx1/Cd5/Inpp5d/Mdk/Vcam1/Tnfrsf4/Klrk1/Tnfsf13b/Cd3e/Nlrp3/Crlf2/Nfkbiz/Nfkbid/Socs1/Tlr9/Pik3r6/Ccdc88b/Tnip2/H2-T23/Il1rl2	25
274	module_0_1	GO:0010038	response to metal ion	17/666	269/23210	0.002090528514263	0.0324565996338496	0.0272258611730755	Tcirg1/Cp/Crip1/Trpm2/Cacna1g/Hpca/P2rx7/Rasal1/Tfr2/Trpv6/Syt8/Adcy7/Trf/Lcat/Apobec1/Syt15/Junb	17
275	module_0_1	GO:0050702	interleukin-1 beta secretion	6/666	47/23210	0.002154173725418	0.0333231091924661	0.027952723173845	Abca1/Tnfaip3/Tlr2/P2rx7/Nlrp3/Gbp5	6
276	module_0_1	GO:0002523	leukocyte migration involved in inflammatory response	4/666	20/23210	0.00225649122250066	0.0345291858292008	0.0289644272785962	Itgb2/Lbp/Mdk/Slamf8	4
277	module_0_1	GO:0002716	negative regulation of natural killer cell mediated immunity	4/666	20/23210	0.00225649122250066	0.0345291858292008	0.0289644272785962	Tap2/Clec2d/Tap1/H2-T23	4
278	module_0_1	GO:0002755	MyD88-dependent toll-like receptor signaling pathway	4/666	20/23210	0.00225649122250066	0.0345291858292008	0.0289644272785962	Irf1/Irf7/Tlr2/Tlr9	4
279	module_0_1	GO:1901988	negative regulation of cell cycle phase transition	12/666	160/23210	0.00229733381350197	0.0349343532760263	0.0293042975294408	Fbxo5/Aurkb/Ndc80/Bub1/Miip/Ccl12/Brsk1/Ttk/Bub1b/Ccnb1/Dact1/Slfn1	12
280	module_0_1	GO:0007346	regulation of mitotic cell cycle	26/666	493/23210	0.00230693124377052	0.0349343532760263	0.0293042975294408	Timp2/Fbxo5/Aurkb/Top2a/Ndc80/E4f1/Tnf/Cenpf/Bub1/Tpx2/Miip/Ercc2/Mki67/Ccsap/Ccl12/Brsk1/Tacc3/Ttk/Bub1b/Ccnb1/Kif14/Cdc25c/Dact1/Psrc1/Rprm/Slfn1	26
281	module_0_1	GO:0044403	symbiont process	20/666	343/23210	0.00230760537624903	0.0349343532760263	0.0293042975294408	Epor/Apobec3/Top2a/Tnf/Vcam1/Tlr2/Gbp3/Gbp2/Cxcl1/Oasl2/Oas1b/Pglyrp1/Trim30a/Oas3/Isg15/Bst2/Atg16l2/Oas1a/Pglyrp2/Gbp6	20
282	module_0_1	GO:0002476	antigen processing and presentation of endogenous peptide antigen via MHC class Ib	5/666	33/23210	0.00233680633959006	0.0350027259458314	0.0293616511905497	Tap2/H2-Q4/H2-K1/H2-T23/H2-D1	5
283	module_0_1	GO:0002484	antigen processing and presentation of endogenous peptide antigen via MHC class I via ER pathway	5/666	33/23210	0.00233680633959006	0.0350027259458314	0.0293616511905497	Tap2/H2-Q4/H2-K1/H2-T23/H2-D1	5
284	module_0_1	GO:0045879	negative regulation of smoothened signaling pathway	5/666	33/23210	0.00233680633959006	0.0350027259458314	0.0293616511905497	Chrd/Wnt7b/Serpine2/Cd3e/Runx2	5
285	module_0_1	GO:0042088	T-helper 1 type immune response	6/666	48/23210	0.00240321052139228	0.0357803097628401	0.0300139188122703	Relb/Irf1/Gadd45g/Il18rap/Il18r1/Slc11a1	6
286	module_0_1	GO:0002318	myeloid progenitor cell differentiation	3/666	10/23210	0.00242726076537879	0.0357803097628401	0.0300139188122703	Runx1/Ankle1/Mlf1	3
287	module_0_1	GO:0002634	regulation of germinal center formation	3/666	10/23210	0.00242726076537879	0.0357803097628401	0.0300139188122703	Tnfaip3/Tnfsf13b/Foxj1	3
288	module_0_1	GO:2000318	positive regulation of T-helper 17 type immune response	3/666	10/23210	0.00242726076537879	0.0357803097628401	0.0300139188122703	Nlrp3/Nfkbiz/Nfkbid	3
289	module_0_1	GO:1903901	negative regulation of viral life cycle	8/666	82/23210	0.00243077327725923	0.0357803097628401	0.0300139188122703	Apobec3/Tnf/Oasl2/Oas1b/Oas3/Isg15/Bst2/Oas1a	8
290	module_0_1	GO:0051235	maintenance of location	19/666	322/23210	0.00257170243563759	0.0377242143489735	0.0316445417670107	Ltbp1/Bbc3/Hap1/Casq1/Trpm2/Jsrp1/Abcg1/Tnf/Fbn1/P2rx7/Clec4b1/Ednra/Cxcl10/Tacc3/Nbl1/Ikbke/Aplnr/P2ry6/Cxcr3	19
291	module_0_1	GO:0051090	regulation of DNA-binding transcription factor activity	22/666	396/23210	0.00260593945768846	0.0380950737216725	0.0319556330676935	Itgb2/Tssk4/Ptgis/Tnfaip3/Sfrp4/Hr/Tnf/Il18rap/Il18r1/Tlr2/Tnfrsf4/Nlrp3/Stk36/Foxj1/Nfkbid/Tacc3/Nfkbil1/Bex2/Tlr9/Nfam1/Adgrg3/Nlrc5	22
292	module_0_1	GO:0001916	positive regulation of T cell mediated cytotoxicity	6/666	49/23210	0.0026732836435517	0.0385882021444066	0.0323692884145048	Tap2/P2rx7/H2-Q4/H2-K1/H2-T23/H2-D1	6
293	module_0_1	GO:0046638	positive regulation of alpha-beta T cell differentiation	6/666	49/23210	0.0026732836435517	0.0385882021444066	0.0323692884145048	Irf1/Runx1/Nlrp3/Nfkbiz/Nfkbid/Socs1	6
294	module_0_1	GO:0051225	spindle assembly	9/666	102/23210	0.00267419473834814	0.0385882021444066	0.0323692884145048	Spag5/Cdc20/Fbxo5/Aurkb/Racgap1/Tpx2/Ccsap/Kif23/Kif4	9
295	module_0_1	GO:0002428	antigen processing and presentation of peptide antigen via MHC class Ib	5/666	34/23210	0.00267595666022565	0.0385882021444066	0.0323692884145048	Tap2/H2-Q4/H2-K1/H2-T23/H2-D1	5
296	module_0_1	GO:0042535	positive regulation of tumor necrosis factor biosynthetic process	4/666	21/23210	0.00272480934575822	0.0390182336966979	0.0327300156464023	Cybb/Lbp/Tlr2/Fcgr3	4
297	module_0_1	GO:0070230	positive regulation of lymphocyte apoptotic process	4/666	21/23210	0.00272480934575822	0.0390182336966979	0.0327300156464023	Bbc3/Siglec1/P2rx7/Nfkbid	4
298	module_0_1	GO:0045766	positive regulation of angiogenesis	13/666	185/23210	0.00273329422699012	0.0390182336966979	0.0327300156464023	Itgb2/Pgf/Cybb/Ptgis/C6/Runx1/Hc/Mdk/Angpt2/Aplnr/Pik3r6/Cxcr3/Cysltr1	13
299	module_0_1	GO:0032715	negative regulation of interleukin-6 production	6/666	50/23210	0.00296547628985343	0.0418623821415499	0.0351157982480524	Tnfaip3/Tnf/Inpp5d/Trim30a/Foxj1/Tlr9	6
300	module_0_1	GO:0071675	regulation of mononuclear cell migration	6/666	50/23210	0.00296547628985343	0.0418623821415499	0.0351157982480524	Rarres2/Mdk/Cxcl10/Nbl1/S100a14/Slamf8	6
301	module_0_1	GO:0002687	positive regulation of leukocyte migration	11/666	144/23210	0.00298672687018762	0.0418623821415499	0.0351157982480524	Pgf/Rarres2/Lbp/Mdk/Tlr2/Ednra/Gpsm3/Cxcl10/Ccl12/P2ry12/S100a14	11
302	module_0_1	GO:0051784	negative regulation of nuclear division	7/666	67/23210	0.00303922544632393	0.0418623821415499	0.0351157982480524	Fbxo5/Aurkb/Ndc80/Bub1/Ttk/Bub1b/Ccnb1	7
303	module_0_1	GO:0097194	execution phase of apoptosis	7/666	67/23210	0.00303922544632393	0.0418623821415499	0.0351157982480524	Bbc3/Ptgis/Top2a/Dnase1l3/Bok/Dffb/Cxcr3	7
304	module_0_1	GO:0002275	myeloid cell activation involved in immune response	8/666	85/23210	0.00304617750658073	0.0418623821415499	0.0351157982480524	Itgb2/Lbp/Dnase1l3/Milr1/Lat2/Foxf1/Fes/Unc13d	8
305	module_0_1	GO:0007143	female meiotic nuclear division	5/666	35/23210	0.00304936444119123	0.0418623821415499	0.0351157982480524	Fbxo5/Sycp3/Top2a/Stag3/Ttk	5
306	module_0_1	GO:0021846	cell proliferation in forebrain	5/666	35/23210	0.00304936444119123	0.0418623821415499	0.0351157982480524	Kif1a/Wnt7b/Wnt7a/Tacc3/Kif14	5
307	module_0_1	GO:0031279	regulation of cyclase activity	5/666	35/23210	0.00304936444119123	0.0418623821415499	0.0351157982480524	Timp2/Guca1b/Guca1a/Gabbr1/Hpca	5
308	module_0_1	GO:0034122	negative regulation of toll-like receptor signaling pathway	5/666	35/23210	0.00304936444119123	0.0418623821415499	0.0351157982480524	Ptprs/Tnfaip3/Trim30a/Nfkbil1/Tlr9	5
309	module_0_1	GO:0021549	cerebellum development	9/666	104/23210	0.00305062023128361	0.0418623821415499	0.0351157982480524	Hap1/Ptprs/Sema4c/Serpine2/Mdk/Wnt7a/Cd3e/Kif14/Pantr2	9
310	module_0_1	GO:0030101	natural killer cell activation	9/666	104/23210	0.00305062023128361	0.0418623821415499	0.0351157982480524	Itgb2/Irf1/Il18r1/Klrk1/Pglyrp1/Slamf7/Unc13d/H2-T23/Pglyrp2	9
311	module_0_1	GO:0045930	negative regulation of mitotic cell cycle	15/666	233/23210	0.00312977730648059	0.0428105230281943	0.0359111357893695	Timp2/Fbxo5/Aurkb/Top2a/Ndc80/Tnf/Bub1/Miip/Ccl12/Brsk1/Ttk/Bub1b/Ccnb1/Dact1/Slfn1	15
312	module_0_1	GO:0002115	store-operated calcium entry	4/666	22/23210	0.0032555826760611	0.0434793635051242	0.0364721852578059	Casq1/Orai2/Cracr2b/Gramd2	4
313	module_0_1	GO:0045063	T-helper 1 cell differentiation	4/666	22/23210	0.0032555826760611	0.0434793635051242	0.0364721852578059	Relb/Irf1/Gadd45g/Il18r1	4
314	module_0_1	GO:0045624	positive regulation of T-helper cell differentiation	4/666	22/23210	0.0032555826760611	0.0434793635051242	0.0364721852578059	Irf1/Nlrp3/Nfkbiz/Nfkbid	4
315	module_0_1	GO:0071459	protein localization to chromosome, centromeric region	4/666	22/23210	0.0032555826760611	0.0434793635051242	0.0364721852578059	Aurkb/Ndc80/Ttk/Bub1b	4
316	module_0_1	GO:0098581	detection of external biotic stimulus	4/666	22/23210	0.0032555826760611	0.0434793635051242	0.0364721852578059	Lbp/Tlr2/Pglyrp1/Pglyrp2	4
317	module_0_1	GO:0002923	regulation of humoral immune response mediated by circulating immunoglobulin	3/666	11/23210	0.00326669670166716	0.0434793635051242	0.0364721852578059	Tnf/Foxj1/Susd4	3
318	module_0_1	GO:0032464	positive regulation of protein homooligomerization	3/666	11/23210	0.00326669670166716	0.0434793635051242	0.0364721852578059	Bbc3/Bik/Bmf	3
319	module_0_1	GO:0070601	centromeric sister chromatid cohesion	3/666	11/23210	0.00326669670166716	0.0434793635051242	0.0364721852578059	Axin2/Bub1/Bub1b	3
320	module_0_1	GO:0032611	interleukin-1 beta production	8/666	86/23210	0.0032761837747643	0.0434793635051242	0.0364721852578059	Abca1/Tnfaip3/Tlr2/P2rx7/Nlrp3/Ifi205/Ifi204/Gbp5	8
321	module_0_1	GO:0032648	regulation of interferon-beta production	6/666	51/23210	0.00328088285969555	0.0434793635051242	0.0364721852578059	Relb/Ptprs/Irf1/Irf7/Tlr2/Tlr9	6
322	module_0_1	GO:0046637	regulation of alpha-beta T cell differentiation	7/666	68/23210	0.00330594424523352	0.0436754249044204	0.0366366492034705	Loxl3/Irf1/Runx1/Nlrp3/Nfkbiz/Nfkbid/Socs1	7
323	module_0_1	GO:2001257	regulation of cation channel activity	12/666	168/23210	0.00342956343005343	0.0449978135378068	0.0377459203457217	Rem1/Hap1/Casq1/Jsrp1/Asic2/Cacnb1/Gem/Hpca/Stoml1/Stac3/P2ry6/Nlgn2	12
324	module_0_1	GO:0002920	regulation of humoral immune response	5/666	36/23210	0.00345892924938007	0.0449978135378068	0.0377459203457217	C6/Serping1/Tnf/Foxj1/Susd4	5
325	module_0_1	GO:0032735	positive regulation of interleukin-12 production	5/666	36/23210	0.00345892924938007	0.0449978135378068	0.0377459203457217	Irf1/Mdk/Tlr2/Tlr9/Mapk11	5
326	module_0_1	GO:1902991	regulation of amyloid precursor protein catabolic process	5/666	36/23210	0.00345892924938007	0.0449978135378068	0.0377459203457217	Hap1/Abcg1/Tnf/Unc13a/Spon1	5
327	module_0_1	GO:2000516	positive regulation of CD4-positive, alpha-beta T cell activation	5/666	36/23210	0.00345892924938007	0.0449978135378068	0.0377459203457217	Irf1/Nlrp3/Nfkbiz/Nfkbid/Socs1	5
328	module_0_1	GO:1901990	regulation of mitotic cell cycle phase transition	16/666	259/23210	0.00348408837298566	0.04518692664232	0.037904555790826	Fbxo5/Aurkb/Ndc80/Cenpf/Bub1/Miip/Ercc2/Ccl12/Brsk1/Ttk/Bub1b/Ccnb1/Kif14/Cdc25c/Dact1/Slfn1	16
329	module_0_1	GO:0002690	positive regulation of leukocyte chemotaxis	8/666	87/23210	0.00351944552408226	0.0455056430877546	0.0381719075711994	Pgf/Rarres2/Lbp/Mdk/Ednra/Gpsm3/Cxcl10/S100a14	8
330	module_0_1	GO:0001503	ossification	21/666	381/23210	0.00353005693910649	0.0455056430877546	0.0381719075711994	Axin2/Tcirg1/Clec11a/Chrd/Hoxa2/Fbxo5/Wnt7b/Tnf/Gabbr1/Lox/Kazald1/Mdk/P2rx7/Ercc2/Isg15/Runx2/Lrrc17/Junb/Sox11/Ifi204/Dnm3os	21
331	module_0_1	GO:0045576	mast cell activation	7/666	69/23210	0.00359014434183217	0.0461404049249367	0.038704370547976	Crlf2/Milr1/Lat2/Foxf1/Fes/Unc13d/Fcgr3	7
332	module_0_1	GO:0048247	lymphocyte chemotaxis	6/666	52/23210	0.00362060706604105	0.0463917543943935	0.0389152122824324	Ccl6/Ccl17/Cxcl10/Ccl12/Ccl7/Cxcr3	6
333	module_0_1	GO:0001911	negative regulation of leukocyte mediated cytotoxicity	4/666	23/23210	0.00385261653396596	0.0489224798074364	0.0410380834254347	Tap2/Clec2d/Tap1/H2-T23	4
334	module_0_1	GO:0035743	CD4-positive, alpha-beta T cell cytokine production	4/666	23/23210	0.00385261653396596	0.0489224798074364	0.0410380834254347	Il18rap/Il18r1/Nlrp3/Crlf2	4
335	module_0_1	GO:2000316	regulation of T-helper 17 type immune response	4/666	23/23210	0.00385261653396596	0.0489224798074364	0.0410380834254347	Loxl3/Nlrp3/Nfkbiz/Nfkbid	4
336	module_0_1	GO:0032633	interleukin-4 production	5/666	37/23210	0.00390654723041916	0.0491670175094767	0.0412432111838087	Icosl/Cd3e/Nlrp3/Il20rb/H2-T23	5
337	module_0_1	GO:0060071	Wnt signaling pathway, planar cell polarity pathway	5/666	37/23210	0.00390654723041916	0.0491670175094767	0.0412432111838087	Wnt7b/Wnt7a/Nkd1/Plekha4/Dact1	5
338	module_0_1	GO:1901385	regulation of voltage-gated calcium channel activity	5/666	37/23210	0.00390654723041916	0.0491670175094767	0.0412432111838087	Rem1/Cacnb1/Gem/Hpca/Stac3	5
339	module_0_1	GO:0030316	osteoclast differentiation	9/666	108/23210	0.00392813620806605	0.0492928950711297	0.0413488021901689	Tcirg1/Tnf/Inpp5d/Fbn1/Efna4/Clec2d/Trf/Lrrc17/Junb	9
340	module_0_1	GO:0002573	myeloid leukocyte differentiation	14/666	216/23210	0.00398430521291729	0.0497226487018088	0.0417092962905827	Tcirg1/Relb/Runx1/Tnf/Inpp5d/Fbn1/Tlr2/Efna4/Clec2d/Trf/Lrrc17/Junb/Fes/Prtn3	14
341	module_0_1	GO:0032608	interferon-beta production	6/666	53/23210	0.00398576003933164	0.0497226487018088	0.0417092962905827	Relb/Ptprs/Irf1/Irf7/Tlr2/Tlr9	6
342	module_-1_1	GO:0052803	imidazole-containing compound metabolic process	3/77	10/23210	4.14286911276337e-06	0.00391086844244862	0.00361955933009852	Ftcd/Amdhd1/Uroc1	3
343	module_-1_1	GO:0009074	aromatic amino acid family catabolic process	3/77	19/23210	3.27414505305229e-05	0.0154539646504068	0.0143028441791232	Ftcd/Amdhd1/Uroc1	3
344	module_-1_1	GO:0010466	negative regulation of peptidase activity	6/77	242/23210	0.000154306672897932	0.0435119331892171	0.0402708569882362	Itih1/Serpina1f/Itih2/Serpina1a/Serpina1d/Wfdc3	6
345	module_-1_1	GO:0009072	aromatic amino acid family metabolic process	3/77	35/23210	0.000212860700996006	0.0435119331892171	0.0402708569882362	Ftcd/Amdhd1/Uroc1	3
346	module_-1_1	GO:0009063	cellular amino acid catabolic process	4/77	90/23210	0.000230465747824243	0.0435119331892171	0.0402708569882362	Ftcd/Amdhd1/Bcat1/Uroc1	4
347	module_0_-1	GO:0046434	organophosphate catabolic process	10/178	210/23210	5.3935458361357e-06	0.00686464102738932	0.00616065755472913	Slc4a1/Pten/Entpd5/Prxl2c/Enpp2/Gpd1/Abhd6/Idh1/Nudt15/Gapdh	10
348	module_0_-1	GO:0072521	purine-containing compound metabolic process	15/178	490/23210	6.09648403853403e-06	0.00686464102738932	0.00616065755472913	Slc4a1/Acot3/Entpd5/Prxl2c/Gpd1/Ahcy/Nos1/Dgat2/Nudt15/Gapdh/Cycs/ND2/ND4/CYTB/Macrod2	15
349	module_0_-1	GO:0015711	organic anion transport	13/178	415/23210	2.03613322496263e-05	0.0123475053537638	0.0110812425349287	Slc4a1/Slc16a12/Slc16a7/Sfxn1/Slc6a19/Slc22a6/Slc2a2/Slc35a3/Slc6a9/Slc25a15/Slc16a1/Kcnj10/Casr	13
350	module_0_-1	GO:0001504	neurotransmitter uptake	5/178	47/23210	2.96330192679171e-05	0.0123475053537638	0.0110812425349287	Slc6a4/Slc6a9/Nos1/Slc18a1/Kcnj10	5
351	module_0_-1	GO:0015893	drug transport	9/178	207/23210	3.29415259686879e-05	0.0123475053537638	0.0110812425349287	Slc16a12/Sfxn1/Chrna4/Slc6a9/Slc25a15/Car12/Slc18a1/Kcnj10/Slc35f3	9
352	module_0_-1	GO:0098810	neurotransmitter reuptake	4/178	25/23210	3.72987665852815e-05	0.0123475053537638	0.0110812425349287	Slc6a4/Nos1/Slc18a1/Kcnj10	4
353	module_0_-1	GO:0006091	generation of precursor metabolites and energy	12/178	379/23210	3.84695314342231e-05	0.0123475053537638	0.0110812425349287	Slc4a1/Entpd5/Prxl2c/Gbe1/Gpd1/Idh1/Gapdh/Cycs/ND1/ND2/ND4/CYTB	12
354	module_0_-1	GO:0006163	purine nucleotide metabolic process	13/178	447/23210	4.38632517007595e-05	0.0123475053537638	0.0110812425349287	Slc4a1/Acot3/Entpd5/Prxl2c/Gpd1/Nos1/Dgat2/Nudt15/Gapdh/Cycs/ND2/ND4/CYTB	13
355	module_0_-1	GO:0009144	purine nucleoside triphosphate metabolic process	10/178	281/23210	6.58216710775488e-05	0.0164700448074044	0.0147810068384671	Slc4a1/Entpd5/Prxl2c/Gpd1/Nudt15/Gapdh/Cycs/ND2/ND4/CYTB	10
356	module_0_-1	GO:0042168	heme metabolic process	4/178	30/23210	7.84215229799962e-05	0.0165689090856001	0.014869732375597	Cyp2a5/Fech/Alas2/Alas1	4
357	module_0_-1	GO:0098656	anion transmembrane transport	8/178	181/23210	8.09316163150983e-05	0.0165689090856001	0.014869732375597	Slc16a12/Slc16a7/Slc35a3/Slc25a15/Slc16a1/Gabrb3/Kcnj10/Casr	8
358	module_0_-1	GO:0009141	nucleoside triphosphate metabolic process	10/178	298/23210	0.000106931199950144	0.0182987964168005	0.0164222160980915	Slc4a1/Entpd5/Prxl2c/Gpd1/Nudt15/Gapdh/Cycs/ND2/ND4/CYTB	10
359	module_0_-1	GO:0046942	carboxylic acid transport	10/178	301/23210	0.000116073442872028	0.0182987964168005	0.0164222160980915	Slc16a12/Slc16a7/Sfxn1/Slc6a19/Slc22a6/Slc6a9/Slc25a15/Slc16a1/Kcnj10/Casr	10
360	module_0_-1	GO:0015849	organic acid transport	10/178	302/23210	0.000119264156598412	0.0182987964168005	0.0164222160980915	Slc16a12/Slc16a7/Sfxn1/Slc6a19/Slc22a6/Slc6a9/Slc25a15/Slc16a1/Kcnj10/Casr	10
361	module_0_-1	GO:0046034	ATP metabolic process	9/178	247/23210	0.000128081210832499	0.0182987964168005	0.0164222160980915	Slc4a1/Entpd5/Prxl2c/Gpd1/Gapdh/Cycs/ND2/ND4/CYTB	9
362	module_0_-1	GO:0051188	cofactor biosynthetic process	9/178	251/23210	0.00014453932632379	0.0182987964168005	0.0164222160980915	Slc4a1/Entpd5/Prxl2c/Nadk2/Gpd1/Fech/Alas2/Alas1/Gapdh	9
363	module_0_-1	GO:0018119	peptidyl-cysteine S-nitrosylation	3/178	14/23210	0.000151701595867118	0.0182987964168005	0.0164222160980915	Nos1/Ncoa7/Gapdh	3
364	module_0_-1	GO:0019359	nicotinamide nucleotide biosynthetic process	6/178	106/23210	0.000169164209184103	0.0182987964168005	0.0164222160980915	Slc4a1/Entpd5/Prxl2c/Nadk2/Gpd1/Gapdh	6
365	module_0_-1	GO:0030810	positive regulation of nucleotide biosynthetic process	4/178	37/23210	0.000181247624143753	0.0182987964168005	0.0164222160980915	Entpd5/Prxl2c/Gpd1/Nos1	4
366	module_0_-1	GO:1900373	positive regulation of purine nucleotide biosynthetic process	4/178	37/23210	0.000181247624143753	0.0182987964168005	0.0164222160980915	Entpd5/Prxl2c/Gpd1/Nos1	4
367	module_0_-1	GO:0017014	protein nitrosylation	3/178	15/23210	0.000188558635675326	0.0182987964168005	0.0164222160980915	Nos1/Ncoa7/Gapdh	3
368	module_0_-1	GO:0019363	pyridine nucleotide biosynthetic process	6/178	109/23210	0.000197046045636169	0.0182987964168005	0.0164222160980915	Slc4a1/Entpd5/Prxl2c/Nadk2/Gpd1/Gapdh	6
369	module_0_-1	GO:0006778	porphyrin-containing compound metabolic process	4/178	38/23210	0.000201364646486883	0.0182987964168005	0.0164222160980915	Cyp2a5/Fech/Alas2/Alas1	4
370	module_0_-1	GO:0006826	iron ion transport	4/178	39/23210	0.000223041977051106	0.0182987964168005	0.0164222160980915	Sfxn1/Tfrc/Fth1/Nos1	4
371	module_0_-1	GO:0046496	nicotinamide nucleotide metabolic process	7/178	158/23210	0.000223567224373617	0.0182987964168005	0.0164222160980915	Slc4a1/Entpd5/Prxl2c/Nadk2/Gpd1/Idh1/Gapdh	7
372	module_0_-1	GO:0072525	pyridine-containing compound biosynthetic process	6/178	113/23210	0.000239727229185143	0.0182987964168005	0.0164222160980915	Slc4a1/Entpd5/Prxl2c/Nadk2/Gpd1/Gapdh	6
373	module_0_-1	GO:0019362	pyridine nucleotide metabolic process	7/178	160/23210	0.000241454562288516	0.0182987964168005	0.0164222160980915	Slc4a1/Entpd5/Prxl2c/Nadk2/Gpd1/Idh1/Gapdh	7
374	module_0_-1	GO:0006732	coenzyme metabolic process	10/178	331/23210	0.000250028850858718	0.0182987964168005	0.0164222160980915	Slc4a1/Acot3/Entpd5/Prxl2c/Nadk2/Gpd1/Idh1/Ahcy/Dgat2/Gapdh	10
375	module_0_-1	GO:0006790	sulfur compound metabolic process	9/178	272/23210	0.000262755938219629	0.0182987964168005	0.0164222160980915	Adi1/Acot3/Idh1/Ahcy/Nox4/Dgat2/Chst11/Gsta2/Gstp1	9
376	module_0_-1	GO:0009167	purine ribonucleoside monophosphate metabolic process	9/178	272/23210	0.000262755938219629	0.0182987964168005	0.0164222160980915	Slc4a1/Entpd5/Prxl2c/Gpd1/Gapdh/Cycs/ND2/ND4/CYTB	9
377	module_0_-1	GO:0009205	purine ribonucleoside triphosphate metabolic process	9/178	272/23210	0.000262755938219629	0.0182987964168005	0.0164222160980915	Slc4a1/Entpd5/Prxl2c/Gpd1/Gapdh/Cycs/ND2/ND4/CYTB	9
378	module_0_-1	GO:0009126	purine nucleoside monophosphate metabolic process	9/178	273/23210	0.000269950409983729	0.0182987964168005	0.0164222160980915	Slc4a1/Entpd5/Prxl2c/Gpd1/Gapdh/Cycs/ND2/ND4/CYTB	9
379	module_0_-1	GO:0045333	cellular respiration	7/178	163/23210	0.000270431032014309	0.0182987964168005	0.0164222160980915	Gpd1/Idh1/Cycs/ND1/ND2/ND4/CYTB	7
380	module_0_-1	GO:0072524	pyridine-containing compound metabolic process	7/178	165/23210	0.000291256236830862	0.0182987964168005	0.0164222160980915	Slc4a1/Entpd5/Prxl2c/Nadk2/Gpd1/Idh1/Gapdh	7
381	module_0_-1	GO:0009161	ribonucleoside monophosphate metabolic process	9/178	276/23210	0.000292520724247254	0.0182987964168005	0.0164222160980915	Slc4a1/Entpd5/Prxl2c/Gpd1/Gapdh/Cycs/ND2/ND4/CYTB	9
382	module_0_-1	GO:0009199	ribonucleoside triphosphate metabolic process	9/178	276/23210	0.000292520724247254	0.0182987964168005	0.0164222160980915	Slc4a1/Entpd5/Prxl2c/Gpd1/Gapdh/Cycs/ND2/ND4/CYTB	9
383	module_0_-1	GO:0009123	nucleoside monophosphate metabolic process	9/178	285/23210	0.000369802455103012	0.0225079764565401	0.0201997358121702	Slc4a1/Entpd5/Prxl2c/Gpd1/Gapdh/Cycs/ND2/ND4/CYTB	9
384	module_0_-1	GO:0022904	respiratory electron transport chain	5/178	81/23210	0.000401196787602552	0.0237761885705513	0.0213378900885568	Gpd1/Cycs/ND2/ND4/CYTB	5
385	module_0_-1	GO:0033013	tetrapyrrole metabolic process	4/178	46/23210	0.000424414487124581	0.024436395575887	0.0219303914675624	Cyp2a5/Fech/Alas2/Alas1	4
386	module_0_-1	GO:0009150	purine ribonucleotide metabolic process	11/178	423/23210	0.000443387561032189	0.024436395575887	0.0219303914675624	Slc4a1/Acot3/Entpd5/Prxl2c/Gpd1/Dgat2/Gapdh/Cycs/ND2/ND4/CYTB	11
387	module_0_-1	GO:0006733	oxidoreduction coenzyme metabolic process	7/178	177/23210	0.000444889972740394	0.024436395575887	0.0219303914675624	Slc4a1/Entpd5/Prxl2c/Nadk2/Gpd1/Idh1/Gapdh	7
388	module_0_-1	GO:0045821	positive regulation of glycolytic process	3/178	20/23210	0.000459287078668129	0.0246265357419197	0.0221010323569626	Entpd5/Prxl2c/Gpd1	3
389	module_0_-1	GO:0022900	electron transport chain	5/178	85/23210	0.000501125655982723	0.0258031148015258	0.0231569507426987	Gpd1/Cycs/ND2/ND4/CYTB	5
390	module_0_-1	GO:0006783	heme biosynthetic process	3/178	21/23210	0.00053282243132898	0.0258031148015258	0.0231569507426987	Fech/Alas2/Alas1	3
391	module_0_-1	GO:0030813	positive regulation of nucleotide catabolic process	3/178	21/23210	0.00053282243132898	0.0258031148015258	0.0231569507426987	Entpd5/Prxl2c/Gpd1	3
392	module_0_-1	GO:0051197	positive regulation of coenzyme metabolic process	3/178	21/23210	0.00053282243132898	0.0258031148015258	0.0231569507426987	Entpd5/Prxl2c/Gpd1	3
393	module_0_-1	GO:0009259	ribonucleotide metabolic process	11/178	433/23210	0.000538519713886196	0.0258031148015258	0.0231569507426987	Slc4a1/Acot3/Entpd5/Prxl2c/Gpd1/Dgat2/Gapdh/Cycs/ND2/ND4/CYTB	11
394	module_0_-1	GO:0045981	positive regulation of nucleotide metabolic process	4/178	50/23210	0.000584862908895855	0.0268798218537442	0.0241232392068752	Entpd5/Prxl2c/Gpd1/Nos1	4
395	module_0_-1	GO:1900544	positive regulation of purine nucleotide metabolic process	4/178	50/23210	0.000584862908895855	0.0268798218537442	0.0241232392068752	Entpd5/Prxl2c/Gpd1/Nos1	4
396	module_0_-1	GO:0035634	response to stilbenoid	3/178	22/23210	0.000613484983965945	0.0276313636778262	0.0247977088255708	Cyp2a5/Gsta2/Idi1	3
397	module_0_-1	GO:0009166	nucleotide catabolic process	6/178	136/23210	0.000645159263798796	0.0281972107196148	0.0253055270550904	Slc4a1/Entpd5/Prxl2c/Gpd1/Nudt15/Gapdh	6
398	module_0_-1	GO:0006096	glycolytic process	5/178	90/23210	0.000651090123188264	0.0281972107196148	0.0253055270550904	Slc4a1/Entpd5/Prxl2c/Gpd1/Gapdh	5
399	module_0_-1	GO:0006757	ATP generation from ADP	5/178	91/23210	0.000684719558798282	0.0290941216304478	0.0261104578528838	Slc4a1/Entpd5/Prxl2c/Gpd1/Gapdh	5
400	module_0_-1	GO:0006837	serotonin transport	3/178	23/23210	0.000701544154925836	0.0292569895720923	0.0262566233422535	Slc6a4/Nos1/Slc18a1	3
401	module_0_-1	GO:0019693	ribose phosphate metabolic process	11/178	450/23210	0.000739281861379637	0.030270231851399	0.0271659554803618	Slc4a1/Acot3/Entpd5/Prxl2c/Gpd1/Dgat2/Gapdh/Cycs/ND2/ND4/CYTB	11
402	module_0_-1	GO:0042738	exogenous drug catabolic process	4/178	54/23210	0.000784245394300408	0.0308673796084419	0.0277018644705097	Cyp2a5/Cyp4b1/Nos1/Nudt15	4
403	module_0_-1	GO:0042866	pyruvate biosynthetic process	5/178	94/23210	0.000793429182653797	0.0308673796084419	0.0277018644705097	Slc4a1/Entpd5/Prxl2c/Gpd1/Gapdh	5
404	module_0_-1	GO:0015980	energy derivation by oxidation of organic compounds	8/178	254/23210	0.000794985798085982	0.0308673796084419	0.0277018644705097	Gbe1/Gpd1/Idh1/Cycs/ND1/ND2/ND4/CYTB	8
405	module_0_-1	GO:0046486	glycerolipid metabolic process	9/178	325/23210	0.000944724813616467	0.0355236917837874	0.0318806619729232	Pten/Enpp2/Gpd1/Abhd6/Gpat3/Dgat2/Mgll/Ces1g/Chpt1	9
406	module_0_-1	GO:0046031	ADP metabolic process	5/178	98/23210	0.000957790989469952	0.0355236917837874	0.0318806619729232	Slc4a1/Entpd5/Prxl2c/Gpd1/Gapdh	5
407	module_0_-1	GO:0042775	mitochondrial ATP synthesis coupled electron transport	4/178	57/23210	0.000962231438193176	0.0355236917837874	0.0318806619729232	Cycs/ND2/ND4/CYTB	4
408	module_0_-1	GO:1901292	nucleoside phosphate catabolic process	6/178	148/23210	0.00100291327496812	0.0358747381921951	0.0321957078288374	Slc4a1/Entpd5/Prxl2c/Gpd1/Nudt15/Gapdh	6
409	module_0_-1	GO:0006779	porphyrin-containing compound biosynthetic process	3/178	26/23210	0.00101268590287467	0.0358747381921951	0.0321957078288374	Fech/Alas2/Alas1	3
410	module_0_-1	GO:0072330	monocarboxylic acid biosynthetic process	8/178	264/23210	0.00101953074791318	0.0358747381921951	0.0321957078288374	Slc4a1/Entpd5/Elovl2/Prxl2c/Gpd1/Mgll/Gapdh/Malrd1	8
411	module_0_-1	GO:0006865	amino acid transport	6/178	150/23210	0.00107496059839956	0.0372432502707048	0.0334238760959863	Slc16a12/Sfxn1/Slc6a19/Slc6a9/Slc25a15/Kcnj10	6
412	module_0_-1	GO:0015807	L-amino acid transport	4/178	59/23210	0.00109557076147856	0.0373822023462079	0.0335485783419273	Sfxn1/Slc6a9/Slc25a15/Kcnj10	4
413	module_0_-1	GO:0033014	tetrapyrrole biosynthetic process	3/178	27/23210	0.00113288033008593	0.0380783060202016	0.0341732951102118	Fech/Alas2/Alas1	3
414	module_0_-1	GO:0006165	nucleoside diphosphate phosphorylation	5/178	103/23210	0.0011973197436137	0.038396917207419	0.0344592320455476	Slc4a1/Entpd5/Prxl2c/Gpd1/Gapdh	5
415	module_0_-1	GO:0009135	purine nucleoside diphosphate metabolic process	5/178	103/23210	0.0011973197436137	0.038396917207419	0.0344592320455476	Slc4a1/Entpd5/Prxl2c/Gpd1/Gapdh	5
416	module_0_-1	GO:0009179	purine ribonucleoside diphosphate metabolic process	5/178	103/23210	0.0011973197436137	0.038396917207419	0.0344592320455476	Slc4a1/Entpd5/Prxl2c/Gpd1/Gapdh	5
417	module_0_-1	GO:0042773	ATP synthesis coupled electron transport	4/178	61/23210	0.00124136199480782	0.038396917207419	0.0344592320455476	Cycs/ND2/ND4/CYTB	4
418	module_0_-1	GO:1903825	organic acid transmembrane transport	5/178	104/23210	0.00125009448728066	0.038396917207419	0.0344592320455476	Slc16a12/Slc16a7/Slc25a15/Slc16a1/Kcnj10	5
419	module_0_-1	GO:1905039	carboxylic acid transmembrane transport	5/178	104/23210	0.00125009448728066	0.038396917207419	0.0344592320455476	Slc16a12/Slc16a7/Slc25a15/Slc16a1/Kcnj10	5
420	module_0_-1	GO:0051194	positive regulation of cofactor metabolic process	3/178	28/23210	0.00126171042333437	0.038396917207419	0.0344592320455476	Entpd5/Prxl2c/Gpd1	3
421	module_0_-1	GO:0046939	nucleotide phosphorylation	5/178	105/23210	0.0013045692784334	0.0391718668670935	0.0351547089767316	Slc4a1/Entpd5/Prxl2c/Gpd1/Gapdh	5
422	module_0_-1	GO:0009185	ribonucleoside diphosphate metabolic process	5/178	107/23210	0.00141875247875601	0.0420398760810335	0.0377285977730131	Slc4a1/Entpd5/Prxl2c/Gpd1/Gapdh	5
423	module_0_-1	GO:0042440	pigment metabolic process	4/178	65/23210	0.00157271487896153	0.0459968039924852	0.0412797343486827	Cyp2a5/Fech/Alas2/Alas1	4
424	module_1_-1	GO:0016485	protein processing	5/28	239/23210	8.99248663422847e-06	0.0056203041463928	0.00404188609770059	Fgb/Bag2/Pcsk9/Klk1b11/Klk1b9	5
425	module_1_-1	GO:0051604	protein maturation	5/28	300/23210	2.68701750774914e-05	0.00839692971171606	0.00603871829373096	Fgb/Bag2/Pcsk9/Klk1b11/Klk1b9	5
426	module_1_-1	GO:0031331	positive regulation of cellular catabolic process	5/28	355/23210	5.98761286274363e-05	0.00976257702429735	0.00702083433999995	Hmox1/5330417C22Rik/Bag2/Pcsk9/Fabp1	5
427	module_1_-1	GO:0031638	zymogen activation	3/28	65/23210	6.53217583844943e-05	0.00976257702429735	0.00702083433999995	Fgb/Klk1b11/Klk1b9	3
428	module_1_-1	GO:0006766	vitamin metabolic process	3/28	69/23210	7.81006161943788e-05	0.00976257702429735	0.00702083433999995	Cbr3/Cyp24a1/Cbr1	3
429	module_1_-1	GO:0009896	positive regulation of catabolic process	5/28	422/23210	0.000135044186200196	0.014067102729187	0.010116467983769	Hmox1/5330417C22Rik/Bag2/Pcsk9/Fabp1	5
430	module_1_-1	GO:0010039	response to iron ion	2/28	20/23210	0.000263091120087778	0.0217176779534746	0.0156184395555936	Hmox1/Cybrd1	2
431	module_1_-1	GO:0010035	response to inorganic substance	5/28	493/23210	0.000277986277804475	0.0217176779534746	0.0156184395555936	Nqo1/Hmox1/Cybrd1/Fgb/Fabp1	5
432	module_1_-1	GO:0042542	response to hydrogen peroxide	3/28	121/23210	0.000411638075765672	0.0285859774837272	0.020557831386192	Nqo1/Hmox1/Fabp1	3
433	module_1_-1	GO:1902042	negative regulation of extrinsic apoptotic signaling pathway via death domain receptors	2/28	29/23210	0.000558421626035277	0.0349013516272048	0.0250995825596909	Hmox1/Fgb	2
434	module_1_-1	GO:0006775	fat-soluble vitamin metabolic process	2/28	33/23210	0.00072405984691022	0.0411397640289898	0.0295859860890588	Cyp24a1/Cbr1	2
435	module_1_0	GO:0006310	DNA recombination	10/101	280/23210	4.06753861480934e-07	0.000730473083009916	0.000627846455032537	Mcm5/Rad51ap1/Gins2/Chek1/Zfp365/Rmi2/Exo1/Mcm3/Pgbd5/Cenps	10
436	module_1_0	GO:0006281	DNA repair	12/101	464/23210	8.43814102504699e-07	0.000730473083009916	0.000627846455032537	Mcm5/Rad51ap1/Gins2/Chek1/Dtl/Zfp365/Rmi2/Exo1/Mcm3/Hmga1/Hmga2/Cenps	12
437	module_1_0	GO:0000724	double-strand break repair via homologous recombination	7/101	127/23210	1.39603073676047e-06	0.000730473083009916	0.000627846455032537	Mcm5/Rad51ap1/Gins2/Chek1/Zfp365/Rmi2/Mcm3	7
438	module_1_0	GO:0000725	recombinational repair	7/101	127/23210	1.39603073676047e-06	0.000730473083009916	0.000627846455032537	Mcm5/Rad51ap1/Gins2/Chek1/Zfp365/Rmi2/Mcm3	7
439	module_1_0	GO:0034508	centromere complex assembly	4/101	28/23210	6.38186583297767e-06	0.00267144903768445	0.00229612814917028	Hells/Cenpi/Cenph/Cenps	4
440	module_1_0	GO:0000727	double-strand break repair via break-induced replication	3/101	11/23210	1.28663936377165e-05	0.00448822698062345	0.00385766082927326	Mcm5/Gins2/Mcm3	3
441	module_1_0	GO:0010569	regulation of double-strand break repair via homologous recombination	4/101	44/23210	4.01115428275008e-05	0.0119933513054227	0.0103083649161201	Rad51ap1/Chek1/Zfp365/Rmi2	4
442	module_1_0	GO:0006302	double-strand break repair	7/101	220/23210	5.05273055590654e-05	0.0132192063168905	0.0113619954211109	Mcm5/Rad51ap1/Gins2/Chek1/Zfp365/Rmi2/Mcm3	7
443	module_1_0	GO:0006260	DNA replication	7/101	243/23210	9.43028221719998e-05	0.0219306452006662	0.0188495348645553	Mcm5/Gins2/Dtl/Zfp365/Rmi2/Mcm3/Cenps	7
444	module_1_0	GO:0065004	protein-DNA complex assembly	6/101	172/23210	0.000107495490170724	0.0224988060927325	0.0193378729159755	Mcm5/Hells/Cenpi/Mcm3/Cenph/Cenps	6
445	module_1_0	GO:0045786	negative regulation of cell cycle	9/101	452/23210	0.000159634079676815	0.0303740117057795	0.0261066643222658	Pea15a/Cdkn1a/Nppc/Ddias/Chek1/Ptgs2/Dtl/Atf5/Spdl1	9
446	module_1_0	GO:0072395	signal transduction involved in cell cycle checkpoint	3/101	29/23210	0.000269163974155929	0.0381974792027405	0.0328309864749584	Cdkn1a/Chek1/Dtl	3
447	module_1_0	GO:0072401	signal transduction involved in DNA integrity checkpoint	3/101	29/23210	0.000269163974155929	0.0381974792027405	0.0328309864749584	Cdkn1a/Chek1/Dtl	3
448	module_1_0	GO:0072422	signal transduction involved in DNA damage checkpoint	3/101	29/23210	0.000269163974155929	0.0381974792027405	0.0328309864749584	Cdkn1a/Chek1/Dtl	3
449	module_1_0	GO:0009416	response to light stimulus	7/101	290/23210	0.000279396850674272	0.0381974792027405	0.0328309864749584	Cdkn1a/Rbp4/Ddias/Chek1/Dcdc2a/Dtl/Bcl3	7
450	module_1_0	GO:2000779	regulation of double-strand break repair	4/101	73/23210	0.000292001752147084	0.0381974792027405	0.0328309864749584	Rad51ap1/Chek1/Zfp365/Rmi2	4
451	module_1_0	GO:0009314	response to radiation	8/101	395/23210	0.000334027348539233	0.0389499203653959	0.0334777146400089	Cdkn1a/Rbp4/Rad51ap1/Ddias/Chek1/Dcdc2a/Dtl/Bcl3	8
452	module_1_0	GO:0009411	response to UV	5/101	137/23210	0.000334973037065039	0.0389499203653959	0.0334777146400089	Cdkn1a/Ddias/Chek1/Dtl/Bcl3	5
453	module_1_0	GO:0071824	protein-DNA complex subunit organization	6/101	215/23210	0.000359282051092581	0.0395777543650933	0.0340173421228377	Mcm5/Hells/Cenpi/Mcm3/Cenph/Cenps	6
454	module_1_1	GO:0070372	regulation of ERK1 and ERK2 cascade	4/13	306/23210	1.92848021863684e-05	0.00639373767000169	0.0029790826008552	Cd44/Trem2/C3/Clcf1	4
455	module_1_1	GO:0070371	ERK1 and ERK2 cascade	4/13	323/23210	2.38387689082523e-05	0.00639373767000169	0.0029790826008552	Cd44/Trem2/C3/Clcf1	4
456	module_1_1	GO:0050727	regulation of inflammatory response	4/13	354/23210	3.41183853159935e-05	0.00639373767000169	0.0029790826008552	Cd44/Trem2/C3/Clcf1	4
457	module_1_1	GO:0060100	positive regulation of phagocytosis, engulfment	2/13	16/23210	3.45981475649442e-05	0.00639373767000169	0.0029790826008552	Trem2/C3	2
458	module_1_1	GO:1905155	positive regulation of membrane invagination	2/13	16/23210	3.45981475649442e-05	0.00639373767000169	0.0029790826008552	Trem2/C3	2
459	module_1_1	GO:0060099	regulation of phagocytosis, engulfment	2/13	19/23210	4.92556439981742e-05	0.00722187868897001	0.00336494461584499	Trem2/C3	2
460	module_1_1	GO:1905153	regulation of membrane invagination	2/13	20/23210	5.47112021891667e-05	0.00722187868897001	0.00336494461584499	Trem2/C3	2
461	module_1_1	GO:0002821	positive regulation of adaptive immune response	3/13	147/23210	6.79519829903122e-05	0.00784845403538105	0.00365688961092601	Cd44/C3/Clcf1	3
462	module_1_1	GO:1903532	positive regulation of secretion by cell	4/13	472/23210	0.00010436224263281	0.0107145235769685	0.00499229909202564	Edn1/Trem2/Ankrd1/Clcf1	4
463	module_1_1	GO:0097242	amyloid-beta clearance	2/13	32/23210	0.000142284502118891	0.0123554381169318	0.00575686282732411	Trem2/C3	2
464	module_1_1	GO:0050731	positive regulation of peptidyl-tyrosine phosphorylation	3/13	195/23210	0.000156965847875932	0.0123554381169318	0.00575686282732411	Cd44/Trem2/Clcf1	3
465	module_1_1	GO:0043516	regulation of DNA damage response, signal transduction by p53 class mediator	2/13	35/23210	0.000170522317688932	0.0123554381169318	0.00575686282732411	Cd44/Ankrd1	2
466	module_1_1	GO:0002819	regulation of adaptive immune response	3/13	205/23210	0.000181921624968917	0.0123554381169318	0.00575686282732411	Cd44/C3/Clcf1	3
467	module_1_1	GO:0097529	myeloid leukocyte migration	3/13	207/23210	0.0001872036078323	0.0123554381169318	0.00575686282732411	Edn1/Trem2/Cxcl2	3
468	module_1_1	GO:0070374	positive regulation of ERK1 and ERK2 cascade	3/13	218/23210	0.000218044201611492	0.0134315228192679	0.00625825111993687	Cd44/Trem2/C3	3
469	module_1_1	GO:0043277	apoptotic cell clearance	2/13	43/23210	0.000258139398430424	0.014907550259357	0.00694598776039761	Trem2/C3	2
470	module_1_1	GO:0002714	positive regulation of B cell mediated immunity	2/13	48/23210	0.000321950869691227	0.0165268113108163	0.0077004623218545	C3/Clcf1	2
471	module_1_1	GO:0002891	positive regulation of immunoglobulin mediated immune response	2/13	48/23210	0.000321950869691227	0.0165268113108163	0.0077004623218545	C3/Clcf1	2
472	module_1_1	GO:0050730	regulation of peptidyl-tyrosine phosphorylation	3/13	263/23210	0.000378212864590847	0.0180710461070136	0.00841997933215833	Cd44/Trem2/Clcf1	3
473	module_1_1	GO:0071222	cellular response to lipopolysaccharide	3/13	282/23210	0.000463741590409756	0.0180710461070136	0.00841997933215833	Trem2/Ankrd1/Cxcl2	3
474	module_1_1	GO:0071219	cellular response to molecule of bacterial origin	3/13	290/23210	0.000503180644438047	0.0180710461070136	0.00841997933215833	Trem2/Ankrd1/Cxcl2	3
475	module_1_1	GO:0070098	chemokine-mediated signaling pathway	2/13	60/23210	0.000503277340771546	0.0180710461070136	0.00841997933215833	Trem2/Cxcl2	2
476	module_1_1	GO:0002712	regulation of B cell mediated immunity	2/13	63/23210	0.000554785088639109	0.0180710461070136	0.00841997933215833	C3/Clcf1	2
477	module_1_1	GO:0002889	regulation of immunoglobulin mediated immune response	2/13	63/23210	0.000554785088639109	0.0180710461070136	0.00841997933215833	C3/Clcf1	2
478	module_1_1	GO:0030330	DNA damage response, signal transduction by p53 class mediator	2/13	63/23210	0.000554785088639109	0.0180710461070136	0.00841997933215833	Cd44/Ankrd1	2
479	module_1_1	GO:0032103	positive regulation of response to external stimulus	3/13	312/23210	0.000622604845813335	0.0180710461070136	0.00841997933215833	Edn1/Trem2/C3	3
480	module_1_1	GO:0000768	syncytium formation by plasma membrane fusion	2/13	67/23210	0.000627281569324714	0.0180710461070136	0.00841997933215833	Cd44/Trem2	2
481	module_1_1	GO:0140253	cell-cell fusion	2/13	67/23210	0.000627281569324714	0.0180710461070136	0.00841997933215833	Cd44/Trem2	2
482	module_1_1	GO:0071216	cellular response to biotic stimulus	3/13	313/23210	0.000628426111220037	0.0180710461070136	0.00841997933215833	Trem2/Ankrd1/Cxcl2	3
483	module_1_1	GO:0018108	peptidyl-tyrosine phosphorylation	3/13	319/23210	0.000664089204117613	0.0180710461070136	0.00841997933215833	Cd44/Trem2/Clcf1	3
484	module_1_1	GO:0006949	syncytium formation	2/13	69/23210	0.000665161988564437	0.0180710461070136	0.00841997933215833	Cd44/Trem2	2
485	module_1_1	GO:0018212	peptidyl-tyrosine modification	3/13	322/23210	0.000682397522419803	0.0180710461070136	0.00841997933215833	Cd44/Trem2/Clcf1	3
486	module_1_1	GO:1901796	regulation of signal transduction by p53 class mediator	2/13	70/23210	0.000684509322235365	0.0180710461070136	0.00841997933215833	Cd44/Ankrd1	2
487	module_1_1	GO:1990868	response to chemokine	2/13	70/23210	0.000684509322235365	0.0180710461070136	0.00841997933215833	Trem2/Cxcl2	2
488	module_1_1	GO:1990869	cellular response to chemokine	2/13	70/23210	0.000684509322235365	0.0180710461070136	0.00841997933215833	Trem2/Cxcl2	2
489	module_1_1	GO:0002793	positive regulation of peptide secretion	3/13	331/23210	0.000739257794004172	0.0184614649097258	0.00860189012084513	Trem2/Ankrd1/Clcf1	3
490	module_1_1	GO:0070661	leukocyte proliferation	3/13	331/23210	0.000739257794004172	0.0184614649097258	0.00860189012084513	Cd44/Trem2/Clcf1	3
491	module_1_1	GO:1901224	positive regulation of NIK/NF-kappaB signaling	2/13	74/23210	0.000764606690437512	0.018592015314849	0.00866271845952749	Edn1/Trem2	2
492	module_1_1	GO:0050900	leukocyte migration	3/13	340/23210	0.000799069917853305	0.0186493807292349	0.00868944716137737	Edn1/Trem2/Cxcl2	3
493	module_1_1	GO:0050878	regulation of body fluid levels	3/13	342/23210	0.000812768633879765	0.0186493807292349	0.00868944716137737	Edn1/C3/Serpina10	3
494	module_1_1	GO:0050766	positive regulation of phagocytosis	2/13	77/23210	0.000827515811578603	0.0186493807292349	0.00868944716137737	Trem2/C3	2
495	module_1_1	GO:0032496	response to lipopolysaccharide	3/13	359/23210	0.000935312041231847	0.0202606478655729	0.00944019705743825	Trem2/Ankrd1/Cxcl2	3
496	module_1_1	GO:0042060	wound healing	3/13	360/23210	0.000942865647423845	0.0202606478655729	0.00944019705743825	Cd44/C3/Serpina10	3
497	module_1_1	GO:0048708	astrocyte differentiation	2/13	85/23210	0.00100710053378704	0.0211491112095278	0.00985416551002152	Trem2/Clcf1	2
498	module_1_1	GO:0010827	regulation of glucose transmembrane transport	2/13	86/23210	0.00103075351621811	0.0211648055330118	0.00986147808498726	Edn1/C3	2
499	module_1_1	GO:0002237	response to molecule of bacterial origin	3/13	377/23210	0.00107729114664847	0.0212387703002875	0.00989594104900613	Trem2/Ankrd1/Cxcl2	3
500	module_1_1	GO:0014015	positive regulation of gliogenesis	2/13	89/23210	0.00110331274287208	0.0212387703002875	0.00989594104900613	Trem2/Clcf1	2
501	module_1_1	GO:1905954	positive regulation of lipid localization	2/13	89/23210	0.00110331274287208	0.0212387703002875	0.00989594104900613	Edn1/C3	2
502	module_1_1	GO:0042770	signal transduction in response to DNA damage	2/13	90/23210	0.00112803171289662	0.0212714551574791	0.00991117015198104	Cd44/Ankrd1	2
503	module_1_1	GO:0030593	neutrophil chemotaxis	2/13	100/23210	0.00138980037849163	0.025680486659199	0.0119655035812399	Edn1/Cxcl2	2
504	module_1_1	GO:1901222	regulation of NIK/NF-kappaB signaling	2/13	101/23210	0.00141742945846228	0.025680486659199	0.0119655035812399	Edn1/Trem2	2
505	module_1_1	GO:0050764	regulation of phagocytosis	2/13	105/23210	0.00153057328395419	0.0271971098918014	0.0126721553266653	Trem2/C3	2
506	module_1_1	GO:0038061	NIK/NF-kappaB signaling	2/13	107/23210	0.00158871810302118	0.0276848676675442	0.0128994200000291	Edn1/Trem2	2
507	module_1_1	GO:1904659	glucose transmembrane transport	2/13	108/23210	0.00161818284105166	0.0276848676675442	0.0128994200000291	Edn1/C3	2
508	module_1_1	GO:0008645	hexose transmembrane transport	2/13	109/23210	0.00164790878973477	0.0276848676675442	0.0128994200000291	Edn1/C3	2
509	module_1_1	GO:0015749	monosaccharide transmembrane transport	2/13	111/23210	0.00170814329503044	0.0281843643680023	0.0131321542794634	Edn1/C3	2
510	module_1_1	GO:0034219	carbohydrate transmembrane transport	2/13	112/23210	0.00173865134004829	0.0281844533018354	0.0131321957170776	Edn1/C3	2
511	module_1_1	GO:1990266	neutrophil migration	2/13	119/23210	0.00195947861467705	0.0312165213786481	0.0145449501525029	Edn1/Cxcl2	2
512	module_1_1	GO:0071621	granulocyte chemotaxis	2/13	123/23210	0.0020913561074344	0.0327527634452438	0.0152607430497889	Edn1/Cxcl2	2
513	module_1_1	GO:0008277	regulation of G protein-coupled receptor signaling pathway	2/13	130/23210	0.00233204139323125	0.0356156833547324	0.0165946849989582	Edn1/C3	2
514	module_1_1	GO:0009611	response to wounding	3/13	495/23210	0.00235125182320203	0.0356156833547324	0.0165946849989582	Cd44/C3/Serpina10	3
515	module_1_1	GO:0072331	signal transduction by p53 class mediator	2/13	135/23210	0.00251163300578825	0.0374314338281991	0.0174407113644719	Cd44/Ankrd1	2
516	module_1_1	GO:0002824	positive regulation of adaptive immune response based on somatic recombination of immune receptors built from immunoglobulin superfamily domains	2/13	140/23210	0.00269758352624705	0.0389463621601918	0.0181465733920238	C3/Clcf1	2
517	module_1_1	GO:0050921	positive regulation of chemotaxis	2/13	140/23210	0.00269758352624705	0.0389463621601918	0.0181465733920238	Edn1/Trem2	2
518	module_1_1	GO:0050729	positive regulation of inflammatory response	2/13	142/23210	0.00277373719108729	0.039184694341343	0.0182576213096483	Trem2/C3	2
519	module_1_1	GO:0002687	positive regulation of leukocyte migration	2/13	144/23210	0.00285090125057867	0.039184694341343	0.0182576213096483	Edn1/Trem2	2
520	module_1_1	GO:0002708	positive regulation of lymphocyte mediated immunity	2/13	144/23210	0.00285090125057867	0.039184694341343	0.0182576213096483	C3/Clcf1	2
521	module_1_1	GO:1905952	regulation of lipid localization	2/13	145/23210	0.00288986155244322	0.039184694341343	0.0182576213096483	Edn1/C3	2
522	module_1_1	GO:0097530	granulocyte migration	2/13	146/23210	0.00292907370224989	0.039184694341343	0.0182576213096483	Edn1/Cxcl2	2
523	module_1_1	GO:0008643	carbohydrate transport	2/13	147/23210	0.00296853745010175	0.039184694341343	0.0182576213096483	Edn1/C3	2
524	module_1_1	GO:0014013	regulation of gliogenesis	2/13	150/23210	0.00308843578542799	0.0401931643061333	0.0187275053556716	Trem2/Clcf1	2
525	module_1_1	GO:0007596	blood coagulation	2/13	156/23210	0.00333499194122999	0.0427990632457848	0.0199416915784074	C3/Serpina10	2
526	module_1_1	GO:0007599	hemostasis	2/13	158/23210	0.00341917284155074	0.0432236753033997	0.020139534289235	C3/Serpina10	2
527	module_1_1	GO:0050817	coagulation	2/13	159/23210	0.00346163633382205	0.0432236753033997	0.020139534289235	C3/Serpina10	2
528	module_1_1	GO:0046887	positive regulation of hormone secretion	2/13	164/23210	0.0036776743106513	0.045308947507224	0.0211111409551773	Edn1/Clcf1	2
529	module_-1_-1	GO:2001259	positive regulation of cation channel activity	2/4	77/23210	6.49009253920052e-05	0.00588957669195371	0.00107083212580977	Trdn/Lrrc52	2
530	module_-1_-1	GO:0032414	positive regulation of ion transmembrane transporter activity	2/4	114/23210	0.000142562235355599	0.00588957669195371	0.00107083212580977	Trdn/Lrrc52	2
531	module_-1_-1	GO:0032411	positive regulation of transporter activity	2/4	121/23210	0.000160624818871465	0.00588957669195371	0.00107083212580977	Trdn/Lrrc52	2
532	module_-1_-1	GO:1904064	positive regulation of cation transmembrane transport	2/4	163/23210	0.000291405002249026	0.00644032716664979	0.00117096857575451	Trdn/Lrrc52	2
533	module_-1_-1	GO:2001257	regulation of cation channel activity	2/4	168/23210	0.000309524382481566	0.00644032716664979	0.00117096857575451	Trdn/Lrrc52	2
534	module_-1_-1	GO:0034767	positive regulation of ion transmembrane transport	2/4	179/23210	0.000351290572726352	0.00644032716664979	0.00117096857575451	Trdn/Lrrc52	2
535	module_-1_-1	GO:0034764	positive regulation of transmembrane transport	2/4	233/23210	0.000594132161655859	0.00889182238436776	0.00161669497897596	Trdn/Lrrc52	2
536	module_-1_-1	GO:0032412	regulation of ion transmembrane transporter activity	2/4	254/23210	0.000705449973477109	0.00889182238436776	0.00161669497897596	Trdn/Lrrc52	2
537	module_-1_-1	GO:0022898	regulation of transmembrane transporter activity	2/4	262/23210	0.000750330985144738	0.00889182238436776	0.00161669497897596	Trdn/Lrrc52	2
538	module_-1_-1	GO:0032409	regulation of transporter activity	2/4	272/23210	0.000808347489487978	0.00889182238436776	0.00161669497897596	Trdn/Lrrc52	2
539	module_-1_-1	GO:0043270	positive regulation of ion transport	2/4	322/23210	0.00113022246046672	0.0113022246046672	0.0020549499281213	Trdn/Lrrc52	2
540	module_-1_-1	GO:1904062	regulation of cation transmembrane transport	2/4	349/23210	0.00132595361167778	0.0116547539285671	0.00211904616883038	Trdn/Lrrc52	2
541	module_-1_-1	GO:0051480	regulation of cytosolic calcium ion concentration	2/4	374/23210	0.00152080886032672	0.0116547539285671	0.00211904616883038	Trdn/Pde6a	2
542	module_-1_-1	GO:0072017	distal tubule development	1/4	10/23210	0.00172239286989728	0.0116547539285671	0.00211904616883038	Klhl3	1
543	module_-1_-1	GO:0010959	regulation of metal ion transport	2/4	421/23210	0.00192238834369247	0.0116547539285671	0.00211904616883038	Trdn/Lrrc52	2
544	module_-1_-1	GO:0051280	negative regulation of release of sequestered calcium ion into cytosol	1/4	12/23210	0.00206660427008243	0.0116547539285671	0.00211904616883038	Trdn	1
545	module_-1_-1	GO:0015672	monovalent inorganic cation transport	2/4	455/23210	0.00224139946861585	0.0116547539285671	0.00211904616883038	Klhl3/Lrrc52	2
546	module_-1_-1	GO:0051284	positive regulation of sequestering of calcium ion	1/4	14/23210	0.00241072664815956	0.0116547539285671	0.00211904616883038	Trdn	1
547	module_-1_-1	GO:0006874	cellular calcium ion homeostasis	2/4	473/23210	0.00241991865121221	0.0116547539285671	0.00211904616883038	Trdn/Pde6a	2
548	module_-1_-1	GO:0034765	regulation of ion transmembrane transport	2/4	478/23210	0.00247068653041272	0.0116547539285671	0.00211904616883038	Trdn/Lrrc52	2
549	module_-1_-1	GO:0010523	negative regulation of calcium ion transport into cytosol	1/4	15/23210	0.00258275445870493	0.0116547539285671	0.00211904616883038	Trdn	1
550	module_-1_-1	GO:0070293	renal absorption	1/4	15/23210	0.00258275445870493	0.0116547539285671	0.00211904616883038	Klhl3	1
551	module_-1_-1	GO:1903818	positive regulation of voltage-gated potassium channel activity	1/4	15/23210	0.00258275445870493	0.0116547539285671	0.00211904616883038	Lrrc52	1
552	module_-1_-1	GO:0055074	calcium ion homeostasis	2/4	489/23210	0.00258417686757741	0.0116547539285671	0.00211904616883038	Trdn/Pde6a	2
553	module_-1_-1	GO:0072503	cellular divalent inorganic cation homeostasis	2/4	497/23210	0.00266826844466072	0.0116547539285671	0.00211904616883038	Trdn/Pde6a	2
554	module_-1_-1	GO:0060314	regulation of ryanodine-sensitive calcium-release channel activity	1/4	16/23210	0.0027547600194795	0.0116547539285671	0.00211904616883038	Trdn	1
555	module_-1_-1	GO:0010880	regulation of release of sequestered calcium ion into cytosol by sarcoplasmic reticulum	1/4	19/23210	0.00327064322236437	0.0133248427577808	0.00242269868323286	Trdn	1
556	module_-1_-1	GO:0014808	release of sequestered calcium ion into cytosol by sarcoplasmic reticulum	1/4	21/23210	0.00361445414393879	0.0141996412797595	0.00258175295995628	Trdn	1
557	module_-1_-1	GO:1903514	release of sequestered calcium ion into cytosol by endoplasmic reticulum	1/4	22/23210	0.00378632624637631	0.0143619271414274	0.00261125948025953	Trdn	1
558	module_-1_-1	GO:1901018	positive regulation of potassium ion transmembrane transporter activity	1/4	27/23210	0.00464535325178705	0.0170329619232192	0.00309690216785804	Lrrc52	1
559	module_-1_-1	GO:0070296	sarcoplasmic reticulum calcium ion transport	1/4	29/23210	0.00498880845325445	0.0177022235438061	0.00321858609887384	Trdn	1
560	module_-1_-1	GO:1901021	positive regulation of calcium ion transmembrane transporter activity	1/4	39/23210	0.00670475139226479	0.0221498309175185	0.00402724198500337	Trdn	1
561	module_-1_-1	GO:0045494	photoreceptor cell maintenance	1/4	41/23210	0.0070476734737559	0.0221498309175185	0.00402724198500337	Pde6a	1
562	module_-1_-1	GO:0051281	positive regulation of release of sequestered calcium ion into cytosol	1/4	41/23210	0.0070476734737559	0.0221498309175185	0.00402724198500337	Trdn	1
563	module_-1_-1	GO:1903170	negative regulation of calcium ion transmembrane transport	1/4	41/23210	0.0070476734737559	0.0221498309175185	0.00402724198500337	Trdn	1
564	module_-1_-1	GO:1901381	positive regulation of potassium ion transmembrane transport	1/4	43/23210	0.00739050675558905	0.022582103975411	0.00410583708643836	Lrrc52	1
565	module_-1_-1	GO:0050850	positive regulation of calcium-mediated signaling	1/4	48/23210	0.00824720156227488	0.0245187073473037	0.00445794679041885	Trdn	1
566	module_-1_-1	GO:0001895	retina homeostasis	1/4	52/23210	0.00893215803910263	0.0251932662641356	0.00458059386620648	Pde6a	1
567	module_-1_-1	GO:0043268	positive regulation of potassium ion transport	1/4	52/23210	0.00893215803910263	0.0251932662641356	0.00458059386620648	Lrrc52	1
568	module_-1_-1	GO:0007029	endoplasmic reticulum organization	1/4	59/23210	0.010129978062015	0.0253249451550375	0.00460453548273409	Trdn	1
569	module_-1_-1	GO:0010524	positive regulation of calcium ion transport into cytosol	1/4	59/23210	0.010129978062015	0.0253249451550375	0.00460453548273409	Trdn	1
570	module_-1_-1	GO:0031122	cytoplasmic microtubule organization	1/4	59/23210	0.010129978062015	0.0253249451550375	0.00460453548273409	Trdn	1
571	module_-1_-1	GO:0070936	protein K48-linked ubiquitination	1/4	59/23210	0.010129978062015	0.0253249451550375	0.00460453548273409	Klhl3	1
572	module_-1_-1	GO:1901016	regulation of potassium ion transmembrane transporter activity	1/4	59/23210	0.010129978062015	0.0253249451550375	0.00460453548273409	Lrrc52	1
573	module_-1_-1	GO:0051926	negative regulation of calcium ion transport	1/4	64/23210	0.0109848987914152	0.0268519748234593	0.00488217724062897	Trdn	1
574	module_-1_-1	GO:0051279	regulation of release of sequestered calcium ion into cytosol	1/4	79/23210	0.013546338558084	0.030459518559618	0.00553809428356691	Trdn	1
575	module_-1_-1	GO:0072078	nephron tubule morphogenesis	1/4	80/23210	0.0137169241205658	0.030459518559618	0.00553809428356691	Klhl3	1
576	module_-1_-1	GO:1904427	positive regulation of calcium ion transmembrane transport	1/4	80/23210	0.0137169241205658	0.030459518559618	0.00553809428356691	Trdn	1
577	module_-1_-1	GO:0072088	nephron epithelium morphogenesis	1/4	82/23210	0.0140580288717377	0.030459518559618	0.00553809428356691	Klhl3	1
578	module_-1_-1	GO:0072028	nephron morphogenesis	1/4	83/23210	0.0142285480642538	0.030459518559618	0.00553809428356691	Klhl3	1
579	module_-1_-1	GO:1901019	regulation of calcium ion transmembrane transporter activity	1/4	83/23210	0.0142285480642538	0.030459518559618	0.00553809428356691	Trdn	1
580	module_-1_-1	GO:1901379	regulation of potassium ion transmembrane transport	1/4	84/23210	0.014399045137274	0.030459518559618	0.00553809428356691	Lrrc52	1
581	module_-1_-1	GO:0061333	renal tubule morphogenesis	1/4	86/23210	0.0147399729324796	0.0305923966523162	0.00556225393678477	Klhl3	1
582	module_-1_-1	GO:1904063	negative regulation of cation transmembrane transport	1/4	89/23210	0.0152511987768909	0.0310672567677406	0.0056485921395892	Trdn	1
583	module_-1_-1	GO:0072080	nephron tubule development	1/4	98/23210	0.0167836826836134	0.0324128118028386	0.00589323850960702	Klhl3	1
584	module_-1_-1	GO:0060993	kidney morphogenesis	1/4	99/23210	0.016953848193706	0.0324128118028386	0.00589323850960702	Klhl3	1
585	module_-1_-1	GO:0050848	regulation of calcium-mediated signaling	1/4	101/23210	0.0172941129491083	0.0324128118028386	0.00589323850960702	Trdn	1
586	module_-1_-1	GO:0010522	regulation of calcium ion transport into cytosol	1/4	102/23210	0.0174642121982407	0.0324128118028386	0.00589323850960702	Trdn	1
587	module_-1_-1	GO:0061326	renal tubule development	1/4	104/23210	0.017804344448926	0.0324128118028386	0.00589323850960702	Klhl3	1
588	module_-1_-1	GO:0034766	negative regulation of ion transmembrane transport	1/4	105/23210	0.0179743774543014	0.0324128118028386	0.00589323850960702	Trdn	1
589	module_-1_-1	GO:0043266	regulation of potassium ion transport	1/4	105/23210	0.0179743774543014	0.0324128118028386	0.00589323850960702	Lrrc52	1
590	module_-1_-1	GO:0003014	renal system process	1/4	107/23210	0.018314377234674	0.0324932499324861	0.00590786362408839	Klhl3	1
591	module_-1_-1	GO:0072009	nephron epithelium development	1/4	109/23210	0.0186542887206159	0.0325709803058373	0.00592199641924315	Klhl3	1
592	module_-1_-1	GO:0051209	release of sequestered calcium ion into cytosol	1/4	115/23210	0.019673493564725	0.0336932040966903	0.00612603710848915	Trdn	1
593	module_-1_-1	GO:0051283	negative regulation of sequestering of calcium ion	1/4	117/23210	0.0200130520258055	0.0336932040966903	0.00612603710848915	Trdn	1
594	module_-1_-1	GO:0051282	regulation of sequestering of calcium ion	1/4	119/23210	0.0203525222688788	0.0336932040966903	0.00612603710848915	Trdn	1
595	module_-1_-1	GO:0051208	sequestering of calcium ion	1/4	120/23210	0.0205222243134386	0.0336932040966903	0.00612603710848915	Trdn	1
596	module_-1_-1	GO:0034763	negative regulation of transmembrane transport	1/4	133/23210	0.0227263451496258	0.0365004529763338	0.00663644599569705	Trdn	1
597	module_-1_-1	GO:0051928	positive regulation of calcium ion transport	1/4	134/23210	0.0228957386851548	0.0365004529763338	0.00663644599569705	Trdn	1
598	module_-1_-1	GO:0097553	calcium ion transmembrane import into cytosol	1/4	136/23210	0.0232344596919998	0.0365112938017139	0.00663841705485708	Trdn	1
599	module_-1_-1	GO:0072073	kidney epithelium development	1/4	143/23210	0.0244192897421236	0.0378327024173746	0.00687867316679538	Klhl3	1
600	module_-1_-1	GO:0072006	nephron development	1/4	146/23210	0.0249267439381823	0.0380825254611118	0.00692409553838397	Klhl3	1
601	module_-1_-1	GO:0060402	calcium ion transport into cytosol	1/4	157/23210	0.0267857157815447	0.0397122562501103	0.00722041022729279	Trdn	1
602	module_-1_-1	GO:0007601	visual perception	1/4	158/23210	0.0269545813147453	0.0397122562501103	0.00722041022729279	Pde6a	1
603	module_-1_-1	GO:1903169	regulation of calcium ion transmembrane transport	1/4	160/23210	0.0272922464542923	0.0397122562501103	0.00722041022729279	Trdn	1
604	module_-1_-1	GO:0050953	sensory perception of light stimulus	1/4	162/23210	0.0276298237040782	0.0397122562501103	0.00722041022729279	Pde6a	1
605	module_-1_-1	GO:0060041	retina development in camera-type eye	1/4	163/23210	0.0277985793750772	0.0397122562501103	0.00722041022729279	Pde6a	1
606	module_-1_-1	GO:0060401	cytosolic calcium ion transport	1/4	170/23210	0.0289792541106381	0.0405855917865421	0.00737919850664402	Trdn	1
607	module_-1_-1	GO:0043271	negative regulation of ion transport	1/4	171/23210	0.0291478341012439	0.0405855917865421	0.00737919850664402	Trdn	1
608	module_-1_-1	GO:0071804	cellular potassium ion transport	1/4	191/23210	0.032514826638216	0.044155937409923	0.00802835225634964	Lrrc52	1
609	module_-1_-1	GO:0071805	potassium ion transmembrane transport	1/4	191/23210	0.032514826638216	0.044155937409923	0.00802835225634964	Lrrc52	1
610	module_-1_-1	GO:0000209	protein polyubiquitination	1/4	194/23210	0.033019119135012	0.0442939403030649	0.00805344369146634	Klhl3	1
611	module_-1_-1	GO:0019722	calcium-mediated signaling	1/4	209/23210	0.035537625112403	0.0464239520078613	0.00844071854688386	Trdn	1
612	module_-1_-1	GO:0006814	sodium ion transport	1/4	211/23210	0.0358730538242564	0.0464239520078613	0.00844071854688386	Klhl3	1
613	module_-1_-1	GO:0060047	heart contraction	1/4	211/23210	0.0358730538242564	0.0464239520078613	0.00844071854688386	Trdn	1
614	module_-1_-1	GO:0003015	heart process	1/4	221/23210	0.0375488851692812	0.0480276438211737	0.00873229887657703	Trdn	1
615	module_-1_-1	GO:0001894	tissue homeostasis	1/4	232/23210	0.0393897753204439	0.0496552483582643	0.00902822697422988	Pde6a	1
616	module_-1_-1	GO:0006813	potassium ion transport	1/4	234/23210	0.0397241986866115	0.0496552483582643	0.00902822697422988	Lrrc52	1
