# Supplementary material for: Comprehensive Molecular and Cellular Characterization of Acute Kidney Injury Progression to Renal Fibrosis
Source: Front Immunol. 2021 Oct 29;12:699192. doi: 10.3389/fimmu.2021.699192 (PMC8586649; doi:10.3389/fimmu.2021.699192)
Supplement: Supplementary file 2 [file DataSheet_1.zip › supplement/differential_gene_IRI_vs_control.csv]

	baseMean	log2FC_IC	lfcSE	stat	pvalue	padj	contrast	gene
ENSMUSG00000000049	129.27243847141	-2.60985806598893	0.326469119029799	-7.99419581780019	1.30422332836654e-15	5.21302674487578e-14	IC	ENSMUSG00000000049
ENSMUSG00000000154	7651.98047472751	-2.53096563827987	0.218919101076382	-11.5611914439426	6.48033514344782e-31	7.99865028585986e-29	IC	ENSMUSG00000000154
ENSMUSG00000000202	10.3623113211476	5.70806284866691	0.723102390440183	7.89385144362775	2.93000908425783e-15	1.12132029014794e-13	IC	ENSMUSG00000000202
ENSMUSG00000000247	8.65955901273417	4.09012833936063	0.749395075691614	5.45790661299164	4.81780921789267e-08	7.55292863703085e-07	IC	ENSMUSG00000000247
ENSMUSG00000000402	232.920010091172	-2.45230799570847	0.292198360306226	-8.39261381596543	4.75451353609435e-17	2.14222001920631e-15	IC	ENSMUSG00000000402
ENSMUSG00000000567	281.557470751976	5.06982102034929	0.215771149761323	23.4962877379914	4.45120836962864e-122	1.56032658188962e-118	IC	ENSMUSG00000000567
ENSMUSG00000001021	8.45790721112873	3.894145885819	0.8689639814591	4.48136628089031	7.41666965597377e-06	8.07403534535728e-05	IC	ENSMUSG00000001021
ENSMUSG00000001025	2278.15570688818	3.21389799864113	0.390710532873756	8.22577772603735	1.93928355944473e-16	8.25998127494237e-15	IC	ENSMUSG00000001025
ENSMUSG00000001131	526.809899602155	6.38923092420144	0.441159197908014	14.4828237844735	1.55572278496837e-47	4.82604482338772e-45	IC	ENSMUSG00000001131
ENSMUSG00000001155	427.24988563592	-3.95668227882806	0.254618057806346	-15.5396766156994	1.86924273016103e-54	8.08943637815613e-52	IC	ENSMUSG00000001155
ENSMUSG00000001228	239.563829642339	3.2660955119777	0.32186299396967	10.1474713563544	3.40060248892136e-24	2.69085145929231e-22	IC	ENSMUSG00000001228
ENSMUSG00000001467	4278.03680003687	-2.00833562590808	0.180150384082524	-11.1481062676397	7.31465210187525e-29	7.84121757734358e-27	IC	ENSMUSG00000001467
ENSMUSG00000001506	2773.24969802975	2.60900289108579	0.248354817746189	10.5051430641145	8.17986743334786e-26	7.27759068549685e-24	IC	ENSMUSG00000001506
ENSMUSG00000002068	39.7327732443021	2.59877514248926	0.278053611721599	9.34630960698068	9.07592364265415e-21	5.42913698582933e-19	IC	ENSMUSG00000002068
ENSMUSG00000002104	51.2778674914762	-2.45258244898521	0.315309298380786	-7.77833848091383	7.34832429942048e-15	2.68320999991547e-13	IC	ENSMUSG00000002104
ENSMUSG00000002204	26303.5769784314	-2.38686322470573	0.253135427174506	-9.42919468581645	4.13249491905492e-21	2.55937238326062e-19	IC	ENSMUSG00000002204
ENSMUSG00000002228	245.362462232037	3.02477285748181	0.235861802527095	12.8243438533644	1.19796421493186e-37	2.39962500515551e-35	IC	ENSMUSG00000002228
ENSMUSG00000002769	372.320890430373	-2.15796218650786	0.299282361636266	-7.21045562026987	5.57649697924179e-13	1.67075662487472e-11	IC	ENSMUSG00000002769
ENSMUSG00000003477	12809.5537902421	-4.79864537963453	0.252418731267583	-19.0106548572563	1.39203866399079e-80	1.62655077758444e-77	IC	ENSMUSG00000003477
ENSMUSG00000003526	4521.55223200313	-2.21072435863066	0.180160926512314	-12.2708314251456	1.29912426086046e-34	2.02397785956455e-32	IC	ENSMUSG00000003526
ENSMUSG00000003849	2482.27149052193	2.43080878192592	0.183401034064904	13.2540625755996	4.27424385768353e-40	9.72917819397653e-38	IC	ENSMUSG00000003849
ENSMUSG00000004341	578.099068015164	-2.85428082365695	0.27680631894256	-10.3114727819824	6.25355362895074e-25	5.22072610170031e-23	IC	ENSMUSG00000004341
ENSMUSG00000004371	26.8909695275676	3.09086995008776	0.598503371404549	5.16433172771309	2.41299435761537e-07	3.41068968596167e-06	IC	ENSMUSG00000004371
ENSMUSG00000004655	13690.3611895544	-2.62504128407371	0.228757536372042	-11.4752122518248	1.7574589433176e-30	2.0954410135733e-28	IC	ENSMUSG00000004655
ENSMUSG00000004668	3542.60624874619	-5.40326640955332	0.576651381621259	-9.37007450560858	7.24813452031282e-21	4.38818838471581e-19	IC	ENSMUSG00000004668
ENSMUSG00000004951	1404.91825876961	2.85399638765623	0.272651324062992	10.4675684134835	1.21729698106187e-25	1.06147085507818e-23	IC	ENSMUSG00000004951
ENSMUSG00000004961	7.17529453721796	3.5891650583682	0.770698042438091	4.65703149707496	3.20801380693141e-06	3.74471248711867e-05	IC	ENSMUSG00000004961
ENSMUSG00000005054	3679.75078866396	2.25061569023801	0.237873093531571	9.46141346557675	3.03808250898618e-21	1.8983412525847e-19	IC	ENSMUSG00000005054
ENSMUSG00000005087	710.682569284388	2.65807919770395	0.240255667625188	11.0635441984691	1.88498797760461e-28	1.9842753323409e-26	IC	ENSMUSG00000005087
ENSMUSG00000005148	100.011885980183	2.49819885413606	0.496264989734614	5.03400180510821	4.80345143736149e-07	6.47367115283621e-06	IC	ENSMUSG00000005148
ENSMUSG00000005355	12.9934912326809	5.6206636205907	0.71383827915191	7.87386132790251	3.43860063619947e-15	1.30733955207523e-13	IC	ENSMUSG00000005355
ENSMUSG00000005410	267.785935432605	2.00904746277003	0.17615617962548	11.4049218542398	3.9513195870236e-30	4.57127250176652e-28	IC	ENSMUSG00000005410
ENSMUSG00000005413	2933.33625709156	4.04825986903885	0.15627608303641	25.9045388800516	5.91997493809007e-148	2.59398501849761e-144	IC	ENSMUSG00000005413
ENSMUSG00000005553	640.502249490904	-2.76578792992681	0.280506801270771	-9.85996744961995	6.20695100699782e-23	4.3778362293622e-21	IC	ENSMUSG00000005553
ENSMUSG00000005667	214.573321420652	2.91246324268796	0.18336167803585	15.8837074021461	8.21744643549184e-57	3.84072489799641e-54	IC	ENSMUSG00000005667
ENSMUSG00000005716	306.889873313984	-6.70972167632467	0.534576002685517	-12.5514831242283	3.90133560183504e-36	6.63870962071482e-34	IC	ENSMUSG00000005716
ENSMUSG00000005800	10.0450849494161	4.8203409462006	0.843411169640479	5.71529180512912	1.09515929788369e-08	1.90142219059013e-07	IC	ENSMUSG00000005800
ENSMUSG00000005980	9436.84554805606	-2.4511944571719	0.399196226962406	-6.14032471154277	8.23529649824672e-10	1.66386215244692e-08	IC	ENSMUSG00000005980
ENSMUSG00000006200	16.364626025906	-6.78232911369035	1.19046360228739	-5.69721669831701	1.21779103696527e-08	2.09874370746217e-07	IC	ENSMUSG00000006200
ENSMUSG00000006219	861.146620537112	2.28623672634539	0.175087517605589	13.0576797113286	5.74522867674117e-39	1.22800759777125e-36	IC	ENSMUSG00000006219
ENSMUSG00000006313	71.0658571363609	-3.80711576862958	0.731419622908332	-5.20510477076265	1.93887184602124e-07	2.77409035471137e-06	IC	ENSMUSG00000006313
ENSMUSG00000006342	4310.16162407241	-2.51771496056798	0.294622172327965	-8.54557191223658	1.27901289845766e-17	5.99391953777206e-16	IC	ENSMUSG00000006342
ENSMUSG00000006403	198.935739573637	4.35023406623956	0.303426365427838	14.3370338306153	1.28428255673676e-46	3.84779835417525e-44	IC	ENSMUSG00000006403
ENSMUSG00000006469	814.136741355501	-3.89366574831368	0.283508059798186	-13.7338802681143	6.36322333615369e-43	1.68982144564797e-40	IC	ENSMUSG00000006469
ENSMUSG00000006529	107.078680724422	-2.84265117345257	0.339694434370032	-8.36825948804344	5.84755115938795e-17	2.61121093428261e-15	IC	ENSMUSG00000006529
ENSMUSG00000006731	856.242243984717	2.29082742764111	0.133157233137199	17.2039278202841	2.48126932649813e-66	1.67266182636664e-63	IC	ENSMUSG00000006731
ENSMUSG00000007888	331.988185496519	5.43163992534922	0.646748879175278	8.39837547499974	4.52697681754395e-17	2.04232490813624e-15	IC	ENSMUSG00000007888
ENSMUSG00000008461	10.4096843568815	5.13543158989103	0.660099927592431	7.77977905348571	7.26513213294261e-15	2.65559897589333e-13	IC	ENSMUSG00000008461
ENSMUSG00000008540	2624.65843036819	2.38456094126117	0.217782837128875	10.9492601561164	6.69925497768016e-28	6.78715849675146e-26	IC	ENSMUSG00000008540
ENSMUSG00000008658	46.9932640790813	-2.23160393480571	0.318057735311662	-7.01634856520303	2.27741486171366e-12	6.33349245437269e-11	IC	ENSMUSG00000008658
ENSMUSG00000009356	13.6293628702877	3.58971356837126	0.585557122568124	6.13042422339185	8.76450545809083e-10	1.76366805010285e-08	IC	ENSMUSG00000009356
ENSMUSG00000010044	401.421862174212	-2.17573472307909	0.204768644614629	-10.6253314670016	2.27203579802527e-26	2.0849199702612e-24	IC	ENSMUSG00000010044
ENSMUSG00000010175	166.505489468871	-2.25306999024249	0.412508980552349	-5.46186894458789	4.71147856578219e-08	7.40278662684577e-07	IC	ENSMUSG00000010175
ENSMUSG00000010435	23.6672111215042	5.56292151273769	0.560326868536145	9.92799350720202	3.14520659408078e-23	2.2732385968847e-21	IC	ENSMUSG00000010435
ENSMUSG00000010751	151.72291172767	2.54261116556059	0.278374211682376	9.1337884719785	6.61431983316041e-20	3.68029154653341e-18	IC	ENSMUSG00000010751
ENSMUSG00000010830	165.939050536874	2.02306572735887	0.164808352022114	12.2752621607879	1.22992770876731e-34	1.92472704924685e-32	IC	ENSMUSG00000010830
ENSMUSG00000011008	45.8219204320277	-2.9931719846503	0.508262759214718	-5.88902478173857	3.88481196159461e-09	7.14096478771565e-08	IC	ENSMUSG00000011008
ENSMUSG00000012123	161.570202827662	3.4157693406585	0.282199283413608	12.1041035233677	1.00460894638776e-33	1.49218483079137e-31	IC	ENSMUSG00000012123
ENSMUSG00000012519	149.897253220337	2.70359537626672	0.271975404232594	9.94058776710044	2.77186744845945e-23	2.01169858257345e-21	IC	ENSMUSG00000012519
ENSMUSG00000013584	841.467566308318	3.73609341831325	0.373215626325681	10.01054927709	1.36989824986002e-23	1.02388940832821e-21	IC	ENSMUSG00000013584
ENSMUSG00000013611	267.294008295571	-2.36451191425317	0.234325518177872	-10.0907145437669	6.07258524575229e-24	4.74094439208465e-22	IC	ENSMUSG00000013611
ENSMUSG00000013698	3455.02048953591	2.21949926345886	0.224069252221962	9.90541647927773	3.94323661250133e-23	2.82671198802907e-21	IC	ENSMUSG00000013698
ENSMUSG00000014164	440.188170789626	-2.08637247043179	0.185633161874783	-11.2392228272184	2.6167582664166e-29	2.90277988199264e-27	IC	ENSMUSG00000014164
ENSMUSG00000015451	43.5543871342461	-4.97416683050875	1.08972442990115	-4.56460981696074	5.00424194958672e-06	5.653737287438e-05	IC	ENSMUSG00000015451
ENSMUSG00000015652	461.017301817507	3.56684892818947	0.323388095756898	11.0296234616836	2.75014056456546e-28	2.84375891888725e-26	IC	ENSMUSG00000015652
ENSMUSG00000015890	39.9330977462895	-4.80349314286687	0.776895282468913	-6.18293514101635	6.29205708654095e-10	1.28908105851319e-08	IC	ENSMUSG00000015890
ENSMUSG00000015957	40.8263903362347	-5.70614244242451	1.24891166555894	-4.56889193990416	4.90309478982764e-06	5.54910142528708e-05	IC	ENSMUSG00000015957
ENSMUSG00000017002	93.7629265176989	3.13548561390508	0.624509491971803	5.02071730568131	5.14788755384761e-07	6.91130028006795e-06	IC	ENSMUSG00000017002
ENSMUSG00000017146	68.7819055607461	2.4097120011982	0.417262086483743	5.77505620389521	7.69274024460643e-09	1.36055154659149e-07	IC	ENSMUSG00000017146
ENSMUSG00000017204	12.7373638401371	4.12568657883984	0.826281747632894	4.99307480851293	5.94255262636907e-07	7.86967282828641e-06	IC	ENSMUSG00000017204
ENSMUSG00000017390	244.391450568565	-2.11234777248535	0.34567301110935	-6.11082643017544	9.91165189200085e-10	1.98199113190073e-08	IC	ENSMUSG00000017390
ENSMUSG00000017412	173.227468856112	-2.95745557208052	0.382072677549535	-7.74055761078884	9.89817391071062e-15	3.5623263682346e-13	IC	ENSMUSG00000017412
ENSMUSG00000017499	33.116608335603	2.84068767737026	0.450627644292528	6.30384689743136	2.90347312998166e-10	6.20221493591573e-09	IC	ENSMUSG00000017499
ENSMUSG00000017724	125.587235147474	2.48756709991571	0.266502206162393	9.33413323565475	1.01820921163281e-20	6.03930722581666e-19	IC	ENSMUSG00000017724
ENSMUSG00000017737	32.855409713517	3.00044275094969	0.485884095425641	6.17522322545105	6.60700540118236e-10	1.34809061311436e-08	IC	ENSMUSG00000017737
ENSMUSG00000018211	1686.16711024001	-3.67053161433433	0.251227021546196	-14.6104172701796	2.41037161705552e-48	7.75166666644626e-46	IC	ENSMUSG00000018211
ENSMUSG00000018387	82.8367415970738	-2.85857581318919	0.537511698546042	-5.31816483421956	1.04819089896025e-07	1.56287893543822e-06	IC	ENSMUSG00000018387
ENSMUSG00000018507	118.237419064602	2.68411727736838	0.361270812786501	7.42965438216735	1.08881799591882e-13	3.53402092860539e-12	IC	ENSMUSG00000018507
ENSMUSG00000018581	21.4266863800082	-5.45192780578971	1.12824622231474	-4.83221454498148	1.35022631816334e-06	1.68737373821382e-05	IC	ENSMUSG00000018581
ENSMUSG00000018623	186.49215872625	7.96329495315808	0.690756347124309	11.5283702948371	9.49235752840891e-31	1.16344440839457e-28	IC	ENSMUSG00000018623
ENSMUSG00000018774	606.723230647661	2.19186252679455	0.175051083135149	12.5212737192966	5.71112196429331e-36	9.57883585341328e-34	IC	ENSMUSG00000018774
ENSMUSG00000018893	3.53238655465363	3.63064151396979	0.802895158224836	4.52193723772974	6.12762302726144e-06	6.78451350592617e-05	IC	ENSMUSG00000018893
ENSMUSG00000019122	222.146809317456	3.07908718463106	0.402023790281813	7.6589676010782	1.87433670794232e-14	6.52462750349654e-13	IC	ENSMUSG00000019122
ENSMUSG00000019232	248.051069201534	-4.39613322209105	0.384693369270839	-11.4276293101273	3.04303506046152e-30	3.55568503364727e-28	IC	ENSMUSG00000019232
ENSMUSG00000019278	2515.92711400834	-2.05594222968504	0.224382548172707	-9.16266548547518	5.0630962900541e-20	2.84882467658999e-18	IC	ENSMUSG00000019278
ENSMUSG00000019577	2381.52489296162	2.65653827202712	0.396117803531302	6.70643492502654	1.99436724010221e-11	4.92327811510865e-10	IC	ENSMUSG00000019577
ENSMUSG00000019767	14.5754630174581	-6.11513725069556	1.05618263379825	-5.7898483226374	7.04500138493157e-09	1.25230972894215e-07	IC	ENSMUSG00000019767
ENSMUSG00000019768	350.812275867327	-2.13393515983995	0.293337747501063	-7.27466948259778	3.47269638524293e-13	1.06633571505361e-11	IC	ENSMUSG00000019768
ENSMUSG00000019787	42.2596569179599	-4.3400345849015	0.764537727234317	-5.67667811580913	1.3733554647606e-08	2.34837085179113e-07	IC	ENSMUSG00000019787
ENSMUSG00000019899	474.382021068149	-2.44528984866264	0.549812560199027	-4.44749724847586	8.68765715490473e-06	9.3301817986529e-05	IC	ENSMUSG00000019899
ENSMUSG00000020051	16421.1820800781	-3.45516799959363	0.234963354632777	-14.705135636975	5.97510798811443e-49	2.01395610976311e-46	IC	ENSMUSG00000020051
ENSMUSG00000020062	4818.3986706579	-2.5869434529847	0.27600726426775	-9.3727368366477	7.06756764942067e-21	4.28627190973689e-19	IC	ENSMUSG00000020062
ENSMUSG00000020072	3877.44848216402	-2.07870700944345	0.268521849393913	-7.74129559339528	9.84088087779659e-15	3.54534674501831e-13	IC	ENSMUSG00000020072
ENSMUSG00000020159	28.9573099987741	3.90205475085536	0.779239296009043	5.00751793555606	5.51364152384531e-07	7.35166184773197e-06	IC	ENSMUSG00000020159
ENSMUSG00000020229	14.1174406237441	-6.31917815221139	1.21416139932088	-5.20456189411548	1.94454807134133e-07	2.78107662557319e-06	IC	ENSMUSG00000020229
ENSMUSG00000020256	131.444632915333	2.09514678775766	0.237601285092579	8.81791016804184	1.16615751059525e-18	5.87334560005832e-17	IC	ENSMUSG00000020256
ENSMUSG00000020598	172.023170157197	2.76845030410177	0.469046044469504	5.90229964999046	3.58469312812626e-09	6.62402914672314e-08	IC	ENSMUSG00000020598
ENSMUSG00000020672	66.7810012718664	2.13992202830761	0.315737639298959	6.77753223549444	1.22245882715045e-11	3.08955095363603e-10	IC	ENSMUSG00000020672
ENSMUSG00000020681	3764.09146695009	-2.2211152961237	0.191298795644715	-11.6107123865475	3.63573820541094e-31	4.58443046951349e-29	IC	ENSMUSG00000020681
ENSMUSG00000020689	131.767258431726	2.51054295726366	0.261798195858112	9.58961137617735	8.84174119431715e-22	5.76093672538278e-20	IC	ENSMUSG00000020689
ENSMUSG00000020698	32.4101278224782	-3.34335761506134	0.534072191476903	-6.26012301036634	3.84673918839243e-10	8.10358146093198e-09	IC	ENSMUSG00000020698
ENSMUSG00000020712	4.05834172894891	4.26414096586088	0.768481213560706	5.54879012084533	2.87653238451638e-08	4.68995191659708e-07	IC	ENSMUSG00000020712
ENSMUSG00000020805	19.8416608827932	-3.75326850600623	0.70772761543148	-5.30326699731504	1.13748363261955e-07	1.68100131778439e-06	IC	ENSMUSG00000020805
ENSMUSG00000020911	574.654625432686	2.85844986978597	0.611633851962567	4.6734657681454	2.96159086941521e-06	3.48725583931746e-05	IC	ENSMUSG00000020911
ENSMUSG00000021070	34.7891297254682	3.52133465888808	0.45934746627504	7.66594989070787	1.77512489830984e-14	6.20926720540515e-13	IC	ENSMUSG00000021070
ENSMUSG00000021081	2786.1996139671	-3.62111287269726	0.28611966331107	-12.6559385356202	1.03728491947399e-36	1.90371652184508e-34	IC	ENSMUSG00000021081
ENSMUSG00000021091	283.508929686945	5.95696028723263	0.628618905038302	9.47626652569361	2.63543926781083e-21	1.6556037292803e-19	IC	ENSMUSG00000021091
ENSMUSG00000021125	809.767886611632	4.31615070414485	0.248196307966785	17.3900681259226	9.81175535810409e-68	7.47698418093437e-65	IC	ENSMUSG00000021125
ENSMUSG00000021187	147.548065000957	-2.17054719703647	0.343820918318021	-6.31301669384989	2.73647965780873e-10	5.87053598071158e-09	IC	ENSMUSG00000021187
ENSMUSG00000021207	21743.0989879371	-2.72648209836974	0.518480239166788	-5.25860368902636	1.4515333225228e-07	2.11743858042922e-06	IC	ENSMUSG00000021207
ENSMUSG00000021208	20.9041128285465	4.1880289444639	0.614860367136667	6.81134964669631	9.66873150917439e-12	2.47935416475932e-10	IC	ENSMUSG00000021208
ENSMUSG00000021214	423.356227899571	-5.73231220298172	0.494800628479673	-11.5850948302044	4.90423564095966e-31	6.09620837440426e-29	IC	ENSMUSG00000021214
ENSMUSG00000021255	506.485268227751	-2.10091328977833	0.192979367096672	-10.8867249457082	1.33349807950575e-27	1.34323108272973e-25	IC	ENSMUSG00000021255
ENSMUSG00000021313	30.6987691811796	-4.24700762247158	0.892236332112227	-4.75995817432974	1.93633081973628e-06	2.35762905713913e-05	IC	ENSMUSG00000021313
ENSMUSG00000021367	249.697884173882	2.21976635967604	0.268659651491159	8.26237340574039	1.42804155066747e-16	6.17244987880364e-15	IC	ENSMUSG00000021367
ENSMUSG00000021388	27.378329447931	-3.24946601104413	0.718474262365916	-4.52273126714898	6.1046727181703e-06	6.76123846643734e-05	IC	ENSMUSG00000021388
ENSMUSG00000021396	24.4049420232267	2.45313482483917	0.552525503166157	4.43985808941285	9.00182164451511e-06	9.62629212711509e-05	IC	ENSMUSG00000021396
ENSMUSG00000021403	23.7614536358896	3.9200982993087	0.644638321238056	6.08108170141047	1.19374441751715e-09	2.35749390488147e-08	IC	ENSMUSG00000021403
ENSMUSG00000021415	34.4348697304585	-3.83188952025024	0.494607255700198	-7.74733786471768	9.38390347581711e-15	3.391168581869e-13	IC	ENSMUSG00000021415
ENSMUSG00000021416	2903.62921881244	-2.87354794771602	0.314247549898761	-9.14421750827262	6.00631034122863e-20	3.35263061626478e-18	IC	ENSMUSG00000021416
ENSMUSG00000021490	81289.7333906615	-2.66369147586153	0.34370184621389	-7.75000630693114	9.18879847603267e-15	3.32408815045252e-13	IC	ENSMUSG00000021490
ENSMUSG00000021556	804.009601441142	2.13236712667222	0.113404806381955	18.8031459574143	7.11673597615252e-79	7.55969887600153e-76	IC	ENSMUSG00000021556
ENSMUSG00000021569	36.3479327630331	2.55137899152891	0.311953121316287	8.17872563917091	2.86861426184865e-16	1.19852686930682e-14	IC	ENSMUSG00000021569
ENSMUSG00000021749	85.340814110184	2.79340113369268	0.581226164916877	4.80604849248687	1.5394257526696e-06	1.90816938946536e-05	IC	ENSMUSG00000021749
ENSMUSG00000021750	1382.82186990641	-3.00168987584817	0.236387148719809	-12.6981940097179	6.05099859304014e-37	1.12825374830015e-34	IC	ENSMUSG00000021750
ENSMUSG00000021795	17.1464150969151	2.99943078281015	0.620766160960415	4.83182069423629	1.35290075532379e-06	1.68951133156823e-05	IC	ENSMUSG00000021795
ENSMUSG00000021999	46.2858988033318	3.23930480480912	0.274845771080601	11.785900114356	4.61463653174405e-32	6.174101869609e-30	IC	ENSMUSG00000021999
ENSMUSG00000022002	24.2677302107326	-4.30511430694163	0.711574210180106	-6.05012695141377	1.44731735862975e-09	2.81544188065523e-08	IC	ENSMUSG00000022002
ENSMUSG00000022010	18063.2536659708	2.07948564225974	0.140712429465317	14.7782655033491	2.02309285825826e-49	7.02153436172128e-47	IC	ENSMUSG00000022010
ENSMUSG00000022037	36375.0219303271	3.54050090856268	0.196905424420121	17.9807179969233	2.75896623342673e-72	2.5450737459616e-69	IC	ENSMUSG00000022037
ENSMUSG00000022054	15.0465985526699	2.61989954866921	0.430848180090217	6.08079520753835	1.19587955327605e-09	2.35772563895042e-08	IC	ENSMUSG00000022054
ENSMUSG00000022074	309.784825616253	2.16339882645218	0.198299978307967	10.9097280035621	1.03565751640876e-27	1.04622301383841e-25	IC	ENSMUSG00000022074
ENSMUSG00000022102	85.6696289563918	-2.05539046977652	0.440046586781818	-4.67084743187797	2.99959673902908e-06	3.5272681680619e-05	IC	ENSMUSG00000022102
ENSMUSG00000022176	17.4579679771488	3.29135797021728	0.36297576707175	9.06770718268547	1.21547693070004e-19	6.64857039309651e-18	IC	ENSMUSG00000022176
ENSMUSG00000022221	82.0081901968891	2.26670900399401	0.290475071150877	7.80345450992816	6.02351242219267e-15	2.22261267839518e-13	IC	ENSMUSG00000022221
ENSMUSG00000022244	5010.46851020047	-2.4302678257456	0.165745731462978	-14.6626269303861	1.11860072744477e-48	3.66461961680832e-46	IC	ENSMUSG00000022244
ENSMUSG00000022262	21.6394476232676	-4.67739597874113	0.962199614652196	-4.86114929533811	1.16706192105769e-06	1.47271865562437e-05	IC	ENSMUSG00000022262
ENSMUSG00000022296	3.40247673036225	5.12263359404187	0.942904810767844	5.43282156962409	5.54698674832198e-08	8.60372006529551e-07	IC	ENSMUSG00000022296
ENSMUSG00000022346	599.272161350462	2.96508589899286	0.241852420658797	12.2598975479182	1.48687759781038e-34	2.30623926166571e-32	IC	ENSMUSG00000022346
ENSMUSG00000022366	1376.96649568532	-4.037224183158	0.403115245096541	-10.015062025727	1.30879787980559e-23	9.80311984587715e-22	IC	ENSMUSG00000022366
ENSMUSG00000022385	226.400197349862	2.20341212595136	0.259814124241961	8.48072495050097	2.23795097343298e-17	1.03222543977263e-15	IC	ENSMUSG00000022385
ENSMUSG00000022422	11.9047578129183	3.47269076262656	0.519205430499623	6.6884715733517	2.25513439672056e-11	5.53194409675595e-10	IC	ENSMUSG00000022422
ENSMUSG00000022445	1838.44344967103	-2.90793990983617	0.406145496988135	-7.15984771812236	8.07667298026427e-13	2.37608020696068e-11	IC	ENSMUSG00000022445
ENSMUSG00000022490	2561.67701045361	-2.07264369177927	0.209846704564977	-9.87694181843818	5.24079171882594e-23	3.71132753357019e-21	IC	ENSMUSG00000022490
ENSMUSG00000022500	2390.03396565957	2.38478302786916	0.216146819625838	11.0331626993048	2.64400163026046e-28	2.74209565524113e-26	IC	ENSMUSG00000022500
ENSMUSG00000022505	791.524956783172	2.23096586024504	0.222945552876167	10.0067744409515	1.42317103152222e-23	1.06144334763787e-21	IC	ENSMUSG00000022505
ENSMUSG00000022512	1417.5656549344	2.03782852418675	0.221457711968511	9.20188557026413	3.51722766349029e-20	1.99725153849556e-18	IC	ENSMUSG00000022512
ENSMUSG00000022595	43.1529322699582	-6.20608752834489	1.18560579171793	-5.23452868710461	1.65406381841954e-07	2.40188703773317e-06	IC	ENSMUSG00000022595
ENSMUSG00000022613	29748.7878095336	-3.04556462480334	0.313333189327584	-9.71989156762853	2.48045495792098e-22	1.66252137848876e-20	IC	ENSMUSG00000022613
ENSMUSG00000022679	9373.87756999939	-2.08599886808916	0.323414400536448	-6.44992574427456	1.11904967339632e-10	2.51940701677808e-09	IC	ENSMUSG00000022679
ENSMUSG00000022754	105.777573504092	2.41807320845177	0.386441352679954	6.25728378105121	3.91740210714839e-10	8.23758928998079e-09	IC	ENSMUSG00000022754
ENSMUSG00000022780	55.770503221042	5.51225464890192	0.671615944107866	8.20745054857812	2.25934466479031e-16	9.56510481637193e-15	IC	ENSMUSG00000022780
ENSMUSG00000022824	6.99419867239548	6.49108276070449	0.681366565874057	9.52656482693385	1.62573868947697e-21	1.03804451768535e-19	IC	ENSMUSG00000022824
ENSMUSG00000022829	142.304903139863	-2.34883621992705	0.39736143413586	-5.91108250108632	3.39866744333936e-09	6.30020563505118e-08	IC	ENSMUSG00000022829
ENSMUSG00000022877	44.0782094010542	-3.1655203507115	0.437617615292267	-7.23353046151348	4.7059683324593e-13	1.42209494763817e-11	IC	ENSMUSG00000022877
ENSMUSG00000022947	391.632140262199	6.3327588011934	0.188804296265772	33.5413914113429	1.20202240559147e-246	2.10678467028016e-242	IC	ENSMUSG00000022947
ENSMUSG00000023004	2831.88641535944	2.28638009544479	0.347569607010349	6.57819340163627	4.7619858222685e-11	1.13017366969397e-09	IC	ENSMUSG00000023004
ENSMUSG00000023043	1728.04004584933	2.05758163211498	0.280118410667403	7.34539949449465	2.05145433262365e-13	6.42068572998121e-12	IC	ENSMUSG00000023043
ENSMUSG00000023044	4302.14406166566	-2.50156560148985	0.139367484612653	-17.9494206158812	4.84936208956135e-72	4.24973846718709e-69	IC	ENSMUSG00000023044
ENSMUSG00000023067	4044.65763608813	4.43257170629468	0.320965910398946	13.810101206029	2.21520153910344e-43	5.9276087596742e-41	IC	ENSMUSG00000023067
ENSMUSG00000023120	1124.7212859036	-4.15887276819694	0.268424663652562	-15.4936312915717	3.83031129768202e-54	1.59842538367792e-51	IC	ENSMUSG00000023120
ENSMUSG00000023247	63.6015821863322	2.05509066494798	0.417254286866058	4.92527154216555	8.42432844274914e-07	1.08250150011777e-05	IC	ENSMUSG00000023247
ENSMUSG00000023262	2078.02916922878	-2.05403658327716	0.189025348981196	-10.866461002971	1.66535966805776e-27	1.66792908011705e-25	IC	ENSMUSG00000023262
ENSMUSG00000023349	37.0417439819854	3.45724124285699	0.736072396631273	4.69687663697143	2.64169888853286e-06	3.13056500468664e-05	IC	ENSMUSG00000023349
ENSMUSG00000023905	2509.40760584589	3.80196558191584	0.171966983816244	22.1086949223838	2.60699091036148e-108	5.37561525716537e-105	IC	ENSMUSG00000023905
ENSMUSG00000023964	53.7248605859171	2.09726185783801	0.387438578229081	5.41314669133945	6.19267171627366e-08	9.52932020817633e-07	IC	ENSMUSG00000023964
ENSMUSG00000023992	76.892990052079	2.57711235605756	0.501699059626724	5.1367693572617	2.79501635830781e-07	3.8987864474382e-06	IC	ENSMUSG00000023992
ENSMUSG00000024039	3182.96236392101	-2.83832493597998	0.149920811958674	-18.9321609114709	6.19674908328615e-80	7.0071239472746e-77	IC	ENSMUSG00000024039
ENSMUSG00000024041	24.2004647249765	-5.06252089171084	1.07409009129208	-4.71331123222715	2.43723503800715e-06	2.91288227147299e-05	IC	ENSMUSG00000024041
ENSMUSG00000024164	8975.63936610133	3.19555304549506	0.277572293817792	11.5125072518683	1.14111752333355e-30	1.38891436329633e-28	IC	ENSMUSG00000024164
ENSMUSG00000024292	22.9699383622622	-3.35011594692233	0.530629574458328	-6.31347385856162	2.72840431417538e-10	5.85679637655259e-09	IC	ENSMUSG00000024292
ENSMUSG00000024313	3117.94834521268	-5.88324362503431	0.513919075654488	-11.447801616513	2.41184644175068e-30	2.846628456873e-28	IC	ENSMUSG00000024313
ENSMUSG00000024349	371.012453843834	2.78451739269119	0.265501316684784	10.4877724429409	9.8318987761564e-26	8.65948190199463e-24	IC	ENSMUSG00000024349
ENSMUSG00000024411	477.414467489498	-2.89209287505173	0.396954466423431	-7.28570433054841	3.19994076229049e-13	9.8568298313999e-12	IC	ENSMUSG00000024411
ENSMUSG00000024430	30.7663597087883	-3.20173464722146	0.622920985353421	-5.13987282898315	2.74924474694972e-07	3.84225631334298e-06	IC	ENSMUSG00000024430
ENSMUSG00000024517	5.86280168695298	7.50846512484298	1.01024855143112	7.43229486863057	1.06729543280011e-13	3.47120926160295e-12	IC	ENSMUSG00000024517
ENSMUSG00000024575	260.666385283028	-4.18733124066326	0.276315283364132	-15.1541789136041	7.10984062109649e-52	2.86469371415996e-49	IC	ENSMUSG00000024575
ENSMUSG00000024640	1969.21022538081	2.69165723495775	0.20800182502615	12.9405462409734	2.65733342419132e-38	5.44737811997676e-36	IC	ENSMUSG00000024640
ENSMUSG00000024679	50.8832304851552	2.23614756061229	0.468870469666629	4.76922242981566	1.84938371559246e-06	2.26276777544077e-05	IC	ENSMUSG00000024679
ENSMUSG00000024747	692.747998885594	3.87894016481888	0.23911976906653	16.2217460311265	3.53986840954797e-59	1.7983557569318e-56	IC	ENSMUSG00000024747
ENSMUSG00000024757	1749.30113496837	-3.53798764387694	0.335776216637024	-10.5367428322106	5.84896687083948e-26	5.24372595116131e-24	IC	ENSMUSG00000024757
ENSMUSG00000024795	376.658353094081	-2.30945414435037	0.297099480007164	-7.77333620474421	7.64454858555646e-15	2.78267919125749e-13	IC	ENSMUSG00000024795
ENSMUSG00000024803	255.705636368614	2.507875993455	0.462944078481389	5.41723311740301	6.05284009219854e-08	9.33874368802498e-07	IC	ENSMUSG00000024803
ENSMUSG00000024854	1215.67111239205	2.92694398635809	0.129942919913411	22.5248438953696	2.36993516669813e-112	5.53838048889575e-109	IC	ENSMUSG00000024854
ENSMUSG00000024883	234.373126160271	3.02264347789399	0.240361136988881	12.5754251113973	2.88245577228957e-36	4.97741894787382e-34	IC	ENSMUSG00000024883
ENSMUSG00000024910	37.5810050997492	-5.41331830268026	1.21980892446121	-4.43784120129414	9.08656141838387e-06	9.70867883368717e-05	IC	ENSMUSG00000024910
ENSMUSG00000024912	365.092626324629	3.90786280872236	0.194030254124606	20.1404818354396	3.26147872623207e-90	5.42574376454272e-87	IC	ENSMUSG00000024912
ENSMUSG00000024990	21.7011864264072	4.50731596157503	0.905512055370626	4.97764324046485	6.43631478943274e-07	8.48509133617056e-06	IC	ENSMUSG00000024990
ENSMUSG00000025001	91.4327072907089	2.52185963730303	0.270295001821133	9.33002689769256	1.05844043639287e-20	6.24622408372318e-19	IC	ENSMUSG00000025001
ENSMUSG00000025007	166.098696770981	2.5504282605132	0.224781151128007	11.3462727978504	7.73918648492713e-30	8.79153931171879e-28	IC	ENSMUSG00000025007
ENSMUSG00000025037	580.628818367819	2.13064434735642	0.216544967338415	9.83926975327327	7.62623546080689e-23	5.33592929826596e-21	IC	ENSMUSG00000025037
ENSMUSG00000025044	53.7925933137749	3.26157676030637	0.441677138753213	7.38452700883116	1.52996297185098e-13	4.8623138726441e-12	IC	ENSMUSG00000025044
ENSMUSG00000025089	79.1002778243727	-3.39294975203599	0.358058944817031	-9.47595305507533	2.64336502563082e-21	1.65761212179719e-19	IC	ENSMUSG00000025089
ENSMUSG00000025243	3216.05698021555	-2.15356482217479	0.213902479762472	-10.0679750163075	7.65376464176729e-24	5.89432231895266e-22	IC	ENSMUSG00000025243
ENSMUSG00000025317	35.8607837043717	-6.8432450468578	1.15776342080691	-5.9107456012804	3.40562655951437e-09	6.30976920809813e-08	IC	ENSMUSG00000025317
ENSMUSG00000025350	139.658298066617	-2.15014240216629	0.287723486425054	-7.47294713018276	7.84183604952657e-14	2.58596162634153e-12	IC	ENSMUSG00000025350
ENSMUSG00000025355	39.5529452029769	3.61167383205428	0.46624601746027	7.746283500131	9.46211274709562e-15	3.41591040408537e-13	IC	ENSMUSG00000025355
ENSMUSG00000025453	3856.04241451319	-2.10184749564619	0.237810631974981	-8.83832433474763	9.71648622673985e-19	4.93625664046578e-17	IC	ENSMUSG00000025453
ENSMUSG00000025473	296.793683230972	3.61653009362884	0.414635621708671	8.72218860194765	2.72875311951036e-18	1.33037151392651e-16	IC	ENSMUSG00000025473
ENSMUSG00000025475	86.1626020068857	3.97496266157885	0.73082530936516	5.43900520499454	5.35788900440311e-08	8.340882819652e-07	IC	ENSMUSG00000025475
ENSMUSG00000025479	21856.7016217616	-2.87845642029629	0.264491380064291	-10.882987640643	1.3893325286617e-27	1.395463107728e-25	IC	ENSMUSG00000025479
ENSMUSG00000025533	3741.84229183242	-2.32241520399336	0.134809626474767	-17.227369177735	1.65509678984101e-66	1.18403597696095e-63	IC	ENSMUSG00000025533
ENSMUSG00000025780	938.913927292904	-3.15675732176927	0.265678060343237	-11.8818893727655	1.47006528816937e-32	1.99735149656934e-30	IC	ENSMUSG00000025780
ENSMUSG00000025804	71.6641905282514	5.14001945609983	0.461772295238258	11.1310693800887	8.85665423757517e-29	9.4652791964622e-27	IC	ENSMUSG00000025804
ENSMUSG00000025815	706.052239513322	-3.04618763490162	0.215994346140872	-14.103089684185	3.63499803045345e-45	1.02759049160899e-42	IC	ENSMUSG00000025815
ENSMUSG00000025911	4770.20111525259	-2.48687495251211	0.204828387049018	-12.1412612203843	6.38344368112653e-34	9.60365814584589e-32	IC	ENSMUSG00000025911
ENSMUSG00000025936	111.486034176247	-3.09728862100384	0.490172914184063	-6.31876738060804	2.63657799442073e-10	5.66314981718286e-09	IC	ENSMUSG00000025936
ENSMUSG00000026043	5354.48304817438	2.14233590152394	0.283933088643063	7.54521395080201	4.51545580215615e-14	1.51179357868942e-12	IC	ENSMUSG00000026043
ENSMUSG00000026073	16.2419682289433	3.83443598322767	0.600518246030692	6.38521145456036	1.71160792099647e-10	3.75696331011961e-09	IC	ENSMUSG00000026073
ENSMUSG00000026090	37.1548679458091	-2.8253180068744	0.580204831447273	-4.86951823518407	1.1187066005228e-06	1.41673197885572e-05	IC	ENSMUSG00000026090
ENSMUSG00000026141	25.5144908361182	-6.76515947190642	1.2414263400317	-5.44950534216444	5.05101061785377e-08	7.89380856880276e-07	IC	ENSMUSG00000026141
ENSMUSG00000026166	30.5541987033769	6.96636495810823	0.716784153973464	9.7189159658322	2.50433346665389e-22	1.675322620994e-20	IC	ENSMUSG00000026166
ENSMUSG00000026180	14.8792221941508	5.09930669052955	0.692660398782328	7.36191458251972	1.81290970048862e-13	5.7046442227045e-12	IC	ENSMUSG00000026180
ENSMUSG00000026189	6456.33156206089	-2.45146916474978	0.270352365314464	-9.06768158620812	1.21576242995802e-19	6.64857039309651e-18	IC	ENSMUSG00000026189
ENSMUSG00000026204	145.292974308292	3.83962349488537	0.284419444525257	13.4998628567549	1.56667507445304e-41	3.97958174346934e-39	IC	ENSMUSG00000026204
ENSMUSG00000026227	37.756343482668	2.25629206703977	0.322487361200848	6.99652866592355	2.6238210936108e-12	7.23077237542713e-11	IC	ENSMUSG00000026227
ENSMUSG00000026241	4.92685648237062	3.89178073754574	0.791766435241214	4.91531411831078	8.86402190217341e-07	1.13650118419454e-05	IC	ENSMUSG00000026241
ENSMUSG00000026348	1829.07166637941	-2.03760622163399	0.389994371393255	-5.22470674218871	1.74431337161942e-07	2.51946857054518e-06	IC	ENSMUSG00000026348
ENSMUSG00000026415	327.607394669521	-4.17161188221745	0.331927968359483	-12.567822780452	3.17343175751693e-36	5.45301356999993e-34	IC	ENSMUSG00000026415
ENSMUSG00000026420	17.003574419394	6.57797062417324	0.73254659779821	8.97959344012302	2.71769105599249e-19	1.43906257215651e-17	IC	ENSMUSG00000026420
ENSMUSG00000026475	95.0678064625801	2.56765028649495	0.521809652361864	4.92066460417704	8.62508257706656e-07	1.10748587786261e-05	IC	ENSMUSG00000026475
ENSMUSG00000026628	334.692459815063	3.62600427898621	0.327803079218619	11.0615320869758	1.92776158711081e-28	2.01718670670395e-26	IC	ENSMUSG00000026628
ENSMUSG00000026715	33.3174351910681	-2.0981583200141	0.467462204296693	-4.48840205845268	7.17594017098702e-06	7.83874748375752e-05	IC	ENSMUSG00000026715
ENSMUSG00000026725	78.900600080407	-8.21177746154816	1.59790992564959	-5.13907406777631	2.76095562394571e-07	3.85587802556943e-06	IC	ENSMUSG00000026725
ENSMUSG00000026726	8576.73561578757	-2.06281580114599	0.408195592544393	-5.05349846696752	4.33789799937243e-07	5.88242462166348e-06	IC	ENSMUSG00000026726
ENSMUSG00000026749	978.806885118184	2.26248676802689	0.0707655413182046	31.9715885144351	2.70799861239332e-224	3.16420611196119e-220	IC	ENSMUSG00000026749
ENSMUSG00000026768	253.758897066973	-2.12647561647351	0.311094719470353	-6.83546033855507	8.17421123091298e-12	2.10845327806051e-10	IC	ENSMUSG00000026768
ENSMUSG00000026822	7919.71933951608	8.91639471776183	0.454592607200771	19.614033700781	1.17345753562972e-85	1.64537521815857e-82	IC	ENSMUSG00000026822
ENSMUSG00000026839	445.836138782166	-3.39429369647509	0.374486041115702	-9.06387241127202	1.25899658531975e-19	6.86358729421441e-18	IC	ENSMUSG00000026839
ENSMUSG00000026840	278.819656630337	-4.05550738691509	0.490771699228145	-8.26353148173243	1.4142488108779e-16	6.1203799773474e-15	IC	ENSMUSG00000026840
ENSMUSG00000026981	212.785929175433	6.77065550295513	0.458590690968361	14.7640491538505	2.49820683066852e-49	8.50214973225771e-47	IC	ENSMUSG00000026981
ENSMUSG00000026984	79.1061485298064	8.77469388263791	0.811874821875856	10.8079394091367	3.15681355708341e-27	3.08242179470757e-25	IC	ENSMUSG00000026984
ENSMUSG00000027015	36.4914007394078	2.5937624690578	0.297982646775392	8.7044077805406	3.19237291623508e-18	1.54993684495436e-16	IC	ENSMUSG00000027015
ENSMUSG00000027022	29.8122759635298	6.97843377095769	0.721020553496288	9.67855040625222	3.71952225425238e-22	2.47878580039093e-20	IC	ENSMUSG00000027022
ENSMUSG00000027068	30.4210162250645	3.78054630588641	0.669158416273248	5.64970299102185	1.60725291197897e-08	2.71783133509458e-07	IC	ENSMUSG00000027068
ENSMUSG00000027070	40766.3607051548	-2.79921194041136	0.529674109698354	-5.2847815083986	1.25854876876465e-07	1.85055237165588e-06	IC	ENSMUSG00000027070
ENSMUSG00000027199	10545.9510890699	-2.62399780701322	0.247125090280461	-10.6180954917822	2.45519056727862e-26	2.24710835888733e-24	IC	ENSMUSG00000027199
ENSMUSG00000027202	14494.4422926934	-3.89328271983505	0.259348590918263	-15.0117751018052	6.14800934004889e-51	2.42148673489971e-48	IC	ENSMUSG00000027202
ENSMUSG00000027313	50.6130267033172	2.70560929423998	0.451197695328186	5.99650512902556	2.01609245367364e-09	3.83254364810607e-08	IC	ENSMUSG00000027313
ENSMUSG00000027347	122.975179643453	-2.45979248696311	0.276829718493152	-8.88557955537549	6.35884054678576e-19	3.27798230186806e-17	IC	ENSMUSG00000027347
ENSMUSG00000027377	39.6091266511862	4.11019644953147	0.482420491024206	8.51994582735342	1.59627969032968e-17	7.4212186027608e-16	IC	ENSMUSG00000027377
ENSMUSG00000027555	232.83009489932	2.99984386517007	0.230966133749681	12.9882412476163	1.42667976824956e-38	2.95922086368166e-36	IC	ENSMUSG00000027555
ENSMUSG00000027605	4551.51326794952	-2.29651166029163	0.136276364733538	-16.8518705703811	1.01648047864789e-63	5.93861778308716e-61	IC	ENSMUSG00000027605
ENSMUSG00000027674	15.4924344851593	-5.90513867529348	1.22375425183343	-4.82542852574067	1.39702559816307e-06	1.74027488692283e-05	IC	ENSMUSG00000027674
ENSMUSG00000027737	66.6224178205843	6.26437949618343	0.604565560614427	10.3617868834885	3.69984600666248e-25	3.14030028856045e-23	IC	ENSMUSG00000027737
ENSMUSG00000027797	53.3908908203131	2.71633353741558	0.576205645796014	4.71417376284648	2.42693496414277e-06	2.90156133127765e-05	IC	ENSMUSG00000027797
ENSMUSG00000027870	4790.3889514667	-3.06444318448783	0.435147267722544	-7.04231282555533	1.89074735440115e-12	5.31488997486443e-11	IC	ENSMUSG00000027870
ENSMUSG00000027875	1995.67683446332	2.99123645714721	0.443815319780809	6.73982245278176	1.58580289587812e-11	3.95649357381577e-10	IC	ENSMUSG00000027875
ENSMUSG00000027907	6738.98616880075	2.62537393020667	0.425788182522122	6.16591544334434	7.00765262131657e-10	1.42403626079786e-08	IC	ENSMUSG00000027907
ENSMUSG00000027913	96.4776724464106	7.51606003360673	0.635652241833955	11.8241697880617	2.92782959956537e-32	3.94738995319863e-30	IC	ENSMUSG00000027913
ENSMUSG00000027967	16.0310328141694	-6.2944149536503	1.41008293677417	-4.46386151445103	8.04956020401242e-06	8.70355593434458e-05	IC	ENSMUSG00000027967
ENSMUSG00000027978	27.2343887063441	-2.86322204963164	0.505803815501398	-5.66073636038778	1.50724833025045e-08	2.56108012450796e-07	IC	ENSMUSG00000027978
ENSMUSG00000028001	6330.51427329162	4.72126446123382	0.206823625131467	22.8274910964971	2.44597541077004e-115	6.12437300350951e-112	IC	ENSMUSG00000028001
ENSMUSG00000028012	31.4354881509955	-2.06638969656295	0.37290329512488	-5.54135542264635	3.00139322836927e-08	4.87990900868537e-07	IC	ENSMUSG00000028012
ENSMUSG00000028017	16227.2185302183	-6.05011831536025	0.244421731093752	-24.7527840028252	2.89352295670392e-135	1.1269950413811e-131	IC	ENSMUSG00000028017
ENSMUSG00000028072	20.464489611073	-2.88282352199777	0.515534359840752	-5.5919134524579	2.24580765415347e-08	3.70992184301111e-07	IC	ENSMUSG00000028072
ENSMUSG00000028076	81.7127291350448	2.64041447565963	0.312593631204526	8.4467954944739	2.99407535930613e-17	1.3665926776708e-15	IC	ENSMUSG00000028076
ENSMUSG00000028088	1758.43569590158	-2.19797347524908	0.19675657955533	-11.1710290970524	5.65221920129501e-29	6.11521271241344e-27	IC	ENSMUSG00000028088
ENSMUSG00000028186	6.51501904480099	6.14663455604799	0.723556130880812	8.49503486144948	1.97873514355593e-17	9.17494467224996e-16	IC	ENSMUSG00000028186
ENSMUSG00000028195	2476.93106810531	2.55653933391395	0.41027793592119	6.23123768080239	4.62764371040767e-10	9.65579896575181e-09	IC	ENSMUSG00000028195
ENSMUSG00000028480	262.385331072752	3.49068436863776	0.279367515992679	12.4949543837775	7.95419013092944e-36	1.32145109407394e-33	IC	ENSMUSG00000028480
ENSMUSG00000028494	9414.21831420678	3.17968941791398	0.160882636124247	19.7640310633546	6.07536613799094e-87	8.87357852504727e-84	IC	ENSMUSG00000028494
ENSMUSG00000028613	156.940527307064	4.20041327640858	0.393821461045077	10.6657805424367	1.47158199537495e-26	1.37193710813493e-24	IC	ENSMUSG00000028613
ENSMUSG00000028671	247.522316988893	2.16529923382596	0.192959736460847	11.2215080386229	3.19770422594631e-29	3.50288512301006e-27	IC	ENSMUSG00000028671
ENSMUSG00000028715	3220.04989817443	2.61721323298931	0.504075525215374	5.19210535340129	2.07929280750985e-07	2.96411265044531e-06	IC	ENSMUSG00000028715
ENSMUSG00000028718	24.6698053875549	2.72554800179835	0.560416127460552	4.86343605803922	1.15365305342727e-06	1.45782819519969e-05	IC	ENSMUSG00000028718
ENSMUSG00000028751	11.4410176426263	5.78766685899516	0.688756664765521	8.40306476158093	4.34974648964989e-17	1.96489708051787e-15	IC	ENSMUSG00000028751
ENSMUSG00000028780	2524.27150587381	2.45231667086566	0.120620615411171	20.3308253942016	6.86381583234709e-92	1.20302100093547e-88	IC	ENSMUSG00000028780
ENSMUSG00000028843	1936.99766446123	2.26073360569755	0.184669912810942	12.2420245468573	1.8535076519812e-34	2.86224040672023e-32	IC	ENSMUSG00000028843
ENSMUSG00000028874	75.2698965566589	2.09009935160549	0.357417908719566	5.847774553584	4.98193126345778e-09	8.98798860057894e-08	IC	ENSMUSG00000028874
ENSMUSG00000028885	328.417010647382	4.98515323440505	0.178713401763301	27.8946804504773	3.09548243476911e-171	2.17018082536793e-167	IC	ENSMUSG00000028885
ENSMUSG00000028961	4023.14739068495	2.03784407867316	0.159650282185044	12.7644251596823	2.59056008135066e-37	5.0170990658379e-35	IC	ENSMUSG00000028961
ENSMUSG00000028965	24.107028602226	4.11856235605437	0.416976521352448	9.87720445912869	5.22707780681783e-23	3.70910901700794e-21	IC	ENSMUSG00000028965
ENSMUSG00000028979	26.3517394567144	-4.82717746981464	1.08818033450485	-4.4360087356395	9.16421305639262e-06	9.77906619417921e-05	IC	ENSMUSG00000028979
ENSMUSG00000029098	5333.49886250973	-2.02923404253793	0.164732525126542	-12.3183569302974	7.2149311740316e-35	1.14439908314255e-32	IC	ENSMUSG00000029098
ENSMUSG00000029188	688.792284259515	3.87357473614838	0.240414120257412	16.1120932996819	2.09799680892851e-58	1.05061685914543e-55	IC	ENSMUSG00000029188
ENSMUSG00000029272	6.64965072394911	5.77345221618386	1.0739583810944	5.37586215426757	7.62170876735241e-08	1.15608558689213e-06	IC	ENSMUSG00000029272
ENSMUSG00000029304	194110.439052209	4.80908376707398	0.21506124774045	22.3614612934725	9.34040321357916e-111	2.04636558905502e-107	IC	ENSMUSG00000029304
ENSMUSG00000029369	554.516872546902	-2.24271584374487	0.368166517594983	-6.09158013171655	1.11801598071054e-09	2.22296836005827e-08	IC	ENSMUSG00000029369
ENSMUSG00000029371	35.5906995706986	4.34868308470685	0.723952261789509	6.00686442218926	1.89145551703859e-09	3.61916384794054e-08	IC	ENSMUSG00000029371
ENSMUSG00000029378	45.1321226026779	7.20939940434266	0.619057819178466	11.6457609951685	2.4115931256021e-31	3.085254942513e-29	IC	ENSMUSG00000029378
ENSMUSG00000029445	597.246996656091	-4.45584419546763	0.410983621601812	-10.8419021130354	2.17892909054422e-27	2.17607351395832e-25	IC	ENSMUSG00000029445
ENSMUSG00000029482	3281.3047081104	-2.70117716893705	0.227150185909988	-11.8915912752431	1.30888782367151e-32	1.7852822478981e-30	IC	ENSMUSG00000029482
ENSMUSG00000029484	1622.36690578392	3.27056978648258	0.11555449212502	28.3032682359428	3.15020289699816e-176	2.76068030878434e-172	IC	ENSMUSG00000029484
ENSMUSG00000029595	4.63678234041682	4.41248753861243	0.834214059889679	5.28939483373843	1.22721719096453e-07	1.80599796020448e-06	IC	ENSMUSG00000029595
ENSMUSG00000029636	227.124629154174	-2.0279393709537	0.196530242045696	-10.3187140556321	5.79946734389552e-25	4.86350546107448e-23	IC	ENSMUSG00000029636
ENSMUSG00000029650	625.348563409423	-2.17464474654549	0.16333745435242	-13.3138155921876	1.92399398506723e-40	4.52642182231857e-38	IC	ENSMUSG00000029650
ENSMUSG00000029659	25.3062914690917	3.21262574912168	0.515660093969823	6.2301228787925	4.66069464952018e-10	9.71897621917194e-09	IC	ENSMUSG00000029659
ENSMUSG00000029727	63.755163203045	2.45108228010365	0.37045148634005	6.61647306188352	3.67869872009475e-11	8.81429288682169e-10	IC	ENSMUSG00000029727
ENSMUSG00000029752	330.291141189645	3.67026159489863	0.156850971380368	23.3996739873427	4.30636164789366e-121	1.37232001095695e-117	IC	ENSMUSG00000029752
ENSMUSG00000029762	1041.82933415031	5.80496037949246	0.32822978715885	17.6856598840101	5.40841625424157e-70	4.51396722324247e-67	IC	ENSMUSG00000029762
ENSMUSG00000029816	39.7159019244085	2.65846146823103	0.582822329956912	4.56135829323419	5.08237709169213e-06	5.73407295050453e-05	IC	ENSMUSG00000029816
ENSMUSG00000029844	30.5352764664501	2.04503737830812	0.277282857363298	7.37527518922202	1.64005929582463e-13	5.19337294994007e-12	IC	ENSMUSG00000029844
ENSMUSG00000029915	36.869404953633	2.89835454313559	0.537327598033021	5.3940176416501	6.88994489839662e-08	1.05283403865909e-06	IC	ENSMUSG00000029915
ENSMUSG00000029925	289.030973809639	-2.06920367644628	0.172558801706833	-11.9912960450532	3.94681004468721e-33	5.51201112774763e-31	IC	ENSMUSG00000029925
ENSMUSG00000030004	2627.66903743729	-2.03916631507615	0.383735857596212	-5.31398428035847	1.07253874873688e-07	1.59511129818509e-06	IC	ENSMUSG00000030004
ENSMUSG00000030074	108.258018658235	2.62731827934076	0.426024206659849	6.16706336933219	6.95698826478959e-10	1.4170265347701e-08	IC	ENSMUSG00000030074
ENSMUSG00000030142	4.20258468804553	4.30510628207377	0.840795618053878	5.12027678264838	3.05087544568179e-07	4.23469649452141e-06	IC	ENSMUSG00000030142
ENSMUSG00000030144	10.9304716302151	5.25737975296673	0.656829647081432	8.00417547582918	1.20269785619433e-15	4.81821378868982e-14	IC	ENSMUSG00000030144
ENSMUSG00000030162	9.72293891958005	4.14654849876555	0.708554112892363	5.85212677947641	4.85326438619212e-09	8.76488046334769e-08	IC	ENSMUSG00000030162
ENSMUSG00000030228	138.102883909145	-3.25847434011868	0.657629413851009	-4.95487925492474	7.23752190654894e-07	9.42787413274495e-06	IC	ENSMUSG00000030228
ENSMUSG00000030237	27.5859462054104	-2.53289522752203	0.563325438371853	-4.49632673227524	6.91374697358094e-06	7.58068459217724e-05	IC	ENSMUSG00000030237
ENSMUSG00000030244	322.878279387698	-3.82369039257989	0.282334958129739	-13.5430993664724	8.70376308389436e-42	2.22701978936374e-39	IC	ENSMUSG00000030244
ENSMUSG00000030249	328.521625301785	-2.9218561587751	0.28251258594183	-10.3423928850261	4.53080495094688e-25	3.81785665265605e-23	IC	ENSMUSG00000030249
ENSMUSG00000030254	96.8592173124403	2.11733401630941	0.230688504947763	9.17832475783244	4.37849800732475e-20	2.46758632071964e-18	IC	ENSMUSG00000030254
ENSMUSG00000030268	1346.13850536276	-4.31275405212172	0.462489143592052	-9.32509251703834	1.10886809838368e-20	6.50004386634475e-19	IC	ENSMUSG00000030268
ENSMUSG00000030346	26.1552123194571	2.52998715468168	0.435401982713922	5.81069277386363	6.22148459793097e-09	1.11383003624041e-07	IC	ENSMUSG00000030346
ENSMUSG00000030359	882.111959505543	-2.33961595975403	0.311480267386694	-7.51128146698765	5.8551348957989e-14	1.93994233116573e-12	IC	ENSMUSG00000030359
ENSMUSG00000030364	1419.22456099703	-3.51676823369593	0.446138432321595	-7.88268389117595	3.20422950678891e-15	1.2222095879323e-13	IC	ENSMUSG00000030364
ENSMUSG00000030513	450.170026962717	-2.08181186433183	0.325551384667514	-6.39472587855211	1.60835629360975e-10	3.54586927774818e-09	IC	ENSMUSG00000030513
ENSMUSG00000030587	680.361867732957	2.6011413131639	0.162203559614069	16.0362776214825	7.13019838637049e-58	3.47141630883099e-55	IC	ENSMUSG00000030587
ENSMUSG00000030616	1494.3217774115	2.03656878053659	0.247988943625416	8.21233701294686	2.16924402539265e-16	9.20589347047385e-15	IC	ENSMUSG00000030616
ENSMUSG00000030641	179.315343329464	2.29959888945588	0.282915744169115	8.12821109058278	4.35672050599449e-16	1.80094906388126e-14	IC	ENSMUSG00000030641
ENSMUSG00000030708	44.8360205673354	2.6326966000493	0.591542613969764	4.45056119014253	8.56461853698701e-06	9.21215520698198e-05	IC	ENSMUSG00000030708
ENSMUSG00000030762	31.5386128944594	4.00416925281003	0.466919861467665	8.57570984499086	9.84775258688662e-18	4.64607159058847e-16	IC	ENSMUSG00000030762
ENSMUSG00000030786	101.635051441468	2.93366403226585	0.467885614260795	6.27004537615608	3.60942904862681e-10	7.63117767614984e-09	IC	ENSMUSG00000030786
ENSMUSG00000030825	60.9379344446762	-3.12710907703575	0.507362240081539	-6.16346434557917	7.11704093741513e-10	1.44459034753995e-08	IC	ENSMUSG00000030825
ENSMUSG00000030827	3.76454576876756	5.8856593781559	0.800228876222042	7.35497000051118	1.90970001764522e-13	5.99844304825589e-12	IC	ENSMUSG00000030827
ENSMUSG00000030834	250.407424543868	-2.86488987003913	0.347762352493107	-8.23806789176788	1.75013870754306e-16	7.49992203596754e-15	IC	ENSMUSG00000030834
ENSMUSG00000030935	7897.18627321311	-3.10764158230802	0.296870770539469	-10.4679944632503	1.2118317108929e-25	1.0593403689187e-23	IC	ENSMUSG00000030935
ENSMUSG00000030972	2053.66478722877	-2.52659524704014	0.171870123043569	-14.7006076582586	6.38838591474475e-49	2.13274742719488e-46	IC	ENSMUSG00000030972
ENSMUSG00000031146	841.95283532454	3.29625706260025	0.321438212536072	10.2547143869223	1.12708707650965e-24	9.20953621910702e-23	IC	ENSMUSG00000031146
ENSMUSG00000031262	18.6623052943958	2.43918389372742	0.523108368589367	4.66286536440817	3.11836776729944e-06	3.65223066204192e-05	IC	ENSMUSG00000031262
ENSMUSG00000031271	64.653971848999	6.00515366729287	0.53072777508513	11.3149413865322	1.10676252363005e-29	1.25149850010735e-27	IC	ENSMUSG00000031271
ENSMUSG00000031278	2810.07714325575	2.14276291638145	0.168021165335893	12.7529345014232	3.00227280914809e-37	5.78250939845479e-35	IC	ENSMUSG00000031278
ENSMUSG00000031283	126.886756612244	-4.74777573285333	0.486424013530052	-9.76057020375701	1.66218010919997e-22	1.1291872393003e-20	IC	ENSMUSG00000031283
ENSMUSG00000031294	2789.14967030405	-2.7961272338964	0.428389730391202	-6.52706410899019	6.70713444007593e-11	1.55394508038613e-09	IC	ENSMUSG00000031294
ENSMUSG00000031298	173.54773858158	2.80987189534043	0.323354384402867	8.68975969053081	3.63206941841113e-18	1.76097595287668e-16	IC	ENSMUSG00000031298
ENSMUSG00000031379	50.1401307718098	2.15368202638513	0.246318200270347	8.74349530006859	2.26007288132784e-18	1.10494553392003e-16	IC	ENSMUSG00000031379
ENSMUSG00000031445	135.501510132914	-3.28347403612155	0.335400311151258	-9.78971672641285	1.2464459892073e-22	8.56723876581815e-21	IC	ENSMUSG00000031445
ENSMUSG00000031490	941.253613789645	3.20494789796981	0.145499731296102	22.0271739983321	1.58136601574991e-107	3.0796224620054e-104	IC	ENSMUSG00000031490
ENSMUSG00000031549	154.923783735714	-3.13593939897364	0.240665006733231	-13.0303089823512	8.22738084375533e-39	1.73736510901807e-36	IC	ENSMUSG00000031549
ENSMUSG00000031562	59.9077803801326	2.2557159097703	0.208519373490142	10.8177761711764	2.83574545247782e-27	2.78122692840272e-25	IC	ENSMUSG00000031562
ENSMUSG00000031698	60.1306456760039	-2.43841258266141	0.348132653299769	-7.00426277038064	2.48289733845302e-12	6.85318766158521e-11	IC	ENSMUSG00000031698
ENSMUSG00000031750	1171.60063684755	2.30507426173877	0.180390630054873	12.7782372124183	2.16930574492505e-37	4.22460242125571e-35	IC	ENSMUSG00000031750
ENSMUSG00000031762	4489.15189318124	3.25758691518122	0.296255942977431	10.9958533909626	4.00110605427494e-28	4.10101671422671e-26	IC	ENSMUSG00000031762
ENSMUSG00000031765	5713.46245276587	2.29097076079565	0.228175164285536	10.0404036870935	1.01258901348559e-23	7.66637047056669e-22	IC	ENSMUSG00000031765
ENSMUSG00000031799	4543.93459473405	2.34317448608969	0.154312659850417	15.1845900936518	4.47350951717706e-52	1.82342328622238e-49	IC	ENSMUSG00000031799
ENSMUSG00000031821	94.4315118598943	2.41374829742742	0.211331060950888	11.421644724475	3.26005219966331e-30	3.79660697033215e-28	IC	ENSMUSG00000031821
ENSMUSG00000031842	1824.11179811007	-2.67205122191437	0.326084712097109	-8.19434681475844	2.51957619246622e-16	1.05900748022435e-14	IC	ENSMUSG00000031842
ENSMUSG00000031845	341.48735420591	2.11356630840124	0.304214014734661	6.94762964896512	3.71474634030513e-12	1.00166706317735e-10	IC	ENSMUSG00000031845
ENSMUSG00000031870	37.0513667038584	-2.75561760610533	0.593416609615031	-4.6436475849454	3.42311264149359e-06	3.97330432234822e-05	IC	ENSMUSG00000031870
ENSMUSG00000031934	99.2918738282802	2.58833637376694	0.197339597444198	13.1161531050495	2.66103708337784e-39	5.75802431609424e-37	IC	ENSMUSG00000031934
ENSMUSG00000032066	300.480091394226	-2.15049523361691	0.24339521331987	-8.83540478994848	9.97364478680868e-19	5.05956793569886e-17	IC	ENSMUSG00000032066
ENSMUSG00000032080	122.843948620219	-2.19574965758627	0.282085140243982	-7.78399619238046	7.02688736119424e-15	2.57119529811381e-13	IC	ENSMUSG00000032080
ENSMUSG00000032113	38.6482113167453	2.47086066268663	0.364256930841254	6.78329073102374	1.17468905223389e-11	2.97525650556408e-10	IC	ENSMUSG00000032113
ENSMUSG00000032128	279.334925497091	-3.45743377654009	0.608411372584322	-5.68272378251923	1.32566281328472e-08	2.27125045243806e-07	IC	ENSMUSG00000032128
ENSMUSG00000032231	5139.65459017918	3.04017421380915	0.207329686621639	14.6634775914037	1.1046712510777e-48	3.65312698446015e-46	IC	ENSMUSG00000032231
ENSMUSG00000032281	81.3202912568109	2.89788612508189	0.413551513778966	7.00731596555283	2.42933239873834e-12	6.7212168828235e-11	IC	ENSMUSG00000032281
ENSMUSG00000032327	325.106906626172	-3.2822678337029	0.508474125942186	-6.45513245658462	1.08124290277975e-10	2.43585403046539e-09	IC	ENSMUSG00000032327
ENSMUSG00000032401	36.7772984823014	-2.34905279737239	0.393838866680566	-5.96450222694159	2.45380922982884e-09	4.62699455311566e-08	IC	ENSMUSG00000032401
ENSMUSG00000032446	9.09889420519291	2.2932955944736	0.462204199614829	4.96165027575407	6.98967618259919e-07	9.14239212331463e-06	IC	ENSMUSG00000032446
ENSMUSG00000032473	16.0846315303639	-3.3203933947344	0.589269829360622	-5.63475886477532	1.75303452571458e-08	2.94304943795015e-07	IC	ENSMUSG00000032473
ENSMUSG00000032487	126.123445541714	3.77024013118757	0.585224160645902	6.44238632770462	1.17609445511876e-10	2.63767210682873e-09	IC	ENSMUSG00000032487
ENSMUSG00000032523	165.563371949083	-2.23818702825288	0.424921882614642	-5.26729057698981	1.3845196450824e-07	2.02304925546972e-06	IC	ENSMUSG00000032523
ENSMUSG00000032528	23.2539279823822	-5.09884216875153	0.797652929709265	-6.39230670237743	1.63401726158564e-10	3.59660637165509e-09	IC	ENSMUSG00000032528
ENSMUSG00000032715	96.0089955633241	4.16868135279289	0.347330958762213	12.0020437212072	3.46629914497491e-33	4.87982531035945e-31	IC	ENSMUSG00000032715
ENSMUSG00000032717	77.8656396197546	2.44360910172909	0.389861105238102	6.26789661471024	3.65957610815635e-10	7.73253652171867e-09	IC	ENSMUSG00000032717
ENSMUSG00000032773	9.4544438058581	2.95412874811887	0.474788546363193	6.221988231913	4.90893865103108e-10	1.01941904901211e-08	IC	ENSMUSG00000032773
ENSMUSG00000032802	6267.90660407694	3.14927755316829	0.183032414685238	17.2061192471516	2.38915603146517e-66	1.64214657896039e-63	IC	ENSMUSG00000032802
ENSMUSG00000032826	149.206775764354	-2.30782622788123	0.472344120942693	-4.88590018496542	1.02957351583915e-06	1.30905585869516e-05	IC	ENSMUSG00000032826
ENSMUSG00000032921	5.7302674795417	-5.36458263487966	1.11063004638743	-4.83021565311432	1.36385254280659e-06	1.70015956740904e-05	IC	ENSMUSG00000032921
ENSMUSG00000032942	25.9402747393342	4.14350405366202	0.803880020821098	5.15438118418439	2.54469844500498e-07	3.58096584870351e-06	IC	ENSMUSG00000032942
ENSMUSG00000033213	35.0583387470124	5.02285556657176	0.663306682630746	7.5724483079992	3.66254972898499e-14	1.23925693243089e-12	IC	ENSMUSG00000033213
ENSMUSG00000033419	18.8031202486201	2.02023135733867	0.407295385636546	4.96011354064651	7.04519888969077e-07	9.19785481859294e-06	IC	ENSMUSG00000033419
ENSMUSG00000033685	5773.88428467038	2.57453429015027	0.261792501254887	9.83425528924394	8.01584466896219e-23	5.59735894473707e-21	IC	ENSMUSG00000033685
ENSMUSG00000033715	3903.46813362451	-3.95631355087146	0.352323478374623	-11.2292077982516	2.93094564952504e-29	3.22073256421476e-27	IC	ENSMUSG00000033715
ENSMUSG00000033831	1019.58490573451	6.94320778725775	0.410787226855412	16.9021998089089	4.33430544811611e-64	2.66552181014495e-61	IC	ENSMUSG00000033831
ENSMUSG00000033860	3872.00320167223	5.62454476985256	0.244306677875535	23.0224765805135	2.77625179650821e-117	8.10989420623324e-114	IC	ENSMUSG00000033860
ENSMUSG00000033963	56.9747757635228	-2.17095389717595	0.455519394963604	-4.76588685614454	1.88024755712631e-06	2.29812405395766e-05	IC	ENSMUSG00000033963
ENSMUSG00000034156	114.550253564581	-3.36943733270952	0.677466440200358	-4.97358560183885	6.57257308914488e-07	8.64197213304143e-06	IC	ENSMUSG00000034156
ENSMUSG00000034394	378.528777865089	5.52391385688786	0.318336870577631	17.3524161585951	1.89119876985563e-67	1.41051237613871e-64	IC	ENSMUSG00000034394
ENSMUSG00000034456	897.917666793778	-4.66704593597538	0.330674481349638	-14.1137166585307	3.12655912387958e-45	8.91043931125811e-43	IC	ENSMUSG00000034456
ENSMUSG00000034457	443.645292890101	3.46124601373799	0.296656675242398	11.6675143443505	1.8680161760603e-31	2.42523848280066e-29	IC	ENSMUSG00000034457
ENSMUSG00000034593	1897.40699405734	-2.1792531353273	0.222352880365514	-9.80087656946447	1.11612806537501e-22	7.68659198500107e-21	IC	ENSMUSG00000034593
ENSMUSG00000034765	325.241127104348	2.88620082809281	0.179797184609568	16.052536275027	5.48750108027046e-58	2.70927975870142e-55	IC	ENSMUSG00000034765
ENSMUSG00000034810	145.368625871505	-2.44677015721323	0.533102653279795	-4.58967919622988	4.43927750785771e-06	5.06063199220956e-05	IC	ENSMUSG00000034810
ENSMUSG00000034837	63.4873089023747	5.22891924384296	0.316555042908188	16.5181991599468	2.71380798019879e-61	1.48640351465451e-58	IC	ENSMUSG00000034837
ENSMUSG00000034842	40.487918462745	-2.36712239022551	0.423920875881764	-5.58387785291735	2.35213934924922e-08	3.87098088021513e-07	IC	ENSMUSG00000034842
ENSMUSG00000034871	673.747183357031	-3.65846481105374	0.378866286504799	-9.65634827211631	4.62040850477976e-22	3.06169753736389e-20	IC	ENSMUSG00000034871
ENSMUSG00000034883	4.70817012008366	5.46691228075928	0.861345364582519	6.34694572647872	2.19631569238967e-10	4.7436629871243e-09	IC	ENSMUSG00000034883
ENSMUSG00000034906	76.8420753223777	2.21713542394252	0.379232864004304	5.84636943257468	5.0241758068557e-09	9.05488219709613e-08	IC	ENSMUSG00000034906
ENSMUSG00000034993	2586.84419139373	2.13497399766203	0.118881178203663	17.9588899598931	4.08903458834496e-72	3.67530816563703e-69	IC	ENSMUSG00000034993
ENSMUSG00000035031	376.784792326573	-6.22317721856901	0.462585872071752	-13.4530204969246	2.95548429020441e-41	7.34762739778903e-39	IC	ENSMUSG00000035031
ENSMUSG00000035095	47.59067248693	2.03287929413911	0.358461832757759	5.67111783840286	1.41868770328937e-08	2.42234187779374e-07	IC	ENSMUSG00000035095
ENSMUSG00000035121	89.5225778526725	-2.23450418407184	0.325802714286468	-6.85845785221761	6.96078615010822e-12	1.81280384625478e-10	IC	ENSMUSG00000035121
ENSMUSG00000035184	204.679670385166	2.18049374284895	0.216222858834965	10.0844737443474	6.47110013724692e-24	5.0296661687595e-22	IC	ENSMUSG00000035184
ENSMUSG00000035200	8.74510782225371	3.68001229845774	0.654482394792662	5.62278271766738	1.87905688817e-08	3.13958342030081e-07	IC	ENSMUSG00000035200
ENSMUSG00000035385	159.048286372776	2.7706775689867	0.465281032847062	5.95484744356089	2.60314540204513e-09	4.89542161605633e-08	IC	ENSMUSG00000035385
ENSMUSG00000035455	52.3447379846931	3.64842318821769	0.302288687072511	12.0693341968915	1.5337013403323e-33	2.2308036009962e-31	IC	ENSMUSG00000035455
ENSMUSG00000035459	118.021627589325	-2.39596230633015	0.355419078001238	-6.74123156191916	1.57049675878223e-11	3.92389118904862e-10	IC	ENSMUSG00000035459
ENSMUSG00000035486	27.3743436696738	-4.17560257356044	0.769965035785167	-5.42310673796038	5.8571992784303e-08	9.04485742317602e-07	IC	ENSMUSG00000035486
ENSMUSG00000035539	10.1050758598012	-5.28560721853914	1.15034082535527	-4.5948184242759	4.33126255957905e-06	4.9455399922959e-05	IC	ENSMUSG00000035539
ENSMUSG00000035775	4371.06620993727	9.07610775621685	0.668264178342452	13.5816164480476	5.14776735151972e-42	1.32683703485421e-39	IC	ENSMUSG00000035775
ENSMUSG00000035910	1285.97255306093	2.63723765784149	0.153155845779883	17.2193078521583	1.90249726394751e-66	1.33380278180832e-63	IC	ENSMUSG00000035910
ENSMUSG00000035914	98.5077603542962	2.79855111695943	0.405433922779767	6.90260720605662	5.1056663273561e-12	1.35483745222665e-10	IC	ENSMUSG00000035914
ENSMUSG00000035964	12.6051090084696	3.35733880345347	0.670632823341096	5.0062249961569	5.55078704739567e-07	7.39275414739392e-06	IC	ENSMUSG00000035964
ENSMUSG00000036198	147.289721904359	4.67367416767216	0.715774596901291	6.52953344237877	6.597487998371e-11	1.53056481995299e-09	IC	ENSMUSG00000036198
ENSMUSG00000036422	36.0657857509679	2.91621486351271	0.411037911715358	7.09475885409855	1.29577226891229e-12	3.71398210257166e-11	IC	ENSMUSG00000036422
ENSMUSG00000036480	9.53117123922702	4.42979582945425	0.985241832792088	4.49615077437445	6.91946787997906e-06	7.58458496137542e-05	IC	ENSMUSG00000036480
ENSMUSG00000036655	17.4348552247987	-6.7733614809304	1.06659054373972	-6.35047959189792	2.14644686495623e-10	4.65463962217058e-09	IC	ENSMUSG00000036655
ENSMUSG00000036764	3192.16536467311	-2.19698401111699	0.319394026768093	-6.87860080962687	6.04432707510238e-12	1.58828966484737e-10	IC	ENSMUSG00000036764
ENSMUSG00000036894	294.029874028059	2.51642409032019	0.358677590745373	7.01583861174816	2.28573775414417e-12	6.34898979665371e-11	IC	ENSMUSG00000036894
ENSMUSG00000036902	17.824415070855	2.90247936817871	0.43855483473611	6.61828154266093	3.63398428132403e-11	8.71311114894205e-10	IC	ENSMUSG00000036902
ENSMUSG00000037005	177.95849280736	-2.33954826629968	0.36321021075451	-6.44130643089479	1.18449447983257e-10	2.65311626172849e-09	IC	ENSMUSG00000037005
ENSMUSG00000037033	6.44977556630024	4.39527329197395	0.840582588441956	5.22884170146888	1.70575334553685e-07	2.46876456541902e-06	IC	ENSMUSG00000037033
ENSMUSG00000037035	399.451740200646	2.64139433884919	0.29623528485593	8.91654193096474	4.8107466193042e-19	2.50201649841379e-17	IC	ENSMUSG00000037035
ENSMUSG00000037071	3531.70371334273	-3.77271633042108	0.505790948867094	-7.45904279005285	8.71533028355167e-14	2.86323512427011e-12	IC	ENSMUSG00000037071
ENSMUSG00000037095	666.660663523626	3.12602592494525	0.191246127830619	16.3455645372014	4.67818020995266e-60	2.48468074363152e-57	IC	ENSMUSG00000037095
ENSMUSG00000037239	268.322918120119	2.19246634235509	0.276184987589905	7.93839796104553	2.04809307680819e-15	7.98596826634419e-14	IC	ENSMUSG00000037239
ENSMUSG00000037254	168.58479520909	-7.32265226415068	0.757397358123654	-9.66817772152194	4.11642266487459e-22	2.73289924421428e-20	IC	ENSMUSG00000037254
ENSMUSG00000037259	91.5092411567826	-2.16962387591266	0.290799300975666	-7.46089783790165	8.59348650349713e-14	2.82585437048394e-12	IC	ENSMUSG00000037259
ENSMUSG00000037263	57.6857459565909	-3.58094518310029	0.624998757246316	-5.72952368557913	1.00713026842801e-08	1.75641514574504e-07	IC	ENSMUSG00000037263
ENSMUSG00000037411	1289.47742788509	4.28946538357891	0.368192008756999	11.6500773551821	2.29250628547695e-31	2.94364525022377e-29	IC	ENSMUSG00000037411
ENSMUSG00000037428	68.0823532136176	8.43926047802549	0.575911328803606	14.6537497283777	1.27481663949412e-48	4.13772430378027e-46	IC	ENSMUSG00000037428
ENSMUSG00000037443	5661.31111458737	2.02524998436166	0.161202214630792	12.5634129096811	3.35540662618282e-36	5.73758165240062e-34	IC	ENSMUSG00000037443
ENSMUSG00000037466	59.6598591190752	2.17171405371108	0.308385542874186	7.04220448685912	1.89221848822697e-12	5.31488997486443e-11	IC	ENSMUSG00000037466
ENSMUSG00000037474	48.5416493232136	3.45377097341559	0.402253747680319	8.58605045529715	9.00101510117499e-18	4.25805105744384e-16	IC	ENSMUSG00000037474
ENSMUSG00000037580	129.220980691311	2.94682533216903	0.221753409824565	13.2887486803488	2.69039794163846e-40	6.24564300968177e-38	IC	ENSMUSG00000037580
ENSMUSG00000037613	285.12973548045	5.00329585630913	0.218669499584216	22.8806297440774	7.24476329507276e-116	1.95352255804216e-112	IC	ENSMUSG00000037613
ENSMUSG00000037686	1187.92626021126	-3.20383897198939	0.34283690336679	-9.34508199241816	9.18183038714597e-21	5.48313257906328e-19	IC	ENSMUSG00000037686
ENSMUSG00000037725	116.736081303725	2.46535356447863	0.269436670131126	9.15002981323524	5.69178380292775e-20	3.1821338026767e-18	IC	ENSMUSG00000037725
ENSMUSG00000037855	157.422793574732	2.23904371619064	0.460501492382192	4.86218558078495	1.16096698840825e-06	1.46601357390716e-05	IC	ENSMUSG00000037855
ENSMUSG00000037868	113.706348927238	3.41846317495768	0.654288935143041	5.22469965690362	1.74438016223916e-07	2.51946857054518e-06	IC	ENSMUSG00000037868
ENSMUSG00000037887	253.116552647699	2.14346145577833	0.224698832441835	9.53926387816535	1.43849728874099e-21	9.23536336255067e-20	IC	ENSMUSG00000037887
ENSMUSG00000037953	213.481108120773	-3.0522693684448	0.518765556420887	-5.88371631590826	4.01155196202046e-09	7.35080723871747e-08	IC	ENSMUSG00000037953
ENSMUSG00000037991	14.9293126111596	3.54212241609016	0.476733754117212	7.42998033073882	1.08613829161291e-13	3.52859051660786e-12	IC	ENSMUSG00000037991
ENSMUSG00000038072	11076.1510373852	-2.29633659058846	0.234579642593192	-9.78915546636227	1.25338376659946e-22	8.598065470524e-21	IC	ENSMUSG00000038072
ENSMUSG00000038286	4317.05411468225	-2.09913049799204	0.217079662199122	-9.66986255979408	4.04921508944347e-22	2.69338113368788e-20	IC	ENSMUSG00000038286
ENSMUSG00000038387	994.046921659546	2.07631050628574	0.201745718885935	10.2917202791285	7.67919771348777e-25	6.36606903231735e-23	IC	ENSMUSG00000038387
ENSMUSG00000038508	1383.1423970035	3.16864020214634	0.250603155640433	12.6440554750744	1.20665890929567e-36	2.16913955930515e-34	IC	ENSMUSG00000038508
ENSMUSG00000038526	1479.79134687842	-3.03901450584638	0.292458097133067	-10.3912818131469	2.71677111116239e-25	2.33989421451318e-23	IC	ENSMUSG00000038526
ENSMUSG00000038539	633.053500268113	3.01484720625935	0.22685329771102	13.2898540011521	2.65094960603597e-40	6.19509249933233e-38	IC	ENSMUSG00000038539
ENSMUSG00000038552	189.127089490862	2.28778264735278	0.17872898430109	12.8002889755068	1.63342266677366e-37	3.21674146972381e-35	IC	ENSMUSG00000038552
ENSMUSG00000038567	3023.51260841955	2.23346884174055	0.369046873751484	6.0519923093687	1.43065301557701e-09	2.78766597043005e-08	IC	ENSMUSG00000038567
ENSMUSG00000038578	452.065782946373	2.30604671712844	0.230984042399226	9.98357589197758	1.7986524445544e-23	1.3329801858649e-21	IC	ENSMUSG00000038578
ENSMUSG00000038624	232.52570450925	-2.02387164162138	0.315311164279712	-6.41864884881147	1.37489135467797e-10	3.06002803472263e-09	IC	ENSMUSG00000038624
ENSMUSG00000038641	656.387433593014	-2.94313911216529	0.389873543880334	-7.54895826701347	4.38753423960579e-14	1.47177631803963e-12	IC	ENSMUSG00000038641
ENSMUSG00000038704	1235.77223299934	-2.79740223390632	0.305487752500792	-9.15716656725566	5.32777999263861e-20	2.99294871573644e-18	IC	ENSMUSG00000038704
ENSMUSG00000038987	54.9498941459812	2.13230477781417	0.328622563449356	6.48861342761323	8.66299245585779e-11	1.97318088075139e-09	IC	ENSMUSG00000038987
ENSMUSG00000039099	39.4304345742227	-2.41098500055592	0.426365617535419	-5.65473598573093	1.56086009414724e-08	2.64704352879716e-07	IC	ENSMUSG00000039099
ENSMUSG00000039154	123.09157023782	-2.97794947359375	0.23851865753449	-12.4851846156443	8.99344892531509e-36	1.4800768010704e-33	IC	ENSMUSG00000039154
ENSMUSG00000039252	485.629103773071	8.4617095299247	0.500992656355977	16.8898873517864	5.34048722911693e-64	3.22767998843905e-61	IC	ENSMUSG00000039252
ENSMUSG00000039364	794.620500312609	-2.80097119248226	0.398831273902973	-7.02294773695123	2.17235488167494e-12	6.06770741213016e-11	IC	ENSMUSG00000039364
ENSMUSG00000039438	9446.46850865277	-3.81240550186084	0.395882823072008	-9.63013619099961	5.96503670027671e-22	3.91570030882958e-20	IC	ENSMUSG00000039438
ENSMUSG00000039463	4455.07782717053	-2.74974140636759	0.141038955857371	-19.4963256048799	1.17958258988343e-84	1.59034954252976e-81	IC	ENSMUSG00000039463
ENSMUSG00000039518	30.2824384509447	2.83347232628384	0.381640146947231	7.42446084079204	1.13240239006474e-13	3.65854685542207e-12	IC	ENSMUSG00000039518
ENSMUSG00000039519	2938.19714854435	-4.9339071115247	0.267570483171134	-18.4396539298733	6.31440832403929e-76	6.32415055402495e-73	IC	ENSMUSG00000039519
ENSMUSG00000039632	73.7642822621558	-2.73735915654913	0.316900105742486	-8.63792440250403	5.72434742488485e-18	2.74127424360538e-16	IC	ENSMUSG00000039632
ENSMUSG00000039710	102.811882509787	-4.57493617926378	0.716112493452125	-6.38857193680511	1.67442051990278e-10	3.68225451095809e-09	IC	ENSMUSG00000039710
ENSMUSG00000039748	19.3580093242537	3.04095174214361	0.572209810266839	5.31439987148336	1.07009402430558e-07	1.59282700331243e-06	IC	ENSMUSG00000039748
ENSMUSG00000040010	175.175953422734	2.02404255730407	0.201730581228573	10.0333947633389	1.08713238038598e-23	8.16024378202359e-22	IC	ENSMUSG00000040010
ENSMUSG00000040026	7.13347764308993	4.23760582158283	0.79597134204061	5.32381707451803	1.01612092290063e-07	1.51829082827615e-06	IC	ENSMUSG00000040026
ENSMUSG00000040037	42.2384943864672	-3.4946489135134	0.675090395036269	-5.17656441153433	2.26009047741539e-07	3.20231251395792e-06	IC	ENSMUSG00000040037
ENSMUSG00000040055	31.0215972929688	-2.30759360307038	0.463832210222682	-4.97506113679023	6.52270503680882e-07	8.58284168019131e-06	IC	ENSMUSG00000040055
ENSMUSG00000040061	56.4375522883357	-2.85851906428866	0.548938434132089	-5.2073582146023	1.91548096408888e-07	2.74511590097711e-06	IC	ENSMUSG00000040061
ENSMUSG00000040164	7.52856974735148	-5.31011143773044	1.11936568864145	-4.74385760758417	2.09686268469668e-06	2.53372714751318e-05	IC	ENSMUSG00000040164
ENSMUSG00000040204	77.3816727637946	2.08166686383986	0.30185147385454	6.89632830761992	5.3363790262657e-12	1.41178438027712e-10	IC	ENSMUSG00000040204
ENSMUSG00000040213	887.900066303931	-2.03879081192862	0.129122438865002	-15.789593426594	3.66937329977849e-56	1.6924501532952e-53	IC	ENSMUSG00000040213
ENSMUSG00000040322	769.96942181513	3.88725532207457	0.193139224617383	20.1267004658188	4.30738206929409e-90	6.56482482856674e-87	IC	ENSMUSG00000040322
ENSMUSG00000040350	2620.1065678432	-2.16953089808523	0.229577831509343	-9.45008881659783	3.38543317899664e-21	2.10786811112874e-19	IC	ENSMUSG00000040350
ENSMUSG00000040405	17665.0574953791	10.5317805499878	0.282153079286483	37.3264774448711	6.10607030704443e-305	2.14042188543135e-300	IC	ENSMUSG00000040405
ENSMUSG00000040412	12.3611582839111	2.76006209083874	0.362270834879529	7.61878082666131	2.56082849634876e-14	8.79209423222422e-13	IC	ENSMUSG00000040412
ENSMUSG00000040485	25.9378746071523	-2.49158127571882	0.461106905542606	-5.40347855512347	6.53607731423558e-08	1.00094213269207e-06	IC	ENSMUSG00000040485
ENSMUSG00000040511	723.929420257134	2.02131767203832	0.13676329308167	14.7796797407566	1.98105919126317e-49	6.9444048890539e-47	IC	ENSMUSG00000040511
ENSMUSG00000040569	30.9657231196038	-2.26430656204333	0.446644692376722	-5.06959245389064	3.9866844380079e-07	5.4440684179949e-06	IC	ENSMUSG00000040569
ENSMUSG00000040600	58.7960943073601	2.28278954566151	0.358952430131051	6.35958793990634	2.02295688783843e-10	4.4017834106945e-09	IC	ENSMUSG00000040600
ENSMUSG00000040663	793.627196408617	3.25659884648745	0.325533720171229	10.0038756193199	1.46546905368177e-23	1.09066989825395e-21	IC	ENSMUSG00000040663
ENSMUSG00000040693	499.451906874493	-5.93869878825068	0.400332277047118	-14.8344241240177	8.77537591990244e-50	3.20429195308604e-47	IC	ENSMUSG00000040693
ENSMUSG00000040726	73.6545058684647	4.77265549469071	0.545391972395785	8.75087228314988	2.11709868665591e-18	1.04085241741987e-16	IC	ENSMUSG00000040726
ENSMUSG00000040809	55.862771639369	7.57092566131498	0.675678106879087	11.2049296613806	3.85659985872332e-29	4.19842395800271e-27	IC	ENSMUSG00000040809
ENSMUSG00000041052	10293.0772987032	-4.17278844849813	0.385739783158359	-10.8176253284849	2.84041547432011e-27	2.78122692840272e-25	IC	ENSMUSG00000041052
ENSMUSG00000041144	191.290010485946	-3.27290531106895	0.616694163691977	-5.30717737212716	1.11335827168982e-07	1.64882386378601e-06	IC	ENSMUSG00000041144
ENSMUSG00000041189	516.56879839873	3.18639062650016	0.202544191987256	15.7318291639814	9.15282799239324e-56	4.11337477494042e-53	IC	ENSMUSG00000041189
ENSMUSG00000041219	216.994177254809	2.13410170847059	0.320363802803412	6.66149449405854	2.71056955934161e-11	6.5892028663773e-10	IC	ENSMUSG00000041219
ENSMUSG00000041559	132.17262233336	-4.26015246153584	0.385269671594684	-11.0575858304716	2.01446690299327e-28	2.10164056004542e-26	IC	ENSMUSG00000041559
ENSMUSG00000041698	3225.23533996485	-2.50174027584904	0.358257659460611	-6.98307547594553	2.88787159824837e-12	7.90253325565951e-11	IC	ENSMUSG00000041698
ENSMUSG00000041708	110.781729426998	-8.80435859917414	1.07449002099654	-8.19398824291409	2.52709760162034e-16	1.06089675840957e-14	IC	ENSMUSG00000041708
ENSMUSG00000041797	224.464034990202	-2.27146185327572	0.407387694602276	-5.57567615166507	2.46570257702126e-08	4.05026889104513e-07	IC	ENSMUSG00000041797
ENSMUSG00000041828	299.985506879758	-2.01779221215013	0.363734700825092	-5.54742840749864	2.89901803184703e-08	4.72441553176969e-07	IC	ENSMUSG00000041828
ENSMUSG00000041859	265.727741102408	2.22914554740416	0.156417249206981	14.2512770088063	4.40158054830017e-46	1.29657987008499e-43	IC	ENSMUSG00000041859
ENSMUSG00000041920	462.467023102125	2.45906906345263	0.204840828555459	12.0047799103041	3.35354836995208e-33	4.74013244194759e-31	IC	ENSMUSG00000041920
ENSMUSG00000041959	5429.19107222304	3.20661104989573	0.191474966675435	16.7468944143032	5.96605591985691e-63	3.42842826581416e-60	IC	ENSMUSG00000041959
ENSMUSG00000042041	219.33852800703	4.16855073964599	0.206995689296526	20.1383456525728	3.40521375078279e-90	5.42574376454272e-87	IC	ENSMUSG00000042041
ENSMUSG00000042078	72.7211245543104	-3.23141192269037	0.536202705056712	-6.02647448850262	1.6757474865469e-09	3.2246501934925e-08	IC	ENSMUSG00000042078
ENSMUSG00000042116	788.13144316859	-2.37294898636498	0.207512609583077	-11.4352038227102	2.78881047688537e-30	3.28050209586375e-28	IC	ENSMUSG00000042116
ENSMUSG00000042215	611.506179033807	2.45197209870568	0.182898082279488	13.4062209299647	5.56006695516239e-41	1.34920654435586e-38	IC	ENSMUSG00000042215
ENSMUSG00000042251	1464.01472931676	-2.61471728592286	0.205111978708244	-12.7477551647147	3.20851847128968e-37	6.14597849686275e-35	IC	ENSMUSG00000042251
ENSMUSG00000042265	10.6997572623856	4.60299861947431	0.732944070940546	6.28014988042341	3.38246786549076e-10	7.15996549256721e-09	IC	ENSMUSG00000042265
ENSMUSG00000042367	42.2889449072998	3.95113031895832	0.405312460401554	9.74835640395516	1.8747891727235e-22	1.26382422424326e-20	IC	ENSMUSG00000042367
ENSMUSG00000042425	38.7569842019158	-6.86732888273813	1.09638383049416	-6.26361744102234	3.7614762293367e-10	7.94305950260052e-09	IC	ENSMUSG00000042425
ENSMUSG00000042453	70.1701943857542	-4.86489690497721	0.777665153038309	-6.2557733054776	3.95550968087072e-10	8.3077553237413e-09	IC	ENSMUSG00000042453
ENSMUSG00000042476	17.5805898379834	2.08395868220039	0.422049346119388	4.93771332987894	7.90439195620845e-07	1.02394883825917e-05	IC	ENSMUSG00000042476
ENSMUSG00000042489	39.6721091282482	2.8169214748568	0.470081844178426	5.99240644951945	2.06758379591876e-09	3.91979893900141e-08	IC	ENSMUSG00000042489
ENSMUSG00000042540	10.9631202370667	4.99131555948377	0.629128532782625	7.93369764586462	2.12715602077433e-15	8.28476063375718e-14	IC	ENSMUSG00000042540
ENSMUSG00000042589	70.4499819274948	-2.62974672624912	0.45415086248239	-5.79046951903806	7.01899357535937e-09	1.24895330350582e-07	IC	ENSMUSG00000042589
ENSMUSG00000042622	421.016913347476	2.93604817366464	0.214055703098245	13.7162810014788	8.11208902470296e-43	2.138053899789e-40	IC	ENSMUSG00000042622
ENSMUSG00000042662	140.238757305939	-4.6910456930103	0.533032713026113	-8.80067128784361	1.36000164646621e-18	6.77180365273105e-17	IC	ENSMUSG00000042662
ENSMUSG00000042672	109.841615340347	-2.48512298315444	0.334639888213411	-7.42626049877712	1.11710888454865e-13	3.61580192418914e-12	IC	ENSMUSG00000042672
ENSMUSG00000042784	855.797669040686	2.08587663501156	0.331968001956243	6.28336653749688	3.31318651864075e-10	7.03029299179376e-09	IC	ENSMUSG00000042784
ENSMUSG00000043091	2573.48993223587	2.07130060574569	0.200288570118498	10.3415816714865	4.56932829860578e-25	3.84108475250185e-23	IC	ENSMUSG00000043091
ENSMUSG00000043613	52.1432887601082	3.95028585910497	0.503014030797591	7.85323195228035	4.05450808562679e-15	1.52988941263253e-13	IC	ENSMUSG00000043613
ENSMUSG00000043719	61.8617093339728	-4.18786637674521	0.731519243042041	-5.72488887555421	1.03501466238303e-08	1.8014599789064e-07	IC	ENSMUSG00000043719
ENSMUSG00000043843	28.8116912029346	6.77381171435229	0.808743431656968	8.37572393073287	5.48854347191015e-17	2.45715712470419e-15	IC	ENSMUSG00000043843
ENSMUSG00000043903	17.3362928580978	3.8429955297375	0.716608922716922	5.36275143653992	8.19637592149757e-08	1.23843000669041e-06	IC	ENSMUSG00000043903
ENSMUSG00000044103	13.2888369144399	5.31664313212436	0.732710900190312	7.25612670801462	3.98331966849151e-13	1.21284544756884e-11	IC	ENSMUSG00000044103
ENSMUSG00000044117	9.35309609338445	2.33493590452767	0.516421958237304	4.5213722369542	6.14400383691988e-06	6.79835576071305e-05	IC	ENSMUSG00000044117
ENSMUSG00000044249	752.424518663298	-2.37219379060727	0.312918499669628	-7.5808678397467	3.43251116170506e-14	1.16366775882407e-12	IC	ENSMUSG00000044249
ENSMUSG00000044254	132.896809210978	2.62917988943968	0.34457372407339	7.63023906280127	2.34318784619315e-14	8.06857630259868e-13	IC	ENSMUSG00000044254
ENSMUSG00000044313	170.773920978473	2.41400671494234	0.155483610061341	15.5257953811979	2.32108177530257e-54	9.80279524716341e-52	IC	ENSMUSG00000044313
ENSMUSG00000044352	45.4618664627309	-2.41482046100409	0.353861123602379	-6.82420390355607	8.84142287578706e-12	2.27219382322463e-10	IC	ENSMUSG00000044352
ENSMUSG00000044444	898.420284791276	-2.55467446258998	0.26356604411924	-9.6927298473783	3.23757298646585e-22	2.16171206604903e-20	IC	ENSMUSG00000044444
ENSMUSG00000044471	167.416489027409	-8.04911674807784	1.57359527110089	-5.11511244085442	3.13554117276865e-07	4.34439763913962e-06	IC	ENSMUSG00000044471
ENSMUSG00000044485	16.5521613613846	2.68715287914126	0.431873470023714	6.22208370195491	4.90595170632746e-10	1.01940267405811e-08	IC	ENSMUSG00000044485
ENSMUSG00000044788	534.637185119327	-2.48291386269192	0.181521491945405	-13.6783464926494	1.36767459103943e-42	3.55129371217009e-40	IC	ENSMUSG00000044788
ENSMUSG00000044863	23.1201658852271	3.61981230859998	0.808336332028097	4.47810170738949	7.53097215909012e-06	8.17815049766868e-05	IC	ENSMUSG00000044863
ENSMUSG00000045027	76.2911278393551	4.88825460452665	0.596971485227628	8.18842227055909	2.64672780782356e-16	1.10846351941992e-14	IC	ENSMUSG00000045027
ENSMUSG00000045136	884.222719864396	2.6271891492253	0.267624569986423	9.81669638687728	9.54193769867479e-23	6.61033763022423e-21	IC	ENSMUSG00000045136
ENSMUSG00000045215	69.7018697973603	-2.29689334489374	0.515219374519588	-4.45808806595337	8.26939294248972e-06	8.91924000633953e-05	IC	ENSMUSG00000045215
ENSMUSG00000045259	60.2678784520563	-3.06392625802919	0.37064243820206	-8.26652844421139	1.3791616790079e-16	5.97591266946141e-15	IC	ENSMUSG00000045259
ENSMUSG00000045273	29.4965396112058	2.71111211267078	0.392096572200952	6.91439891313642	4.69851305910702e-12	1.2505822078507e-10	IC	ENSMUSG00000045273
ENSMUSG00000045282	181.259394281514	-2.41598803105529	0.275665241449112	-8.76420987410296	1.88091144774972e-18	9.29950210005906e-17	IC	ENSMUSG00000045282
ENSMUSG00000045312	529.855959872754	2.19412407713696	0.237942200160929	9.22124816721453	2.93661657341609e-20	1.68096708462837e-18	IC	ENSMUSG00000045312
ENSMUSG00000045374	1371.04745091519	-2.02114200186448	0.336683377150085	-6.00309412057342	1.93592317900735e-09	3.6961792547344e-08	IC	ENSMUSG00000045374
ENSMUSG00000045467	35.5368489952003	-2.13948185192804	0.391917801249984	-5.45900657001128	4.78806044843813e-08	7.51301123364147e-07	IC	ENSMUSG00000045467
ENSMUSG00000045502	11.7684620170196	3.04772928468458	0.570762342852503	5.33975186494071	9.3073882585767e-08	1.39906169818245e-06	IC	ENSMUSG00000045502
ENSMUSG00000045777	104.151912468138	2.50051558325354	0.250987781147313	9.9626984701136	2.21954979454594e-23	1.62770080539777e-21	IC	ENSMUSG00000045777
ENSMUSG00000045871	85.6797071850728	-6.29829727518547	0.775120157005649	-8.12557539403477	4.45245125650898e-16	1.83835366720454e-14	IC	ENSMUSG00000045871
ENSMUSG00000046056	104.621448013467	2.05214325735619	0.34983352758322	5.86605655419352	4.46281632098951e-09	8.10147919813393e-08	IC	ENSMUSG00000046056
ENSMUSG00000046093	176.032923615257	2.86912621292041	0.280177417986606	10.2403906551012	1.30707527386926e-24	1.06306767169868e-22	IC	ENSMUSG00000046093
ENSMUSG00000046203	224.527650102237	9.70389354613894	0.547746041225369	17.7160450569944	3.15316602066274e-70	2.69588004117833e-67	IC	ENSMUSG00000046203
ENSMUSG00000046213	26.0800189197728	-2.66740087578425	0.517176430181187	-5.15762266051018	2.50105005184965e-07	3.5237865159782e-06	IC	ENSMUSG00000046213
ENSMUSG00000046223	696.289661004901	3.80695822700765	0.305620543297827	12.4564866809289	1.2892634283938e-35	2.11186169247272e-33	IC	ENSMUSG00000046223
ENSMUSG00000046408	54.2320666108332	-2.50186191281562	0.397168393362953	-6.29924725789872	2.99094557699426e-10	6.36966016135825e-09	IC	ENSMUSG00000046408
ENSMUSG00000046591	13.2823854562527	3.39768862579879	0.701962597437804	4.84027017707283	1.29662727907472e-06	1.62502583627762e-05	IC	ENSMUSG00000046591
ENSMUSG00000046598	2570.1308050716	-2.80313875194251	0.218700240910731	-12.8172641249476	1.31250447096575e-37	2.6141211207519e-35	IC	ENSMUSG00000046598
ENSMUSG00000046623	114.590430012552	7.13719598447025	0.896940985252529	7.95726374624392	1.75885529121095e-15	6.93531084118207e-14	IC	ENSMUSG00000046623
ENSMUSG00000046687	293.724334744925	-3.32208174052821	0.213370375643706	-15.5695547261704	1.17220380833877e-54	5.13630403718839e-52	IC	ENSMUSG00000046687
ENSMUSG00000046711	2589.54786837497	2.83697944792091	0.274291554576288	10.3429340079512	4.50528693082707e-25	3.81469391481189e-23	IC	ENSMUSG00000046711
ENSMUSG00000046733	494.004649292074	4.41352853202441	0.351770848833096	12.5466011372605	4.14941540661552e-36	6.99296190689907e-34	IC	ENSMUSG00000046733
ENSMUSG00000046840	190.037694874703	-2.26335374908056	0.24062447246468	-9.40616607237565	5.14564347987313e-21	3.16448046567496e-19	IC	ENSMUSG00000046840
ENSMUSG00000046999	26.8508284306216	-3.73557560654453	0.680689678134224	-5.48792750432734	4.06676892673749e-08	6.48573785067589e-07	IC	ENSMUSG00000046999
ENSMUSG00000047109	29.9941132325055	7.41882990383704	0.642586094929304	11.5452699060555	7.79962468824297e-31	9.59326469549716e-29	IC	ENSMUSG00000047109
ENSMUSG00000047139	7838.54477495365	2.09699577488847	0.272431075574971	7.69734425657103	1.38923254282561e-14	4.94899975164725e-13	IC	ENSMUSG00000047139
ENSMUSG00000047161	34.0970343082226	-3.64634639178892	0.538135775091972	-6.77588549314665	1.23646582753362e-11	3.12269979238929e-10	IC	ENSMUSG00000047161
ENSMUSG00000047193	661.84801016154	-2.68498291917792	0.591781277477016	-4.53712042162774	5.70275463989522e-06	6.35625949592646e-05	IC	ENSMUSG00000047193
ENSMUSG00000047281	1041.16878596879	3.22902125619181	0.201586920587367	16.0180097338823	9.56635466567622e-58	4.59368488288513e-55	IC	ENSMUSG00000047281
ENSMUSG00000047501	3210.6348184916	2.72498345805688	0.237382816337289	11.4792784924459	1.67673867311213e-30	2.0060203906919e-28	IC	ENSMUSG00000047501
ENSMUSG00000047502	248.957432477856	-2.34451883517646	0.396539030281253	-5.91245414988171	3.37047685162736e-09	6.25125373317172e-08	IC	ENSMUSG00000047502
ENSMUSG00000047507	44.5222060558071	-5.36837957719342	1.05000839912541	-5.11270155711606	3.17583834784907e-07	4.39675503339263e-06	IC	ENSMUSG00000047507
ENSMUSG00000047586	215.34918221383	-4.81931461960535	0.463849188744518	-10.3898308686269	2.75841812026252e-25	2.36994090165888e-23	IC	ENSMUSG00000047586
ENSMUSG00000047793	304.073468019714	-3.58484417504317	0.667117795802179	-5.37362996100644	7.71671402335492e-08	1.1699900232469e-06	IC	ENSMUSG00000047793
ENSMUSG00000047798	20.4387239287917	3.11862088213818	0.488557243459304	6.38332748902934	1.73280781100263e-10	3.7987395251336e-09	IC	ENSMUSG00000047798
ENSMUSG00000047807	19.8727136685735	-21.4475253187005	2.35716844787297	-9.09885135194899	9.12921933913268e-20	5.03961660966861e-18	IC	ENSMUSG00000047807
ENSMUSG00000048078	94.5953265849591	-2.40119338568032	0.487100622977378	-4.92956336414259	8.24136028576016e-07	1.06288684126945e-05	IC	ENSMUSG00000048078
ENSMUSG00000048330	40.7786129427174	-2.33375084128386	0.511849729998233	-4.55944529128093	5.12889157263051e-06	5.7772546653917e-05	IC	ENSMUSG00000048330
ENSMUSG00000048368	28.936866923519	-3.95592290936734	0.61611319549138	-6.42077290068801	1.35584170320614e-10	3.01954733571717e-09	IC	ENSMUSG00000048368
ENSMUSG00000048388	17.6721786043725	3.76229603144383	0.546293936689734	6.886944516063	5.70034414183358e-12	1.50240498908146e-10	IC	ENSMUSG00000048388
ENSMUSG00000048489	189.602419560014	-3.81085034251934	0.514118389732714	-7.41239842539103	1.24035450568941e-13	3.98893457270061e-12	IC	ENSMUSG00000048489
ENSMUSG00000048644	272.276269338103	2.68970934240328	0.309747349242289	8.6835588713928	3.83574252242222e-18	1.85715633122912e-16	IC	ENSMUSG00000048644
ENSMUSG00000048655	7.38223311381769	-5.95823679168684	1.19121173470824	-5.00182848949703	5.67891022460328e-07	7.54619101642318e-06	IC	ENSMUSG00000048655
ENSMUSG00000048721	41.9426398195866	-5.42474580784553	1.20232020650658	-4.51189772781703	6.42501683547869e-06	7.08692700285934e-05	IC	ENSMUSG00000048721
ENSMUSG00000048731	430.983335592871	-2.4517302210477	0.383191192852141	-6.39819042499168	1.57229129518115e-10	3.47510082353594e-09	IC	ENSMUSG00000048731
ENSMUSG00000048911	1718.85811029004	-2.63966649066118	0.265215405909974	-9.9529153730881	2.44901558436129e-23	1.78477738657381e-21	IC	ENSMUSG00000048911
ENSMUSG00000049130	71.4376159658726	3.09430258368025	0.456820415386056	6.77356457693615	1.25647452641232e-11	3.16907051974897e-10	IC	ENSMUSG00000049130
ENSMUSG00000049134	36.5424514684035	-3.3100016293242	0.462246400180329	-7.16068665550001	8.02739467037176e-13	2.36464111575808e-11	IC	ENSMUSG00000049134
ENSMUSG00000049241	41.633398608032	-2.49579103248582	0.505282182557458	-4.9394004353241	7.83631428091324e-07	1.01625660674485e-05	IC	ENSMUSG00000049241
ENSMUSG00000049866	974.527973550841	2.4377567207669	0.181841499384242	13.4059426974685	5.58095934648258e-41	1.34920654435586e-38	IC	ENSMUSG00000049866
ENSMUSG00000049892	181.099639516106	2.48333265423576	0.323101081740026	7.68593110509579	1.51888232343151e-14	5.37264389158103e-13	IC	ENSMUSG00000049892
ENSMUSG00000050108	23.0036802084789	2.5580279391507	0.502077961338957	5.09488194289363	3.48958641945395e-07	4.81211496253103e-06	IC	ENSMUSG00000050108
ENSMUSG00000050335	2579.62866418188	3.0309627555656	0.250630341592268	12.0933592330032	1.14507135396854e-33	1.69364266843937e-31	IC	ENSMUSG00000050335
ENSMUSG00000050359	1349.46162343987	4.71315441180167	0.782939788247753	6.01981721014572	1.74614144305255e-09	3.35209431241862e-08	IC	ENSMUSG00000050359
ENSMUSG00000050370	61.3969332741921	2.23199312414109	0.396008011657967	5.63623224387912	1.73810940757274e-08	2.92219123132158e-07	IC	ENSMUSG00000050370
ENSMUSG00000050635	242.188078097643	10.9982371204841	0.650324704876824	16.9119165210973	3.67557505813425e-64	2.30077871585425e-61	IC	ENSMUSG00000050635
ENSMUSG00000050751	21.1478503172386	2.49603106294078	0.468737027528157	5.32501363526448	1.00945467017781e-07	1.50897330526281e-06	IC	ENSMUSG00000050751
ENSMUSG00000051008	42.7383233030229	-4.01772096862106	0.811098399899227	-4.95343224585356	7.29157546992784e-07	9.49475804319652e-06	IC	ENSMUSG00000051008
ENSMUSG00000051076	157.350128467858	4.24378720430706	0.157955639528966	26.8669559185244	5.34574301839996e-159	3.1231612627832e-155	IC	ENSMUSG00000051076
ENSMUSG00000051220	35.0672451198763	2.84025206143479	0.375860741275926	7.556660617954	4.13549145686496e-14	1.39354948011104e-12	IC	ENSMUSG00000051220
ENSMUSG00000051397	2192.03141095145	2.88551829960598	0.301853390171498	9.55933706083797	1.18513402482932e-21	7.65077129030701e-20	IC	ENSMUSG00000051397
ENSMUSG00000051439	805.559499023312	3.20050509304728	0.26033589398889	12.2937526747036	9.78555931674156e-35	1.5451486319327e-32	IC	ENSMUSG00000051439
ENSMUSG00000051483	2361.3469087373	3.04722326338983	0.211557870913639	14.4037338352386	4.90219502017209e-47	1.49427429771402e-44	IC	ENSMUSG00000051483
ENSMUSG00000051517	230.563859209548	-2.35057830889616	0.306291032325402	-7.67432951285009	1.66286121236991e-14	5.84653329372265e-13	IC	ENSMUSG00000051517
ENSMUSG00000051627	414.086577669607	-7.66255530589344	1.39084632330007	-5.50927530779422	3.6031399631015e-08	5.78052486345812e-07	IC	ENSMUSG00000051627
ENSMUSG00000052270	8.74199436219622	3.91798775750944	0.829740347304527	4.72194436517076	2.33600589812384e-06	2.79953335907122e-05	IC	ENSMUSG00000052270
ENSMUSG00000052316	23.5850140060018	-5.58375553464876	1.0957984029489	-5.09560473862925	3.47629758894814e-07	4.79945394576557e-06	IC	ENSMUSG00000052316
ENSMUSG00000052562	2333.18457911311	-2.32125873682347	0.373366411782267	-6.21710647656528	5.06406147363168e-10	1.04852693973234e-08	IC	ENSMUSG00000052562
ENSMUSG00000052584	41.6415243228054	2.13591351979662	0.324883303520817	6.5744022442808	4.88490103449708e-11	1.15777769346356e-09	IC	ENSMUSG00000052584
ENSMUSG00000052605	411.599725821444	-2.13414432385679	0.205742448400816	-10.3728926162051	3.29399836760379e-25	2.82317405325143e-23	IC	ENSMUSG00000052605
ENSMUSG00000052698	3735.86696772344	-2.31418648520414	0.173501695074176	-13.3381203233477	1.38918227152103e-40	3.31267995550329e-38	IC	ENSMUSG00000052698
ENSMUSG00000052974	43.6580984095006	-2.08043397276994	0.432823954008281	-4.80665165017678	1.53479072379465e-06	1.90309706515379e-05	IC	ENSMUSG00000052974
ENSMUSG00000053113	817.422794009683	3.5147192513375	0.305295356527719	11.5125211575839	1.14093349868088e-30	1.38891436329633e-28	IC	ENSMUSG00000053113
ENSMUSG00000053141	4.75033754700857	3.62157744586431	0.587299069269143	6.16649614372988	6.98197826177519e-10	1.41964191408508e-08	IC	ENSMUSG00000053141
ENSMUSG00000053168	218.207573348267	-4.53394711196677	0.536247840087982	-8.45494708421183	2.7921394479342e-17	1.27775008104289e-15	IC	ENSMUSG00000053168
ENSMUSG00000053175	355.615346995751	2.13403884263833	0.226356590738993	9.42777427275815	4.18882850534696e-21	2.58968596872015e-19	IC	ENSMUSG00000053175
ENSMUSG00000053219	15.4648897027766	4.39374301792957	0.468478917313979	9.37874225615332	6.67643667359601e-21	4.06312172146241e-19	IC	ENSMUSG00000053219
ENSMUSG00000053228	4.31674485503636	2.64972943847291	0.553858020401427	4.78413120487527	1.71728486548843e-06	2.11368341554885e-05	IC	ENSMUSG00000053228
ENSMUSG00000053268	3.35639272922728	5.08223508169025	0.988797473655518	5.13981398324327	2.7501058624344e-07	3.84225631334298e-06	IC	ENSMUSG00000053268
ENSMUSG00000053279	789.314884058582	3.36253183800195	0.306699556087461	10.9636019070176	5.71774152949453e-28	5.84343182434114e-26	IC	ENSMUSG00000053279
ENSMUSG00000053303	544.174537563279	-3.61732490316718	0.42250213398713	-8.5616725033568	1.11241816622115e-17	5.23418877835118e-16	IC	ENSMUSG00000053303
ENSMUSG00000053338	51.5792526710374	-2.14037481382192	0.371297843136365	-5.76457648054755	8.18631494276566e-09	1.44492992952521e-07	IC	ENSMUSG00000053338
ENSMUSG00000053746	223.006340314388	2.81590955981189	0.23319839537449	12.0751669636914	1.42873955726074e-33	2.08679318500908e-31	IC	ENSMUSG00000053746
ENSMUSG00000053783	4.67736838594829	4.55160776971483	0.869923941576195	5.23219048491512	1.67512994489646e-07	2.43005840472908e-06	IC	ENSMUSG00000053783
ENSMUSG00000053846	27.3528612517179	-3.65671841029854	0.730354584486463	-5.00677135184919	5.53506117073979e-07	7.37461171718405e-06	IC	ENSMUSG00000053846
ENSMUSG00000053852	59.4135294424902	-5.15643206729783	0.652935112744547	-7.89731164192302	2.84983201199613e-15	1.09297605414127e-13	IC	ENSMUSG00000053852
ENSMUSG00000053897	1166.99009643226	-2.36397757068988	0.163107757406118	-14.4933484972384	1.33474148527381e-47	4.17750250221323e-45	IC	ENSMUSG00000053897
ENSMUSG00000054385	307.575181005264	-6.11643769109787	0.533362915488948	-11.4676845980016	1.91720552447938e-30	2.27816008322373e-28	IC	ENSMUSG00000054385
ENSMUSG00000054422	19.4622280407077	2.92215964069231	0.494570094858362	5.90848429994372	3.45269711893034e-09	6.38348337589579e-08	IC	ENSMUSG00000054422
ENSMUSG00000054474	3906.77651044757	-2.37640785363264	0.241758405416256	-9.82968037674213	8.38845793179672e-23	5.84590465887082e-21	IC	ENSMUSG00000054474
ENSMUSG00000054477	33.3376631154701	-2.38605874659215	0.442585337453146	-5.39118345023065	6.99951725789866e-08	1.06864580992326e-06	IC	ENSMUSG00000054477
ENSMUSG00000054555	186.392012709229	2.11859398867952	0.417180106046012	5.07836773128835	3.80691321043274e-07	5.22299552557767e-06	IC	ENSMUSG00000054555
ENSMUSG00000054640	1161.86719960029	-2.71411971967055	0.526596082037703	-5.15408263040632	2.54875545364886e-07	3.5837975801126e-06	IC	ENSMUSG00000054640
ENSMUSG00000054871	227.910549412141	2.47562030131315	0.317960873444719	7.78592747746859	6.92036397495905e-15	2.5348635191036e-13	IC	ENSMUSG00000054871
ENSMUSG00000054958	42.1633450230121	2.53691923491536	0.30762125087316	8.24689200669494	1.62567206507725e-16	6.99218510051752e-15	IC	ENSMUSG00000054958
ENSMUSG00000054986	226.758422442247	-3.87362414895741	0.429261402170669	-9.02392837876746	1.8146264804416e-19	9.74118172211332e-18	IC	ENSMUSG00000054986
ENSMUSG00000055333	50.3599394321619	-3.69805528570633	0.622430882562633	-5.94131073715516	2.82752057189836e-09	5.29182627481715e-08	IC	ENSMUSG00000055333
ENSMUSG00000055360	2.32454085883205	5.75248031057607	0.990445107386904	5.80797488692015	6.32329980825414e-09	1.13148009943104e-07	IC	ENSMUSG00000055360
ENSMUSG00000055612	63.5098159773502	3.4113853108275	0.376911065891575	9.05090250602737	1.41791504538336e-19	7.71794937901681e-18	IC	ENSMUSG00000055612
ENSMUSG00000055632	304.969323907822	-2.22459750103924	0.327422767144503	-6.79426638666653	1.08865066961887e-11	2.77538622347781e-10	IC	ENSMUSG00000055632
ENSMUSG00000055818	35.3607939578949	-2.20397579335389	0.488378103762736	-4.51284727217136	6.39630831076887e-06	7.06192729214778e-05	IC	ENSMUSG00000055818
ENSMUSG00000055862	243.275065256286	-2.54130356456174	0.222909029023624	-11.4006309017317	4.15099928925722e-30	4.7707911175614e-28	IC	ENSMUSG00000055862
ENSMUSG00000055978	49.4855075363812	5.39210490464432	0.503290259120559	10.7137080579831	8.77741503083752e-27	8.22683172435772e-25	IC	ENSMUSG00000055978
ENSMUSG00000056054	25.0671173066914	4.17016528736706	0.679255747976602	6.13931541954461	8.28778609586685e-10	1.67253916985905e-08	IC	ENSMUSG00000056054
ENSMUSG00000056071	45.4466051515806	4.71546439310919	0.588876079764422	8.00756654098702	1.1700044291764e-15	4.6926012883695e-14	IC	ENSMUSG00000056071
ENSMUSG00000056162	1014.64115694959	-3.57919892310943	0.349540781831925	-10.2397176785811	1.31619877230307e-24	1.06800999454426e-22	IC	ENSMUSG00000056162
ENSMUSG00000056487	899.355397719628	-5.40153285879584	0.445313632221896	-12.1297271584632	7.34938918350075e-34	1.10096362580528e-31	IC	ENSMUSG00000056487
ENSMUSG00000056665	464.465670809971	2.18289414122725	0.171724464015505	12.7116084114268	5.09750659176753e-37	9.65881059826049e-35	IC	ENSMUSG00000056665
ENSMUSG00000056737	1656.91703747371	2.71654511025421	0.294446368666373	9.22594196884879	2.81079340029555e-20	1.61259495669329e-18	IC	ENSMUSG00000056737
ENSMUSG00000056758	18.6373964913802	5.50906615495115	0.578450585839497	9.52383192240339	1.66908347722615e-21	1.06378276746701e-19	IC	ENSMUSG00000056758
ENSMUSG00000056904	16.4714065688214	3.03288651362337	0.49074081368913	6.18022065624363	6.40120680551406e-10	1.30914762754078e-08	IC	ENSMUSG00000056904
ENSMUSG00000056973	4973.81876023545	-2.56998527686039	0.254329360776792	-10.1049492241515	5.25227710786421e-24	4.10967236024715e-22	IC	ENSMUSG00000056973
ENSMUSG00000057103	2799.24527214677	-2.12194926290346	0.317320150855665	-6.68709269544196	2.27647695787525e-11	5.58039323645868e-10	IC	ENSMUSG00000057103
ENSMUSG00000057228	5019.78580061063	-3.65068134723377	0.333244015089581	-10.9549794802839	6.28926211304183e-28	6.40883122414443e-26	IC	ENSMUSG00000057228
ENSMUSG00000057880	6115.99837664797	-2.51680358126306	0.173542753427986	-14.502498845666	1.16818503775992e-47	3.68914939762487e-45	IC	ENSMUSG00000057880
ENSMUSG00000057967	58.2384058822228	2.94569429083064	0.464978386235909	6.33512089599821	2.3715524343489e-10	5.11269366750715e-09	IC	ENSMUSG00000057967
ENSMUSG00000058057	21.480676749263	-3.70455366726609	0.783981399556202	-4.72530811236488	2.29766709881273e-06	2.7564141848659e-05	IC	ENSMUSG00000058057
ENSMUSG00000058216	36.6466324600326	4.40491096960638	0.341245934228195	12.9083178077098	4.0403121321274e-38	8.2342500860229e-36	IC	ENSMUSG00000058216
ENSMUSG00000058427	125.88599032583	4.52435391057071	0.497494334150112	9.09428228624921	9.52132306393722e-20	5.24780595413924e-18	IC	ENSMUSG00000058427
ENSMUSG00000058625	10.0852579047177	3.54637182021231	0.745553415509506	4.75669716808788	1.96786031584543e-06	2.3926942598559e-05	IC	ENSMUSG00000058625
ENSMUSG00000058672	1403.20005742052	2.82253124442579	0.145890648364898	19.346896295684	2.16492819817278e-83	2.71033546638388e-80	IC	ENSMUSG00000058672
ENSMUSG00000058740	275.448238025751	-8.96872290968703	1.28824313391475	-6.96197998155255	3.35523192014696e-12	9.11738757587842e-11	IC	ENSMUSG00000058740
ENSMUSG00000058914	2211.79899424743	-3.07575851647249	0.397813092118416	-7.73166740212998	1.06146973727477e-14	3.80692574391674e-13	IC	ENSMUSG00000058914
ENSMUSG00000058921	669.345069476757	-2.01298292935391	0.338256087717857	-5.95106193929896	2.66408233063519e-09	4.99929025792751e-08	IC	ENSMUSG00000058921
ENSMUSG00000059027	72.1071950055636	-2.06760370641405	0.277366502444596	-7.45441027734433	9.02706822276543e-14	2.96010149186922e-12	IC	ENSMUSG00000059027
ENSMUSG00000059042	29.1831499751927	2.46723449044074	0.392212041920995	6.29056282503873	3.16316998264332e-10	6.72826217060553e-09	IC	ENSMUSG00000059042
ENSMUSG00000059406	65.1617730966159	-3.30570349431579	0.530371798189212	-6.2328040548198	4.58159108366045e-10	9.56540165852492e-09	IC	ENSMUSG00000059406
ENSMUSG00000059602	137.186735078359	-2.71091820837763	0.407167707631964	-6.65798922056954	2.7759912985633e-11	6.73889189611065e-10	IC	ENSMUSG00000059602
ENSMUSG00000060131	53.1200305788048	-2.47817333081899	0.520071096544847	-4.76506644434391	1.88791426339913e-06	2.30634173463946e-05	IC	ENSMUSG00000060131
ENSMUSG00000060188	60.593220244159	3.84162071311238	0.532275901994111	7.2173485568672	5.30109784788564e-13	1.5936936874767e-11	IC	ENSMUSG00000060188
ENSMUSG00000060224	2309.33755762155	-2.24042644594605	0.155291240390522	-14.4272557828239	3.48680617393883e-47	1.07216231246712e-44	IC	ENSMUSG00000060224
ENSMUSG00000060487	92.7844817772225	3.53275924355226	0.354729270746625	9.9590294201451	2.30299985508357e-23	1.68186160250207e-21	IC	ENSMUSG00000060487
ENSMUSG00000060678	185.61578483218	-5.3667844652212	1.00476842806561	-5.34131478986996	9.22748608131375e-08	1.38764606218092e-06	IC	ENSMUSG00000060678
ENSMUSG00000060969	859.287899272555	-2.43121261549395	0.163108821295413	-14.9054637032211	3.03696880216006e-50	1.14470864936472e-47	IC	ENSMUSG00000060969
ENSMUSG00000060981	217.84136084282	-2.81559220744321	0.581265352677045	-4.84390166122214	1.27313962473137e-06	1.59730266303985e-05	IC	ENSMUSG00000060981
ENSMUSG00000061718	628.921282056341	-4.06638221141303	0.2914039855306	-13.9544495385291	2.9557495463565e-44	8.15833422031344e-42	IC	ENSMUSG00000061718
ENSMUSG00000061762	9.37315305926974	4.28361713537502	0.867993937944192	4.93507724895014	8.01190424496969e-07	1.03596197492869e-05	IC	ENSMUSG00000061762
ENSMUSG00000061808	1165.41957468051	-2.51061854332468	0.284582772855805	-8.82210303220564	1.12329822035121e-18	5.67378902250593e-17	IC	ENSMUSG00000061808
ENSMUSG00000061878	637.027449054099	2.05864027027257	0.317581418741484	6.48224407596194	9.03682902172819e-11	2.05166453709624e-09	IC	ENSMUSG00000061878
ENSMUSG00000061882	91.8300508925965	-2.7473883095001	0.612197272920874	-4.48774999665051	7.19793242710941e-06	7.86032159812752e-05	IC	ENSMUSG00000061882
ENSMUSG00000061947	990.463789985245	4.9135335947151	0.351367237055224	13.9840402761935	1.95090800303556e-44	5.42754993161972e-42	IC	ENSMUSG00000061947
ENSMUSG00000061959	1401.50363141907	-2.79479924622884	0.224427732381765	-12.4530030962248	1.34680407305177e-35	2.19585441752356e-33	IC	ENSMUSG00000061959
ENSMUSG00000062184	126.415418354568	-2.58783230474465	0.262771441880909	-9.84822508192307	6.97650776603121e-23	4.90089184830577e-21	IC	ENSMUSG00000062184
ENSMUSG00000062309	16.6838592459449	2.04343920412284	0.363042542369577	5.62864944363082	1.81626101516055e-08	3.04191178334629e-07	IC	ENSMUSG00000062309
ENSMUSG00000062380	15.3197697228962	4.90614298087979	0.756949311021736	6.48146832217529	9.08342413692939e-11	2.06090841227135e-09	IC	ENSMUSG00000062380
ENSMUSG00000062480	532.838400308984	2.6473347824142	0.162738636651637	16.2674017484929	1.68142603756188e-59	8.66775122363147e-57	IC	ENSMUSG00000062480
ENSMUSG00000062510	33.3643103543523	2.11054338132147	0.406817802784724	5.18793269830993	2.12641419172828e-07	3.02390762989222e-06	IC	ENSMUSG00000062510
ENSMUSG00000063018	143.346277341595	2.22385986490599	0.357062494466183	6.22820906528062	4.71797220513281e-10	9.83256823298012e-09	IC	ENSMUSG00000063018
ENSMUSG00000063063	35.0956147265118	-6.12764356690746	1.0600534117109	-5.78050454742424	7.44769248597133e-09	1.32054331008214e-07	IC	ENSMUSG00000063063
ENSMUSG00000063130	70.2206589212843	3.57902786481458	0.605709763059832	5.9088165373703	3.44574188590212e-09	6.37398607221177e-08	IC	ENSMUSG00000063130
ENSMUSG00000063564	59.073884921365	-4.20080237677056	0.645328676308081	-6.50955479121634	7.5373859827623e-11	1.73029160602325e-09	IC	ENSMUSG00000063564
ENSMUSG00000063590	1876.05983430015	-2.28239322007097	0.385301380596081	-5.92365699946362	3.14859840889412e-09	5.86455731271916e-08	IC	ENSMUSG00000063590
ENSMUSG00000063698	99.3112667484158	-2.11546160177124	0.322646206749945	-6.55659839636904	5.50490017218649e-11	1.29683313599345e-09	IC	ENSMUSG00000063698
ENSMUSG00000063730	2384.78106215236	-2.45875323463213	0.338084099150252	-7.27260832678027	3.52611607971943e-13	1.08140396376627e-11	IC	ENSMUSG00000063730
ENSMUSG00000063796	6138.00496847819	-2.33653087304166	0.294578410667667	-7.93177907283116	2.1602849633824e-15	8.38791907777602e-14	IC	ENSMUSG00000063796
ENSMUSG00000064272	20.3641255485769	4.6135810582644	0.511573589080286	9.01841134245957	1.90836557591678e-19	1.02131063966698e-17	IC	ENSMUSG00000064272
ENSMUSG00000064339	1951722.06037759	-4.27298605108863	0.750475706265554	-5.69370336096749	1.24312990450651e-08	2.14030823539151e-07	IC	ENSMUSG00000064339
ENSMUSG00000064348	94.2667208790877	-23.906433765354	2.12779782701718	-11.2352938149518	2.73582185370153e-29	3.01577041697024e-27	IC	ENSMUSG00000064348
ENSMUSG00000064349	254.913708511143	-25.3368663699074	2.18639655928199	-11.5884130270622	4.71792863541617e-31	5.88549004931952e-29	IC	ENSMUSG00000064349
ENSMUSG00000064380	100.733240064405	-23.102885481544	2.01105850957297	-11.4879230870561	1.5171564046429e-30	1.82131508932713e-28	IC	ENSMUSG00000064380
ENSMUSG00000064945	111.773155528186	-23.6750283417974	2.94415765120865	-8.04135890348068	8.88476100300184e-16	3.60470384489846e-14	IC	ENSMUSG00000064945
ENSMUSG00000064994	36.6588637860202	-22.0839542182649	2.97759476028517	-7.41670912134124	1.20066240542514e-13	3.86838418747914e-12	IC	ENSMUSG00000064994
ENSMUSG00000064999	30.5860719791261	-20.8372610290343	2.82403224665213	-7.37854925478868	1.60023591271485e-13	5.07644069541234e-12	IC	ENSMUSG00000064999
ENSMUSG00000065037	47273.1509996978	-10.5608148216512	1.43653466303567	-7.35159066703906	1.9586183767402e-13	6.14109200163248e-12	IC	ENSMUSG00000065037
ENSMUSG00000065176	78.1141812024823	-23.2955790301813	2.38859986328711	-9.75281770221773	1.79417902197337e-22	1.21181409318409e-20	IC	ENSMUSG00000065176
ENSMUSG00000066097	3100.57386843473	-2.38442701793982	0.390489386915158	-6.10625307073425	1.01997238563813e-09	2.03611116208194e-08	IC	ENSMUSG00000066097
ENSMUSG00000066196	24.2111509285567	-5.27902476131514	1.14926363850373	-4.59339753251753	4.36087194871099e-06	4.9761069430376e-05	IC	ENSMUSG00000066196
ENSMUSG00000066366	491.739754671572	-2.42378283354139	0.292880834615121	-8.27566213653591	1.2774374186087e-16	5.54885889366905e-15	IC	ENSMUSG00000066366
ENSMUSG00000066487	14.4454762914604	2.53315518748098	0.446026319438039	5.67938499833951	1.35179900858386e-08	2.31263847959486e-07	IC	ENSMUSG00000066487
ENSMUSG00000067144	4191.19142066288	-4.36661255947668	0.293293384343679	-14.8882068010096	3.93173717556526e-50	1.45076963107647e-47	IC	ENSMUSG00000067144
ENSMUSG00000067206	252.241390663711	-2.73245905902279	0.216026878774418	-12.6486994327965	1.1374208700191e-36	2.06586275531862e-34	IC	ENSMUSG00000067206
ENSMUSG00000067297	18.4703450433423	-2.36507905042089	0.47168372932889	-5.01412048659367	5.32765957860328e-07	7.12808316291448e-06	IC	ENSMUSG00000067297
ENSMUSG00000068086	2281.94434296379	-3.39187374447308	0.257212519023595	-13.1870476497372	1.04186172550708e-39	2.34111672602084e-37	IC	ENSMUSG00000068086
ENSMUSG00000068263	19.9360181006892	-3.38985173885965	0.727924752119895	-4.65687109689233	3.21051317540979e-06	3.74638245175815e-05	IC	ENSMUSG00000068263
ENSMUSG00000068303	32.79998426241	-3.86646113648991	0.572693285537937	-6.75136453338736	1.46461097189568e-11	3.66717664348795e-10	IC	ENSMUSG00000068303
ENSMUSG00000068349	10.0328571683627	5.1425623242955	0.706801338690362	7.27582425611161	3.44311594118142e-13	1.05872794914187e-11	IC	ENSMUSG00000068349
ENSMUSG00000068426	23.3794658802449	-22.6683088514512	1.78450595979678	-12.7028484982099	5.70159986898634e-37	1.06879081180453e-34	IC	ENSMUSG00000068426
ENSMUSG00000068699	671.272124573189	3.87152063530976	0.528248299821463	7.32897888477492	2.31912918260158e-13	7.24458823650172e-12	IC	ENSMUSG00000068699
ENSMUSG00000068877	472.891701703898	-2.66174109790422	0.346346447522796	-7.6851982081584	1.52760301909328e-14	5.39804397492901e-13	IC	ENSMUSG00000068877
ENSMUSG00000069188	10.1912618927816	3.60364540990545	0.750250783939017	4.80325444111547	1.56107306223627e-06	1.93295143495692e-05	IC	ENSMUSG00000069188
ENSMUSG00000069372	116.226231905868	4.28666975898811	0.591167322910568	7.25119537711086	4.13109259376491e-13	1.25486412289285e-11	IC	ENSMUSG00000069372
ENSMUSG00000069793	35.6882528174797	2.28142296488819	0.502864483931123	4.5368544365139	5.70994885224547e-06	6.36225515151344e-05	IC	ENSMUSG00000069793
ENSMUSG00000069910	56.494021722362	2.16011237130231	0.26377229393931	8.18930729623681	2.62733930115541e-16	1.10165971127634e-14	IC	ENSMUSG00000069910
ENSMUSG00000070368	200.537690815202	-3.02337941961452	0.418135092512089	-7.23062826765038	4.80764662645087e-13	1.4515697230285e-11	IC	ENSMUSG00000070368
ENSMUSG00000070524	13.2842128622193	2.92535878251413	0.37476588395276	7.80583000688205	5.91112124972629e-15	2.18452851229473e-13	IC	ENSMUSG00000070524
ENSMUSG00000070530	95.6679723667664	-6.74799046888918	0.801215576266575	-8.4221908170243	3.69508594402431e-17	1.67564738268859e-15	IC	ENSMUSG00000070530
ENSMUSG00000070574	32.2326774268527	-2.51968487738251	0.434921566797312	-5.79342361873898	6.89658582048194e-09	1.22904381978228e-07	IC	ENSMUSG00000070574
ENSMUSG00000070695	34.1784939651909	-7.30107287595061	1.31702043266702	-5.54362916083666	2.96265950412459e-08	4.81916780777649e-07	IC	ENSMUSG00000070695
ENSMUSG00000071103	150.275839101699	-2.06326970635234	0.412738824741281	-4.99897170479581	5.76368590019163e-07	7.64724623562897e-06	IC	ENSMUSG00000071103
ENSMUSG00000071177	1637.66535768491	-4.41729383102133	0.442498425157713	-9.98262045666477	1.81606091234397e-23	1.34021472044854e-21	IC	ENSMUSG00000071177
ENSMUSG00000071669	1235.25071424187	-2.31409281829154	0.364454521976694	-6.34946935420249	2.16058900492358e-10	4.67802884364368e-09	IC	ENSMUSG00000071669
ENSMUSG00000071862	77.9138474052923	-7.96432690000853	1.69447353614265	-4.700177801619	2.59935072357184e-06	3.08559567436801e-05	IC	ENSMUSG00000071862
ENSMUSG00000072145	28.8930600907912	7.09315076662027	0.635196168099062	11.1668664309607	5.92338335330117e-29	6.38887015589597e-27	IC	ENSMUSG00000072145
ENSMUSG00000072235	1450.67430504793	2.60403848017195	0.279121053791674	9.32942336236491	1.06448449420748e-20	6.26081198992431e-19	IC	ENSMUSG00000072235
ENSMUSG00000072596	42.0939728302354	2.59235294444841	0.518123634946863	5.00334817714748	5.63430431223625e-07	7.4982879028523e-06	IC	ENSMUSG00000072596
ENSMUSG00000072618	12.2730452353531	-6.03184476232247	1.21844322624527	-4.95045204601784	7.40413000403149e-07	9.6270168086543e-06	IC	ENSMUSG00000072618
ENSMUSG00000072664	3674.722929828	-2.75976953652823	0.476249243537251	-5.79480088205613	6.84022878419659e-09	1.22024111858131e-07	IC	ENSMUSG00000072664
ENSMUSG00000072789	8.22683703993462	2.86352702913184	0.493123386512398	5.80691791842211	6.36333120444521e-09	1.13806230632971e-07	IC	ENSMUSG00000072789
ENSMUSG00000072852	15.1808492327814	-2.84243887684559	0.510218292914301	-5.57102502266226	2.53244949283628e-08	4.15407040345731e-07	IC	ENSMUSG00000072852
ENSMUSG00000072944	13.6714285071877	3.98083400834638	0.545520142222228	7.29731810108803	2.9356019621132e-13	9.05850274471094e-12	IC	ENSMUSG00000072944
ENSMUSG00000073491	78.7580833068538	-2.22830231247938	0.477004507999358	-4.6714491689508	2.99082117001636e-06	3.51812903670313e-05	IC	ENSMUSG00000073491
ENSMUSG00000073705	36.8961534310835	2.10009638610004	0.309286869920852	6.790124607092	1.12036734692867e-11	2.84795917180839e-10	IC	ENSMUSG00000073705
ENSMUSG00000074028	1294.12758130374	-3.64634796597975	0.212169618379485	-17.1860042631453	3.38042232049689e-66	2.235798566466e-63	IC	ENSMUSG00000074028
ENSMUSG00000074115	81.7591475766944	7.83996060028504	0.634822140093789	12.3498537702651	4.88000473504132e-35	7.81112721379628e-33	IC	ENSMUSG00000074115
ENSMUSG00000074179	126.190542597191	2.37689726053627	0.297792978934074	7.98171021037563	1.44319538260251e-15	5.72930588241769e-14	IC	ENSMUSG00000074179
ENSMUSG00000074183	439.614608159384	6.65370909240921	0.394298010494234	16.8748228885789	6.8931397186578e-64	4.09545965589543e-61	IC	ENSMUSG00000074183
ENSMUSG00000074218	178.567888545378	-2.20785549380992	0.295574748249636	-7.46970269579733	8.0376210355947e-14	2.64803353178324e-12	IC	ENSMUSG00000074218
ENSMUSG00000074254	6300.89555076436	-2.30406514615089	0.23186842710484	-9.93695077385026	2.87492727721682e-23	2.08218390032145e-21	IC	ENSMUSG00000074254
ENSMUSG00000074435	38.2224858190381	-3.71787050493082	0.680479524473157	-5.46360378412457	4.6656428486184e-08	7.34723469970662e-07	IC	ENSMUSG00000074435
ENSMUSG00000074469	145.153234169987	-4.12064687708109	0.403088411151618	-10.222687537229	1.5692861564444e-24	1.2704331854042e-22	IC	ENSMUSG00000074469
ENSMUSG00000074575	66.8184908025274	-4.55472428568457	0.598678058187735	-7.60796929734193	2.78435959385173e-14	9.50369437223743e-13	IC	ENSMUSG00000074575
ENSMUSG00000074647	27.0948083942265	4.00398046407482	0.425691556868333	9.4058254139	5.16234071629458e-21	3.16918899245167e-19	IC	ENSMUSG00000074647
ENSMUSG00000074653	67.7417890928996	-3.19840086084773	0.543288411480395	-5.88711408758467	3.9299743840561e-09	7.21641288940296e-08	IC	ENSMUSG00000074653
ENSMUSG00000074677	8.23456788423813	3.26682520534653	0.726818923519801	4.49468925427274	6.96716148975617e-06	7.63014117527248e-05	IC	ENSMUSG00000074677
ENSMUSG00000074715	518.561324283467	-2.45923140312544	0.530753125262288	-4.63347512444724	3.5957798443055e-06	4.15994939479488e-05	IC	ENSMUSG00000074715
ENSMUSG00000074768	46.0956901956382	-4.27278782519576	0.675805928900049	-6.32250716141275	2.57353092878906e-10	5.53451246489396e-09	IC	ENSMUSG00000074768
ENSMUSG00000074813	14.7235763332302	3.02329264558091	0.551921088576292	5.47776250655623	4.30737716833687e-08	6.83835141571018e-07	IC	ENSMUSG00000074813
ENSMUSG00000074919	112.507805869653	-2.41287756011405	0.538260735608328	-4.48273002374412	7.36941383305401e-06	8.02757714430936e-05	IC	ENSMUSG00000074919
ENSMUSG00000075044	71.6582228188734	-2.75705701392677	0.383289715675648	-7.19314111798366	6.33174387257512e-13	1.88735501453442e-11	IC	ENSMUSG00000075044
ENSMUSG00000076434	14.0842494236058	-5.03440071688759	1.10871439649529	-4.54075525022642	5.60530715525977e-06	6.26357784572764e-05	IC	ENSMUSG00000076434
ENSMUSG00000076441	45703.6586459504	-3.3333585589552	0.255530869238646	-13.0448370832335	6.80021995999029e-39	1.44469642713636e-36	IC	ENSMUSG00000076441
ENSMUSG00000077167	200.026539072774	-5.95210619289489	1.26451991148559	-4.70700867485924	2.51378214718992e-06	2.99721494515631e-05	IC	ENSMUSG00000077167
ENSMUSG00000078247	151.055670060255	-2.54321224188437	0.445475940179618	-5.70897777522831	1.1365672989511e-08	1.96358945773444e-07	IC	ENSMUSG00000078247
ENSMUSG00000078486	121.46331891042	-3.76224301728724	0.451025746239508	-8.34152606288107	7.33378592262074e-17	3.24184781502582e-15	IC	ENSMUSG00000078486
ENSMUSG00000078487	82.1474663512741	-2.95712874618992	0.342424345307149	-8.63586011542907	5.82868007637048e-18	2.78742907772293e-16	IC	ENSMUSG00000078487
ENSMUSG00000078597	490.558675259165	2.33100004635094	0.395759240138893	5.88994471874584	3.86324828459434e-09	7.10505274754302e-08	IC	ENSMUSG00000078597
ENSMUSG00000078648	40.1650191522107	-2.11536106202835	0.331977157743228	-6.37200787068761	1.86569309445979e-10	4.0747667123485e-09	IC	ENSMUSG00000078648
ENSMUSG00000078650	5555.87531166455	-2.06417336062774	0.280082294301844	-7.36988164772454	1.70779581609104e-13	5.39324995831128e-12	IC	ENSMUSG00000078650
ENSMUSG00000079056	50.6550273270669	-2.23965371894704	0.456345267108505	-4.90780529649827	9.21012192338497e-07	1.17915125603483e-05	IC	ENSMUSG00000079056
ENSMUSG00000079339	30.8659831738103	-2.2806842376967	0.43464056334124	-5.2472880583539	1.54354458727845e-07	2.24791906782131e-06	IC	ENSMUSG00000079339
ENSMUSG00000079495	1030.0169702815	-2.97102778374297	0.518901987281712	-5.72560494382921	1.03065809599528e-08	1.79476844992641e-07	IC	ENSMUSG00000079495
ENSMUSG00000079523	2972.05509203955	2.41808517003499	0.405483239682844	5.96346515314997	2.46944135951344e-09	4.64896871194329e-08	IC	ENSMUSG00000079523
ENSMUSG00000080365	97.9185985554525	-26.5979391344471	2.65071010849218	-10.0342693262588	1.07754214749196e-23	8.10561425712085e-22	IC	ENSMUSG00000080365
ENSMUSG00000080465	49.4043576369542	-22.5124694626983	2.22290065616185	-10.1275193744237	4.17096456246298e-24	3.27822851508021e-22	IC	ENSMUSG00000080465
ENSMUSG00000080875	15.9737506754671	2.13133563776903	0.410274573303156	5.19490062620615	2.04829223079835e-07	2.92467763170693e-06	IC	ENSMUSG00000080875
ENSMUSG00000081362	25.5342536109037	-3.07095479412082	0.621148413927826	-4.94399522764884	7.65375777793744e-07	9.94052705253127e-06	IC	ENSMUSG00000081362
ENSMUSG00000081933	10.1046483898495	-21.1921609224167	1.87715031441859	-11.2895385945587	1.47810559244309e-29	1.66068953325321e-27	IC	ENSMUSG00000081933
ENSMUSG00000082653	26.8126311226698	-22.583993652507	2.90855710886569	-7.76467258754102	8.18564005719031e-15	2.97346556025647e-13	IC	ENSMUSG00000082653
ENSMUSG00000082809	19.0239689016484	2.94598789830094	0.491519505974017	5.99363374697214	2.05203246404871e-09	3.89452874903971e-08	IC	ENSMUSG00000082809
ENSMUSG00000082901	30.1337570786159	2.0576758151186	0.453303922375038	4.53928526437102	5.64452303582855e-06	6.30068057010592e-05	IC	ENSMUSG00000082901
ENSMUSG00000084790	56.3418716308019	-2.46361489765559	0.42195324701899	-5.83859684706897	5.26422794304759e-09	9.47777330845352e-08	IC	ENSMUSG00000084790
ENSMUSG00000084817	23.1724038378254	3.38471391716914	0.60122418626824	5.62970351904477	1.80519652516502e-08	3.02627254869127e-07	IC	ENSMUSG00000084817
ENSMUSG00000085017	23.7599137996774	-2.69417486239714	0.491572258098949	-5.48073008191366	4.23574277549583e-08	6.73401631060373e-07	IC	ENSMUSG00000085017
ENSMUSG00000085057	264.796312105036	-5.95639857202541	1.17427368395717	-5.07241084714854	3.9280717867892e-07	5.3744975961791e-06	IC	ENSMUSG00000085057
ENSMUSG00000085069	357.018229188993	-2.53928744712637	0.204344737638683	-12.4264880831738	1.87700839021454e-35	3.01819505094406e-33	IC	ENSMUSG00000085069
ENSMUSG00000085400	4.24437837249795	-5.36206163944089	1.19011977895062	-4.50548065352617	6.62228727071632e-06	7.28708272146379e-05	IC	ENSMUSG00000085400
ENSMUSG00000085772	181.757318685312	-2.80848847442612	0.230562229418039	-12.1810431895763	3.9223254598805e-34	5.977965072637e-32	IC	ENSMUSG00000085772
ENSMUSG00000085826	398.405224286676	-3.38580635966682	0.244422918191036	-13.8522458725435	1.2329592391673e-43	3.35039947052484e-41	IC	ENSMUSG00000085826
ENSMUSG00000086054	143.962251225903	-2.04906066467492	0.288218138322983	-7.10940913225489	1.16540799303889e-12	3.36509158055892e-11	IC	ENSMUSG00000086054
ENSMUSG00000086071	6.7418130489468	-5.41635301106209	1.20515590452236	-4.49431728354579	6.97935006893132e-06	7.6406663746508e-05	IC	ENSMUSG00000086071
ENSMUSG00000086245	251.686507598281	-3.15622021754966	0.677447675198553	-4.65898745113355	3.17768571352606e-06	3.71425791937121e-05	IC	ENSMUSG00000086245
ENSMUSG00000086387	18.2215561507216	-5.82925814788097	1.29839943628085	-4.48957230340329	7.13663207787672e-06	7.80067043523201e-05	IC	ENSMUSG00000086387
ENSMUSG00000086392	12.190490607426	-3.2936470627537	0.682993976040625	-4.82236619691328	1.41865190995921e-06	1.76470631837154e-05	IC	ENSMUSG00000086392
ENSMUSG00000086428	2.7259665731349	5.42314342269514	0.979955624176937	5.53407040982088	3.12883276382671e-08	5.06830423767013e-07	IC	ENSMUSG00000086428
ENSMUSG00000086600	365.198526521343	-3.58334199669323	0.356975048345581	-10.0380741267503	1.03678553758003e-23	7.83264660222641e-22	IC	ENSMUSG00000086600
ENSMUSG00000086706	148.444991856678	-2.86432067547787	0.266429167677439	-10.7507774034172	5.87642299364888e-27	5.64362004436624e-25	IC	ENSMUSG00000086706
ENSMUSG00000086740	46.9714196048319	-3.69766162768195	0.824399740283903	-4.48527752617749	7.2819090998057e-06	7.9396591472656e-05	IC	ENSMUSG00000086740
ENSMUSG00000086754	7.62760979740234	5.93439195319197	0.643563748986921	9.22114081555046	2.9395584608809e-20	1.68096708462837e-18	IC	ENSMUSG00000086754
ENSMUSG00000086810	29.87515376341	-5.33255661956669	1.18564983303219	-4.49758138617468	6.87308544840609e-06	7.54317900151619e-05	IC	ENSMUSG00000086810
ENSMUSG00000086924	83.4278187796598	-2.70917462740353	0.57972353092058	-4.67321832374383	2.96516273115984e-06	3.49028926722892e-05	IC	ENSMUSG00000086924
ENSMUSG00000086938	153.328852299072	-2.07439730895069	0.266042311625887	-7.79724584511856	6.32728993908605e-15	2.32979854542776e-13	IC	ENSMUSG00000086938
ENSMUSG00000087022	47.1564633132535	-2.41935227967802	0.353964900801411	-6.83500616643169	8.20015014516359e-12	2.11358869991591e-10	IC	ENSMUSG00000087022
ENSMUSG00000087221	29.0483959179794	-2.24505930332364	0.468531860367599	-4.79168972962098	1.65382522602818e-06	2.04059097054529e-05	IC	ENSMUSG00000087221
ENSMUSG00000087484	33.710572961049	-5.61783795421346	1.2325701770549	-4.55782401585985	5.16863162503796e-06	5.81454470423879e-05	IC	ENSMUSG00000087484
ENSMUSG00000087684	21.8140087908268	5.20839773450349	0.736842084078024	7.06853998576983	1.56572238107277e-12	4.43975309561487e-11	IC	ENSMUSG00000087684
ENSMUSG00000087881	321.017436863297	-10.6177595193254	1.88407997949653	-5.63551422172785	1.74536738823882e-08	2.93221262291026e-07	IC	ENSMUSG00000087881
ENSMUSG00000088049	34.6595100157364	-5.47284003094498	1.13452382664444	-4.82390929340983	1.40771455851453e-06	1.75296718060988e-05	IC	ENSMUSG00000088049
ENSMUSG00000088088	2985.46913372995	-28.1733215451218	2.95050630150963	-9.54863967947025	1.31410380412938e-21	8.4677563878587e-20	IC	ENSMUSG00000088088
ENSMUSG00000088185	561.057952709282	-10.0523833178134	1.6742589080387	-6.00407933895313	1.9242059873753e-09	3.67581017337622e-08	IC	ENSMUSG00000088185
ENSMUSG00000088789	113.27328727729	-23.5505346246938	2.31485101408914	-10.173671861107	2.59921522526381e-24	2.07074751150904e-22	IC	ENSMUSG00000088789
ENSMUSG00000089281	96.1119914653331	-23.3917809767256	2.81053043085819	-8.32290613896075	8.58324137577278e-17	3.77986109530577e-15	IC	ENSMUSG00000089281
ENSMUSG00000089417	443.200411113378	-6.24462870127987	1.30772981637554	-4.77516733432544	1.79557885868068e-06	2.20308790032176e-05	IC	ENSMUSG00000089417
ENSMUSG00000089706	119.358690237968	-2.87989207436698	0.571318401279869	-5.0407829818109	4.63630996724249e-07	6.26527407832376e-06	IC	ENSMUSG00000089706
ENSMUSG00000089712	77.448836056965	-3.27795767807411	0.41834572562253	-7.83552329403214	4.66894079372259e-15	1.74669210867824e-13	IC	ENSMUSG00000089712
ENSMUSG00000089812	5.47225425077684	3.67313045681647	0.786491392838371	4.67027419532272	3.00797963572442e-06	3.5347542122254e-05	IC	ENSMUSG00000089812
ENSMUSG00000090098	50.6903377762301	-2.37559951538245	0.354804922352862	-6.69550890001425	2.14922365154861e-11	5.2869393600972e-10	IC	ENSMUSG00000090098
ENSMUSG00000090105	43.2178336826051	-3.59908578382394	0.791930426750994	-4.54469946127679	5.50136911381285e-06	6.15724753881212e-05	IC	ENSMUSG00000090105
ENSMUSG00000090175	6.16096064879592	4.90445105559914	0.580478111520966	8.44898534201146	2.93845357365749e-17	1.34295373625801e-15	IC	ENSMUSG00000090175
ENSMUSG00000090379	6.41490585931454	5.87416710817309	0.795393552505794	7.38523349814341	1.52186073169594e-13	4.84095336559616e-12	IC	ENSMUSG00000090379
ENSMUSG00000090440	24.8460071231517	4.60161250207113	0.539759174178975	8.52530669639959	1.5240545705964e-17	7.09484846184412e-16	IC	ENSMUSG00000090440
ENSMUSG00000090505	16.1959264951912	6.97363685205517	0.649438969635129	10.737940250141	6.75342746367864e-27	6.45053532184717e-25	IC	ENSMUSG00000090505
ENSMUSG00000090634	75.2616414487927	3.71876788423022	0.491532339865237	7.56566268915244	3.85892213135963e-14	1.30444220243665e-12	IC	ENSMUSG00000090634
ENSMUSG00000090713	18.7363855872351	4.62837102061007	0.581724804001693	7.95628962143517	1.77275161131709e-15	6.97441470068567e-14	IC	ENSMUSG00000090713
ENSMUSG00000091382	22.166061996948	-7.93605859305378	1.61219334697627	-4.92252285244704	8.54355841202845e-07	1.09741992149229e-05	IC	ENSMUSG00000091382
ENSMUSG00000091405	61.1435398620871	-7.54706432909205	1.66749893955371	-4.52597848794551	6.01166953489202e-06	6.66454977470287e-05	IC	ENSMUSG00000091405
ENSMUSG00000091477	25.7846113021543	4.46185876231574	0.703810073757369	6.33957786153245	2.30395557127543e-10	4.9700220674147e-09	IC	ENSMUSG00000091477
ENSMUSG00000091742	22.7089678002461	-3.24218890803353	0.643049547755264	-5.04189594620081	4.60941925815554e-07	6.2313375501498e-06	IC	ENSMUSG00000091742
ENSMUSG00000091792	8.47553124460052	6.46926889151149	0.821143583421326	7.87836502911833	3.31692524462425e-15	1.26244839875199e-13	IC	ENSMUSG00000091792
ENSMUSG00000091813	54.6253047723417	-3.43105789716817	0.425455732492117	-8.06442982227709	7.35784573040494e-16	2.99560887611631e-14	IC	ENSMUSG00000091813
ENSMUSG00000091955	15.5018676512975	2.67986160524508	0.583634052825413	4.59168136655442	4.39689305615796e-06	5.01394564705794e-05	IC	ENSMUSG00000091955
ENSMUSG00000091968	20.7663574253196	-2.39883667110814	0.532480542733672	-4.50502220943678	6.63660011315295e-06	7.29734568276234e-05	IC	ENSMUSG00000091968
ENSMUSG00000091972	189.602930973256	-5.97333575810611	0.519732502340101	-11.4930964125028	1.42896441858262e-30	1.72133741336753e-28	IC	ENSMUSG00000091972
ENSMUSG00000091997	23.4030403952817	-21.2953385700743	2.10178285794703	-10.1320355190617	3.98270901350554e-24	3.1373007136949e-22	IC	ENSMUSG00000091997
ENSMUSG00000092212	15.0751575412855	-5.07609426376829	1.11957774813485	-4.53393636326264	5.7894478158377e-06	6.44059992816169e-05	IC	ENSMUSG00000092212
ENSMUSG00000092286	19.6151478924514	-5.02633297690006	1.11429561430628	-4.51077156938221	6.45922492999453e-06	7.12017832377447e-05	IC	ENSMUSG00000092286
ENSMUSG00000092488	26.2714519171857	-7.07651191618591	1.47514723802935	-4.79715633379041	1.60933995741545e-06	1.98780136952928e-05	IC	ENSMUSG00000092488
ENSMUSG00000092746	31.0550216180508	-20.6841386229519	3.94781854661054	-5.2393843280134	1.61113194026852e-07	2.34245620216394e-06	IC	ENSMUSG00000092746
ENSMUSG00000092837	26785.4330524857	-12.3710047343849	1.57438035398463	-7.85769760342525	3.91258474115949e-15	1.47952260535712e-13	IC	ENSMUSG00000092837
ENSMUSG00000093398	8.60264011398236	-20.1453054601394	3.53915074306114	-5.69212981380809	1.25464403942975e-08	2.15907177997891e-07	IC	ENSMUSG00000093398
ENSMUSG00000093535	45.3391392111496	-8.36089032775602	1.32670464358381	-6.30199823916409	2.9383250683483e-10	6.2690229425369e-09	IC	ENSMUSG00000093535
ENSMUSG00000093550	20.5802864188528	-5.87638248718627	1.28078604517262	-4.58810627218716	4.47284940574948e-06	5.09227876158305e-05	IC	ENSMUSG00000093550
ENSMUSG00000093679	12.2506156388063	-21.3207339858238	2.65677765355277	-8.02503512377586	1.01496899116274e-15	4.0942143862162e-14	IC	ENSMUSG00000093679
ENSMUSG00000093843	381.958993722002	-9.89569925409593	2.20642579927673	-4.48494540688374	7.29326055337488e-06	7.94956329098269e-05	IC	ENSMUSG00000093843
ENSMUSG00000093945	14.4733957768363	5.894453667584	0.716217124512014	8.22998147607839	1.87242396104224e-16	7.99463453475939e-15	IC	ENSMUSG00000093945
ENSMUSG00000093968	3.82419717313729	3.63262846974402	0.815000803704119	4.45720845088003	8.3033852732036e-06	8.95039567548828e-05	IC	ENSMUSG00000093968
ENSMUSG00000094151	10.5849940048981	3.95331119284085	0.701105941527546	5.63867877688713	1.71359853798598e-08	2.88374859100147e-07	IC	ENSMUSG00000094151
ENSMUSG00000094377	189.064442691099	-24.3048241472348	2.07087746951674	-11.7364858640847	8.28582688170075e-32	1.09192246432759e-29	IC	ENSMUSG00000094377
ENSMUSG00000094392	13.8585363131115	3.65203355122679	0.815341900309286	4.47914371853262	7.49430644848956e-06	8.14337936284418e-05	IC	ENSMUSG00000094392
ENSMUSG00000094543	3.35096130505301	4.44717719246084	0.908011165797959	4.89771201057056	9.69589972379168e-07	1.23637711501562e-05	IC	ENSMUSG00000094543
ENSMUSG00000094598	16.702942077686	-4.12644046506611	0.84696312485177	-4.87204264741548	1.10450318533883e-06	1.39975613372622e-05	IC	ENSMUSG00000094598
ENSMUSG00000094613	27.6887747115791	-2.65623546253866	0.592499636276511	-4.48310057915214	7.3566233393135e-06	8.01613536015839e-05	IC	ENSMUSG00000094613
ENSMUSG00000094918	14.2411336116623	-4.26835336760208	0.940322208589777	-4.53924551458103	5.64558710813663e-06	6.30068057010592e-05	IC	ENSMUSG00000094918
ENSMUSG00000095028	4.54620276719945	4.27829965432679	0.841309574108907	5.08528582817835	3.67072840739783e-07	5.0499887595339e-06	IC	ENSMUSG00000095028
ENSMUSG00000095079	249.234917085905	-8.96275394771625	1.49915111707355	-5.97855269268131	2.25128794294094e-09	4.26576473253252e-08	IC	ENSMUSG00000095079
ENSMUSG00000095384	44.8893785405498	8.17790883201535	0.888396063618541	9.20525108891835	3.40873342218963e-20	1.9397685289194e-18	IC	ENSMUSG00000095384
ENSMUSG00000095457	3.61889715755228	4.47035785475502	0.902046131935126	4.95579737719725	7.20342551668609e-07	9.38694713984811e-06	IC	ENSMUSG00000095457
ENSMUSG00000095528	45.0567264630352	7.80154104980917	0.670573078678921	11.6341399585841	2.7636161494381e-31	3.50999277182621e-29	IC	ENSMUSG00000095528
ENSMUSG00000095969	45.632746007769	-22.0844286983907	2.47571182050829	-8.92043593904903	4.6445632893333e-19	2.4191756544471e-17	IC	ENSMUSG00000095969
ENSMUSG00000096010	60.6819661601939	-22.9057456038949	1.69826286728856	-13.487750362502	1.84649135974677e-41	4.62335058032594e-39	IC	ENSMUSG00000096010
ENSMUSG00000096145	122.722929084924	-2.52997754589028	0.4519478423473	-5.59794141897046	2.16912017195596e-08	3.59170233858027e-07	IC	ENSMUSG00000096145
ENSMUSG00000096243	368.662762676813	-25.3793238761289	2.09954314073335	-12.0880220957328	1.22193077660405e-33	1.79219922355976e-31	IC	ENSMUSG00000096243
ENSMUSG00000096349	581.87600865399	-25.3740426977516	2.26833402389947	-11.186202045381	4.76405536879889e-29	5.17025377392806e-27	IC	ENSMUSG00000096349
ENSMUSG00000096446	9.71403287564588	5.08281375454439	0.656276279565895	7.74492986079964	9.56346224191854e-15	3.44894655790342e-13	IC	ENSMUSG00000096446
ENSMUSG00000096681	14.0549660721975	3.61565311807976	0.733131494424606	4.93179347167112	8.14780391953283e-07	1.05236963373362e-05	IC	ENSMUSG00000096681
ENSMUSG00000096852	1384.50055131944	-3.47730725765032	0.315685473723034	-11.0151006210097	3.23175316234499e-28	3.33193751037769e-26	IC	ENSMUSG00000096852
ENSMUSG00000096917	181.75676540693	-2.12458754956738	0.167217697917349	-12.7055184710024	5.51030156562484e-37	1.03848446817964e-34	IC	ENSMUSG00000096917
ENSMUSG00000096929	580.565411751798	-7.1199177392638	1.21940092194139	-5.83886530766951	5.25575368442062e-09	9.46737870779446e-08	IC	ENSMUSG00000096929
ENSMUSG00000096935	35.8933958272848	-3.47229697473382	0.493709791733539	-7.03307293651542	2.02033684932594e-12	5.65210597895224e-11	IC	ENSMUSG00000096935
ENSMUSG00000096965	64.2625038673817	3.38280154621212	0.374620751454829	9.02993636384292	1.71771656180227e-19	9.29210437614459e-18	IC	ENSMUSG00000096965
ENSMUSG00000097131	201.965687707117	-3.25489685682498	0.631516935653325	-5.15409274568019	2.54861789630224e-07	3.5837975801126e-06	IC	ENSMUSG00000097131
ENSMUSG00000097184	30.7862457387817	-2.19991695179977	0.464819566693536	-4.73284067503599	2.21399272913211e-06	2.66607011772576e-05	IC	ENSMUSG00000097184
ENSMUSG00000097281	20.7367079953043	-2.15570558335702	0.446281229674037	-4.83037475031504	1.36276316858502e-06	1.69940590934114e-05	IC	ENSMUSG00000097281
ENSMUSG00000097375	154.089530258696	-4.23219127307074	0.900333760130106	-4.70069152184091	2.5928194630798e-06	3.07992861602167e-05	IC	ENSMUSG00000097375
ENSMUSG00000097421	14.8855045650171	4.3132157784918	0.771393583727014	5.5914592362207	2.25169161214812e-08	3.71788967368064e-07	IC	ENSMUSG00000097421
ENSMUSG00000097622	34.2241465742151	-2.89532559007287	0.486500531629918	-5.95133078348896	2.65970918648535e-09	4.99643332385088e-08	IC	ENSMUSG00000097622
ENSMUSG00000097651	56.1661522428028	-2.02580319556746	0.34552851642324	-5.86291174036138	4.548200069235e-09	8.2479361214156e-08	IC	ENSMUSG00000097651
ENSMUSG00000097724	17.5056746619975	-2.05287260595827	0.415160405398358	-4.94476973060203	7.6233921281515e-07	9.90475862343301e-06	IC	ENSMUSG00000097724
ENSMUSG00000097779	6.09740867527755	3.58442999555947	0.755522031261273	4.74430903037413	2.09219246931619e-06	2.52982803792375e-05	IC	ENSMUSG00000097779
ENSMUSG00000097814	69.0915044311713	-2.91367060075557	0.331888756954919	-8.77905786109934	1.64849710056035e-18	8.1850449522723e-17	IC	ENSMUSG00000097814
ENSMUSG00000097848	17.8859959175949	4.46022080438458	0.823987172627025	5.41297359055308	6.19866355366335e-08	9.5343550772319e-07	IC	ENSMUSG00000097848
ENSMUSG00000097927	31.5965841218265	-2.4179956824431	0.506077225903944	-4.77791838612009	1.77119238682884e-06	2.17545122382264e-05	IC	ENSMUSG00000097927
ENSMUSG00000098424	53.3573134227385	-3.40167746926953	0.527814986519651	-6.44482926053272	1.15730626951143e-10	2.59719679714813e-09	IC	ENSMUSG00000098424
ENSMUSG00000098609	24.4292763684142	-21.4662567933672	1.89989600084503	-11.2986483385508	1.33253154039504e-29	1.5019472867205e-27	IC	ENSMUSG00000098609
ENSMUSG00000099250	13275.059778196	-15.2022682815956	2.79310532184294	-5.44278375853184	5.24543083773292e-08	8.17941870933673e-07	IC	ENSMUSG00000099250
ENSMUSG00000099338	95.3340838568301	-2.18015764217336	0.33559208322607	-6.49645135014911	8.22366923267086e-11	1.87433355840081e-09	IC	ENSMUSG00000099338
ENSMUSG00000099669	47.6400514311808	-5.45615128512989	0.684079664451692	-7.97590042309347	1.51273871070035e-15	5.99859081050794e-14	IC	ENSMUSG00000099669
ENSMUSG00000099848	2.74554120445147	4.43430464199373	0.833447179706009	5.32043871521395	1.03517316531755e-07	1.54478331788171e-06	IC	ENSMUSG00000099848
ENSMUSG00000100291	7.36445624752579	4.4446762164242	0.863752671015998	5.14577420779041	2.66419720854785e-07	3.73712560818072e-06	IC	ENSMUSG00000100291
ENSMUSG00000100426	88.6087406965744	-3.20664659905421	0.431828327006887	-7.4257439785859	1.12147738557162e-13	3.62659301419075e-12	IC	ENSMUSG00000100426
ENSMUSG00000100459	2.77407415164686	4.81470997243208	0.981819457541623	4.90386489639106	9.39691332465728e-07	1.2004351300384e-05	IC	ENSMUSG00000100459
ENSMUSG00000100593	20.7325522585195	-3.78980174154081	0.755482309052019	-5.0164003791118	5.26485554973728e-07	7.04943645685602e-06	IC	ENSMUSG00000100593
ENSMUSG00000101389	10.4876816947233	3.40876676696759	0.763913317539471	4.46224288633568	8.11062177691767e-06	8.76417187941036e-05	IC	ENSMUSG00000101389
ENSMUSG00000101625	4.30984371145344	5.74599019480864	1.14874288412194	5.00198109971377	5.67441547337078e-07	7.54307773999011e-06	IC	ENSMUSG00000101625
ENSMUSG00000101693	78.7461017812773	-3.88297552591758	0.669070764083127	-5.80353489400884	6.49312323061109e-09	1.16009144610521e-07	IC	ENSMUSG00000101693
ENSMUSG00000102095	46.4331662018685	-4.37306960295734	0.984638963328707	-4.44129245929247	8.94201647697771e-06	9.57109757508326e-05	IC	ENSMUSG00000102095
ENSMUSG00000102112	16.0493611206945	-2.27030310911292	0.498371014150422	-4.55544773803334	5.22741117017654e-06	5.87689772801054e-05	IC	ENSMUSG00000102112
ENSMUSG00000102594	85.0082150890481	-23.8606037370254	2.41369283485181	-9.88551790538433	4.81087656496382e-23	3.42765177049272e-21	IC	ENSMUSG00000102594
ENSMUSG00000102844	46.0504603201233	-22.5392894803786	2.31547833220242	-9.73418285410591	2.15543038422475e-22	1.4474416990156e-20	IC	ENSMUSG00000102844
ENSMUSG00000102967	16.2448390975248	-21.4680763623927	2.96171158101862	-7.2485371296719	4.21296948061633e-13	1.27752103956336e-11	IC	ENSMUSG00000102967
ENSMUSG00000103291	27.1553896737509	-22.0419276108263	2.78260521368032	-7.92132764736443	2.34987816407956e-15	9.09033995036731e-14	IC	ENSMUSG00000103291
ENSMUSG00000103780	57.017666652777	-23.3537299024988	2.60091579218062	-8.97904114108936	2.73136635580058e-19	1.4441224168361e-17	IC	ENSMUSG00000103780
ENSMUSG00000104040	13.4658969331711	-4.30049616859399	0.890173613853049	-4.8310757605807	1.3579731529855e-06	1.69524184133738e-05	IC	ENSMUSG00000104040
ENSMUSG00000104116	59.8795538393081	-5.22119244745232	1.12787985710248	-4.62920976429664	3.67063798829608e-06	4.23676470338264e-05	IC	ENSMUSG00000104116
ENSMUSG00000104375	924.114471309673	-4.28660563914731	0.42589825109979	-10.0648585150986	7.90008407369411e-24	6.05972750808038e-22	IC	ENSMUSG00000104375
ENSMUSG00000104378	28.6830006437607	-21.4659555519222	1.77509987955063	-12.0928156208068	1.15267492178317e-33	1.69772549194064e-31	IC	ENSMUSG00000104378
ENSMUSG00000104388	72.3786482603261	-7.32072456712174	1.59946604099915	-4.57698030434497	4.71735854409795e-06	5.35499632139927e-05	IC	ENSMUSG00000104388
ENSMUSG00000104459	129.268592754123	-2.26686518977209	0.367663769986226	-6.16559306307774	7.02194567273018e-10	1.4261140417838e-08	IC	ENSMUSG00000104459
ENSMUSG00000104887	40.8953488102767	-3.7926006539217	0.671840453911601	-5.64509122938393	1.65093681253496e-08	2.78208459275234e-07	IC	ENSMUSG00000104887
ENSMUSG00000105095	117.631392100628	-2.38486957810146	0.536548470150725	-4.44483529592678	8.79592274557346e-06	9.42912158786948e-05	IC	ENSMUSG00000105095
ENSMUSG00000105096	19.2112180147445	-3.08674366665746	0.657527661107859	-4.69446967669261	2.67299255553614e-06	3.16550949465419e-05	IC	ENSMUSG00000105096
ENSMUSG00000105265	13.039140768978	-6.06376467830607	1.11975737169587	-5.41524872403608	6.12035675634756e-08	9.43875872138176e-07	IC	ENSMUSG00000105265
ENSMUSG00000105419	26.48759991915	-2.23090347443726	0.462566574951385	-4.82288084622571	1.41499506377159e-06	1.76078228489348e-05	IC	ENSMUSG00000105419
ENSMUSG00000105954	79.38705182956	3.88232151889788	0.694388946844123	5.59098979979787	2.25778845736383e-08	3.72620134578304e-07	IC	ENSMUSG00000105954
ENSMUSG00000105960	26.8272724280775	-6.26861794873578	1.0887486445373	-5.75763559402626	8.53002457915722e-09	1.50181557809029e-07	IC	ENSMUSG00000105960
ENSMUSG00000105987	751.110357688373	3.21945478255222	0.229843989545602	14.007130614627	1.40987169375299e-44	3.9537313882254e-42	IC	ENSMUSG00000105987
ENSMUSG00000106111	42.5469047084815	-2.61827952512274	0.485949730115324	-5.38796373958554	7.12604242431354e-08	1.08512724214547e-06	IC	ENSMUSG00000106111
ENSMUSG00000106120	130.925472538824	-8.53010420954883	1.55623132490884	-5.48125723535894	4.22313920206644e-08	6.71983302720095e-07	IC	ENSMUSG00000106120
ENSMUSG00000106290	29.3632800161806	-2.85677280273304	0.548530247345626	-5.20804972297726	1.90835792488508e-07	2.73825537040203e-06	IC	ENSMUSG00000106290
ENSMUSG00000106320	29.2195477987461	-22.6534516352608	3.39913980864775	-6.66446598566738	2.65629411789792e-11	6.46623152838845e-10	IC	ENSMUSG00000106320
ENSMUSG00000106678	23.5112196407004	-6.84627616592504	1.38745660424757	-4.93440742216066	8.0394466729815e-07	1.03913998405123e-05	IC	ENSMUSG00000106678
ENSMUSG00000107286	32.0434787101084	-21.9433513295861	2.79060034915037	-7.8633084584351	3.74118235209994e-15	1.41930093258129e-13	IC	ENSMUSG00000107286
ENSMUSG00000107304	98.9359685589205	-4.87575787361496	0.978746810288019	-4.98163347493327	6.30497720460755e-07	8.32760628976311e-06	IC	ENSMUSG00000107304
ENSMUSG00000107451	43.5891422674373	-2.48865177151356	0.380430991113967	-6.5416641378936	6.08380121541005e-11	1.42269224686447e-09	IC	ENSMUSG00000107451
ENSMUSG00000107516	17.7465815004763	-2.47718707870001	0.514517956098378	-4.81457847940755	1.47510925094121e-06	1.83233450327757e-05	IC	ENSMUSG00000107516
ENSMUSG00000107742	40.2843301518883	-4.4993259814272	0.924687415395729	-4.8657804859404	1.14005999867147e-06	1.44169059139356e-05	IC	ENSMUSG00000107742
ENSMUSG00000107997	44.3085400470116	-4.24175860546263	0.912096186647727	-4.65056061801177	3.31033924878186e-06	3.85517049922921e-05	IC	ENSMUSG00000107997
ENSMUSG00000108067	21.9047544813622	-21.6513409311933	1.8112286379081	-11.9539524044848	6.19093458425166e-33	8.61178654429991e-31	IC	ENSMUSG00000108067
ENSMUSG00000108435	31.4391916216874	-3.001440399058	0.425976693644197	-7.0460202256159	1.84107505475519e-12	5.17953811953359e-11	IC	ENSMUSG00000108435
ENSMUSG00000108784	44.8445630451998	-8.5218405000893	1.88111960491946	-4.53019599487624	5.89289930255278e-06	6.54737534553678e-05	IC	ENSMUSG00000108784
ENSMUSG00000108884	721.986151285265	-2.2148442811283	0.437806354538826	-5.05895873407632	4.21552072398351e-07	5.73415785103665e-06	IC	ENSMUSG00000108884
ENSMUSG00000109097	15.6755327289628	-5.51432609131846	1.21750245922793	-4.52921146033276	5.92042240578458e-06	6.57587094462524e-05	IC	ENSMUSG00000109097
ENSMUSG00000109161	35.1273563100074	-3.50016004746174	0.643844377095332	-5.43634482489778	5.43846590683579e-08	8.45035389619777e-07	IC	ENSMUSG00000109161
ENSMUSG00000109311	1433.85153190463	-3.36070156007998	0.388497683823336	-8.65050603907387	5.12715673983421e-18	2.46201852545409e-16	IC	ENSMUSG00000109311
ENSMUSG00000109424	2.90972734944518	3.89791120277809	0.816229855301649	4.77550677356387	1.79255257003627e-06	2.20014488060404e-05	IC	ENSMUSG00000109424
ENSMUSG00000109532	193.391515380847	-2.2680178273622	0.330168121359488	-6.86928167996199	6.45259851331444e-12	1.69050364937014e-10	IC	ENSMUSG00000109532
ENSMUSG00000109536	189.282534090199	-5.40933027154704	1.15171504441033	-4.6967609720828	2.64319460841267e-06	3.13127893894213e-05	IC	ENSMUSG00000109536
