# Supplementary material for: Comprehensive Molecular and Cellular Characterization of Acute Kidney Injury Progression to Renal Fibrosis
Source: Front Immunol. 2021 Oct 29;12:699192. doi: 10.3389/fimmu.2021.699192 (PMC8586649; doi:10.3389/fimmu.2021.699192)
Supplement: Supplementary file 2 [file DataSheet_1.zip › supplement/differential_gene_UUO_vs_IRI.csv]

	baseMean	log2FC_UI	lfcSE	stat	pvalue	padj	contrast	gene
ENSMUSG00000000142	59.5548063264295	4.8694602127356	0.676719712692805	7.19568252764359	6.21490840446903e-13	5.25686411767614e-12	UI	ENSMUSG00000000142
ENSMUSG00000000223	2.52805059741812	5.03577924475613	1.12885664018836	4.4609555061977	8.1595031335746e-06	3.22035588387804e-05	UI	ENSMUSG00000000223
ENSMUSG00000000244	21.2421111711283	4.07093636047642	0.562260080684307	7.24030835609356	4.47665749652004e-13	3.83315710587195e-12	UI	ENSMUSG00000000244
ENSMUSG00000000290	216.55738551074	2.10313003225832	0.255252717051361	8.23940311607	1.73071890984339e-16	2.0019128147376e-15	UI	ENSMUSG00000000290
ENSMUSG00000000318	71.6463299299688	7.90210232918226	0.877494153627718	9.00530481771707	2.15067526760955e-19	3.17706474968689e-18	UI	ENSMUSG00000000318
ENSMUSG00000000359	159.815934598425	2.32951074069468	0.435118715865417	5.35373601675917	8.6156528953371e-08	4.34493896215329e-07	UI	ENSMUSG00000000359
ENSMUSG00000000386	45.4813822936767	6.56934922348142	0.833913948735717	7.87773035028506	3.3338120434841e-15	3.44292361654785e-14	UI	ENSMUSG00000000386
ENSMUSG00000000392	17.4864242374417	6.83939703070584	1.19979918158507	5.70045148861512	1.19490533824317e-08	6.6630666246037e-08	UI	ENSMUSG00000000392
ENSMUSG00000000409	55.7732248339508	2.35561933234544	0.296891470113853	7.93427757099956	2.11724100886102e-15	2.22040000987878e-14	UI	ENSMUSG00000000409
ENSMUSG00000000486	116.018803469128	2.83923290851133	0.231126830604594	12.2843068504177	1.09983642433107e-34	4.61562843805538e-33	UI	ENSMUSG00000000486
ENSMUSG00000000489	1302.6046759535	2.45560264323056	0.0982180404711438	25.0015438248538	5.88156943857051e-138	1.84196050892432e-134	UI	ENSMUSG00000000489
ENSMUSG00000000682	322.780013663508	3.18727087170472	0.330856984943526	9.63337942600411	5.77967427528539e-22	1.04627138217486e-20	UI	ENSMUSG00000000682
ENSMUSG00000000693	112.528570556492	2.09861679494152	0.377968375741455	5.55236080485489	2.81837118721748e-08	1.50653876092483e-07	UI	ENSMUSG00000000693
ENSMUSG00000000730	9.11402964617711	4.43783869104135	0.886832650927281	5.00414445318528	5.6110670535576e-07	2.5728344428959e-06	UI	ENSMUSG00000000730
ENSMUSG00000000731	4.89173721047555	5.49505404567761	1.1119513388857	4.9418116184691	7.73999836579694e-07	3.48397267439232e-06	UI	ENSMUSG00000000731
ENSMUSG00000000732	277.744554711968	2.17277549461691	0.280183159364635	7.75483972535702	8.84551202745213e-15	8.79775539244882e-14	UI	ENSMUSG00000000732
ENSMUSG00000000739	56.0366775910099	2.59551818700208	0.406779610572677	6.38064966763705	1.76338290914195e-10	1.1917937794886e-09	UI	ENSMUSG00000000739
ENSMUSG00000000753	76.0436115651843	4.71167407975864	0.546641927877418	8.61930605662434	6.73610880816806e-18	8.82208416517735e-17	UI	ENSMUSG00000000753
ENSMUSG00000000901	303.629528951928	5.33866172435778	0.274879360257277	19.4218355258139	5.04540118852356e-84	2.43091310340902e-81	UI	ENSMUSG00000000901
ENSMUSG00000000957	1005.2237171854	2.69523517988948	0.174697264223662	15.4280331284342	1.06053263442098e-53	1.29612607916016e-51	UI	ENSMUSG00000000957
ENSMUSG00000001020	12.5177085268437	7.19294434515307	1.26456923348373	5.68805894900465	1.28491471623421e-08	7.13797190699157e-08	UI	ENSMUSG00000001020
ENSMUSG00000001128	215.165990481627	4.39335740545189	0.515477919488231	8.5228818526575	1.55631522217022e-17	1.99039926371887e-16	UI	ENSMUSG00000001128
ENSMUSG00000001155	427.24988563592	3.40528099215238	0.260010361194329	13.0967126714128	3.43829996682551e-39	1.856533779501e-37	UI	ENSMUSG00000001155
ENSMUSG00000001248	972.366018854776	2.34240272195289	0.304663258800649	7.68849756013933	1.48872857079231e-14	1.45640787241821e-13	UI	ENSMUSG00000001248
ENSMUSG00000001270	2025.70917764215	2.53147573748312	0.189921395563668	13.3290708504429	1.56838834534424e-40	9.01247743216846e-39	UI	ENSMUSG00000001270
ENSMUSG00000001281	86.441237414603	4.01849291721943	0.38461976995182	10.4479624584114	1.49706908147381e-25	3.50865937953647e-24	UI	ENSMUSG00000001281
ENSMUSG00000001403	87.4604727670225	4.20731045694732	0.421386087426287	9.98445506980178	1.78277946437133e-23	3.60789634090139e-22	UI	ENSMUSG00000001403
ENSMUSG00000001444	4.24453807013939	5.51587651395864	1.16469237036191	4.73590851483355	2.18075951287977e-06	9.26832041317892e-06	UI	ENSMUSG00000001444
ENSMUSG00000001506	2773.24969802975	2.34272277003916	0.256924544856542	9.11832994137348	7.62908483564725e-20	1.17551716772636e-18	UI	ENSMUSG00000001506
ENSMUSG00000001555	309.072204742234	2.36077308081535	0.211466019617877	11.1638412879824	6.12850812799618e-29	1.82355870117359e-27	UI	ENSMUSG00000001555
ENSMUSG00000001588	47.5417653926073	3.58657038713629	0.397001143754154	9.03415630801634	1.65272375535489e-19	2.46325645250812e-18	UI	ENSMUSG00000001588
ENSMUSG00000001741	93.908439722429	2.87685169457879	0.43484628553549	6.61578997055501	3.69572776943218e-11	2.67996421231126e-10	UI	ENSMUSG00000001741
ENSMUSG00000001750	1030.00260617454	3.53698803647959	0.302871933395279	11.6781637599396	1.64817511622897e-31	5.6721674947803e-30	UI	ENSMUSG00000001750
ENSMUSG00000001773	1973.89610598381	-2.43912428401921	0.324256888029438	-7.52219728882913	5.38632219515522e-14	4.99810801027478e-13	UI	ENSMUSG00000001773
ENSMUSG00000001870	465.307100533461	2.27064411130129	0.398129950289207	5.70327379201657	1.17527974630538e-08	6.56678384565899e-08	UI	ENSMUSG00000001870
ENSMUSG00000001930	144.218670423471	4.501434231928	0.719002190061968	6.26066831804788	3.83331070571648e-10	2.50494956758009e-09	UI	ENSMUSG00000001930
ENSMUSG00000001943	66.5395636994412	3.97892948912063	0.875142098368906	4.54660962663844	5.45169795826853e-06	2.20265829134752e-05	UI	ENSMUSG00000001943
ENSMUSG00000001988	7.66453852067689	-2.01762206607054	0.479089972512454	-4.21136358895112	2.53833815191452e-05	9.35228294971563e-05	UI	ENSMUSG00000001988
ENSMUSG00000002006	57.8254935234633	2.31270186130837	0.514535976905577	4.49473305096559	6.96572771871637e-06	2.77941299991591e-05	UI	ENSMUSG00000002006
ENSMUSG00000002012	20.8403147415107	4.6126841032379	0.703971764386691	6.55237089978534	5.66306716785621e-11	4.03075240975765e-10	UI	ENSMUSG00000002012
ENSMUSG00000002020	198.334270354263	5.65899917989853	0.649567861473636	8.71194453349384	2.98705843026611e-18	4.01059817319867e-17	UI	ENSMUSG00000002020
ENSMUSG00000002033	16.9052553464677	7.65138777792122	1.14306524509716	6.69374544518746	2.17529687099236e-11	1.60909028065671e-10	UI	ENSMUSG00000002033
ENSMUSG00000002055	102.116523871434	2.92613180943384	0.672070961122701	4.35390305295397	1.33734867276214e-05	5.12323144455393e-05	UI	ENSMUSG00000002055
ENSMUSG00000002083	194.686779487328	2.36238352435439	0.224892721887794	10.5044907835348	8.2366116209212e-26	1.9747374885221e-24	UI	ENSMUSG00000002083
ENSMUSG00000002104	51.2778674914762	2.91224309654485	0.316496563316549	9.20149990264545	3.52987639641063e-20	5.60085644304445e-19	UI	ENSMUSG00000002104
ENSMUSG00000002111	199.899143268964	2.60138280252182	0.295762976816769	8.7954984444636	1.42414364581578e-18	1.96695120740179e-17	UI	ENSMUSG00000002111
ENSMUSG00000002204	26303.5769784314	2.10401741462586	0.263447814308808	7.98646752923739	1.38860318805001e-15	1.47916939937947e-14	UI	ENSMUSG00000002204
ENSMUSG00000002324	331.633844754212	2.89312861999644	0.20295364729083	14.2551201154351	4.16584897463058e-46	3.39971271043631e-44	UI	ENSMUSG00000002324
ENSMUSG00000002486	284.155330753255	2.51834794014585	0.314710582924702	8.00210757687926	1.22307455887096e-15	1.30896668081816e-14	UI	ENSMUSG00000002486
ENSMUSG00000002881	1340.17559982454	-2.03014267510792	0.201766166146518	-10.0618588035899	8.14458298113256e-24	1.6948038372865e-22	UI	ENSMUSG00000002881
ENSMUSG00000002910	275.895570772399	2.16706249636205	0.455061300337792	4.76213313404906	1.91557232059651e-06	8.1996837382923e-06	UI	ENSMUSG00000002910
ENSMUSG00000002944	9159.92744336406	-2.95898253790515	0.1834389434232	-16.1306126315756	1.55470564480086e-58	2.36070274089943e-56	UI	ENSMUSG00000002944
ENSMUSG00000002980	5414.79358669793	2.03966008298934	0.215681643233232	9.45680889858441	3.17484287171535e-21	5.42212087988796e-20	UI	ENSMUSG00000002980
ENSMUSG00000002983	493.252371971522	2.13479462280953	0.16521993540453	12.9209263856848	3.42986875992408e-38	1.73599862446743e-36	UI	ENSMUSG00000002983
ENSMUSG00000002985	10629.0095344295	3.88282536614338	0.203813380317541	19.0508854722587	6.46001978614361e-81	2.89016670932218e-78	UI	ENSMUSG00000002985
ENSMUSG00000003206	12.1635602300221	4.35090988971788	0.751177931764462	5.79211622937047	6.95050128816814e-09	3.99765517157403e-08	UI	ENSMUSG00000003206
ENSMUSG00000003273	70.9596421594875	3.3688351687259	0.350515701324916	9.6110820599249	7.17905283162088e-22	1.28474278316735e-20	UI	ENSMUSG00000003273
ENSMUSG00000003283	114.937394010403	3.02719460444603	0.360006256369603	8.4087277676034	4.14481880638405e-17	5.10542233899439e-16	UI	ENSMUSG00000003283
ENSMUSG00000003354	17.6975498206111	4.07571721129301	0.635710618794864	6.41127753854335	1.44305215100182e-10	9.8405630351659e-10	UI	ENSMUSG00000003354
ENSMUSG00000003418	1022.73299508261	-2.71373105746772	0.120632735347623	-22.4958096958314	4.56179731764432e-112	7.61941799975072e-109	UI	ENSMUSG00000003418
ENSMUSG00000003452	429.526461707169	-2.04438906588651	0.223352879676993	-9.15317979711322	5.52818668637307e-20	8.62410891907789e-19	UI	ENSMUSG00000003452
ENSMUSG00000003484	43.9120372060669	2.82271573007661	0.366638354355445	7.6989101018604	1.37231669934548e-14	1.34778606763629e-13	UI	ENSMUSG00000003484
ENSMUSG00000003518	1681.00371315366	-2.34761952429078	0.193857611076162	-12.1100198813884	9.34715033656802e-34	3.71719848464088e-32	UI	ENSMUSG00000003518
ENSMUSG00000003617	4767.86276970178	2.66557736864181	0.230175960240805	11.5806071400903	5.16787389551402e-31	1.7332786155048e-29	UI	ENSMUSG00000003617
ENSMUSG00000003779	55.5430703448908	2.62159320558867	0.427594723013441	6.13102329026231	8.73156205000489e-10	5.49097780122547e-09	UI	ENSMUSG00000003779
ENSMUSG00000003849	2482.27149052193	-3.93450858259197	0.191529283628005	-20.5425954092415	8.96419185411996e-94	5.75868878751594e-91	UI	ENSMUSG00000003849
ENSMUSG00000003949	2016.25899948256	-2.48629056203322	0.373962570000578	-6.64850111076458	2.96092747109674e-11	2.1615115635448e-10	UI	ENSMUSG00000003949
ENSMUSG00000004098	178.508782698193	2.21468883570605	0.484744644646195	4.5687742199246	4.90584906642902e-06	1.99433948580744e-05	UI	ENSMUSG00000004098
ENSMUSG00000004151	460.115127488515	-3.90446085839094	0.234080514452696	-16.679990931838	1.83246728870656e-62	3.32685764139523e-60	UI	ENSMUSG00000004151
ENSMUSG00000004187	255.688149850015	2.95882795896746	0.471536571436873	6.27486421668478	3.49939548591715e-10	2.29332603986838e-09	UI	ENSMUSG00000004187
ENSMUSG00000004267	97.1229624989867	2.85149252284814	0.51498163638713	5.53707612343788	3.07562896124752e-08	1.63672064560525e-07	UI	ENSMUSG00000004267
ENSMUSG00000004359	4.89833779629316	5.21624322715667	1.14369625916638	4.5608641152317	5.09435414027592e-06	2.06627729691554e-05	UI	ENSMUSG00000004359
ENSMUSG00000004473	95.8856310739419	2.63963235138902	0.329705798132246	8.00602344982193	1.18477144316752e-15	1.27014393398027e-14	UI	ENSMUSG00000004473
ENSMUSG00000004609	81.3098739868904	2.32406869721892	0.335061550808564	6.93624407697787	4.02661678887545e-12	3.18745203881471e-11	UI	ENSMUSG00000004609
ENSMUSG00000004612	15.3934126031634	5.46194925404315	1.04029749763352	5.25037238527253	1.51792034343878e-07	7.45832051078941e-07	UI	ENSMUSG00000004612
ENSMUSG00000004698	18.7119017099682	3.30212055790793	0.593273563968451	5.56593241037035	2.60754307734981e-08	1.40052513424056e-07	UI	ENSMUSG00000004698
ENSMUSG00000004707	24.8695467151026	3.94332360423597	0.547875276217308	7.19748412715725	6.13336863908129e-13	5.18964599404062e-12	UI	ENSMUSG00000004707
ENSMUSG00000004730	264.326874779801	3.68492110618232	0.315024922023181	11.6972367853207	1.31671507461538e-31	4.56279107599084e-30	UI	ENSMUSG00000004730
ENSMUSG00000004791	28.274854211083	3.45678450951845	0.583236800637407	5.92689711235747	3.08712261618419e-09	1.83673165580334e-08	UI	ENSMUSG00000004791
ENSMUSG00000004896	385.299616784932	2.49322126995038	0.433765464356505	5.74785563818248	9.03823536419017e-09	5.12200743755758e-08	UI	ENSMUSG00000004896
ENSMUSG00000004933	44.6388746675355	4.29274169667719	0.753225486633208	5.69914557175306	1.20409377075083e-08	6.70982325008704e-08	UI	ENSMUSG00000004933
ENSMUSG00000004952	204.697405422171	4.19364120837562	0.46694508353652	8.9810158758158	2.68278127901394e-19	3.94219367533227e-18	UI	ENSMUSG00000004952
ENSMUSG00000005087	710.682569284388	2.67528759616122	0.239352008805268	11.1772097068038	5.2721633539399e-29	1.57248548416203e-27	UI	ENSMUSG00000005087
ENSMUSG00000005225	1566.04555339521	-2.10761546453145	0.1199381002502	-17.5725266627937	3.99955901962139e-69	9.92128234431627e-67	UI	ENSMUSG00000005225
ENSMUSG00000005233	699.377443015139	-2.29474406353737	0.28421338477677	-8.07401827799116	6.80216873535844e-16	7.44849368425133e-15	UI	ENSMUSG00000005233
ENSMUSG00000005237	30.9032801123905	3.73141449368664	0.728538450898866	5.12178113465782	3.02663069502518e-07	1.43290259699851e-06	UI	ENSMUSG00000005237
ENSMUSG00000005355	12.9934912326809	-5.55366608300368	0.832432202026522	-6.67161369957037	2.53005825438646e-11	1.85943325037837e-10	UI	ENSMUSG00000005355
ENSMUSG00000005413	2933.33625709156	-3.2502600040279	0.162159130194245	-20.0436447835809	2.29342850473795e-89	1.30589903994783e-86	UI	ENSMUSG00000005413
ENSMUSG00000005465	44.4549130026722	2.87511311934817	0.395436584803466	7.27073121162302	3.57546757001588e-13	3.07728493641971e-12	UI	ENSMUSG00000005465
ENSMUSG00000005514	7578.78571595254	-2.15863360929112	0.143332083239426	-15.0603658336932	2.95149268643319e-51	3.17367801570374e-49	UI	ENSMUSG00000005514
ENSMUSG00000005547	2618.37991172624	-3.52814338287278	0.21867144564558	-16.1344494360327	1.46104630746773e-58	2.23201549922539e-56	UI	ENSMUSG00000005547
ENSMUSG00000005580	350.188359685699	-2.67660308991677	0.361466655012937	-7.40484095226149	1.31307746475416e-13	1.17199297477559e-12	UI	ENSMUSG00000005580
ENSMUSG00000005628	8.08686619950066	5.59165152468362	1.19151243867441	4.69290235098551	2.69356079176895e-06	1.13209985031e-05	UI	ENSMUSG00000005628
ENSMUSG00000005763	9.32319095922814	3.52473375539551	0.817336111479491	4.31246546664292	1.61444104569773e-05	6.12109654341872e-05	UI	ENSMUSG00000005763
ENSMUSG00000005824	7.52794025505033	2.98518043930606	0.700874104586214	4.25922490183663	2.05136992468028e-05	7.65946677987178e-05	UI	ENSMUSG00000005824
ENSMUSG00000005893	597.824999507947	-2.41246162876432	0.303165136873714	-7.95758263513412	1.75432955236362e-15	1.84909434602096e-14	UI	ENSMUSG00000005893
ENSMUSG00000005986	70.0376022698471	3.17777690276021	0.49745600238033	6.38805620508051	1.68007593280158e-10	1.13825371607385e-09	UI	ENSMUSG00000005986
ENSMUSG00000006235	79.7791778228499	2.71739127901102	0.581437069393424	4.673577626975	2.95997754156298e-06	1.23516451243036e-05	UI	ENSMUSG00000006235
ENSMUSG00000006313	71.0658571363609	4.33690893369463	0.748847331752738	5.79144606624123	6.97829685500059e-09	4.00995984874277e-08	UI	ENSMUSG00000006313
ENSMUSG00000006344	178.315241549525	3.3056169869135	0.377508470673893	8.75640480599714	2.01576825184944e-18	2.74921381501556e-17	UI	ENSMUSG00000006344
ENSMUSG00000006360	407.006042437855	2.4648253336122	0.25269302585467	9.7542277839903	1.76942140398847e-22	3.31076055679815e-21	UI	ENSMUSG00000006360
ENSMUSG00000006369	232.407974567862	3.94509002745164	0.36244609575592	10.8846255309324	1.3645830260157e-27	3.696028446897e-26	UI	ENSMUSG00000006369
ENSMUSG00000006395	1477.69359804143	2.03859542308906	0.169418185507257	12.0329197068501	2.38572021026901e-33	9.26695103071004e-32	UI	ENSMUSG00000006395
ENSMUSG00000006398	106.556885493719	2.5656963988528	0.316833233479888	8.09793963427661	5.58977922624982e-16	6.16792322292178e-15	UI	ENSMUSG00000006398
ENSMUSG00000006435	54.4104485682562	2.80397541222827	0.373453771976911	7.50822624547391	5.99338606570628e-14	5.52865590906499e-13	UI	ENSMUSG00000006435
ENSMUSG00000006529	107.078680724422	3.57945769904893	0.345283694422523	10.3667151298166	3.51397044831097e-25	8.05480472204786e-24	UI	ENSMUSG00000006529
ENSMUSG00000006574	627.296056816899	-3.29569786513819	0.396507040868324	-8.31182684151292	9.42398731008137e-17	1.11688069094976e-15	UI	ENSMUSG00000006574
ENSMUSG00000006576	510.818944080287	3.03833109585629	0.443132540675439	6.85648382135322	7.05760693332057e-12	5.47773494756547e-11	UI	ENSMUSG00000006576
ENSMUSG00000006587	34.2668977526737	-2.39458126608755	0.514324963276024	-4.65577492259975	3.2276439144968e-06	1.33971820135525e-05	UI	ENSMUSG00000006587
ENSMUSG00000006675	63.7532173287136	2.49953860746315	0.286000254005406	8.73963771869905	2.33859143590474e-18	3.1653738430663e-17	UI	ENSMUSG00000006675
ENSMUSG00000006784	48.9989871517928	2.48645393149227	0.3084027851656	8.06235887317666	7.48361189883883e-16	8.16257781948228e-15	UI	ENSMUSG00000006784
ENSMUSG00000006930	316.496642608266	3.18368603101097	0.314603294828493	10.119684324179	4.51870646306777e-24	9.60234705052585e-23	UI	ENSMUSG00000006930
ENSMUSG00000006958	188.882559634262	2.62585708452176	0.398710954506322	6.58586641486451	4.52240303299149e-11	3.24747164197675e-10	UI	ENSMUSG00000006958
ENSMUSG00000007122	12.5677143568603	2.82641095332352	0.65902292314759	4.28879004667116	1.79649088711295e-05	6.76627821493204e-05	UI	ENSMUSG00000007122
ENSMUSG00000007207	67.005636876656	3.55843128387167	0.551135710833966	6.45654276056098	1.07121923974195e-10	7.40571932463982e-10	UI	ENSMUSG00000007207
ENSMUSG00000007591	18.4095557946196	5.75250220473431	1.14441286600313	5.02659693509473	4.99260171922545e-07	2.3065580577812e-06	UI	ENSMUSG00000007591
ENSMUSG00000007617	379.430535639358	-3.26255562696811	0.224416354759598	-14.5379583874939	6.96387650459884e-48	6.2090022044918e-46	UI	ENSMUSG00000007617
ENSMUSG00000007682	64.9107303005917	6.58084973934039	1.52341337668802	4.31980566801081	1.5616666128641e-05	5.93447524930944e-05	UI	ENSMUSG00000007682
ENSMUSG00000007783	186.218539289486	4.00983071394379	0.481317479066635	8.33094763506118	8.01977998890495e-17	9.59081469413005e-16	UI	ENSMUSG00000007783
ENSMUSG00000007850	4126.49836942087	2.18440246753883	0.172291452894766	12.6785306574264	7.77761775140486e-37	3.61522143123743e-35	UI	ENSMUSG00000007850
ENSMUSG00000008193	34.1510214984658	4.41812813154981	0.526406710438671	8.3929935617045	4.7391756588197e-17	5.81465753947447e-16	UI	ENSMUSG00000008193
ENSMUSG00000008318	38.7042387907151	3.39048880852507	0.482881255041582	7.02137176195234	2.19700409822635e-12	1.78019859886685e-11	UI	ENSMUSG00000008318
ENSMUSG00000008496	82.2203720960895	3.54220614337201	0.342607845385726	10.3389522192173	4.69644197775095e-25	1.07162711576113e-23	UI	ENSMUSG00000008496
ENSMUSG00000009112	1278.96583876712	-2.09115313514809	0.0690973730331805	-30.2638587163643	3.42875445147858e-201	2.86346713424481e-197	UI	ENSMUSG00000009112
ENSMUSG00000009185	26.719180287914	8.56189088685018	1.59261139657233	5.37600754664781	7.61556011740504e-08	3.87411661282164e-07	UI	ENSMUSG00000009185
ENSMUSG00000009281	375.453444707796	2.14890659148254	0.241809872033732	8.88676121205989	6.29160276425398e-19	8.93593059272217e-18	UI	ENSMUSG00000009281
ENSMUSG00000009292	29.7102341814695	3.52915960870896	0.76972270767496	4.58497530801606	4.54040089958212e-06	1.8535962870805e-05	UI	ENSMUSG00000009292
ENSMUSG00000009356	13.6293628702877	-3.29498189697434	0.60238993286392	-5.46984887564294	4.50419474589194e-08	2.35345349663351e-07	UI	ENSMUSG00000009356
ENSMUSG00000009378	3575.95872688849	-2.19433107631346	0.104837759749619	-20.9307322242875	2.81144531874072e-97	2.20118596924156e-94	UI	ENSMUSG00000009378
ENSMUSG00000009585	474.532354581679	2.71790445123008	0.355703204979527	7.64093326453584	2.15652824173514e-14	2.07966353227221e-13	UI	ENSMUSG00000009585
ENSMUSG00000009646	21.7642750357838	2.65083081275003	0.622403637947063	4.25902204153808	2.05323225776225e-05	7.66527804887132e-05	UI	ENSMUSG00000009646
ENSMUSG00000009731	26.7035714957153	2.89746697981927	0.475530086495071	6.09313072317939	1.10723571490576e-09	6.89038340815918e-09	UI	ENSMUSG00000009731
ENSMUSG00000009876	16.1627826244523	3.36457018612151	0.716765082049439	4.69410448469565	2.67777150946683e-06	1.12584137268303e-05	UI	ENSMUSG00000009876
ENSMUSG00000010142	36.4408568881149	3.95442179837011	0.5558608581969	7.11404974834431	1.12686502902278e-12	9.35469729527397e-12	UI	ENSMUSG00000010142
ENSMUSG00000010358	406.90636589046	2.33572740974139	0.186615730952366	12.5162407146565	6.08495615791632e-36	2.71751321890259e-34	UI	ENSMUSG00000010358
ENSMUSG00000010651	4839.017463428	-2.05099630058416	0.294034539133545	-6.97535842771395	3.05091973130187e-12	2.440540962581e-11	UI	ENSMUSG00000010651
ENSMUSG00000011008	45.8219204320277	3.54285534499663	0.51326060165117	6.90264425829528	5.10433432643958e-12	4.00513599168861e-11	UI	ENSMUSG00000011008
ENSMUSG00000011179	19116.8637192948	-2.16843737439718	0.235502890462257	-9.20768900178193	3.33221525509759e-20	5.29729194170146e-19	UI	ENSMUSG00000011179
ENSMUSG00000011267	23.6852756193951	2.41369952012417	0.467176047535321	5.16657378488927	2.38424106129633e-07	1.14281185287389e-06	UI	ENSMUSG00000011267
ENSMUSG00000011752	3727.59698284475	-3.23559946130839	0.304128931444244	-10.6389071435697	1.96419568446568e-26	4.9210958678603e-25	UI	ENSMUSG00000011752
ENSMUSG00000012017	613.367135159281	2.86721763720025	0.223577710488752	12.8242552933044	1.19933372499212e-37	5.88025580155626e-36	UI	ENSMUSG00000012017
ENSMUSG00000012123	161.570202827662	-2.99140268072291	0.291054380580856	-10.2778136331533	8.87172643157114e-25	1.97751097879523e-23	UI	ENSMUSG00000012123
ENSMUSG00000012126	78.0951801559426	2.86300779217849	0.418406503478504	6.84264648942193	7.77433377763464e-12	6.0191025483578e-11	UI	ENSMUSG00000012126
ENSMUSG00000013155	162.374114660916	2.5141742709584	0.181523188607699	13.8504302962193	1.26452311974809e-43	8.82489198946201e-42	UI	ENSMUSG00000013155
ENSMUSG00000013236	585.072437232926	2.43896253522479	0.381358569468566	6.39545753127707	1.60067327734389e-10	1.08739881482033e-09	UI	ENSMUSG00000013236
ENSMUSG00000013367	39.3467216610166	2.74160285015021	0.474996677064389	5.77183585176653	7.84124836621852e-09	4.47810888003735e-08	UI	ENSMUSG00000013367
ENSMUSG00000013415	121.611240976009	-2.24512803832904	0.321230951676368	-6.98913982794208	2.76576668151712e-12	2.22379712576155e-11	UI	ENSMUSG00000013415
ENSMUSG00000013663	3332.04570246906	-2.01792023157347	0.086911854622619	-23.218009100548	2.99542667578027e-119	5.77287845653837e-116	UI	ENSMUSG00000013663
ENSMUSG00000013707	69.4004219498066	5.30180522083677	0.576824629544358	9.19136415000993	3.87890583006079e-20	6.12749726773916e-19	UI	ENSMUSG00000013707
ENSMUSG00000013974	11.9749163359913	2.63452722978846	0.569185646695986	4.62859041699555	3.68163113895581e-06	1.51909727528654e-05	UI	ENSMUSG00000013974
ENSMUSG00000014164	440.188170789626	-2.22106725719898	0.20312819089558	-10.9343131911254	7.90019109125899e-28	2.18708715580555e-26	UI	ENSMUSG00000014164
ENSMUSG00000014496	1123.09258898773	-2.00053839509083	0.114669630675592	-17.4461048082599	3.68523068259784e-68	8.54905273350059e-66	UI	ENSMUSG00000014496
ENSMUSG00000014547	153.733332858583	-2.96368075008393	0.359221174514044	-8.25029525081088	1.58003668979114e-16	1.83694845596414e-15	UI	ENSMUSG00000014547
ENSMUSG00000014602	58.7486865752462	3.7368258360548	0.78008494934467	4.79028064724747	1.66548203158279e-06	7.18192544221606e-06	UI	ENSMUSG00000014602
ENSMUSG00000014704	28.4564509016443	2.4359597532883	0.442528669998359	5.50463714203496	3.69929397766036e-08	1.95120234350111e-07	UI	ENSMUSG00000014704
ENSMUSG00000014778	520.320535278258	2.43740923254526	0.299124391630591	8.14848036717575	3.68525864536138e-16	4.14037982515175e-15	UI	ENSMUSG00000014778
ENSMUSG00000014786	70.4803165333006	4.76388928816038	0.494109039077991	9.64137247326989	5.34682492779106e-22	9.70719940151285e-21	UI	ENSMUSG00000014786
ENSMUSG00000014846	61.8813371667176	2.97282579064672	0.310097896812636	9.5867331613762	9.09181562440386e-22	1.61895059455447e-20	UI	ENSMUSG00000014846
ENSMUSG00000015090	206.541825593832	3.77522911303128	0.356324743725701	10.5949114663153	3.14638578230962e-26	7.77411729684272e-25	UI	ENSMUSG00000015090
ENSMUSG00000015127	317.594671834475	-2.03943354306686	0.260819019164552	-7.81934365676058	5.30994653718117e-15	5.37516769868836e-14	UI	ENSMUSG00000015127
ENSMUSG00000015243	1126.97542807907	2.6880753165258	0.47905806724515	5.61116804061714	2.00965496097696e-08	1.09289983486687e-07	UI	ENSMUSG00000015243
ENSMUSG00000015312	266.264261220488	2.60934603332109	0.291195612506142	8.96080133510272	3.22327325440013e-19	4.6978410771228e-18	UI	ENSMUSG00000015312
ENSMUSG00000015340	264.592012157959	2.39286366603568	0.337371691275927	7.09266286387564	1.315556753379e-12	1.08742853510912e-11	UI	ENSMUSG00000015340
ENSMUSG00000015354	53.3341426335424	-2.01906980886809	0.233450741779739	-8.64880442647334	5.2041761749344e-18	6.85878116185199e-17	UI	ENSMUSG00000015354
ENSMUSG00000015355	77.4181344834138	3.48340462793464	0.463478742215722	7.51578079132984	5.657227554438e-14	5.23398002765471e-13	UI	ENSMUSG00000015355
ENSMUSG00000015377	298.702985983538	2.75984789524129	0.389209451641154	7.090906666331	1.33236183816602e-12	1.10023050406761e-11	UI	ENSMUSG00000015377
ENSMUSG00000015396	105.95388601806	4.12777320457126	0.309449010760443	13.3391061565446	1.37093437455368e-40	7.93242259123968e-39	UI	ENSMUSG00000015396
ENSMUSG00000015452	71.9423770174615	5.72796979832866	0.711014805440697	8.05604855833963	7.88003399467535e-16	8.57257367358212e-15	UI	ENSMUSG00000015452
ENSMUSG00000015467	45.8413206569001	5.32740475549716	0.855403763695662	6.22794168274499	4.72602906051628e-10	3.05958480832493e-09	UI	ENSMUSG00000015467
ENSMUSG00000015476	33.0923086156781	2.77917602535087	0.370543776086097	7.50026367925045	6.36895843511573e-14	5.85785185878816e-13	UI	ENSMUSG00000015476
ENSMUSG00000015484	326.861835494734	-2.96362375002316	0.228188818773656	-12.9875940720953	1.43879307768068e-38	7.43247871509521e-37	UI	ENSMUSG00000015484
ENSMUSG00000015599	110.696622924111	-2.64316739324601	0.349808126725885	-7.55604913466528	4.15496941866455e-14	3.90907261792046e-13	UI	ENSMUSG00000015599
ENSMUSG00000015627	10.0745545207155	-2.78788910078614	0.55955076713034	-4.98237025942052	6.28101030521684e-07	2.86169180190767e-06	UI	ENSMUSG00000015627
ENSMUSG00000015653	6108.08829125843	-2.90320251909126	0.0992148679770597	-29.261768707514	3.1810325685119e-188	1.99243974928743e-184	UI	ENSMUSG00000015653
ENSMUSG00000015702	162.493226973266	2.8003637977613	0.389637910051617	7.18709274821417	6.6185453192774e-13	5.59072941433499e-12	UI	ENSMUSG00000015702
ENSMUSG00000015852	168.113142655967	7.65146339366292	0.702783756410987	10.8873651729485	1.32415906250219e-27	3.6021152173648e-26	UI	ENSMUSG00000015852
ENSMUSG00000015890	39.9330977462895	4.27483425499427	0.782440742061966	5.46346071362388	4.66940646139239e-08	2.43622052235995e-07	UI	ENSMUSG00000015890
ENSMUSG00000015947	155.150651767379	4.67168171105158	0.463453542920081	10.0801510365348	6.76220969661834e-24	1.41655854296886e-22	UI	ENSMUSG00000015947
ENSMUSG00000015950	129.906910300684	3.53186040798677	0.317730368169901	11.1159044328371	1.04981420207978e-28	3.07626257531074e-27	UI	ENSMUSG00000015950
ENSMUSG00000015957	40.8263903362347	7.65987372462567	1.26130294162479	6.07298490460854	1.2555426196845e-09	7.76892190505694e-09	UI	ENSMUSG00000015957
ENSMUSG00000016024	283.822233529972	2.43202045330321	0.265714482251548	9.15275837694408	5.54980119206704e-20	8.65244051437757e-19	UI	ENSMUSG00000016024
ENSMUSG00000016206	104.503462389274	2.16705385597265	0.213528494590177	10.1487806586744	3.35529275679063e-24	7.19721787060208e-23	UI	ENSMUSG00000016206
ENSMUSG00000016239	219.094938121324	-2.44521040010428	0.546066740303093	-4.47785997504091	7.53950258151107e-06	2.99215424801486e-05	UI	ENSMUSG00000016239
ENSMUSG00000016283	7.60780195883667	6.6805711207482	1.11404780068061	5.99666470026402	2.01411325038992e-09	1.22123894906266e-08	UI	ENSMUSG00000016283
ENSMUSG00000016758	341.15868091347	2.25453423060899	0.159814002165955	14.1072384149909	3.42738917234055e-45	2.64214794842523e-43	UI	ENSMUSG00000016758
ENSMUSG00000016763	105.857289128988	5.39599158185389	0.835297103815621	6.45996682761751	1.04725935378174e-10	7.24807620156012e-10	UI	ENSMUSG00000016763
ENSMUSG00000016942	21.2913928015587	6.54431725150527	1.36247178922431	4.8032680773751	1.56096670620658e-06	6.76032149650814e-06	UI	ENSMUSG00000016942
ENSMUSG00000017417	9.69555327924594	3.46854684677754	0.750477799843319	4.62178474500069	3.80452669557159e-06	1.56799822060948e-05	UI	ENSMUSG00000017417
ENSMUSG00000017466	1595.41772507109	2.02851615834931	0.228367315036865	8.88269040611988	6.52624075850983e-19	9.25868833316564e-18	UI	ENSMUSG00000017466
ENSMUSG00000017652	120.641922222111	3.73927843683461	0.25140281245038	14.8736539595102	4.88715576803759e-50	4.91738155069935e-48	UI	ENSMUSG00000017652
ENSMUSG00000017677	1919.29982948419	2.0206000132104	0.236183585135219	8.55520933875897	1.17655023591952e-17	1.51866510101636e-16	UI	ENSMUSG00000017677
ENSMUSG00000017688	153.656330723762	-3.21869998367804	0.20907525562171	-15.3949350634864	1.77002111894826e-53	2.13202447664086e-51	UI	ENSMUSG00000017688
ENSMUSG00000017713	321.469414690044	2.15763563247339	0.156443379392524	13.791798929757	2.85549376617226e-43	1.95468690758688e-41	UI	ENSMUSG00000017713
ENSMUSG00000017716	97.162855879624	2.99162040269368	0.33242089208879	8.99949574136457	2.2675677014519e-19	3.34579747892673e-18	UI	ENSMUSG00000017716
ENSMUSG00000017740	57.3805165948825	2.44355859718503	0.433021506091499	5.643042118718	1.67071453856503e-08	9.16332794422249e-08	UI	ENSMUSG00000017740
ENSMUSG00000017754	218.953235175032	4.42881512204911	0.292317973384444	15.1506767468743	7.49904226391176e-52	8.50140293574865e-50	UI	ENSMUSG00000017754
ENSMUSG00000017830	96.1119166100088	4.0074794387014	0.313558812264809	12.780630879916	2.10356260858651e-37	1.01939376393668e-35	UI	ENSMUSG00000017830
ENSMUSG00000017868	3081.14745548985	-2.01042795811739	0.145398992618847	-13.8269730890611	1.75240678819796e-43	1.21619943688398e-41	UI	ENSMUSG00000017868
ENSMUSG00000017969	93.5429858575908	2.42060606396939	0.290337363178219	8.33721859795061	7.60583768054864e-17	9.1262766881449e-16	UI	ENSMUSG00000017969
ENSMUSG00000018008	392.286241402231	3.59162280744846	0.230232954175814	15.5999510161598	7.28499935810716e-55	9.40816360402149e-53	UI	ENSMUSG00000018008
ENSMUSG00000018378	784.191553522677	2.0007820015647	0.162257455037809	12.3309095480296	6.17457919741812e-35	2.62279339249986e-33	UI	ENSMUSG00000018378
ENSMUSG00000018387	82.8367415970738	3.52349442450149	0.548869127854547	6.41955294201798	1.36675119354961e-10	9.34568351615502e-10	UI	ENSMUSG00000018387
ENSMUSG00000018623	186.49215872625	3.62769780621772	0.448413394106291	8.09007459165642	5.96282039721057e-16	6.55805540964503e-15	UI	ENSMUSG00000018623
ENSMUSG00000018698	398.742206034471	-2.19908948110396	0.201655823271921	-10.9051622979348	1.08898766657071e-27	2.98180295062978e-26	UI	ENSMUSG00000018698
ENSMUSG00000018819	356.685266173572	3.03228161753308	0.274702244646221	11.0384304337893	2.49350685673686e-28	7.13969380442117e-27	UI	ENSMUSG00000018819
ENSMUSG00000018846	2703.87146520031	-3.00290530053172	0.164581256236427	-18.2457308274396	2.23724696289207e-74	7.67835416552025e-72	UI	ENSMUSG00000018846
ENSMUSG00000018865	44.4811975176768	5.9272123149282	0.569299281728971	10.4114171669551	2.19923072182209e-25	5.12553734925867e-24	UI	ENSMUSG00000018865
ENSMUSG00000018899	796.073621129525	2.21080174324443	0.147352877807004	15.0034514164022	6.96987163629444e-51	7.2457744388266e-49	UI	ENSMUSG00000018899
ENSMUSG00000018927	245.349652561675	2.50480645056978	0.332068595545617	7.54303925203818	4.59142880365753e-14	4.29390284609316e-13	UI	ENSMUSG00000018927
ENSMUSG00000018986	39.8754928024521	-3.10443683865594	0.386394437128863	-8.03437249698448	9.40590339888454e-16	1.01795034019721e-14	UI	ENSMUSG00000018986
ENSMUSG00000019027	21.9821090887457	2.26531197567273	0.513930270893258	4.40781970623253	1.04416405659667e-05	4.05714737499582e-05	UI	ENSMUSG00000019027
ENSMUSG00000019235	26.8154008672597	2.78997030056222	0.588452744946439	4.74119684974223	2.12459377764794e-06	9.03574478105439e-06	UI	ENSMUSG00000019235
ENSMUSG00000019467	259.874942480329	3.30071949330107	0.33587030350406	9.82736329727694	8.58366755328837e-23	1.64164280061135e-21	UI	ENSMUSG00000019467
ENSMUSG00000019539	701.117629436109	2.63015613843296	0.204310474525134	12.8733298894541	6.35999435110644e-38	3.1678588165531e-36	UI	ENSMUSG00000019539
ENSMUSG00000019773	73.7936767358613	2.24095595590929	0.219814583143109	10.1947556156924	2.09270185012967e-24	4.56712126769588e-23	UI	ENSMUSG00000019773
ENSMUSG00000019787	42.2596569179599	-4.9468702892076	1.04082616428696	-4.75283045233261	2.00588550169549e-06	8.56578410763233e-06	UI	ENSMUSG00000019787
ENSMUSG00000019823	112.109242733044	2.50238751867638	0.376168800793544	6.65229948203436	2.88548797437635e-11	2.10889777450482e-10	UI	ENSMUSG00000019823
ENSMUSG00000019850	445.667498024261	2.30730752885244	0.206719813522237	11.1615209473099	6.29060485253671e-29	1.86735561582292e-27	UI	ENSMUSG00000019850
ENSMUSG00000019852	94.9817831154781	-3.06099227320415	0.655937635232334	-4.66659040248536	3.06238940837303e-06	1.27450339264747e-05	UI	ENSMUSG00000019852
ENSMUSG00000019883	286.675092105491	-3.01268236299999	0.277822752463136	-10.8439007831072	2.13183009619734e-27	5.70019970438934e-26	UI	ENSMUSG00000019883
ENSMUSG00000019899	474.382021068149	2.43323987597947	0.571730193287721	4.25592334381919	2.08188032650372e-05	7.76297510049473e-05	UI	ENSMUSG00000019899
ENSMUSG00000019906	95.2565304760675	-2.04365364373288	0.224360718155415	-9.1087854439708	8.33093493214334e-20	1.28051069809766e-18	UI	ENSMUSG00000019906
ENSMUSG00000019929	958.474729248104	2.98882871289193	0.27996499350959	10.6757229731636	1.32224195086645e-26	3.35298075273362e-25	UI	ENSMUSG00000019929
ENSMUSG00000019942	119.63969470158	2.04763936106903	0.257820118983595	7.94212402484895	1.98748058463787e-15	2.08693791146342e-14	UI	ENSMUSG00000019942
ENSMUSG00000020000	11.7410093662166	6.63579694005037	1.10654669575282	5.99685215772646	2.0117905850462e-09	1.22012590941049e-08	UI	ENSMUSG00000020000
ENSMUSG00000020044	22804.8541729348	-2.8138755683678	0.209974167205877	-13.4010559766089	5.96089407583208e-41	3.57282871234203e-39	UI	ENSMUSG00000020044
ENSMUSG00000020053	203.762256898455	2.33864888175996	0.34626607697024	6.75390700187171	1.43916017052674e-11	1.07986579551893e-10	UI	ENSMUSG00000020053
ENSMUSG00000020059	60.9758314655508	2.37262907810957	0.538075852360414	4.40946953426993	1.03624134459132e-05	4.02823749377673e-05	UI	ENSMUSG00000020059
ENSMUSG00000020091	1619.23932402869	-2.86885067718851	0.339268209818151	-8.45599615338623	2.76714730274334e-17	3.4594864532401e-16	UI	ENSMUSG00000020091
ENSMUSG00000020101	313.548065873966	2.00753484668233	0.230858517782439	8.69595311434093	3.43930451466295e-18	4.5883032646627e-17	UI	ENSMUSG00000020101
ENSMUSG00000020102	1293.00872760107	-2.62758474687023	0.185915733944101	-14.1332026672915	2.37110722011039e-45	1.85642875914518e-43	UI	ENSMUSG00000020102
ENSMUSG00000020108	1166.7155947545	2.05208930942627	0.274141524543284	7.48551067863587	7.12694626721437e-14	6.52387693747858e-13	UI	ENSMUSG00000020108
ENSMUSG00000020137	326.47762639049	-2.08343131840736	0.196579294241332	-10.5984270950206	3.0303386028632e-26	7.49477821876945e-25	UI	ENSMUSG00000020137
ENSMUSG00000020143	104.730748665494	3.21920891143815	0.431267180184877	7.46453488544649	8.35943654629737e-14	7.61867308952107e-13	UI	ENSMUSG00000020143
ENSMUSG00000020156	659.510662307115	2.8393761188772	0.311172994523283	9.12475108332305	7.19012977508744e-20	1.11061351038866e-18	UI	ENSMUSG00000020156
ENSMUSG00000020169	20.7970864180722	-3.9270020475233	0.499893208238477	-7.85568193927112	3.97602870056412e-15	4.07425043206272e-14	UI	ENSMUSG00000020169
ENSMUSG00000020175	169.211705953699	2.26482659779188	0.231006254762556	9.80417867957652	1.08022180470606e-22	2.05029371932618e-21	UI	ENSMUSG00000020175
ENSMUSG00000020216	6.61825472483427	4.98731562245912	1.11358563082523	4.47860989258924	7.51306904367358e-06	2.98213611882443e-05	UI	ENSMUSG00000020216
ENSMUSG00000020250	7289.99409034996	-2.24951143696702	0.0696806961874892	-32.2831366511362	1.20641313522857e-228	1.51127373450083e-224	UI	ENSMUSG00000020250
ENSMUSG00000020303	167.993235225366	2.40084007995366	0.273980510188266	8.76281337787099	1.90436788294818e-18	2.60436861022836e-17	UI	ENSMUSG00000020303
ENSMUSG00000020310	11.7147330363807	7.41920649655995	1.10872988968793	6.69162666720224	2.20703342178905e-11	1.63064038187859e-10	UI	ENSMUSG00000020310
ENSMUSG00000020312	25.4639419773747	3.53448635038277	0.482934196430318	7.31877422743816	2.50246206997541e-13	2.1876023971097e-12	UI	ENSMUSG00000020312
ENSMUSG00000020326	11620.6881087243	-2.24484418295696	0.185355307142921	-12.1110326839794	9.232440481158e-34	3.67741754872707e-32	UI	ENSMUSG00000020326
ENSMUSG00000020330	46.710242434485	2.67111232969173	0.462963098200288	5.76960094676086	7.94594683668184e-09	4.53583394956087e-08	UI	ENSMUSG00000020330
ENSMUSG00000020385	1054.3792723526	2.2237876306643	0.341293480591838	6.51576357921642	7.23208074171173e-11	5.093971068396e-10	UI	ENSMUSG00000020385
ENSMUSG00000020388	158.751881595156	4.74008494535668	0.351122259425329	13.4998132932803	1.56772938003773e-41	9.60339654950253e-40	UI	ENSMUSG00000020388
ENSMUSG00000020395	12.4720558787773	4.4695616405766	0.838466155046894	5.33064049595016	9.78669857066236e-08	4.90195813653288e-07	UI	ENSMUSG00000020395
ENSMUSG00000020437	114.5447063171	4.76312533761705	0.449867590919491	10.5878383634652	3.39337403405631e-26	8.36787333161877e-25	UI	ENSMUSG00000020437
ENSMUSG00000020486	803.43801440951	3.22040158591999	0.182482567660044	17.6477217918121	1.05944549195079e-69	2.79403656371948e-67	UI	ENSMUSG00000020486
ENSMUSG00000020573	49.914692068325	2.278779045306	0.395317577751474	5.7644263082544	8.19360684411804e-09	4.66657480955975e-08	UI	ENSMUSG00000020573
ENSMUSG00000020609	5756.76889606512	-2.69328113875024	0.440154326934134	-6.11894731902356	9.41955361693937e-10	5.90288885239618e-09	UI	ENSMUSG00000020609
ENSMUSG00000020629	1351.33446519114	-2.00922261543694	0.34477215085395	-5.82768245770545	5.62023884062514e-09	3.25797001187002e-08	UI	ENSMUSG00000020629
ENSMUSG00000020634	2098.69265156702	-2.95491744108053	0.203708214606709	-14.5056371280141	1.11596451999798e-47	9.81030704702789e-46	UI	ENSMUSG00000020634
ENSMUSG00000020635	41.3841638233204	2.27350454609652	0.288526699918381	7.87970245644391	3.28161577826418e-15	3.39181525200622e-14	UI	ENSMUSG00000020635
ENSMUSG00000020695	1361.62928137483	3.7095501513922	0.341507721733242	10.8622731356271	1.7435422894272e-27	4.68698589262973e-26	UI	ENSMUSG00000020695
ENSMUSG00000020704	22.5990013566606	4.17724935640656	0.546007975960981	7.6505280880825	2.00155611269199e-14	1.93542982815072e-13	UI	ENSMUSG00000020704
ENSMUSG00000020709	711.04301469841	-2.03480209853895	0.167547525330567	-12.1446263949547	6.12617818949693e-34	2.46760881607164e-32	UI	ENSMUSG00000020709
ENSMUSG00000020712	4.05834172894891	-5.0445592577061	0.873050934428351	-5.77808127656278	7.55573095450029e-09	4.32490937477839e-08	UI	ENSMUSG00000020712
ENSMUSG00000020777	28014.9610963841	-2.12519161051367	0.198121415623634	-10.7267132320054	7.62605631973444e-27	1.97175660510451e-25	UI	ENSMUSG00000020777
ENSMUSG00000020808	36.3318467448177	6.84560763437562	0.899367168833311	7.61158275685777	2.70759442960204e-14	2.58620170946433e-13	UI	ENSMUSG00000020808
ENSMUSG00000020810	545.211196742949	2.67538155822467	0.335317898220813	7.97864227474935	1.47951681876229e-15	1.57200230607592e-14	UI	ENSMUSG00000020810
ENSMUSG00000020812	146.193955226148	2.43899112273238	0.486601532298814	5.01229642909269	5.37842632484785e-07	2.47295087433911e-06	UI	ENSMUSG00000020812
ENSMUSG00000020836	86.4384552051297	3.74370469136135	0.639151557083869	5.85730356105525	4.70442759765328e-09	2.75256256496042e-08	UI	ENSMUSG00000020836
ENSMUSG00000020838	174.893669406059	-3.02645022432395	0.331267012696489	-9.13598429161077	6.48144496397748e-20	1.00486461712557e-18	UI	ENSMUSG00000020838
ENSMUSG00000020866	44.9749765693538	2.93822554294576	0.439939668746242	6.67870108489929	2.41069287345311e-11	1.77535271168413e-10	UI	ENSMUSG00000020866
ENSMUSG00000020882	115.948928392674	2.892864304446	0.315193291785068	9.17806431749397	4.38909851385535e-20	6.911657710002e-19	UI	ENSMUSG00000020882
ENSMUSG00000020897	52.1799677653129	2.34442746950167	0.465718049765908	5.03400602720914	4.8033455856211e-07	2.22240111361313e-06	UI	ENSMUSG00000020897
ENSMUSG00000020901	71.4906442278366	4.2592069576997	0.476708566544228	8.93461384295165	4.0860274253177e-19	5.92084043458123e-18	UI	ENSMUSG00000020901
ENSMUSG00000020914	275.410970607814	3.10720591666188	0.381307847910583	8.14881186864668	3.67517181523516e-16	4.13089971551825e-15	UI	ENSMUSG00000020914
ENSMUSG00000020930	37.840400223807	2.17154022247229	0.366634873013303	5.92289599902161	3.16320907362739e-09	1.87887719608015e-08	UI	ENSMUSG00000020930
ENSMUSG00000020948	125.742654344474	-2.09273311680277	0.368985913559394	-5.67157997066982	1.4148652733377e-08	7.82690098436801e-08	UI	ENSMUSG00000020948
ENSMUSG00000020961	372.601366187621	-3.47989522998123	0.23484431497779	-14.817881498687	1.12269702800905e-49	1.09447670582641e-47	UI	ENSMUSG00000020961
ENSMUSG00000020992	80.3911934855354	-2.3996586375078	0.415763405835368	-5.77169275561018	7.84791159700901e-09	4.48089282478267e-08	UI	ENSMUSG00000020992
ENSMUSG00000021065	1829.97804255659	-2.00807832835514	0.172077011869608	-11.6696489934215	1.82173314597377e-31	6.2437349164469e-30	UI	ENSMUSG00000021065
ENSMUSG00000021070	34.7891297254682	-2.85958616603989	0.468728413889575	-6.10073142848464	1.05584187451162e-09	6.5918420941974e-09	UI	ENSMUSG00000021070
ENSMUSG00000021081	2786.1996139671	3.29220275221684	0.297366849243936	11.0711828187552	1.73100592259701e-28	5.00792406290362e-27	UI	ENSMUSG00000021081
ENSMUSG00000021087	59.6810511521563	5.073153986977	0.695929690404009	7.2897507563327	3.10528961460907e-13	2.68924735583877e-12	UI	ENSMUSG00000021087
ENSMUSG00000021130	12.2593309599974	2.99124515813319	0.701833158187462	4.26204593390587	2.02563792044567e-05	7.57354610637904e-05	UI	ENSMUSG00000021130
ENSMUSG00000021134	6584.55782472016	2.4738849940092	0.145873235108762	16.9591425881841	1.64730674363154e-64	3.19935063216625e-62	UI	ENSMUSG00000021134
ENSMUSG00000021200	51.0305455141005	2.2699929338367	0.322608461916328	7.03637133493865	1.97310676809209e-12	1.60709417970674e-11	UI	ENSMUSG00000021200
ENSMUSG00000021214	423.356227899571	4.89242779869962	0.507179807327186	9.6463379022964	5.09425113099932e-22	9.25535662335439e-21	UI	ENSMUSG00000021214
ENSMUSG00000021221	61.8144617244595	-2.45639588409189	0.249222228673388	-9.85624716209026	6.44119947572687e-23	1.24616070783676e-21	UI	ENSMUSG00000021221
ENSMUSG00000021228	326.366832105209	-2.39426222649118	0.263393478087566	-9.0900588878484	9.89854297014905e-20	1.50758720713747e-18	UI	ENSMUSG00000021228
ENSMUSG00000021236	11228.5637391067	-2.30782658617561	0.125330261707887	-18.4139612789972	1.01518281884941e-75	3.74035152109606e-73	UI	ENSMUSG00000021236
ENSMUSG00000021259	43.7198868964606	4.19636327011556	0.564021588042316	7.44007562668102	1.00627675157595e-13	9.08841302594945e-13	UI	ENSMUSG00000021259
ENSMUSG00000021298	40.5091782815588	4.52628181053985	0.482096695232915	9.38874266365396	6.07207495255417e-21	1.01691019960757e-19	UI	ENSMUSG00000021298
ENSMUSG00000021319	19.8004033707214	5.10637309914772	1.21550558530255	4.20102808320432	2.65705625816777e-05	9.74954415526294e-05	UI	ENSMUSG00000021319
ENSMUSG00000021364	580.268466908416	-2.22868658180906	0.237128219424577	-9.39865608242351	5.52644111293595e-21	9.28012437288856e-20	UI	ENSMUSG00000021364
ENSMUSG00000021367	249.697884173882	2.81937000182907	0.261848864760304	10.767165266918	4.91914017913528e-27	1.27846616232423e-25	UI	ENSMUSG00000021367
ENSMUSG00000021388	27.378329447931	3.29099663250702	0.736648433839064	4.46752681649766	7.91290945895824e-06	3.12697213856056e-05	UI	ENSMUSG00000021388
ENSMUSG00000021396	24.4049420232267	2.97634297176191	0.477858586666759	6.22850160028097	4.70917280391073e-10	3.05103737856683e-09	UI	ENSMUSG00000021396
ENSMUSG00000021414	177.961841730935	-2.26165817078186	0.241216354675682	-9.37605650256458	6.84863958924728e-21	1.14010509148838e-19	UI	ENSMUSG00000021414
ENSMUSG00000021423	218.222298052007	4.61834763266942	0.448182605134494	10.3046115127193	6.71624878148973e-25	1.51320950513888e-23	UI	ENSMUSG00000021423
ENSMUSG00000021453	872.620671477434	2.13664508135212	0.366224916972948	5.83424278995727	5.40353917826377e-09	3.14180251966165e-08	UI	ENSMUSG00000021453
ENSMUSG00000021457	142.401627369902	3.14596154051943	0.462990937054242	6.79486635426486	1.08412982138602e-11	8.26339779282183e-11	UI	ENSMUSG00000021457
ENSMUSG00000021458	835.654780204975	2.06398558428514	0.391800925155164	5.26794464170227	1.37959694020016e-07	6.8134085826483e-07	UI	ENSMUSG00000021458
ENSMUSG00000021474	5734.21702608718	-2.02058556209362	0.248913295094721	-8.11762811353531	4.75382867222286e-16	5.29108945152694e-15	UI	ENSMUSG00000021474
ENSMUSG00000021482	503.678288714561	-2.374262480967	0.155225493984138	-15.2955704635066	8.18405544918858e-53	9.49274653814679e-51	UI	ENSMUSG00000021482
ENSMUSG00000021485	37.6936616331746	2.98644129015262	0.373342185347558	7.99920664570075	1.25223408952727e-15	1.3390299991044e-14	UI	ENSMUSG00000021485
ENSMUSG00000021495	1438.02127280103	3.19374200308383	0.545927093483224	5.85012548599948	4.91202285133119e-09	2.8706746096863e-08	UI	ENSMUSG00000021495
ENSMUSG00000021496	318.332323794675	2.05217610239011	0.15716345970008	13.0575905258535	5.75196202678546e-39	3.05317069108227e-37	UI	ENSMUSG00000021496
ENSMUSG00000021508	704.850849582845	2.34303817786502	0.258284550074217	9.07153825961236	1.17348435218948e-19	1.77646386463778e-18	UI	ENSMUSG00000021508
ENSMUSG00000021565	6874.91043487021	-3.07402623604285	0.207370783081378	-14.8238155364274	1.0277680996589e-49	1.00584773315836e-47	UI	ENSMUSG00000021565
ENSMUSG00000021566	52.207880605172	-4.22066820950238	0.729044883509952	-5.78931188595985	7.06753592462196e-09	4.05751707276532e-08	UI	ENSMUSG00000021566
ENSMUSG00000021567	152.131549967668	3.55969242855453	0.480841622182782	7.40304554417586	1.33096075221241e-13	1.18710895998326e-12	UI	ENSMUSG00000021567
ENSMUSG00000021614	135.451510939542	4.54875978338302	1.02104588675628	4.45500035050707	8.38930576953227e-06	3.306365687429e-05	UI	ENSMUSG00000021614
ENSMUSG00000021620	4075.83337539266	-2.64761355428431	0.132845248902144	-19.9300582908658	2.23301816529411e-88	1.21621819811475e-85	UI	ENSMUSG00000021620
ENSMUSG00000021676	2030.01831625618	-2.83768289356916	0.178324612665856	-15.913018686245	5.14707562173286e-57	7.28558376423136e-55	UI	ENSMUSG00000021676
ENSMUSG00000021697	440.900643229921	-2.22981595921592	0.223979798273632	-9.9554333757002	2.38780231819414e-23	4.77446123543783e-22	UI	ENSMUSG00000021697
ENSMUSG00000021699	558.521660435654	-2.17201533189	0.339450557694675	-6.39862060218992	1.56786879467789e-10	1.06626994521878e-09	UI	ENSMUSG00000021699
ENSMUSG00000021702	40.4912160562713	4.79971313834735	0.973319263864991	4.93128340981148	8.16911113112115e-07	3.66921674935656e-06	UI	ENSMUSG00000021702
ENSMUSG00000021741	4.06470488974679	4.9171309895467	1.11359261987404	4.41555637294264	1.00750518666145e-05	3.92078827999626e-05	UI	ENSMUSG00000021741
ENSMUSG00000021768	10.030008792611	-3.00458175927515	0.657464598025941	-4.56995215909192	4.87835564324716e-06	1.98526668009034e-05	UI	ENSMUSG00000021768
ENSMUSG00000021795	17.1464150969151	3.31823193094567	0.488406597201162	6.79399490088988	1.09070242082955e-11	8.30843978457393e-11	UI	ENSMUSG00000021795
ENSMUSG00000021880	37.4553933503485	4.03740868222419	0.681593459058199	5.92348507540394	3.15189347158994e-09	1.87304409481059e-08	UI	ENSMUSG00000021880
ENSMUSG00000021886	71.5562497679901	2.78925126033681	0.48174897885524	5.78984363799751	7.04519787370482e-09	4.04654716936728e-08	UI	ENSMUSG00000021886
ENSMUSG00000021898	7.80209671152498	5.4193939531788	1.20491240152326	4.49774933541025	6.86765984638652e-06	2.74377850089887e-05	UI	ENSMUSG00000021898
ENSMUSG00000021908	39.7512952504307	-4.57701346589563	0.883451757667519	-5.18083010891258	2.20900619339984e-07	1.06329377847146e-06	UI	ENSMUSG00000021908
ENSMUSG00000021950	46.2300940902937	4.95977509994097	0.73827662958031	6.7180442956192	1.84179711286262e-11	1.36926958058338e-10	UI	ENSMUSG00000021950
ENSMUSG00000021952	365.97897288904	-2.81192878455763	0.297779992909755	-9.44297418063881	3.62345374455542e-21	6.16306925431715e-20	UI	ENSMUSG00000021952
ENSMUSG00000021996	13336.6885389695	-2.35911365050865	0.225456483540045	-10.463720596838	1.26777567534248e-25	2.98523042951414e-24	UI	ENSMUSG00000021996
ENSMUSG00000022003	1524.83135400194	-2.30334924918564	0.143280183281743	-16.0758396341271	3.76852555334797e-58	5.58678338541894e-56	UI	ENSMUSG00000022003
ENSMUSG00000022014	132.927565058951	3.15325188920261	0.276041935557721	11.4230900563413	3.20627372617208e-30	1.02592569521731e-28	UI	ENSMUSG00000022014
ENSMUSG00000022033	54.9668288647466	3.16339723376723	0.433335751868963	7.30010671892083	2.87539569549112e-13	2.50052633650936e-12	UI	ENSMUSG00000022033
ENSMUSG00000022034	22.4911887167968	2.64162914287484	0.499613176096173	5.28734883158154	1.24101843041545e-07	6.15327048399537e-07	UI	ENSMUSG00000022034
ENSMUSG00000022061	21.8038487276339	-2.1266541262466	0.460155560736238	-4.62159823265854	3.80794944878901e-06	1.56915074819013e-05	UI	ENSMUSG00000022061
ENSMUSG00000022096	109.005335875925	2.58447683255424	0.390912600166276	6.61139301075207	3.80720231172673e-11	2.75760759520097e-10	UI	ENSMUSG00000022096
ENSMUSG00000022098	676.449676440519	3.13883167861073	0.240281731202484	13.0631307794501	5.34822076823418e-39	2.84489008762928e-37	UI	ENSMUSG00000022098
ENSMUSG00000022102	85.6696289563918	3.5961545253509	0.448336775496061	8.021100926579	1.04801571673687e-15	1.12933272116669e-14	UI	ENSMUSG00000022102
ENSMUSG00000022148	105.676050214155	2.18301839467429	0.296531168585744	7.36185138677269	1.81376837619876e-13	1.602897809428e-12	UI	ENSMUSG00000022148
ENSMUSG00000022181	19.4753912193958	4.97638212883977	0.968592917044198	5.13774367050497	2.78056800231624e-07	1.32290829339216e-06	UI	ENSMUSG00000022181
ENSMUSG00000022194	854.036405550384	2.73546443992538	0.362557111663704	7.54492010202992	4.52564870735272e-14	4.23396574734933e-13	UI	ENSMUSG00000022194
ENSMUSG00000022199	754.092274390739	2.70452194646294	0.117266485266293	23.0630426103538	1.08827575931737e-117	1.94754720528125e-114	UI	ENSMUSG00000022199
ENSMUSG00000022203	41.427945015816	2.87533576726589	0.504454643912024	5.69988957771859	1.19885056236092e-08	6.68357854681584e-08	UI	ENSMUSG00000022203
ENSMUSG00000022211	68.4178696319094	4.01199396145406	0.510251028042068	7.86278467061373	3.75686518239227e-15	3.85756148687114e-14	UI	ENSMUSG00000022211
ENSMUSG00000022229	41.0900350339725	3.14769848432037	0.54825109848876	5.74134460103576	9.39277299830938e-09	5.31091254117904e-08	UI	ENSMUSG00000022229
ENSMUSG00000022240	22.3760350123938	4.40874840416726	0.567223692472015	7.77250397449641	7.69495897335155e-15	7.702337279998e-14	UI	ENSMUSG00000022240
ENSMUSG00000022253	1865.65979624352	-2.07335809786184	0.156340836460275	-13.2617820449532	3.85621941436056e-40	2.16622693290111e-38	UI	ENSMUSG00000022253
ENSMUSG00000022283	11386.153131761	-2.13320909890804	0.363237567194586	-5.87276562659413	4.28584199973256e-09	2.51705310504687e-08	UI	ENSMUSG00000022283
ENSMUSG00000022371	840.926174226552	2.1760469673591	0.279834630314513	7.77618897601553	7.47420296594277e-15	7.50235100595874e-14	UI	ENSMUSG00000022371
ENSMUSG00000022372	117.88451264751	2.35333936944996	0.412579732664926	5.70396261166133	1.17053762811032e-08	6.54174653907559e-08	UI	ENSMUSG00000022372
ENSMUSG00000022382	314.600409810547	3.85117875080097	0.610231468530028	6.31101303260873	2.77214845881778e-10	1.83544945790752e-09	UI	ENSMUSG00000022382
ENSMUSG00000022383	1507.83387553083	-4.8260767214375	0.233226896104124	-20.6926250876439	4.03629282310578e-95	3.0644024360634e-92	UI	ENSMUSG00000022383
ENSMUSG00000022425	6214.8046304884	-2.05645015614994	0.206497841152309	-9.95870051073871	2.3106306925744e-23	4.62384515748874e-22	UI	ENSMUSG00000022425
ENSMUSG00000022429	4.32223913875518	5.50938671299797	1.20325833072496	4.57872309903607	4.6782301420383e-06	1.90759217800327e-05	UI	ENSMUSG00000022429
ENSMUSG00000022435	57.8750109940183	5.88592074714839	1.26051159381385	4.66946974231291	3.01978170573094e-06	1.25760656342059e-05	UI	ENSMUSG00000022435
ENSMUSG00000022439	67.0590908261745	2.34306955466001	0.382044186514463	6.13298052258494	8.62477110650321e-10	5.42654483431269e-09	UI	ENSMUSG00000022439
ENSMUSG00000022440	306.799590191842	3.01342184330543	0.363869805828895	8.28159356734989	1.21537782895924e-16	1.42757037631246e-15	UI	ENSMUSG00000022440
ENSMUSG00000022456	15.5696596856467	4.40624499358465	0.71067129834128	6.2001167120002	5.64213046650529e-10	3.61992155461776e-09	UI	ENSMUSG00000022456
ENSMUSG00000022488	279.685240476066	3.18196047511829	0.263763210919837	12.0637008626853	1.64233559188549e-33	6.45950956343785e-32	UI	ENSMUSG00000022488
ENSMUSG00000022504	137.328815207525	3.14422031998072	0.393437965759658	7.99165457738629	1.33139643263232e-15	1.42004283623543e-14	UI	ENSMUSG00000022504
ENSMUSG00000022533	4625.50190057079	-2.16533353183706	0.116886087681694	-18.5251604770427	1.29416739450302e-76	4.98831844644288e-74	UI	ENSMUSG00000022533
ENSMUSG00000022575	240.398158789172	4.0514393635182	0.294295858496016	13.7665524218481	4.05088046119616e-43	2.74299348850834e-41	UI	ENSMUSG00000022575
ENSMUSG00000022595	43.1529322699582	7.74755871490453	1.19512710592081	6.48262320929896	9.01414173691003e-11	6.28381488805075e-10	UI	ENSMUSG00000022595
ENSMUSG00000022598	168.796856253797	6.64751874288388	1.27939768176654	5.1958189682705	2.03820532465183e-07	9.86385864474153e-07	UI	ENSMUSG00000022598
ENSMUSG00000022610	205.137310999367	2.10358178597129	0.216659923648923	9.70914117638082	2.7564984010761e-22	5.08177416781167e-21	UI	ENSMUSG00000022610
ENSMUSG00000022617	924.079989314884	2.11390450791175	0.201840232105391	10.4731573376708	1.14750530205365e-25	2.7224997952322e-24	UI	ENSMUSG00000022617
ENSMUSG00000022659	7.04551923356184	3.83938870797625	0.914093174613096	4.20021592394159	2.66660551315507e-05	9.78171808588392e-05	UI	ENSMUSG00000022659
ENSMUSG00000022665	356.767579991156	4.17487880571239	0.405059980648083	10.3068162868934	6.56398523511825e-25	1.48023479820569e-23	UI	ENSMUSG00000022665
ENSMUSG00000022705	2.26501126568947	-4.93354177298823	1.12087579675912	-4.40150620367838	1.07501993877542e-05	4.16670011542068e-05	UI	ENSMUSG00000022705
ENSMUSG00000022707	1371.66504417058	-3.3808629329878	0.0930369243947908	-36.3389369863681	3.92939005807589e-289	9.84469385150335e-285	UI	ENSMUSG00000022707
ENSMUSG00000022762	20.9037265144972	-2.16213852908151	0.481336557145319	-4.49194746791015	7.0574833877858e-06	2.81244136786361e-05	UI	ENSMUSG00000022762
ENSMUSG00000022772	449.261383734486	-2.12818526154882	0.176200786432241	-12.0781825361899	1.37730425321596e-33	5.44274144480643e-32	UI	ENSMUSG00000022772
ENSMUSG00000022773	75.8461587968289	2.10575233606583	0.461316861534421	4.56465503788812	5.00316343004713e-06	2.03159248908267e-05	UI	ENSMUSG00000022773
ENSMUSG00000022790	2590.78482633782	-3.02385350514422	0.1556228946641	-19.4306468316951	4.24972984310289e-84	2.08770061743333e-81	UI	ENSMUSG00000022790
ENSMUSG00000022797	1682.81186617563	-3.35659256634433	0.204016672407188	-16.4525405043616	8.04229178708714e-61	1.31693842113517e-58	UI	ENSMUSG00000022797
ENSMUSG00000022824	6.99419867239548	-3.82220415702887	0.566135436009858	-6.75139536215556	1.46429974339884e-11	1.09741447116705e-10	UI	ENSMUSG00000022824
ENSMUSG00000022829	142.304903139863	-3.7569113477268	0.455412116033057	-8.24947605797579	1.59090476469982e-16	1.84824262649003e-15	UI	ENSMUSG00000022829
ENSMUSG00000022831	302.319050869247	2.66949446345274	0.3167745433589	8.42711170899946	3.54301590657004e-17	4.3943921051092e-16	UI	ENSMUSG00000022831
ENSMUSG00000022853	14778.6996099683	-2.25146175434356	0.28333029914048	-7.94642070111695	1.91977674500071e-15	2.01753718830737e-14	UI	ENSMUSG00000022853
ENSMUSG00000022901	60.967673488273	2.75107473179871	0.459859860062614	5.98241979942351	2.19846767956333e-09	1.32819892075668e-08	UI	ENSMUSG00000022901
ENSMUSG00000022947	391.632140262199	-3.47100673235198	0.179350564836364	-19.3531965484405	1.91583418876234e-83	8.88876106763921e-81	UI	ENSMUSG00000022947
ENSMUSG00000022952	228.249243064806	2.07528805894938	0.428233956710957	4.84615483295298	1.25877291819551e-06	5.51930288632663e-06	UI	ENSMUSG00000022952
ENSMUSG00000023007	782.04650957619	2.58311376205816	0.348774409712052	7.40625943339931	1.29911574587152e-13	1.16077196494526e-12	UI	ENSMUSG00000023007
ENSMUSG00000023009	119.004653018271	2.25860174651777	0.250219032373508	9.02649860441592	1.7725241972819e-19	2.62929669856132e-18	UI	ENSMUSG00000023009
ENSMUSG00000023015	130.537125076641	2.20697516912004	0.277560280302689	7.95133643298409	1.84510117011631e-15	1.94313428819226e-14	UI	ENSMUSG00000023015
ENSMUSG00000023019	8051.52455484101	-2.58830936156169	0.147961039060188	-17.4931818403141	1.61484140471227e-68	3.81681476921333e-66	UI	ENSMUSG00000023019
ENSMUSG00000023033	12.4087637868025	4.06068505466934	0.946351359260803	4.29088521396656	1.77962290538049e-05	6.70677982421823e-05	UI	ENSMUSG00000023033
ENSMUSG00000023052	27.9299352807194	5.48407691635775	1.10168466117881	4.97790076380816	6.42775947721521e-07	2.92642351339542e-06	UI	ENSMUSG00000023052
ENSMUSG00000023120	1124.7212859036	3.64870174332842	0.277110586147973	13.1669518442001	1.35977554265974e-39	7.52048928163293e-38	UI	ENSMUSG00000023120
ENSMUSG00000023191	336.839445918173	2.468280391174	0.167663318685456	14.7216481847446	4.68110615804911e-49	4.40903886029182e-47	UI	ENSMUSG00000023191
ENSMUSG00000023224	2009.36724406181	3.2700410151539	0.293314036070526	11.148600520323	7.27414094102856e-29	2.1465998484868e-27	UI	ENSMUSG00000023224
ENSMUSG00000023274	28.5758295531829	3.51874290723669	0.570236835718173	6.17066924974266	6.80015396384878e-10	4.31865798251628e-09	UI	ENSMUSG00000023274
ENSMUSG00000023341	53.1758952553044	3.79679402791665	0.597244342415968	6.35718709792693	2.05481661137891e-10	1.37835007714825e-09	UI	ENSMUSG00000023341
ENSMUSG00000023411	149.906989632491	3.91218750650269	0.455886555791855	8.58149348077921	9.36491962228156e-18	1.2164340795043e-16	UI	ENSMUSG00000023411
ENSMUSG00000023484	14.9251473085304	4.45678357662254	0.901781648463857	4.94219812990702	7.72466540919552e-07	3.47769572618121e-06	UI	ENSMUSG00000023484
ENSMUSG00000023505	114.146783528457	3.50120081062909	0.357304382894077	9.79893048685894	1.13783994462092e-22	2.15638744119005e-21	UI	ENSMUSG00000023505
ENSMUSG00000023764	451.902857999506	2.74962861255262	0.52138431050047	5.27370800612179	1.33694564248699e-07	6.61319568151414e-07	UI	ENSMUSG00000023764
ENSMUSG00000023781	5.79466992704415	5.21400272464214	1.15224917976874	4.52506525167464	6.03768744467048e-06	2.42650338849493e-05	UI	ENSMUSG00000023781
ENSMUSG00000023806	507.87098851296	-2.03578721618995	0.207770746019048	-9.79823798680162	1.14566639530698e-22	2.16833000064131e-21	UI	ENSMUSG00000023806
ENSMUSG00000023845	1248.3012631206	-3.39506714002659	0.409215426292197	-8.29652775015958	1.07198488958655e-16	1.26328830779404e-15	UI	ENSMUSG00000023845
ENSMUSG00000023885	340.091732783176	3.34839827632159	0.368163257223582	9.09487356661488	9.46965846093766e-20	1.44754620549318e-18	UI	ENSMUSG00000023885
ENSMUSG00000023886	593.194922006001	5.84039139146384	0.620667005846751	9.40986283537987	4.96784780076582e-21	8.38144503706309e-20	UI	ENSMUSG00000023886
ENSMUSG00000023906	102.044558308577	2.54645492077217	0.340006403951502	7.48943223179819	6.9172188602753e-14	6.3365265566851e-13	UI	ENSMUSG00000023906
ENSMUSG00000023908	78.624635199395	2.35797749511488	0.369759182892987	6.37706270515345	1.80516565479444e-10	1.21871787429857e-09	UI	ENSMUSG00000023908
ENSMUSG00000023912	76.7534007862156	4.12946266673697	0.654897772483379	6.30550727188764	2.87251515588549e-10	1.89789015600092e-09	UI	ENSMUSG00000023912
ENSMUSG00000023952	1245.460173106	2.27905926415823	0.255065556265901	8.93519022138117	4.06478291540552e-19	5.89687731109264e-18	UI	ENSMUSG00000023952
ENSMUSG00000023966	310.792630072982	2.06449251702738	0.222397298181193	9.28290286757615	1.64922843111613e-20	2.70240478176478e-19	UI	ENSMUSG00000023966
ENSMUSG00000023968	22.9424040532183	4.90011414428525	1.04912838964032	4.6706525079978	3.00244474885229e-06	1.25163478764967e-05	UI	ENSMUSG00000023968
ENSMUSG00000023979	14.6708660383303	3.66013527575849	0.851050059144043	4.30072853697904	1.70237501721915e-05	6.43598969087196e-05	UI	ENSMUSG00000023979
ENSMUSG00000023982	16.7612629676529	2.2248256007401	0.460018479876753	4.83638309777504	1.32222975443343e-06	5.7753040912788e-06	UI	ENSMUSG00000023982
ENSMUSG00000023992	76.892990052079	4.54388851352277	0.441614675779369	10.2892606671271	7.87789230672473e-25	1.76225637368465e-23	UI	ENSMUSG00000023992
ENSMUSG00000024013	202.818561967868	5.21269586812224	0.371956002813247	14.0142807985262	1.27483188531643e-44	9.44959705760883e-43	UI	ENSMUSG00000024013
ENSMUSG00000024030	229.180423452501	2.38583379522563	0.504413502370119	4.72991659425286	2.24612095971969e-06	9.52671652697091e-06	UI	ENSMUSG00000024030
ENSMUSG00000024044	946.950077159719	-2.0656060880228	0.184550193873118	-11.1926519537712	4.42982874903944e-29	1.32440249974265e-27	UI	ENSMUSG00000024044
ENSMUSG00000024056	34.0983338926758	3.15580334406369	0.368476895876696	8.56445378089518	1.08589380187067e-17	1.40454224636384e-16	UI	ENSMUSG00000024056
ENSMUSG00000024112	12.6439186848678	3.74535541600101	0.826991877021401	4.52889021049488	5.92942967918825e-06	2.38605735917736e-05	UI	ENSMUSG00000024112
ENSMUSG00000024136	80.977776933142	4.05152163269282	0.834818162454331	4.85317859015132	1.21498183678198e-06	5.33476251993263e-06	UI	ENSMUSG00000024136
ENSMUSG00000024137	472.948241862102	2.1234000839846	0.302194352880194	7.02660411667727	2.11620684044785e-12	1.71695097735040e-11	UI	ENSMUSG00000024137
ENSMUSG00000024164	8975.63936610133	3.37219580731989	0.287466281330681	11.7307525310795	8.86668476205763e-32	3.12881577505059e-30	UI	ENSMUSG00000024164
ENSMUSG00000024176	16.3562006132179	5.07680660888629	0.754701698006088	6.7269049775549	1.73309835787427e-11	1.29190854680696e-10	UI	ENSMUSG00000024176
ENSMUSG00000024186	250.81378055845	5.54417892269737	0.955642371161245	5.8015206211089	6.57162130584132e-09	3.78843534736651e-08	UI	ENSMUSG00000024186
ENSMUSG00000024298	1002.5529152314	-3.78570505299575	0.439408912916771	-8.61544893995541	6.96680650616376e-18	9.10993581447947e-17	UI	ENSMUSG00000024298
ENSMUSG00000024299	544.279724138512	4.30512114554849	0.560038430267399	7.68718879433496	1.50403116386944e-14	1.47023007333535e-13	UI	ENSMUSG00000024299
ENSMUSG00000024300	134.148677674449	3.87697447490312	0.370351599613359	10.4683616297341	1.20714129677778e-25	2.85587516992167e-24	UI	ENSMUSG00000024300
ENSMUSG00000024313	3117.94834521268	3.25579300072505	0.534293582723188	6.0936404740834	1.10371393064803e-09	6.87188091909936e-09	UI	ENSMUSG00000024313
ENSMUSG00000024325	708.652792748755	2.07101358280008	0.101104911246172	20.4838079305321	3.00243806821998e-93	1.88057708402958e-90	UI	ENSMUSG00000024325
ENSMUSG00000024330	20.0898456513151	6.28235835290412	1.33802827990751	4.69523585356386	2.66299284402802e-06	1.12019178499459e-05	UI	ENSMUSG00000024330
ENSMUSG00000024334	14.1285430871741	6.59542745037382	1.08851889254868	6.05908404118843	1.36898857072135e-09	8.43754972960709e-09	UI	ENSMUSG00000024334
ENSMUSG00000024338	424.308999777018	3.36003833841416	0.163350832254288	20.569459561636	5.1537105081922e-94	3.39792271242756e-91	UI	ENSMUSG00000024338
ENSMUSG00000024339	648.443411545672	2.73432115110415	0.123189644980416	22.1960307746551	3.75151458041529e-109	5.8744028936078e-106	UI	ENSMUSG00000024339
ENSMUSG00000024347	8.0154575044551	6.34947158459677	1.23112146721273	5.1574696353659	2.50309425930055e-07	1.1963472638786e-06	UI	ENSMUSG00000024347
ENSMUSG00000024353	24.3380332003431	2.23721312351001	0.472735772441856	4.73248113201582	2.2179192676927e-06	9.41347608551125e-06	UI	ENSMUSG00000024353
ENSMUSG00000024371	268.267848898323	2.38216894996266	0.226269590515589	10.5280119371522	6.41755220481013e-26	1.55348167091124e-24	UI	ENSMUSG00000024371
ENSMUSG00000024397	184.260539033683	4.63242281224803	0.333407731425152	13.894167338132	6.87179917122086e-44	4.89108114874339e-42	UI	ENSMUSG00000024397
ENSMUSG00000024399	65.478417996371	4.83146018330418	0.486160272093911	9.93799876426532	2.84484782443916e-23	5.64776682991274e-22	UI	ENSMUSG00000024399
ENSMUSG00000024401	15.4437012025277	3.93336177608344	0.675472347490585	5.82312775748124	5.77563695988618e-09	3.34495627353186e-08	UI	ENSMUSG00000024401
ENSMUSG00000024403	109.441856979315	2.06225388220267	0.174323234420931	11.8300574737102	2.72954828913749e-32	9.98337267679573e-31	UI	ENSMUSG00000024403
ENSMUSG00000024409	8.42880861893282	6.59372529637828	1.15484364534391	5.7096259939281	1.1322471114689e-08	6.34331823138235e-08	UI	ENSMUSG00000024409
ENSMUSG00000024459	2.55008939346164	4.92040113640181	1.12576421783189	4.3707208476372	1.23837030319998e-05	4.76079938259512e-05	UI	ENSMUSG00000024459
ENSMUSG00000024462	722.705729990275	3.19805700659031	0.322030888013028	9.93090143098609	3.05481276513727e-23	6.05021968519756e-22	UI	ENSMUSG00000024462
ENSMUSG00000024501	874.42227548884	2.1001539182798	0.189533482092298	11.0806486278613	1.55740186373004e-28	4.51610489512642e-27	UI	ENSMUSG00000024501
ENSMUSG00000024517	5.86280168695298	-6.94684377281836	1.11005282258958	-6.25812000244496	3.89645957064239e-10	2.54488785408953e-09	UI	ENSMUSG00000024517
ENSMUSG00000024529	414.51160210717	2.89429053538198	0.380029854527487	7.61595569637711	2.61747463247279e-14	2.5039407957989e-13	UI	ENSMUSG00000024529
ENSMUSG00000024538	2136.68886934248	2.05272924432871	0.163503013040224	12.5546875629975	3.74657179479889e-36	1.69129026570975e-34	UI	ENSMUSG00000024538
ENSMUSG00000024575	260.666385283028	-2.59123726284626	0.34463476571683	-7.51879241624554	5.52844803926031e-14	5.12619308570051e-13	UI	ENSMUSG00000024575
ENSMUSG00000024588	3579.08095993818	-2.08517013111707	0.152843478920399	-13.6425194312871	2.23696580072175e-42	1.45571275769565e-40	UI	ENSMUSG00000024588
ENSMUSG00000024598	71.3720286060255	6.43215484400169	0.67487998178169	9.5308129113872	1.56056371938233e-21	2.70576909518372e-20	UI	ENSMUSG00000024598
ENSMUSG00000024601	1695.64407034856	-2.03285392279593	0.261470287917981	-7.77470334768437	7.56244176841386e-15	7.58180936638018e-14	UI	ENSMUSG00000024601
ENSMUSG00000024610	8715.04833162459	5.07955876824049	0.279667829135598	18.1628283236598	1.01650297431306e-73	3.18343318980493e-71	UI	ENSMUSG00000024610
ENSMUSG00000024621	1513.83154805023	2.9679170491637	0.147859194918667	20.0725903505444	1.28148335408192e-89	7.46657766352753e-87	UI	ENSMUSG00000024621
ENSMUSG00000024640	1969.21022538081	-3.74264340734624	0.216881483552057	-17.2566295012821	9.97669921325623e-67	2.13637796657198e-64	UI	ENSMUSG00000024640
ENSMUSG00000024650	16128.9139687557	-2.15842528726792	0.203155044885743	-10.6245222139664	2.29182715448549e-26	5.7247694445144e-25	UI	ENSMUSG00000024650
ENSMUSG00000024661	125466.0740442	-2.71447615566066	0.379593849410525	-7.15100141869001	8.61471001169544e-13	7.22090815098754e-12	UI	ENSMUSG00000024661
ENSMUSG00000024669	8.19260769720244	4.29159626954733	0.996859422602584	4.30511682213215	1.66897638665862e-05	6.3192586355365e-05	UI	ENSMUSG00000024669
ENSMUSG00000024670	6.87673527450354	6.21338684125044	1.11668222470302	5.56414949911365	2.63434036063757e-08	1.41420105839755e-07	UI	ENSMUSG00000024670
ENSMUSG00000024672	111.756274372327	3.95033114729954	0.297187988109973	13.2923647837265	2.563465375777e-40	1.44977565518548e-38	UI	ENSMUSG00000024672
ENSMUSG00000024675	25.5724176078996	3.26914026759581	0.707278193700551	4.62214203224808	3.79797822629228e-06	1.56555686873193e-05	UI	ENSMUSG00000024675
ENSMUSG00000024679	50.8832304851552	2.35160252876214	0.45317169039544	5.18920881114642	2.11189470833777e-07	1.01968413996328e-06	UI	ENSMUSG00000024679
ENSMUSG00000024696	41.2521252564561	3.14882431605368	0.3829112656617	8.22337862170827	1.97848990147359e-16	2.28113603274364e-15	UI	ENSMUSG00000024696
ENSMUSG00000024726	482.934127817265	-2.47321465483606	0.333742050570666	-7.41055749674668	1.25769578645065e-13	1.12456496194627e-12	UI	ENSMUSG00000024726
ENSMUSG00000024736	257.774119509156	2.12628888055724	0.14864355739987	14.3046151326778	2.04767481664293e-46	1.6931499952532e-44	UI	ENSMUSG00000024736
ENSMUSG00000024747	692.747998885594	-4.15111536762914	0.248984516364597	-16.6721827856577	2.08827328192545e-62	3.7639999140547e-60	UI	ENSMUSG00000024747
ENSMUSG00000024791	35.9334099123692	2.56336074192969	0.469283736044265	5.46228335875655	4.70048992309489e-08	2.45192743146407e-07	UI	ENSMUSG00000024791
ENSMUSG00000024793	48.912701717134	4.85252696543177	1.00077115282656	4.84878780900745	1.24218206740499e-06	5.44941858111794e-06	UI	ENSMUSG00000024793
ENSMUSG00000024803	255.705636368614	3.05210164190898	0.466449321421553	6.54326526321742	6.01899291641663e-11	4.27437212380675e-10	UI	ENSMUSG00000024803
ENSMUSG00000024827	3061.84620392382	-4.06197372880199	0.196828112897232	-20.6371623901248	1.2732132151959e-94	8.86085663708838e-92	UI	ENSMUSG00000024827
ENSMUSG00000024871	88.2643643523881	6.01759245550439	0.938414671693712	6.41250892278084	1.43144044597028e-10	9.76669633260878e-10	UI	ENSMUSG00000024871
ENSMUSG00000024909	617.136151592005	2.48966184940682	0.164896608146732	15.0983205621271	1.66110546911361e-51	1.83336283802521e-49	UI	ENSMUSG00000024909
ENSMUSG00000024910	37.5810050997492	7.63042467661356	1.23112705467646	6.19791811708568	5.72148909206625e-10	3.66520551553638e-09	UI	ENSMUSG00000024910
ENSMUSG00000024940	1210.10875577811	3.05070171250225	0.155828645222079	19.5772844469933	2.41559620587284e-85	1.23510912942731e-82	UI	ENSMUSG00000024940
ENSMUSG00000024965	177.934800857219	3.10834440387608	0.23821810960605	13.0483127794795	6.49703333370113e-39	3.4341070283238e-37	UI	ENSMUSG00000024965
ENSMUSG00000024978	1719.46850331607	-2.87331441678344	0.278535883557295	-10.3157782763469	5.97948637018716e-25	1.35085709214309e-23	UI	ENSMUSG00000024978
ENSMUSG00000024989	22.7090709241297	2.59791159911962	0.523846265436358	4.9593015556875	7.07470749725285e-07	3.2040802898802e-06	UI	ENSMUSG00000024989
ENSMUSG00000025006	930.370313186379	-3.9997273287261	0.211518563261	-18.9095806394576	9.51100978020556e-80	4.10842825919431e-77	UI	ENSMUSG00000025006
ENSMUSG00000025017	62.3916969194464	2.59437152574861	0.327407008252027	7.92399508977995	2.29998710097426e-15	2.40701239882243e-14	UI	ENSMUSG00000025017
ENSMUSG00000025019	441.385355192929	-5.12114084719465	0.464472558495696	-11.0257123989858	2.87235134425771e-28	8.15917126746403e-27	UI	ENSMUSG00000025019
ENSMUSG00000025037	580.628818367819	-2.37265165852677	0.225338351985364	-10.5292846851071	6.33137642538884e-26	1.53856745840632e-24	UI	ENSMUSG00000025037
ENSMUSG00000025064	40.2455183061955	4.58020628318712	0.77124554809854	5.93871341556441	2.87267521645208e-09	1.71607069320435e-08	UI	ENSMUSG00000025064
ENSMUSG00000025082	528.693784267278	2.4736876609367	0.254670709326826	9.71327903187386	2.64682311313894e-22	4.89037656906955e-21	UI	ENSMUSG00000025082
ENSMUSG00000025145	662.750257034445	2.9906711996058	0.322374968725675	9.27699570294713	1.74324498287719e-20	2.8434413932946e-19	UI	ENSMUSG00000025145
ENSMUSG00000025154	93.5092850759077	2.25388315153825	0.261511257985264	8.61868498091679	6.7727398980695e-18	8.86542452488156e-17	UI	ENSMUSG00000025154
ENSMUSG00000025161	121.28581799489	3.30134790592787	0.497199507570579	6.63988571118855	3.13926470161757e-11	2.28703512167277e-10	UI	ENSMUSG00000025161
ENSMUSG00000025194	8613.26687853887	-2.25578678352847	0.185344981909213	-12.170746465817	4.44994241652838e-34	1.80695068563536e-32	UI	ENSMUSG00000025194
ENSMUSG00000025213	32.7553360197746	2.22377609204303	0.438352242965511	5.07303459199591	3.91521292879758e-07	1.82938725695812e-06	UI	ENSMUSG00000025213
ENSMUSG00000025221	71.8258171669473	-2.22509861141861	0.326526300903259	-6.8144544720085	9.4622133753828e-12	7.26528635938832e-11	UI	ENSMUSG00000025221
ENSMUSG00000025262	223.322165959361	-2.05454937731896	0.30669624447722	-6.69897142308033	2.09891630006567e-11	1.55442651439094e-10	UI	ENSMUSG00000025262
ENSMUSG00000025270	136.033758039524	-4.14859296121582	0.698832006526	-5.93646673660399	2.91229968583198e-09	1.73808376200177e-08	UI	ENSMUSG00000025270
ENSMUSG00000025277	495.676074366072	-2.15421293795118	0.184508271279104	-11.6754274646719	1.70207971431612e-31	5.84964405520935e-30	UI	ENSMUSG00000025277
ENSMUSG00000025279	17.0947864104204	3.84992159322568	0.705841589690797	5.45437056905671	4.91466167765395e-08	2.55778840199298e-07	UI	ENSMUSG00000025279
ENSMUSG00000025407	26.456980157148	3.94632515684766	0.677437961913368	5.82536760370144	5.69870217945241e-09	3.30192609629974e-08	UI	ENSMUSG00000025407
ENSMUSG00000025420	16.3649304713394	5.595459587919	0.95391004214605	5.86581474216443	4.46932593040936e-09	2.6198992012278e-08	UI	ENSMUSG00000025420
ENSMUSG00000025422	52.2494487878044	2.74728565379494	0.535183188263264	5.13335566969176	2.84621311649336e-07	1.35336920517413e-06	UI	ENSMUSG00000025422
ENSMUSG00000025450	64.1240454155823	4.30661799222663	0.824996755928506	5.22016354764895	1.78765193641903e-07	8.70850313339344e-07	UI	ENSMUSG00000025450
ENSMUSG00000025475	86.1626020068857	3.59676547718577	0.661689849847934	5.435727143181	5.45734139692358e-08	2.82905506638782e-07	UI	ENSMUSG00000025475
ENSMUSG00000025491	192.129432974717	3.11343012919626	0.372546210512704	8.35716494045533	6.42434490259397e-17	7.76437709549394e-16	UI	ENSMUSG00000025491
ENSMUSG00000025498	755.610815557478	2.77447589272742	0.20920465177225	13.262018168448	3.84409507165288e-40	2.16426871742003e-38	UI	ENSMUSG00000025498
ENSMUSG00000025500	118.314078611387	3.77295386222697	0.473702912810482	7.96481034883662	1.6547737026706e-15	1.75005066891976e-14	UI	ENSMUSG00000025500
ENSMUSG00000025557	14.8568936819602	-2.37755692578786	0.523202825481142	-4.54423563863869	5.5134953778254e-06	2.22654921334683e-05	UI	ENSMUSG00000025557
ENSMUSG00000025650	198.271338904516	5.95602588929146	0.960462531596995	6.20120587045511	5.60321598166118e-10	3.59679664884804e-09	UI	ENSMUSG00000025650
ENSMUSG00000025723	41.3133050806731	2.02574896016199	0.44656083168754	4.5363337230154	5.72405796959366e-06	2.30823351633993e-05	UI	ENSMUSG00000025723
ENSMUSG00000025776	30.7614443608536	-2.35130940998723	0.462760261331163	-5.08105299107473	3.75348384274223e-07	1.75775297562736e-06	UI	ENSMUSG00000025776
ENSMUSG00000025877	29.2495797877591	2.96745881399597	0.45500654767781	6.52179365141186	6.94715482582714e-11	4.90293005651474e-10	UI	ENSMUSG00000025877
ENSMUSG00000025887	99.8070279595895	2.2996434261838	0.263049026433866	8.74226168923669	2.2848948333294e-18	3.09881556264355e-17	UI	ENSMUSG00000025887
ENSMUSG00000025888	30.7643526114253	3.21003925497527	0.437428559920248	7.33843088700135	2.1611245659014e-13	1.89649088875984e-12	UI	ENSMUSG00000025888
ENSMUSG00000025889	29.3318377407591	-8.43102902083622	0.782237209617242	-10.7780976373671	4.36826239747587e-27	1.13883918945224e-25	UI	ENSMUSG00000025889
ENSMUSG00000025892	45.6944102797803	3.23631230613157	0.627003627472067	5.16155276354562	2.44909838765594e-07	1.17277735100023e-06	UI	ENSMUSG00000025892
ENSMUSG00000025899	275.117852438931	-2.24651109298347	0.131069998711225	-17.1397811480339	7.4932171618491e-66	1.53881198994236e-63	UI	ENSMUSG00000025899
ENSMUSG00000025950	11043.6202154108	-2.41741833409736	0.223335970534972	-10.8241333821272	2.64570057261536e-27	7.00691143195617e-26	UI	ENSMUSG00000025950
ENSMUSG00000025964	13.4355705245154	4.18634524392347	0.920513835204239	4.5478352240025	5.42005445329392e-06	2.19128682060393e-05	UI	ENSMUSG00000025964
ENSMUSG00000026028	4884.94884277808	-2.10331462276895	0.164956250025759	-12.750742226745	3.08791159526968e-37	1.48207925494035e-35	UI	ENSMUSG00000026028
ENSMUSG00000026034	2090.47961533107	2.43736987895074	0.367311135277726	6.63570919816475	3.22945980463723e-11	2.3493288602027e-10	UI	ENSMUSG00000026034
ENSMUSG00000026042	940.994136537363	2.17428118209313	0.303268927114727	7.16948222417325	7.52819426355601e-13	6.3441432586321e-12	UI	ENSMUSG00000026042
ENSMUSG00000026043	5354.48304817438	2.59329165671618	0.29489898262358	8.79383046236668	1.44545632831629e-18	1.99528720934636e-17	UI	ENSMUSG00000026043
ENSMUSG00000026051	12.9844765364158	2.94018911093688	0.653284913687757	4.5006230043484	6.77545826152868e-06	2.70910199943089e-05	UI	ENSMUSG00000026051
ENSMUSG00000026064	1337.61363865131	-2.1512642219846	0.240259379555836	-8.95392398815653	3.43065091805684e-19	4.98848102733581e-18	UI	ENSMUSG00000026064
ENSMUSG00000026068	30.1386412258379	2.57301507497035	0.440397903697408	5.84247802582237	5.14299723558381e-09	2.99657331954225e-08	UI	ENSMUSG00000026068
ENSMUSG00000026069	25.4263613656955	4.65238197866593	0.588733472467145	7.90235683248937	2.73678597898033e-15	2.84158458008178e-14	UI	ENSMUSG00000026069
ENSMUSG00000026070	59.9084623693294	5.07380903254369	0.705532854167313	7.1914567869868	6.4103623844958e-13	5.41852966198238e-12	UI	ENSMUSG00000026070
ENSMUSG00000026090	37.1548679458091	3.04054221115625	0.594098946411723	5.11790540872141	3.089474697152e-07	1.46155020888305e-06	UI	ENSMUSG00000026090
ENSMUSG00000026117	12.5679767259394	7.21094114652211	1.1562973298373	6.23623436675822	4.48229417387448e-10	2.90931083503242e-09	UI	ENSMUSG00000026117
ENSMUSG00000026121	368.197570930803	2.09076892709568	0.241724542893381	8.64938620658751	5.1777156565015e-18	6.83109468446491e-17	UI	ENSMUSG00000026121
ENSMUSG00000026126	209.228260310324	2.47594919313148	0.361089908124807	6.85687729681908	7.03820331900073e-12	5.46436770852942e-11	UI	ENSMUSG00000026126
ENSMUSG00000026177	114.016628020086	2.06151641181767	0.251815771279358	8.18660563373003	2.68696829984104e-16	3.05996835382806e-15	UI	ENSMUSG00000026177
ENSMUSG00000026180	14.8792221941508	-3.77074382674944	0.667150134140752	-5.65201689062977	1.58576003666021e-08	8.71542045572993e-08	UI	ENSMUSG00000026180
ENSMUSG00000026193	2080.77473904766	3.88507150640329	0.399365601677346	9.7281075037156	2.28810122804415e-22	4.24952469736236e-21	UI	ENSMUSG00000026193
ENSMUSG00000026211	155.493186126769	2.79054073993373	0.309938048274116	9.00354362903427	2.18547107616012e-19	3.22656407437334e-18	UI	ENSMUSG00000026211
ENSMUSG00000026220	1174.87810552559	-4.22981968846928	0.329431183414427	-12.8397671544898	9.81692860779864e-38	4.83208898506458e-36	UI	ENSMUSG00000026220
ENSMUSG00000026227	37.756343482668	-2.11367936747291	0.332605405959234	-6.35491585404951	2.08540744802484e-10	1.39844515786009e-09	UI	ENSMUSG00000026227
ENSMUSG00000026249	1499.51091194477	3.28823880071695	0.221444308747677	14.8490553643612	7.05558487398583e-50	6.95947336349768e-48	UI	ENSMUSG00000026249
ENSMUSG00000026278	766.113110859227	2.08918007347326	0.163859415196762	12.7498323545497	3.12416373948662e-37	1.49661182273609e-35	UI	ENSMUSG00000026278
ENSMUSG00000026288	290.688755342323	2.13566859991943	0.326166837334178	6.54777971106643	5.83987742973337e-11	4.15188107617877e-10	UI	ENSMUSG00000026288
ENSMUSG00000026395	371.680689027507	2.73923732069899	0.324485552125062	8.44178516658035	3.12527373985396e-17	3.88974705803781e-16	UI	ENSMUSG00000026395
ENSMUSG00000026405	19.1111052227439	3.37761042173731	0.64046876141714	5.27365365059148	1.33734187291222e-07	6.61384983891487e-07	UI	ENSMUSG00000026405
ENSMUSG00000026420	17.003574419394	-4.87043180317369	0.755353793085232	-6.44788157252839	1.13424336232858e-10	7.81339928506467e-10	UI	ENSMUSG00000026420
ENSMUSG00000026442	5.92474177706903	5.44257495056595	1.10499642999277	4.92542310801995	8.41780079851221e-07	3.77212629593856e-06	UI	ENSMUSG00000026442
ENSMUSG00000026443	7.49406821231363	4.99278935218823	1.16792081639473	4.2749382339126	1.91190291094209e-05	7.17292835141408e-05	UI	ENSMUSG00000026443
ENSMUSG00000026458	95.4286894453066	3.43286949451948	0.25850741092071	13.2795786484141	3.04100486604524e-40	1.71597603409679e-38	UI	ENSMUSG00000026458
ENSMUSG00000026475	95.0678064625801	4.03882730410178	0.489028718843537	8.25887549846329	1.47051210993791e-16	1.71518670402162e-15	UI	ENSMUSG00000026475
ENSMUSG00000026480	182.947451871588	2.73467477959197	0.238406397769347	11.4706434272696	1.85276509947909e-30	6.02064549965618e-29	UI	ENSMUSG00000026480
ENSMUSG00000026546	18.2703763674251	2.74302070479107	0.427400448323728	6.41791723791878	1.38151320865464e-10	9.43889608116535e-10	UI	ENSMUSG00000026546
ENSMUSG00000026548	215.198168601522	2.30301598340432	0.392634680864963	5.8655439665463	4.47662621011949e-09	2.62356475013646e-08	UI	ENSMUSG00000026548
ENSMUSG00000026573	4.07494375534605	5.70937097458278	1.16417867098296	4.90420509917274	9.38064351280179e-07	4.17669526514548e-06	UI	ENSMUSG00000026573
ENSMUSG00000026574	166.899476359789	3.01994075633388	0.366514042208998	8.23963179727727	1.72741429487002e-16	1.99901329070086e-15	UI	ENSMUSG00000026574
ENSMUSG00000026582	11.7434372385229	-3.32670643253764	0.774650629602847	-4.29446037401815	1.75118754427065e-05	6.61055487933658e-05	UI	ENSMUSG00000026582
ENSMUSG00000026605	74.7309465507915	4.60223357016114	0.623321107221184	7.38340723079036	1.54289184355652e-13	1.37028047672688e-12	UI	ENSMUSG00000026605
ENSMUSG00000026620	127.325446869512	2.79391836592461	0.345224562163976	8.09304630125811	5.819073220367e-16	6.40558262140048e-15	UI	ENSMUSG00000026620
ENSMUSG00000026630	55.1946330920781	4.91237575225664	0.477438120284615	10.2890312766149	7.89668079492757e-25	1.76488350255232e-23	UI	ENSMUSG00000026630
ENSMUSG00000026675	635.162270880319	-2.37438822200751	0.122497494434054	-19.3831574513204	1.07071461584072e-83	5.06144980854215e-81	UI	ENSMUSG00000026675
ENSMUSG00000026679	19.3283423208831	2.84825934974481	0.503299840707961	5.65916998053951	1.5210684398091e-08	8.38478519053402e-08	UI	ENSMUSG00000026679
ENSMUSG00000026683	41.0081034178246	2.71529001863175	0.355455124000779	7.63891089280176	2.19066845588816e-14	2.11015023044298e-13	UI	ENSMUSG00000026683
ENSMUSG00000026712	315.683910408039	4.88844976203099	0.469792000370205	10.4055619469442	2.33872107419233e-25	5.43546547243178e-24	UI	ENSMUSG00000026712
ENSMUSG00000026768	253.758897066973	2.05816294035767	0.322285673019093	6.38614469292819	1.70120044738454e-10	1.15225401483569e-09	UI	ENSMUSG00000026768
ENSMUSG00000026785	103.240932537272	2.27492720187164	0.461693332586454	4.92735554383526	8.33500036382208e-07	3.73569050295525e-06	UI	ENSMUSG00000026785
ENSMUSG00000026819	3002.25482955125	-2.6189900065493	0.526282683151788	-4.97639403763917	6.47797115474628e-07	2.94821233989125e-06	UI	ENSMUSG00000026819
ENSMUSG00000026825	71.2438722370032	2.75394673679162	0.329834101896241	8.34949061045831	6.8557996068833e-17	8.26589044036834e-16	UI	ENSMUSG00000026825
ENSMUSG00000026827	1543.58549926081	-2.00524803438299	0.163076314864864	-12.2963781469104	9.47272488696421e-35	4.00218632913999e-33	UI	ENSMUSG00000026827
ENSMUSG00000026840	278.819656630337	3.03442624147658	0.508936613430413	5.96228717172356	2.48731510200599e-09	1.49441708790547e-08	UI	ENSMUSG00000026840
ENSMUSG00000026874	4.03455890519822	5.42109108225703	1.11941974186187	4.84276887348836	1.28042197584865e-06	5.60735748696241e-06	UI	ENSMUSG00000026874
ENSMUSG00000026875	198.010852613243	4.75414271412317	0.303721193882658	15.6529830972544	3.1700481891821e-55	4.18012564904044e-53	UI	ENSMUSG00000026875
ENSMUSG00000026921	1026.71380834841	2.99843256792988	0.322142721199089	9.30777686600842	1.30535881864892e-20	2.14878185561301e-19	UI	ENSMUSG00000026921
ENSMUSG00000026928	45.0731653656777	5.54762094464703	0.707503727182032	7.84111903797743	4.46548864350037e-15	4.55716303357468e-14	UI	ENSMUSG00000026928
ENSMUSG00000026930	233.290559287189	2.32525618095537	0.462994045499895	5.02221616790944	5.10786477447317e-07	2.35589919108341e-06	UI	ENSMUSG00000026930
ENSMUSG00000026955	11.5936352753821	4.74040976465349	0.93708828299838	5.05865866712762	4.22215853331461e-07	1.96547677245753e-06	UI	ENSMUSG00000026955
ENSMUSG00000026972	825.346026589386	2.1077711388701	0.188889962230928	11.1587249739255	6.49158872011896e-29	1.92019201645644e-27	UI	ENSMUSG00000026972
ENSMUSG00000027015	36.4914007394078	-2.11715679546349	0.303650680929227	-6.97234331563031	3.11704737179772e-12	2.49105278638023e-11	UI	ENSMUSG00000027015
ENSMUSG00000027016	91.1846884334739	-2.18789564553804	0.294204053334962	-7.43666044276775	1.03262529762628e-13	9.30960568791973e-13	UI	ENSMUSG00000027016
ENSMUSG00000027075	34.1322134925062	3.25388974991135	0.607745091841744	5.35403706848637	8.60132274457796e-08	4.3403331327826e-07	UI	ENSMUSG00000027075
ENSMUSG00000027171	714.039994004065	-2.49917525890608	0.218835027734908	-11.4203621091845	3.30852544364486e-30	1.05729332225865e-28	UI	ENSMUSG00000027171
ENSMUSG00000027188	345.115261348726	2.17171437990984	0.226665351609027	9.58114843973069	9.59717646700207e-22	1.70530254754801e-20	UI	ENSMUSG00000027188
ENSMUSG00000027204	620.740494232778	2.40489640547421	0.485198670286627	4.95651895347022	7.17673693724273e-07	3.24735357098933e-06	UI	ENSMUSG00000027204
ENSMUSG00000027220	36.3735852439353	2.16350268694273	0.429045381351724	5.042596380193	4.59257303535988e-07	2.13038927657668e-06	UI	ENSMUSG00000027220
ENSMUSG00000027239	983.138876433376	2.44465027953326	0.43996907404789	5.55641390209887	2.75373452812285e-08	1.47481968507033e-07	UI	ENSMUSG00000027239
ENSMUSG00000027245	39.8280968701376	4.05598872970311	0.714346921820076	5.67789767942012	1.36360236177366e-08	7.55165640404008e-08	UI	ENSMUSG00000027245
ENSMUSG00000027297	50.7479658409652	4.43748945721467	0.46459412589077	9.55132493056524	1.28048061677938e-21	2.24500779375721e-20	UI	ENSMUSG00000027297
ENSMUSG00000027316	26.8314121850355	2.66524769936027	0.401519370975401	6.63790564546276	3.18171414635101e-11	2.31594033186166e-10	UI	ENSMUSG00000027316
ENSMUSG00000027318	17.870720919424	7.33869796600061	1.19964479645696	6.11739240454737	9.51189409216135e-10	5.95926468079546e-09	UI	ENSMUSG00000027318
ENSMUSG00000027322	56.2722201488613	3.88801888631661	0.671758823690445	5.78781960013115	7.13059297495488e-09	4.09184325227942e-08	UI	ENSMUSG00000027322
ENSMUSG00000027335	13.2610086269082	3.05381858373398	0.702235183254167	4.34871202206438	1.36939388898844e-05	5.24118461575259e-05	UI	ENSMUSG00000027335
ENSMUSG00000027347	122.975179643453	2.4767227733949	0.282913235010971	8.75435457552509	2.05274794837642e-18	2.79660397491153e-17	UI	ENSMUSG00000027347
ENSMUSG00000027379	23.6346527134879	2.37772855920787	0.520399254945317	4.56904681667485	4.89947341721308e-06	1.99256459672192e-05	UI	ENSMUSG00000027379
ENSMUSG00000027386	235.809296056791	2.52855742574322	0.227851600991281	11.0973871359367	1.29164872862779e-28	3.76290316826054e-27	UI	ENSMUSG00000027386
ENSMUSG00000027408	263.533039992012	5.34032246340275	0.375081841648118	14.2377525927068	5.3417469768912e-46	4.31716544383974e-44	UI	ENSMUSG00000027408
ENSMUSG00000027420	9.27566644608485	2.88124515496771	0.65429179930238	4.40360884553307	1.06464829315644e-05	4.12969474171567e-05	UI	ENSMUSG00000027420
ENSMUSG00000027469	124.137358675125	2.41776165088176	0.330264621347754	7.32068012921059	2.46717293591676e-13	2.15825945308863e-12	UI	ENSMUSG00000027469
ENSMUSG00000027513	39980.2408795486	-3.46252837117828	0.32891056086869	-10.5272641961795	6.46872168878977e-26	1.56435669103223e-24	UI	ENSMUSG00000027513
ENSMUSG00000027514	122.207752790141	3.67172946549344	0.357305359881281	10.2761667687085	9.02457644604546e-25	2.00979322914865e-23	UI	ENSMUSG00000027514
ENSMUSG00000027570	13.5494701733844	7.0286922526629	1.23827450183011	5.67619880912902	1.37720710173231e-08	7.62194537813149e-08	UI	ENSMUSG00000027570
ENSMUSG00000027577	894.377310390379	-2.30783828284524	0.211011955364691	-10.9370024975913	7.66937896254439e-28	2.12553783769455e-26	UI	ENSMUSG00000027577
ENSMUSG00000027597	6186.5377609266	-2.05125160800506	0.312645731630478	-6.56094550630064	5.34676594047383e-11	3.81103481856704e-10	UI	ENSMUSG00000027597
ENSMUSG00000027603	50.3452817587018	2.8924252417533	0.413147960604786	7.00094280392725	2.5424573025741e-12	2.05281099770195e-11	UI	ENSMUSG00000027603
ENSMUSG00000027654	15.0484418066176	3.02514355761973	0.661039245997353	4.57634486293699	4.73170300614632e-06	1.9288657194271e-05	UI	ENSMUSG00000027654
ENSMUSG00000027656	6.07128685459711	5.51891993038076	1.28113533586561	4.30783522698782	1.64860121879409e-05	6.24305546186022e-05	UI	ENSMUSG00000027656
ENSMUSG00000027661	19.7186977928382	2.25720894526383	0.397551888171898	5.67777191461315	1.36460500896445e-08	7.55553898223101e-08	UI	ENSMUSG00000027661
ENSMUSG00000027676	65.3698804647934	3.50333905081652	0.544383724146089	6.43542210287752	1.23130665256425e-10	8.44950886698022e-10	UI	ENSMUSG00000027676
ENSMUSG00000027690	3640.66396957198	-2.07177529476604	0.277885124045855	-7.45550990496408	8.95209287870642e-14	8.1292401226209e-13	UI	ENSMUSG00000027690
ENSMUSG00000027692	19.3254486069366	2.939740085415	0.693642472144643	4.23812007405739	2.25399217326307e-05	8.36491185141948e-05	UI	ENSMUSG00000027692
ENSMUSG00000027694	22.2509647744165	-3.79567600728467	0.856253603984551	-4.43288762770937	9.29793324707761e-06	3.64098811460273e-05	UI	ENSMUSG00000027694
ENSMUSG00000027715	108.976049894091	2.87082611531576	0.338420085524632	8.48302520479921	2.19413106987286e-17	2.76935817756145e-16	UI	ENSMUSG00000027715
ENSMUSG00000027737	66.6224178205843	-3.92430972488955	0.58823692297171	-6.67130805911394	2.53533391475839e-11	1.86276410264976e-10	UI	ENSMUSG00000027737
ENSMUSG00000027750	121.063194483524	2.8524939016216	0.607208746521622	4.69771543635039	2.63087623946107e-06	1.10705363290994e-05	UI	ENSMUSG00000027750
ENSMUSG00000027829	995.860625203987	2.14620736321671	0.4011358423878	5.35032559155323	8.77961296186262e-08	4.42317360037213e-07	UI	ENSMUSG00000027829
ENSMUSG00000027848	871.388448310461	2.41992668942601	0.299120579677273	8.09013773655065	5.95972988145589e-16	6.55753502195853e-15	UI	ENSMUSG00000027848
ENSMUSG00000027863	10.8429894751704	4.36188728641122	0.901654593356987	4.83764771848086	1.31384735746145e-06	5.74069265675604e-06	UI	ENSMUSG00000027863
ENSMUSG00000027875	1995.67683446332	-3.17416191462007	0.461917131221696	-6.87171291141536	6.34355222042032e-12	4.93882403139871e-11	UI	ENSMUSG00000027875
ENSMUSG00000027913	96.4776724464106	-7.95961733277879	0.775082079180984	-10.2693863612349	9.68185257762668e-25	2.15234369547346e-23	UI	ENSMUSG00000027913
ENSMUSG00000027932	145.400622594423	2.50537005291429	0.229502489863868	10.916526676466	9.61009283420203e-28	2.64583808646261e-26	UI	ENSMUSG00000027932
ENSMUSG00000027957	3285.17572339979	-2.13148170046188	0.170775190039777	-12.4812140449993	9.45341409258648e-36	4.16982106823348e-34	UI	ENSMUSG00000027957
ENSMUSG00000027962	2306.39404399557	4.47329744142562	0.351105996944521	12.7405896804789	3.51726253372055e-37	1.67531360303868e-35	UI	ENSMUSG00000027962
ENSMUSG00000027995	216.753702916956	2.04259383396082	0.305220709286327	6.6921862501953	2.19860781254366e-11	1.62489439927637e-10	UI	ENSMUSG00000027995
ENSMUSG00000028036	792.005657520183	-4.01243000595479	0.249095940472957	-16.1079702797903	2.24265170799791e-58	3.34448785072499e-56	UI	ENSMUSG00000028036
ENSMUSG00000028040	155.484613437491	2.55482846058686	0.20806624955757	12.2789182100385	1.17559661937447e-34	4.92531734143945e-33	UI	ENSMUSG00000028040
ENSMUSG00000028047	95.9766051763558	4.43569114898434	0.538956322060029	8.23014958249305	1.86979806332217e-16	2.15780380831293e-15	UI	ENSMUSG00000028047
ENSMUSG00000028068	73.7697108247215	4.15101028900838	0.593764524528043	6.99100420711028	2.72925576122717e-12	2.19585015548444e-11	UI	ENSMUSG00000028068
ENSMUSG00000028071	7.78379497675386	4.79164759451786	1.13622588328064	4.21716109888542	2.47397234548992e-05	9.12990177403218e-05	UI	ENSMUSG00000028071
ENSMUSG00000028072	20.464489611073	2.82485387659925	0.520311222679532	5.42916191976725	5.66192983448087e-08	2.92723875511935e-07	UI	ENSMUSG00000028072
ENSMUSG00000028100	37.1985443593336	2.27177828690688	0.418059240479925	5.43410614318419	5.50717932476678e-08	2.8512276422972e-07	UI	ENSMUSG00000028100
ENSMUSG00000028111	243.056913108089	3.51148110591647	0.283496285998072	12.386339008125	3.09869379921612e-35	1.33164107110739e-33	UI	ENSMUSG00000028111
ENSMUSG00000028132	623.964574920694	-2.47589815599174	0.165101879874892	-14.9961839190922	7.77635900272451e-51	8.05078092786198e-49	UI	ENSMUSG00000028132
ENSMUSG00000028158	616.344236147752	-2.59515713361218	0.153914522428052	-16.861028398573	8.70609407832684e-64	1.66505710716336e-61	UI	ENSMUSG00000028158
ENSMUSG00000028159	172.77159827059	2.29705180676525	0.29578448878967	7.76596438902063	8.10263169987542e-15	8.09423184245131e-14	UI	ENSMUSG00000028159
ENSMUSG00000028175	8.87883390597165	4.48762184685866	0.945477096082696	4.74640989766097	2.07058897243087e-06	8.81804115507104e-06	UI	ENSMUSG00000028175
ENSMUSG00000028194	6901.24757073622	-2.32376147980436	0.183411693735044	-12.6696473517182	8.71050991552062e-37	4.02644124397516e-35	UI	ENSMUSG00000028194
ENSMUSG00000028214	154.636208073206	2.40187750734544	0.54574157504888	4.40112613214472	1.07690497383587e-05	4.17336074469976e-05	UI	ENSMUSG00000028214
ENSMUSG00000028222	6634.39900669783	-2.71215414656131	0.401094310694098	-6.76188635502682	1.36206529890368e-11	1.02478030026224e-10	UI	ENSMUSG00000028222
ENSMUSG00000028248	2276.28261839535	2.30880706592577	0.444302678570264	5.19647343418085	2.03104610269328e-07	9.83301044577342e-07	UI	ENSMUSG00000028248
ENSMUSG00000028262	75.0060993501618	4.00656426710028	0.811861411821446	4.9350347346986	8.01364967253734e-07	3.60068894074155e-06	UI	ENSMUSG00000028262
ENSMUSG00000028268	490.534646378713	2.71988133916975	0.223394356413468	12.1752464244695	4.21120292352829e-34	1.71278373451425e-32	UI	ENSMUSG00000028268
ENSMUSG00000028270	544.437585796601	2.71882662996801	0.166387316252342	16.3403478775068	5.09613130313778e-60	8.18451754287268e-58	UI	ENSMUSG00000028270
ENSMUSG00000028328	24.8214851594545	-2.85597370869084	0.454231177320766	-6.28748939149552	3.22641051371252e-10	2.12219713863359e-09	UI	ENSMUSG00000028328
ENSMUSG00000028339	1419.96662763362	2.83041625080585	0.254607137738714	11.1167985153288	1.039349550613e-28	3.04916436077965e-27	UI	ENSMUSG00000028339
ENSMUSG00000028347	46.6401636436025	2.72078741246409	0.409572502914646	6.64299334819139	3.07375716919859e-11	2.24126635963624e-10	UI	ENSMUSG00000028347
ENSMUSG00000028356	46.7499714770575	3.38173992470126	0.52882778155841	6.39478492362026	1.60773493257936e-10	1.09190000002286e-09	UI	ENSMUSG00000028356
ENSMUSG00000028357	3587.08309454425	2.01584463016254	0.295801947339099	6.81484570435107	9.43649904415102e-12	7.24998611015516e-11	UI	ENSMUSG00000028357
ENSMUSG00000028362	14.4753867318412	5.48007297376685	0.991951566465215	5.52453684134488	3.30355913996465e-08	1.75057890635944e-07	UI	ENSMUSG00000028362
ENSMUSG00000028370	273.699237251751	-2.9940352392918	0.470431179499342	-6.36444897737903	1.95992057869682e-10	1.31751677431366e-09	UI	ENSMUSG00000028370
ENSMUSG00000028383	2117.92877323099	-2.54405848025852	0.149777510836838	-16.9855839240773	1.05003389824678e-64	2.08790073703769e-62	UI	ENSMUSG00000028383
ENSMUSG00000028407	37.9227266831086	2.50671639248873	0.567134074849712	4.41997140297556	9.87139633504546e-06	3.84631358908599e-05	UI	ENSMUSG00000028407
ENSMUSG00000028445	70.0317419126366	2.51768452094909	0.274285344225704	9.17907053348551	4.34828306007189e-20	6.85169080421642e-19	UI	ENSMUSG00000028445
ENSMUSG00000028459	204.248199907589	4.5750379106647	0.300567422442959	15.22133660887	2.55262110647857e-52	2.92024516902804e-50	UI	ENSMUSG00000028459
ENSMUSG00000028487	543.308654604876	-2.19814026022793	0.400663603470181	-5.48624891602245	4.1055827883549e-08	2.15416274721348e-07	UI	ENSMUSG00000028487
ENSMUSG00000028518	4542.28670739351	-2.54592131313591	0.11914915344547	-21.3675149131553	2.68023937021375e-101	2.79794654922231e-98	UI	ENSMUSG00000028518
ENSMUSG00000028528	625.29536750385	-2.83739991796827	0.161610754628867	-17.5569993747276	5.25823599047096e-69	1.27902761655592e-66	UI	ENSMUSG00000028528
ENSMUSG00000028542	469.229858707688	-2.0472646024998	0.181657250148357	-11.2699306018771	1.84715431185617e-29	5.63685799381784e-28	UI	ENSMUSG00000028542
ENSMUSG00000028553	139.744274354357	-2.34156665119022	0.304019498033176	-7.70202788419411	1.33923652425026e-14	1.3173628534969e-13	UI	ENSMUSG00000028553
ENSMUSG00000028581	733.582911623644	2.81738715420631	0.354254240694885	7.95300897084502	1.82035157559224e-15	1.91787587783381e-14	UI	ENSMUSG00000028581
ENSMUSG00000028597	114.177017836743	2.3997900719958	0.264986413534476	9.05627590481567	1.34980363854886e-19	2.03110993154374e-18	UI	ENSMUSG00000028597
ENSMUSG00000028613	156.940527307064	-2.7870644057344	0.402964532666442	-6.91640127058385	4.63261008439046e-12	3.64641574157457e-11	UI	ENSMUSG00000028613
ENSMUSG00000028654	102.073300334702	2.27228335421275	0.348217847949714	6.52546492832525	6.77909198074664e-11	4.79242016042963e-10	UI	ENSMUSG00000028654
ENSMUSG00000028678	37.6283655164259	6.05427504203988	0.779006604244636	7.77178910814293	7.73852143052252e-15	7.74284807988463e-14	UI	ENSMUSG00000028678
ENSMUSG00000028681	77.3181593718019	2.27405410092384	0.439405645843172	5.17529558947787	2.27550437123413e-07	1.09320204251006e-06	UI	ENSMUSG00000028681
ENSMUSG00000028712	6500.52162588405	-2.46227126258384	0.302476365936552	-8.14037571153684	3.94053164437796e-16	4.41925155856067e-15	UI	ENSMUSG00000028712
ENSMUSG00000028713	39941.4018190919	-2.00891209703434	0.191961770355982	-10.4651675868009	1.24855405175353e-25	2.94550595222532e-24	UI	ENSMUSG00000028713
ENSMUSG00000028780	2524.27150587381	-2.07642333240964	0.125239336583558	-16.5796417407903	9.78101596417665e-62	1.71366135640896e-59	UI	ENSMUSG00000028780
ENSMUSG00000028782	8.14635304909525	4.4830018142094	1.00947602478623	4.44091955047544	8.95752805466892e-06	3.51703350386578e-05	UI	ENSMUSG00000028782
ENSMUSG00000028785	3.92453275497434	5.29945946457418	1.14310653262035	4.63601537857213	3.55189552504581e-06	1.46725788103047e-05	UI	ENSMUSG00000028785
ENSMUSG00000028845	16.6043920159708	5.30203149620877	0.975402126600753	5.43573911888647	5.45697483329795e-08	2.82905506638782e-07	UI	ENSMUSG00000028845
ENSMUSG00000028873	79.2383556382412	2.47475919003273	0.270432085369932	9.15113007632742	5.63410398459768e-20	8.77295470665694e-19	UI	ENSMUSG00000028873
ENSMUSG00000028927	62.2146050266896	3.36127477631235	0.363834984881379	9.23845951045147	2.50071470587653e-20	4.02395030449779e-19	UI	ENSMUSG00000028927
ENSMUSG00000028952	226.86168545062	2.13065582196483	0.309508246702269	6.88400339786232	5.81934854975847e-12	4.54199247868064e-11	UI	ENSMUSG00000028952
ENSMUSG00000028970	628.107466367474	-2.29418120561534	0.150854947867476	-15.2078618437544	3.13620045946717e-52	3.57156210506774e-50	UI	ENSMUSG00000028970
ENSMUSG00000028976	1774.58122460936	-2.40466253879533	0.444584980539198	-5.40878042231414	6.34553705915079e-08	3.26048165463421e-07	UI	ENSMUSG00000028976
ENSMUSG00000028989	297.320470553971	-3.65535177591606	0.448191526434578	-8.15578064358972	3.46931622322871e-16	3.91004267461863e-15	UI	ENSMUSG00000028989
ENSMUSG00000029022	466.731264436059	2.01896630227135	0.218745221326648	9.22976186646138	2.71234231954356e-20	4.35330073503168e-19	UI	ENSMUSG00000029022
ENSMUSG00000029027	96.922902955479	2.26962226024236	0.379223916001455	5.98491330444902	2.16505150136435e-09	1.30832610504541e-08	UI	ENSMUSG00000029027
ENSMUSG00000029061	197.065204545935	2.80721055593509	0.203121046783268	13.8203824782885	1.92046727481173e-43	1.32549275766207e-41	UI	ENSMUSG00000029061
ENSMUSG00000029068	3138.54310451087	2.46160031511705	0.47680539884367	5.16269388116584	2.43421039176983e-07	1.16587090719559e-06	UI	ENSMUSG00000029068
ENSMUSG00000029070	807.249117811238	3.26650048880344	0.174114711954914	18.7606231094893	1.58530163462762e-78	6.51117166458369e-76	UI	ENSMUSG00000029070
ENSMUSG00000029075	17.1233887773936	4.72632623357317	1.06149400214526	4.45252278771369	8.48672301936643e-06	3.341080429403e-05	UI	ENSMUSG00000029075
ENSMUSG00000029093	57.1394300910729	5.21902439718857	0.662689629052655	7.87551844541373	3.39332806886409e-15	3.50294361093205e-14	UI	ENSMUSG00000029093
ENSMUSG00000029096	101.270637214706	4.18223776900532	0.633120993856509	6.60574804751015	3.95515059789515e-11	2.86063346072936e-10	UI	ENSMUSG00000029096
ENSMUSG00000029177	96.2144889213	3.45114518577544	0.391559042162702	8.81385644094361	1.20912872075419e-18	1.67924118457735e-17	UI	ENSMUSG00000029177
ENSMUSG00000029204	18.3564666070571	4.39078702346638	0.613971321567499	7.15145295753633	8.58641469614304e-13	7.20317556433747e-12	UI	ENSMUSG00000029204
ENSMUSG00000029206	36.4420607952931	2.82041378106319	0.632778204330842	4.4571917328375	8.30403262598513e-06	3.27378809459373e-05	UI	ENSMUSG00000029206
ENSMUSG00000029211	14.1402906652293	-2.72834051245299	0.575575220216574	-4.74019800822278	2.1350946138188e-06	9.07578222847236e-06	UI	ENSMUSG00000029211
ENSMUSG00000029223	222.035434926037	2.01323239877761	0.187700832015878	10.7257510643709	7.70584773510635e-27	1.99033308407582e-25	UI	ENSMUSG00000029223
ENSMUSG00000029260	839.274265564767	-3.98536839200244	0.378630354521074	-10.5257498359937	6.57359463778499e-26	1.58818553572869e-24	UI	ENSMUSG00000029260
ENSMUSG00000029269	121.523502937488	-2.62816507668779	0.304724651245409	-8.62472092738964	6.42491353475691e-18	8.42773736648165e-17	UI	ENSMUSG00000029269
ENSMUSG00000029273	13818.4098911205	-3.38142245954364	0.262266350664426	-12.8930854109845	4.92339097352211e-38	2.47195666233713e-36	UI	ENSMUSG00000029273
ENSMUSG00000029309	1116.04885091426	2.87306045683669	0.229182924077162	12.536101755423	4.73731611631695e-36	2.12323287975322e-34	UI	ENSMUSG00000029309
ENSMUSG00000029314	269.972523649064	-2.0367810201307	0.191649524506724	-10.6276340907866	2.21664425580211e-26	5.54249552743173e-25	UI	ENSMUSG00000029314
ENSMUSG00000029348	7.93517569544818	5.37704516764612	1.13353907864594	4.74359046718461	2.09963111222605e-06	8.9341300756983e-06	UI	ENSMUSG00000029348
ENSMUSG00000029352	17.1525247410406	3.60523415668358	0.592886745714911	6.08081422420119	1.19573771364295e-09	7.41351464429854e-09	UI	ENSMUSG00000029352
ENSMUSG00000029361	17.1661621251011	-2.30639465319875	0.449642560710998	-5.1293957795093	2.90673643546263e-07	1.38031415189691e-06	UI	ENSMUSG00000029361
ENSMUSG00000029368	89.6553226798648	-2.3928703358682	0.476424845780745	-5.0225557232366	5.09883970914413e-07	2.35216958337133e-06	UI	ENSMUSG00000029368
ENSMUSG00000029371	35.5906995706986	4.7438652779286	0.490487614737033	9.6717330578713	3.97587306258418e-22	7.28687079078157e-21	UI	ENSMUSG00000029371
ENSMUSG00000029373	59.4461361937098	2.66447019073219	0.426829173733885	6.24247440123059	4.30702283933682e-10	2.80426585802351e-09	UI	ENSMUSG00000029373
ENSMUSG00000029380	433.24754190167	3.24121061646289	0.762709276249446	4.24960167313193	2.1415098974898e-05	7.97108735280189e-05	UI	ENSMUSG00000029380
ENSMUSG00000029413	461.495701802555	2.06308297591793	0.145521148078839	14.177203816453	1.26799082171097e-45	1.00532411541604e-43	UI	ENSMUSG00000029413
ENSMUSG00000029417	60.6061957706876	3.58675561779915	0.699665850143116	5.12638371168963	2.95360344774566e-07	1.40071135301571e-06	UI	ENSMUSG00000029417
ENSMUSG00000029454	54.9556532032458	3.09150685549349	0.697800606494693	4.43035851032469	9.4076555924874e-06	3.68107767006371e-05	UI	ENSMUSG00000029454
ENSMUSG00000029468	110.83307753055	2.82937972349927	0.341976964393852	8.27359740008889	1.29976529160808e-16	1.52454679849947e-15	UI	ENSMUSG00000029468
ENSMUSG00000029490	96.278710498356	3.04441810588115	0.339072922030871	8.97865299194834	2.74101785212568e-19	4.02185230454558e-18	UI	ENSMUSG00000029490
ENSMUSG00000029510	7.10174565779734	6.27667662196501	1.22742314572524	5.11370234773956	3.15905010928709e-07	1.49277332022027e-06	UI	ENSMUSG00000029510
ENSMUSG00000029544	18.5528542144071	3.38002117293247	0.763189827207584	4.42880794847534	9.47553512995283e-06	3.7047449617016e-05	UI	ENSMUSG00000029544
ENSMUSG00000029561	490.464840752026	2.57110018965506	0.184686129580176	13.9214579649247	4.69233613051228e-44	3.35890826896727e-42	UI	ENSMUSG00000029561
ENSMUSG00000029602	51.3485114752531	5.16068024056411	1.22549450155479	4.21110028157345	2.54129896452586e-05	9.36043873231856e-05	UI	ENSMUSG00000029602
ENSMUSG00000029605	79.5307248215383	3.33738080533038	0.618688718484938	5.39428101017107	6.87984762940669e-08	3.5198632327375e-07	UI	ENSMUSG00000029605
ENSMUSG00000029638	21.8548696770226	-2.57469448025752	0.59934034926399	-4.2958804349137	1.74001352996167e-05	6.57233513940295e-05	UI	ENSMUSG00000029638
ENSMUSG00000029641	250.792637727952	3.02822664178391	0.151113278418464	20.039447714172	2.49520779593233e-89	1.38922080265086e-86	UI	ENSMUSG00000029641
ENSMUSG00000029661	4840.01035094596	3.04244863285659	0.26293106248843	11.5712788137783	5.76174150910127e-31	1.92729868850498e-29	UI	ENSMUSG00000029661
ENSMUSG00000029675	298.746821350664	2.21380069836046	0.295247394997918	7.49812101941178	6.47391174066189e-14	5.95001411410649e-13	UI	ENSMUSG00000029675
ENSMUSG00000029714	1181.13026858628	2.27835873496217	0.356885823897381	6.38399897782794	1.72522241939353e-10	1.16710311080257e-09	UI	ENSMUSG00000029714
ENSMUSG00000029716	19.6936922213833	4.43175777431429	0.772433800757809	5.73739493270031	9.61438856396539e-09	5.42764513478119e-08	UI	ENSMUSG00000029716
ENSMUSG00000029720	27.4398019072445	5.85230410451927	1.08533853167295	5.39214626011525	6.96210620422032e-08	3.55758941139172e-07	UI	ENSMUSG00000029720
ENSMUSG00000029771	471.180088301966	2.48152920612914	0.161523244441295	15.3632947054319	2.88531043923475e-53	3.40983810115979e-51	UI	ENSMUSG00000029771
ENSMUSG00000029811	1915.61887412548	5.0140953513887	0.26589014034209	18.8577709009354	2.53692245266989e-79	1.05933425215319e-76	UI	ENSMUSG00000029811
ENSMUSG00000029838	132.201300837487	4.99535956792371	0.458859753274974	10.8864626550288	1.33734295907596e-27	3.6340336764305e-26	UI	ENSMUSG00000029838
ENSMUSG00000029847	3.68517549220485	4.75044512172927	1.1232689899018	4.22912513782168	2.34601832162173e-05	8.685849420705e-05	UI	ENSMUSG00000029847
ENSMUSG00000029866	11.8117193123991	2.80806605015968	0.468706544034174	5.9910963179446	2.08431143237315e-09	1.26166558653484e-08	UI	ENSMUSG00000029866
ENSMUSG00000029868	209.940176290565	2.3407398574543	0.253872435344866	9.2201418175809	2.96707530481548e-20	4.74694155088423e-19	UI	ENSMUSG00000029868
ENSMUSG00000029869	127.921935599149	2.24000183830054	0.227791538230663	9.83356034951703	8.07137148361558e-23	1.54957962567437e-21	UI	ENSMUSG00000029869
ENSMUSG00000030031	72.2522232448375	-2.05971938139073	0.338223738448089	-6.08981318354996	1.13042520575414e-09	7.02945472945252e-09	UI	ENSMUSG00000030031
ENSMUSG00000030032	98.8338219225992	2.89094739229614	0.33478036204004	8.63535535561186	5.85447578250237e-18	7.70772655043691e-17	UI	ENSMUSG00000030032
ENSMUSG00000030047	69.4602730795683	2.54327113596061	0.25920877080182	9.8116708323311	1.00293946273895e-22	1.91230177317061e-21	UI	ENSMUSG00000030047
ENSMUSG00000030083	794.101139291753	2.67398818836632	0.187809455586704	14.2377718949931	5.3402719822752e-46	4.31716544383974e-44	UI	ENSMUSG00000030083
ENSMUSG00000030093	24.4625900062549	6.40703243644632	0.882573917627497	7.25948536261922	3.88565836553535e-13	3.34081278964045e-12	UI	ENSMUSG00000030093
ENSMUSG00000030107	122.086702138117	2.13929403220057	0.288337829070864	7.41940119024341	1.17651033688562e-13	1.05471660956744e-12	UI	ENSMUSG00000030107
ENSMUSG00000030111	24.3970550411369	5.7906313639341	1.0458034450551	5.53701691394699	3.07666849665504e-08	1.63692615237196e-07	UI	ENSMUSG00000030111
ENSMUSG00000030116	43.2016924768404	6.10647627544863	0.866733692016864	7.04538929511213	1.84943701790288e-12	1.50980107678523e-11	UI	ENSMUSG00000030116
ENSMUSG00000030124	25.2927175130436	3.18191808397157	0.473271192747296	6.72324479649993	1.77721626928293e-11	1.32400762446073e-10	UI	ENSMUSG00000030124
ENSMUSG00000030125	11.4014161225264	6.21119826468355	1.11273115830768	5.58193973298096	2.37850803647247e-08	1.28429181779701e-07	UI	ENSMUSG00000030125
ENSMUSG00000030134	12.1080304251033	3.27129741748133	0.737984297834438	4.43274664119645	9.30401744132062e-06	3.6428012654297e-05	UI	ENSMUSG00000030134
ENSMUSG00000030147	26.091861675123	7.76495747829655	1.05601239686399	7.35309310890282	1.93671926838911e-13	1.70553829702006e-12	UI	ENSMUSG00000030147
ENSMUSG00000030148	90.1489964001881	4.19368988734143	0.568151426609142	7.38128902072874	1.5676428054954e-13	1.39127604849032e-12	UI	ENSMUSG00000030148
ENSMUSG00000030149	18.6661039254108	3.80704553033835	0.588975077713238	6.46384825843503	1.02073231705332e-10	7.07034212647326e-10	UI	ENSMUSG00000030149
ENSMUSG00000030156	7.38723899546126	3.91146063355103	0.852360489386066	4.58897459731898	4.45428624306588e-06	1.82051692551015e-05	UI	ENSMUSG00000030156
ENSMUSG00000030157	1042.53906080881	3.0964304496184	0.372319845863083	8.31658716026939	9.05324206481437e-17	1.07541600338015e-15	UI	ENSMUSG00000030157
ENSMUSG00000030165	14.995279339095	5.57056888333718	0.882728256342105	6.31062713050649	2.77907017127887e-10	1.83954621060029e-09	UI	ENSMUSG00000030165
ENSMUSG00000030178	2.94269542441001	5.28340585316745	1.23409139096033	4.28121117436537	1.85878861550729e-05	6.98621211714968e-05	UI	ENSMUSG00000030178
ENSMUSG00000030214	362.097478263066	2.55382595270461	0.391491166911711	6.52332969055352	6.87634834767892e-11	4.85706319432612e-10	UI	ENSMUSG00000030214
ENSMUSG00000030217	176.676006404991	2.76697141262399	0.255249230981026	10.8402732575898	2.21807537558553e-27	5.91817470286686e-26	UI	ENSMUSG00000030217
ENSMUSG00000030218	8618.22451565228	4.76634421835663	0.26745028576706	17.8214212958739	4.8196262964726e-71	1.35675187900926e-68	UI	ENSMUSG00000030218
ENSMUSG00000030247	179.674259970628	2.20397303680977	0.222847087606624	9.89006883814558	4.59711683546462e-23	9.01221949888346e-22	UI	ENSMUSG00000030247
ENSMUSG00000030263	64.465630341946	5.0173275002699	0.454694924087265	11.0344919955759	2.60519555329069e-28	7.45097824111243e-27	UI	ENSMUSG00000030263
ENSMUSG00000030268	1346.13850536276	4.41912385770098	0.480152695842669	9.20358022763031	3.46217695717352e-20	5.50040465979869e-19	UI	ENSMUSG00000030268
ENSMUSG00000030313	751.744931647096	-2.01702591920333	0.309648062990777	-6.5139303624948	7.32094474444151e-11	5.15077084041667e-10	UI	ENSMUSG00000030313
ENSMUSG00000030400	259.3571921478	2.06468219532388	0.334648220113218	6.16970917886656	6.84157112696319e-10	4.34226181326067e-09	UI	ENSMUSG00000030400
ENSMUSG00000030401	58.5818377594873	2.05752803607203	0.27732322824933	7.41924161585985	1.17792856000247e-13	1.05550150723541e-12	UI	ENSMUSG00000030401
ENSMUSG00000030409	293.399494829216	2.3634068928751	0.28791463945433	8.20870691866988	2.23583238249373e-16	2.56251347259826e-15	UI	ENSMUSG00000030409
ENSMUSG00000030413	14.0638740068096	3.02268742039316	0.614151537299098	4.92172898188331	8.57829551227096e-07	3.84129786889074e-06	UI	ENSMUSG00000030413
ENSMUSG00000030428	47.3761939849659	2.12429399709199	0.41212907752623	5.15443853135257	2.54391987627271e-07	1.2147011355086e-06	UI	ENSMUSG00000030428
ENSMUSG00000030468	9.95968357802752	6.86200209489692	1.15018555533151	5.96599571529057	2.43146664229089e-09	1.46296746532075e-08	UI	ENSMUSG00000030468
ENSMUSG00000030474	73.8151578877384	3.24236355367752	0.411093936614991	7.88715975812153	3.09141554830265e-15	3.19918732536864e-14	UI	ENSMUSG00000030474
ENSMUSG00000030545	1635.35246222989	-2.33875041666633	0.18240928469661	-12.8214439333843	1.24362745479639e-37	6.08551606493529e-36	UI	ENSMUSG00000030545
ENSMUSG00000030562	7114.52256606493	-2.37241340618082	0.243072646080566	-9.76010030102066	1.66989984307542e-22	3.13156217577931e-21	UI	ENSMUSG00000030562
ENSMUSG00000030577	10.2852830270139	3.55763795941951	0.642644506574987	5.53593459995504	3.0957307529385e-08	1.64636888737256e-07	UI	ENSMUSG00000030577
ENSMUSG00000030579	340.68442398124	2.66703195680707	0.311996482367667	8.54827572595564	1.24940956252553e-17	1.6077404817419e-16	UI	ENSMUSG00000030579
ENSMUSG00000030589	31.2527698933521	3.65146151663705	0.57825900920818	6.31457782497338	2.70899971887824e-10	1.79553648033797e-09	UI	ENSMUSG00000030589
ENSMUSG00000030660	2007.9263960045	-3.19351633239568	0.29533247231376	-10.8132922444197	2.97787122444621e-27	7.85343006918689e-26	UI	ENSMUSG00000030660
ENSMUSG00000030677	91.2881804569543	2.93968879565539	0.362689673614916	8.10524536404801	5.26391777209889e-16	5.83033580292509e-15	UI	ENSMUSG00000030677
ENSMUSG00000030707	556.426740816921	3.38223524024838	0.242525028935139	13.9459224274659	3.3311319976354e-44	2.41907771213789e-42	UI	ENSMUSG00000030707
ENSMUSG00000030717	657.083609020722	2.03832181901949	0.415450691346808	4.9062905935038	9.28149823996942e-07	4.13696240711962e-06	UI	ENSMUSG00000030717
ENSMUSG00000030735	95.7405884893489	-4.75942698444043	0.287450622033271	-16.55737236112	1.41646325878953e-61	2.46444933928561e-59	UI	ENSMUSG00000030735
ENSMUSG00000030742	27.629932490557	5.55588348750167	0.821765314804834	6.76091261995058	1.37125211032324e-11	1.03138247889638e-10	UI	ENSMUSG00000030742
ENSMUSG00000030745	40.9680756405558	2.7256881879703	0.464068111468909	5.87346581376322	4.26777072869238e-09	2.50761556840194e-08	UI	ENSMUSG00000030745
ENSMUSG00000030747	3499.65203334849	-2.15572769045344	0.128005348173208	-16.8409189242347	1.22322093369031e-63	2.30425393027648e-61	UI	ENSMUSG00000030747
ENSMUSG00000030757	10.8734103206422	3.23130126033948	0.764962556149643	4.22412997128106	2.39865599861204e-05	8.8663215386878e-05	UI	ENSMUSG00000030757
ENSMUSG00000030762	31.5386128944594	-3.04374495404242	0.460593747623928	-6.6083071464696	3.88739516119743e-11	2.81325240810631e-10	UI	ENSMUSG00000030762
ENSMUSG00000030772	568.098709613156	2.43544735473388	0.198986944869926	12.2392318567727	1.91839587253066e-34	7.94437854386498e-33	UI	ENSMUSG00000030772
ENSMUSG00000030786	101.635051441468	3.19716303768101	0.445195661531932	7.18147842384507	6.89615688573946e-13	5.82326641777272e-12	UI	ENSMUSG00000030786
ENSMUSG00000030789	173.917411178873	2.85740594576378	0.417468671646208	6.84459970252652	7.66900103975767e-12	5.94489950650027e-11	UI	ENSMUSG00000030789
ENSMUSG00000030796	78.7764281947961	3.85363802294609	0.376310191716176	10.2405890347307	1.3043978310832e-24	2.87679430105268e-23	UI	ENSMUSG00000030796
ENSMUSG00000030806	17.3121329267585	2.93994336787124	0.616218880619285	4.77094009991493	1.83368069604166e-06	7.86392265638956e-06	UI	ENSMUSG00000030806
ENSMUSG00000030825	60.9379344446762	3.03305098869882	0.518526364803524	5.8493669648757	4.93447362776241e-09	2.88177860769136e-08	UI	ENSMUSG00000030825
ENSMUSG00000030834	250.407424543868	2.04470346076649	0.360169566261775	5.67705784247295	1.37031146926027e-08	7.58545814203422e-08	UI	ENSMUSG00000030834
ENSMUSG00000030844	145.379187322393	2.74937921722061	0.234744058666031	11.7122419747037	1.10323228803578e-31	3.83894190895119e-30	UI	ENSMUSG00000030844
ENSMUSG00000030862	57.5245085365137	6.5814833804084	1.21114759124091	5.43408865113225	5.50771951898255e-08	2.8512276422972e-07	UI	ENSMUSG00000030862
ENSMUSG00000030867	59.3316247539639	3.96355194183918	0.48367641627189	8.19463552180129	2.51353630842115e-16	2.86636953441891e-15	UI	ENSMUSG00000030867
ENSMUSG00000030882	136.197229375525	2.78457929285613	0.602312313952921	4.62314853664735	3.77958874763177e-06	1.55874595034019e-05	UI	ENSMUSG00000030882
ENSMUSG00000030921	284.056440661032	2.14852140888768	0.203185320824929	10.5741960106405	3.92529671105678e-26	9.66054850675997e-25	UI	ENSMUSG00000030921
ENSMUSG00000031004	360.732284021822	4.38493676934504	0.468427317182318	9.36097577682123	7.90036553645178e-21	1.31170151193017e-19	UI	ENSMUSG00000031004
ENSMUSG00000031010	4252.02899230224	-2.51460065712304	0.393890412763299	-6.38401082037541	1.72508893306478e-10	1.16710311080257e-09	UI	ENSMUSG00000031010
ENSMUSG00000031016	414.309139716871	-2.87101711889295	0.199317635640638	-14.4042302612363	4.86710068028572e-47	4.11960609607697e-45	UI	ENSMUSG00000031016
ENSMUSG00000031066	227.15278894313	2.8757817306912	0.252959267151746	11.3685565390497	5.9971127725849e-30	1.90191978992838e-28	UI	ENSMUSG00000031066
ENSMUSG00000031075	167.324242489398	2.64536603387761	0.423221663702423	6.25054495257982	4.0902298388327e-10	2.66796715392123e-09	UI	ENSMUSG00000031075
ENSMUSG00000031097	9.62828259971205	4.95735941175701	0.939568427047412	5.27620902219488	1.31883654011757e-07	6.53006535100899e-07	UI	ENSMUSG00000031097
ENSMUSG00000031098	43.324027685516	6.07787771645348	1.18590029929224	5.12511694286683	2.97353127687958e-07	1.40909499926122e-06	UI	ENSMUSG00000031098
ENSMUSG00000031101	61.7492494479634	3.83978592527945	0.420486936879454	9.13176032001262	6.73943886812326e-20	1.04228334198741e-18	UI	ENSMUSG00000031101
ENSMUSG00000031129	49.5482103190801	4.03136529219897	0.459089503758642	8.78121860594398	1.61712890744804e-18	2.22246558679118e-17	UI	ENSMUSG00000031129
ENSMUSG00000031165	48.9118723270354	2.56238880972126	0.412254011278606	6.21555822288789	5.11425053148576e-10	3.29473985126882e-09	UI	ENSMUSG00000031165
ENSMUSG00000031189	7.72571653992978	-5.195902300476	0.813270150125578	-6.38890078490364	1.67082415253675e-10	1.13290469059962e-09	UI	ENSMUSG00000031189
ENSMUSG00000031253	154.514067379952	2.19352841020924	0.365541637342626	6.00076211879858	1.96393534380585e-09	1.19196792886898e-08	UI	ENSMUSG00000031253
ENSMUSG00000031258	15.9163731858413	2.79807274613962	0.642645873802062	4.35398850316347	1.33682720572747e-05	5.12201694636733e-05	UI	ENSMUSG00000031258
ENSMUSG00000031264	30.5905072325751	3.71886297102979	0.389447608163798	9.54907128217788	1.30864119776913e-21	2.28797603411779e-20	UI	ENSMUSG00000031264
ENSMUSG00000031278	2810.07714325575	-2.27409516092466	0.174819399260391	-13.0082540641696	1.09822628678756e-38	5.74425081193644e-37	UI	ENSMUSG00000031278
ENSMUSG00000031304	70.7907951385113	2.67434801402134	0.438067487382513	6.10487673942838	1.02880046455496e-09	6.42942550235971e-09	UI	ENSMUSG00000031304
ENSMUSG00000031340	41.0927690950293	4.69108375817686	1.00826434962147	4.65263277427	3.27723582476935e-06	1.35917673156383e-05	UI	ENSMUSG00000031340
ENSMUSG00000031349	1063.54153219859	-2.03824534393946	0.331893756996977	-6.14125846289426	8.18702433052551e-10	5.15759888300191e-09	UI	ENSMUSG00000031349
ENSMUSG00000031389	125.713974984016	3.12980562913736	0.435409819358644	7.18818338490285	6.5659036223454e-13	5.54813319913126e-12	UI	ENSMUSG00000031389
ENSMUSG00000031398	81.1086529838343	2.61094714192639	0.582650070267882	4.48115820311489	7.42390530635666e-06	2.94861324580628e-05	UI	ENSMUSG00000031398
ENSMUSG00000031402	4359.43196640892	-2.19816262845751	0.112621053632303	-19.5182211279457	7.68681998481414e-85	3.85171175799067e-82	UI	ENSMUSG00000031402
ENSMUSG00000031428	30.1589936664186	3.47248412228537	0.486113562582928	7.1433598845393	9.10767564376095e-13	7.62646074795411e-12	UI	ENSMUSG00000031428
ENSMUSG00000031433	117.807288406596	-2.36924167449562	0.229250467787583	-10.334729945637	4.90792538921814e-25	1.11683163216595e-23	UI	ENSMUSG00000031433
ENSMUSG00000031461	492.693462913769	-2.32731571649462	0.372853928678357	-6.24189672546612	4.32296356620721e-10	2.81391346291908e-09	UI	ENSMUSG00000031461
ENSMUSG00000031465	241.525507273258	3.21462336999358	0.495842090960292	6.48315951509452	8.98214435166163e-11	6.26499567334439e-10	UI	ENSMUSG00000031465
ENSMUSG00000031482	3610.38154738084	-2.11532177253673	0.172871043954008	-12.2364146369099	1.98614032869051e-34	8.19781874711897e-33	UI	ENSMUSG00000031482
ENSMUSG00000031494	60.0410327354865	6.01980615651352	0.794567357581701	7.57620621974083	3.55806093999618e-14	3.36518153230141e-13	UI	ENSMUSG00000031494
ENSMUSG00000031497	92.8742834187678	2.47795826675571	0.376878601961252	6.57495080341675	4.86692572157869e-11	3.48488016657423e-10	UI	ENSMUSG00000031497
ENSMUSG00000031506	39.4801716954765	3.51632487195058	0.365161763415865	9.629499099406	6.00213408446082e-22	1.0818522831085e-20	UI	ENSMUSG00000031506
ENSMUSG00000031508	859.752041910188	2.0288518762672	0.32013114443279	6.33756481226448	2.33425029361513e-10	1.5545536112768e-09	UI	ENSMUSG00000031508
ENSMUSG00000031530	468.526604775393	-2.22067538939847	0.186602029553078	-11.9005961227599	1.17504759974096e-32	4.39397650207612e-31	UI	ENSMUSG00000031530
ENSMUSG00000031539	183.136873656355	2.02624174903275	0.205524635988331	9.8588752598389	6.27483230060288e-23	1.21585188290259e-21	UI	ENSMUSG00000031539
ENSMUSG00000031594	38.6961560765893	2.4109923608543	0.414517147228829	5.81638751731383	6.01329736425444e-09	3.47697097078308e-08	UI	ENSMUSG00000031594
ENSMUSG00000031595	38.7590011025017	7.6228816823444	1.24041683943368	6.14541937839593	7.97525139182109e-10	5.03177910779868e-09	UI	ENSMUSG00000031595
ENSMUSG00000031596	263.424422903013	2.59494231236444	0.226224606573595	11.4706457076775	1.85271627301778e-30	6.02064549965618e-29	UI	ENSMUSG00000031596
ENSMUSG00000031616	91.753135516545	2.66771092335503	0.292655461768793	9.11553438036504	7.82837144559681e-20	1.20474212652323e-18	UI	ENSMUSG00000031616
ENSMUSG00000031647	3365.95406201038	-2.95801117426131	0.159317786510395	-18.5667353222254	5.97257917954958e-77	2.37519045657833e-74	UI	ENSMUSG00000031647
ENSMUSG00000031659	213.289167326907	3.95212195480201	0.563154271301035	7.01783180241458	2.25337570896659e-12	1.82528532209663e-11	UI	ENSMUSG00000031659
ENSMUSG00000031661	176.132468466906	2.26678090933557	0.267287252704291	8.48069216321134	2.23858177248198e-17	2.82261840602736e-16	UI	ENSMUSG00000031661
ENSMUSG00000031662	67.9572698159846	4.9844339297558	0.370551156817898	13.451405664361	3.02074759338044e-41	1.82365807721816e-39	UI	ENSMUSG00000031662
ENSMUSG00000031673	480.175879843546	2.43772166728368	0.301025833802483	8.09804805285641	5.58480105692789e-16	6.16666397885726e-15	UI	ENSMUSG00000031673
ENSMUSG00000031706	511.234501601987	2.04584848238955	0.225624076804094	9.06750959989937	1.21768245876422e-19	1.84225943972698e-18	UI	ENSMUSG00000031706
ENSMUSG00000031736	24.077246616009	3.91710099140229	0.690757827275154	5.67072979376022	1.4219050796586e-08	7.86410813813831e-08	UI	ENSMUSG00000031736
ENSMUSG00000031740	341.559520451232	5.46287573832373	0.328055034079128	16.6523149192281	2.91119842811464e-62	5.17284861120456e-60	UI	ENSMUSG00000031740
ENSMUSG00000031779	21.4767553563718	5.3545977794602	0.866376818489694	6.18044904386358	6.39195258959518e-10	4.07698523879118e-09	UI	ENSMUSG00000031779
ENSMUSG00000031780	31.8114871583996	5.59217680302711	0.744945703137944	7.50682469805666	6.05787618676762e-14	5.58608870015738e-13	UI	ENSMUSG00000031780
ENSMUSG00000031842	1824.11179811007	2.47409933099909	0.339031896006403	7.29754150020258	2.93073349677705e-13	2.54688161735179e-12	UI	ENSMUSG00000031842
ENSMUSG00000031845	341.48735420591	-3.47545218854746	0.320559384666011	-10.8418357246615	2.18051112559216e-27	5.82414986573411e-26	UI	ENSMUSG00000031845
ENSMUSG00000031870	37.0513667038584	3.2552512023581	0.607561239481202	5.35789808635221	8.41957075051442e-08	4.25547560184362e-07	UI	ENSMUSG00000031870
ENSMUSG00000031872	3.16695409211041	4.8818432279243	1.16222197270047	4.20043962564324	2.66397200821581e-05	9.77348875294172e-05	UI	ENSMUSG00000031872
ENSMUSG00000031875	664.133580918584	2.51500188578268	0.246194342633472	10.2155145357136	1.68980230982982e-24	3.69749406729052e-23	UI	ENSMUSG00000031875
ENSMUSG00000031886	1844.92077131092	-2.05156990764629	0.128655769283261	-15.9461943997969	3.02795085155307e-57	4.35990118590866e-55	UI	ENSMUSG00000031886
ENSMUSG00000031897	716.893233478003	2.15463126590549	0.138575458914722	15.5484331986332	1.6304593998567e-54	2.05274019115626e-52	UI	ENSMUSG00000031897
ENSMUSG00000031953	285.412586736482	-2.23064340418745	0.149967132452468	-14.8742152210882	4.84634553424014e-50	4.89598149253437e-48	UI	ENSMUSG00000031953
ENSMUSG00000031971	19.4327351474682	2.42761672076619	0.532201799193436	4.56145906392143	5.07993809471369e-06	2.06109747408837e-05	UI	ENSMUSG00000031971
ENSMUSG00000032011	467.33875408283	7.55773713189126	0.431605478300815	17.5107534817335	1.18613594668403e-68	2.85744711617517e-66	UI	ENSMUSG00000032011
ENSMUSG00000032013	16.7935609092582	5.64800173308684	1.31790508141044	4.28559067929405	1.82254287344982e-05	6.86130565761261e-05	UI	ENSMUSG00000032013
ENSMUSG00000032036	32.6225636864603	5.79436402299892	0.956262601742587	6.05938579260541	1.36642305631298e-09	8.42380985552793e-09	UI	ENSMUSG00000032036
ENSMUSG00000032041	342.663192522464	-2.14891842808375	0.142237870858858	-15.1079203808957	1.43600642241342e-51	1.59900910698426e-49	UI	ENSMUSG00000032041
ENSMUSG00000032089	205.386922355503	4.08622648357303	0.336307451086689	12.1502704455981	5.71761492320072e-34	2.31046974654631e-32	UI	ENSMUSG00000032089
ENSMUSG00000032092	467.263150938524	-2.20559304640927	0.287382722042562	-7.67475870063829	1.65730328063253e-14	1.61188184755308e-13	UI	ENSMUSG00000032092
ENSMUSG00000032093	9.63423084154312	6.66361227180429	1.13293281836062	5.88173646646296	4.05984396032632e-09	2.39105149464071e-08	UI	ENSMUSG00000032093
ENSMUSG00000032128	279.334925497091	5.50516112360979	0.626836874942176	8.78244618923803	1.59957103527491e-18	2.19954186156847e-17	UI	ENSMUSG00000032128
ENSMUSG00000032172	38.9561573375027	4.95481564574499	0.605449800634627	8.18369357880933	2.75273511655846e-16	3.13344050932556e-15	UI	ENSMUSG00000032172
ENSMUSG00000032184	20.6694564618217	2.55955296755216	0.490276649151717	5.22062996877526	1.78315513192866e-07	8.68828640127201e-07	UI	ENSMUSG00000032184
ENSMUSG00000032198	841.076267561492	2.22369393078159	0.4128177775005	5.38662347403123	7.1793614410814e-08	3.6633751842129e-07	UI	ENSMUSG00000032198
ENSMUSG00000032218	91.6993339192073	5.35249758553309	0.474707322163129	11.2753634410841	1.73659989918551e-29	5.31892101151514e-28	UI	ENSMUSG00000032218
ENSMUSG00000032221	22.3596983459147	3.31941113388943	0.499026658023234	6.65177116396633	2.89586714973106e-11	2.1158663041517e-10	UI	ENSMUSG00000032221
ENSMUSG00000032254	139.660757136193	2.9029996879135	0.507182096817245	5.72378186479943	1.04178497096865e-08	5.86273150553653e-08	UI	ENSMUSG00000032254
ENSMUSG00000032268	2.87493926810488	5.20667717983883	1.15955185633562	4.49024953165337	7.11397839055851e-06	2.83200934920871e-05	UI	ENSMUSG00000032268
ENSMUSG00000032271	62.1740572552448	2.093425956789	0.405797534598953	5.15879417270959	2.48545358943152e-07	1.18905010940648e-06	UI	ENSMUSG00000032271
ENSMUSG00000032322	97.7123677627737	5.16272749051635	0.492376755730361	10.4853192812855	1.00904267731802e-25	2.40309460432753e-24	UI	ENSMUSG00000032322
ENSMUSG00000032327	325.106906626172	5.96754786496766	0.524529070953063	11.3769630615987	5.44634432934843e-30	1.72943866701515e-28	UI	ENSMUSG00000032327
ENSMUSG00000032332	619.306357108832	3.47316399442772	0.583792963906708	5.94930773263438	2.69278946902641e-09	1.61091564844765e-08	UI	ENSMUSG00000032332
ENSMUSG00000032333	368.325853660073	2.13245691347392	0.107275306655328	19.8783576571395	6.26512661218534e-88	3.27013504461858e-85	UI	ENSMUSG00000032333
ENSMUSG00000032358	19.3751504487964	-2.56510751376281	0.457293126453995	-5.6093288207796	2.03112785593038e-08	1.10409801046821e-07	UI	ENSMUSG00000032358
ENSMUSG00000032363	116.384082400613	2.35436661695754	0.314083110234924	7.49599879852358	6.57953935103276e-14	6.04244766847115e-13	UI	ENSMUSG00000032363
ENSMUSG00000032373	4943.44671474867	-2.07114406032374	0.187438669653613	-11.0497159639002	2.19909545649963e-28	6.32561854961444e-27	UI	ENSMUSG00000032373
ENSMUSG00000032489	128.180506894593	2.43443690537031	0.212902321149895	11.4345249606571	2.81070780809284e-30	9.02813761845615e-29	UI	ENSMUSG00000032489
ENSMUSG00000032491	130.938558211454	3.59869079441283	0.386350181253461	9.31458290698186	1.22432625749842e-20	2.02049858315352e-19	UI	ENSMUSG00000032491
ENSMUSG00000032540	1197.59689054454	-2.02340463623273	0.183447201128235	-11.0299019215797	2.74163876466236e-28	7.80557018293759e-27	UI	ENSMUSG00000032540
ENSMUSG00000032554	50.3781088322597	3.28384466109508	0.551232093383815	5.95728133486703	2.56468524488793e-09	1.53684822112944e-08	UI	ENSMUSG00000032554
ENSMUSG00000032561	142.884490448256	-2.0681560427583	0.188463121984352	-10.9737970006144	5.10812467812487e-28	1.43153194279352e-26	UI	ENSMUSG00000032561
ENSMUSG00000032564	227.316147537473	-3.17326553434569	0.451184281428017	-7.03319168013161	2.01861746519613e-12	1.64256063569418e-11	UI	ENSMUSG00000032564
ENSMUSG00000032572	48.2720673932212	6.54469241348108	0.847098188558276	7.72601394015476	1.10966482993599e-14	1.09670779681327e-13	UI	ENSMUSG00000032572
ENSMUSG00000032596	411.204563567083	3.72828322038288	0.514239031342665	7.2500977038799	4.16471095935905e-13	3.57215571296753e-12	UI	ENSMUSG00000032596
ENSMUSG00000032599	1268.86257774871	2.04778930183761	0.112226084080094	18.2469995155149	2.18590080255134e-74	7.60632759821127e-72	UI	ENSMUSG00000032599
ENSMUSG00000032601	2237.84948608037	-2.49126854979659	0.0924180940308469	-26.9565021430226	4.78613706585974e-160	1.71302682925786e-156	UI	ENSMUSG00000032601
ENSMUSG00000032609	437.308422359878	3.67081852365441	0.320441324221682	11.4555091562252	2.20662757844159e-30	7.11516696914743e-29	UI	ENSMUSG00000032609
ENSMUSG00000032661	22.1579826679538	2.84647683957193	0.567925427333682	5.01206091957473	5.38501487206733e-07	2.47507177774307e-06	UI	ENSMUSG00000032661
ENSMUSG00000032690	181.358258804469	6.1819726679313	0.600105237654687	10.3014809403956	6.93847902489676e-25	1.56047265251134e-23	UI	ENSMUSG00000032690
ENSMUSG00000032691	25.1836169921958	2.45753480220857	0.418005707844435	5.87918958064364	4.122799719221e-09	2.42641823268412e-08	UI	ENSMUSG00000032691
ENSMUSG00000032698	386.510376991443	2.0023448865504	0.249020902923155	8.04087071826374	8.92023310982536e-16	9.67478443002444e-15	UI	ENSMUSG00000032698
ENSMUSG00000032717	77.8656396197546	2.15575348355351	0.378975213715587	5.68837592943837	1.2825324184574e-08	7.12631785585091e-08	UI	ENSMUSG00000032717
ENSMUSG00000032725	59.0513619474032	3.58156900307221	0.713195999688527	5.02185795298401	5.11740249184115e-07	2.35942955521877e-06	UI	ENSMUSG00000032725
ENSMUSG00000032726	25.8463681000056	-3.99752961852204	0.528494064428826	-7.56400097481208	3.9085680358706e-14	3.68278539190305e-13	UI	ENSMUSG00000032726
ENSMUSG00000032773	9.4544438058581	-2.58990244330104	0.485012309274136	-5.33986951213065	9.30135048540663e-08	4.6700608228733e-07	UI	ENSMUSG00000032773
ENSMUSG00000032782	216.833750199067	2.07697561816228	0.290367327481468	7.15292466331233	8.49482313754419e-13	7.12995976174312e-12	UI	ENSMUSG00000032782
ENSMUSG00000032783	18.0890336014135	4.66474486878489	0.69020802640411	6.7584622176702	1.39464006328442e-11	1.04802975841416e-10	UI	ENSMUSG00000032783
ENSMUSG00000032786	4677.56394602861	-2.17236847891415	0.235220462484996	-9.23545705150001	2.57185647543952e-20	4.1357697134571e-19	UI	ENSMUSG00000032786
ENSMUSG00000032802	6267.90660407694	-2.78557688331524	0.190368974508947	-14.6325150434864	1.74225732136541e-48	1.59891996078714e-46	UI	ENSMUSG00000032802
ENSMUSG00000032816	13.8619007071606	3.26887928140677	0.692305541560475	4.72172918627609	2.33847922077486e-06	9.8949938181546e-06	UI	ENSMUSG00000032816
ENSMUSG00000032902	1295.08712064127	-2.14899290455404	0.161215834873295	-13.3299120786926	1.550803209842e-40	8.94802452739955e-39	UI	ENSMUSG00000032902
ENSMUSG00000032968	66.8935542329468	5.66966267719949	0.514407256448798	11.02173930504	3.00201577528672e-28	8.5178372858475e-27	UI	ENSMUSG00000032968
ENSMUSG00000032997	713.480992338966	2.09429817710742	0.16876122717361	12.4098302209722	2.3114239535705e-35	1.00017989175743e-33	UI	ENSMUSG00000032997
ENSMUSG00000033033	70.1487273298663	2.32934394359213	0.387949003488502	6.00425293697439	1.92214856042866e-09	1.16745478867829e-08	UI	ENSMUSG00000033033
ENSMUSG00000033152	42.791776689197	4.13379297383072	0.408905434088609	10.1094107077455	5.01852230952459e-24	1.06373991491395e-22	UI	ENSMUSG00000033152
ENSMUSG00000033174	1081.38397853003	-2.32368157665107	0.165344541122054	-14.0535729869412	7.32434435011285e-45	5.4777350253053e-43	UI	ENSMUSG00000033174
ENSMUSG00000033192	89.0132726405719	3.28550669290633	0.278620192600634	11.7920623851398	4.28907358761969e-32	1.55286776971421e-30	UI	ENSMUSG00000033192
ENSMUSG00000033220	191.100240481821	3.4078573776058	0.336473853897837	10.1281491507525	4.14419277634347e-24	8.82896307980521e-23	UI	ENSMUSG00000033220
ENSMUSG00000033227	4.11851616704127	5.13511671560738	1.1839907218386	4.33712580756809	1.44358005179545e-05	5.50493982004309e-05	UI	ENSMUSG00000033227
ENSMUSG00000033276	149.93972686548	2.08826896222375	0.17039425159465	12.2555129805172	1.56952993926648e-34	6.53206031534592e-33	UI	ENSMUSG00000033276
ENSMUSG00000033355	232.132325791936	2.28651608501825	0.246467518846415	9.27714976691546	1.74072693501697e-20	2.84118388468503e-19	UI	ENSMUSG00000033355
ENSMUSG00000033405	32.3256008752136	-2.28267965500553	0.367858229121761	-6.20532442744393	5.45841798136195e-10	3.50654369500109e-09	UI	ENSMUSG00000033405
ENSMUSG00000033450	42.2232598914397	2.20892600042475	0.368368009962996	5.99651962353259	2.01591259634878e-09	1.22203421700755e-08	UI	ENSMUSG00000033450
ENSMUSG00000033467	299.668794664936	2.19112461531253	0.137935280844059	15.8851644184469	8.02871598698365e-57	1.11133397976734e-54	UI	ENSMUSG00000033467
ENSMUSG00000033486	44.3379666140222	2.43062358579715	0.401495657000107	6.05392248563353	1.4136065187793e-09	8.69329840979299e-09	UI	ENSMUSG00000033486
ENSMUSG00000033538	129.157925185111	3.11451236908965	0.282359867959203	11.030294041431	2.72971094401801e-28	7.78045255875168e-27	UI	ENSMUSG00000033538
ENSMUSG00000033545	970.880493639544	2.24155711552154	0.240833174153463	9.30750974570132	1.30864505411243e-20	2.15277696557668e-19	UI	ENSMUSG00000033545
ENSMUSG00000033579	189.050501178407	-2.28851154272955	0.278062008150759	-8.23022015107066	1.86869683262668e-16	2.1575267486004e-15	UI	ENSMUSG00000033579
ENSMUSG00000033585	97.8357077452581	3.2995832168694	0.37042381177624	8.90758939347713	5.2154146791133e-19	7.48379148742868e-18	UI	ENSMUSG00000033585
ENSMUSG00000033618	480.033530414218	-2.00050590832499	0.338602269477041	-5.90812906072572	3.46014900292216e-09	2.04893814982775e-08	UI	ENSMUSG00000033618
ENSMUSG00000033624	1054.04497466032	-3.56822580869807	0.290404316335498	-12.2870963273692	1.0625446505177e-34	4.46660967685747e-33	UI	ENSMUSG00000033624
ENSMUSG00000033633	39.2597258564246	4.38642456680754	0.48527358049615	9.03907557119184	1.58002300681144e-19	2.35911182435362e-18	UI	ENSMUSG00000033633
ENSMUSG00000033676	430.880629618385	-2.6141814912928	0.312091941578776	-8.37631845945289	5.46090235348787e-17	6.65131004201677e-16	UI	ENSMUSG00000033676
ENSMUSG00000033713	447.395984462693	-2.74166450502098	0.264149343792665	-10.3792213361429	3.08279261726972e-25	7.09892336701063e-24	UI	ENSMUSG00000033713
ENSMUSG00000033792	490.896387698168	-3.37508016311986	0.35873442137196	-9.40829750937213	5.04237795552791e-21	8.50146280604282e-20	UI	ENSMUSG00000033792
ENSMUSG00000033813	1398.35819752482	-2.15640002552852	0.24993746862101	-8.62775812456658	6.25662171976397e-18	8.21558703181167e-17	UI	ENSMUSG00000033813
ENSMUSG00000033831	1019.58490573451	-2.61824831477936	0.419709725095273	-6.23823599556817	4.42532696574672e-10	2.876060747077e-09	UI	ENSMUSG00000033831
ENSMUSG00000033855	342.634852062449	-2.42301785973448	0.25052326414492	-9.67182775621523	3.97219511880503e-22	7.28545948071311e-21	UI	ENSMUSG00000033855
ENSMUSG00000033863	3442.67863411866	-2.31697831378301	0.181278402497519	-12.7813257501247	2.08485132375056e-37	1.01228420669082e-35	UI	ENSMUSG00000033863
ENSMUSG00000033871	226.497972705803	-2.0446681235817	0.349542609668085	-5.84955329344041	4.92894942497917e-09	2.8798950301639e-08	UI	ENSMUSG00000033871
ENSMUSG00000033987	57.0593579138905	4.41317386302217	0.890439733487878	4.95617355902981	7.1894999594509e-07	3.25195399862941e-06	UI	ENSMUSG00000033987
ENSMUSG00000034009	5.6804655453583	6.20683977724898	1.3771955421673	4.50686891382267	6.57912500895589e-06	2.63396289508438e-05	UI	ENSMUSG00000034009
ENSMUSG00000034035	137.708968208063	2.37046340623001	0.376162488040786	6.30170067881141	2.94397288032751e-10	1.9394766380154e-09	UI	ENSMUSG00000034035
ENSMUSG00000034040	35.941273406248	2.09533290966531	0.300657633860739	6.96916583410566	3.18825707016766e-12	2.54552557794712e-11	UI	ENSMUSG00000034040
ENSMUSG00000034041	79.6098345239142	4.14620446639818	0.375833775514853	11.0320166427786	2.67791832538799e-28	7.64152229205817e-27	UI	ENSMUSG00000034041
ENSMUSG00000034059	32.2171954887048	3.25177577778255	0.670139548478697	4.85238602193304	1.2198489210434e-06	5.35425628378088e-06	UI	ENSMUSG00000034059
ENSMUSG00000034066	337.224891764724	-2.10743752675748	0.227755929278269	-9.25305230663235	2.18171606575813e-20	3.5242240046102e-19	UI	ENSMUSG00000034066
ENSMUSG00000034116	100.033325356054	3.18177706831864	0.286710648290472	11.097519702495	1.28973474887953e-28	3.76170132694154e-27	UI	ENSMUSG00000034116
ENSMUSG00000034156	114.550253564581	5.17730947646452	0.695874909837913	7.4400002116335	1.00685138917192e-13	9.09032601957232e-13	UI	ENSMUSG00000034156
ENSMUSG00000034160	4067.26168020094	2.19616647446241	0.496257618859234	4.42545643835316	9.62385766721815e-06	3.75863024153521e-05	UI	ENSMUSG00000034160
ENSMUSG00000034161	155.762965687261	3.48798246337808	0.356949189629841	9.77164976055876	1.49005648621363e-22	2.80059078811675e-21	UI	ENSMUSG00000034161
ENSMUSG00000034164	152.581195628682	2.57913144660405	0.228527965711781	11.285846082649	1.54151143140243e-29	4.76214887821906e-28	UI	ENSMUSG00000034164
ENSMUSG00000034209	29.3319096704629	2.97174113497662	0.537218146893732	5.53172142854746	3.17103230324326e-08	1.68391359316356e-07	UI	ENSMUSG00000034209
ENSMUSG00000034227	110.087441398234	6.14430091850998	0.419305863248478	14.6535058463251	1.27940177387501e-48	1.18280930046733e-46	UI	ENSMUSG00000034227
ENSMUSG00000034266	23.1437319864769	2.30934936761253	0.455310102650254	5.07203629827308	3.93581289983094e-07	1.83866970711103e-06	UI	ENSMUSG00000034266
ENSMUSG00000034311	41.3804869350779	2.78225299813959	0.599477602812735	4.64112918495257	3.46510398350495e-06	1.43305901622207e-05	UI	ENSMUSG00000034311
ENSMUSG00000034353	41.2390524205485	5.73322765085914	0.666601719146938	8.60067936547787	7.92455929089674e-18	1.03245922243436e-16	UI	ENSMUSG00000034353
ENSMUSG00000034437	16.5358686235465	-3.47594749532767	0.497946665626404	-6.98056184582543	2.94001900208291e-12	2.35785006652322e-11	UI	ENSMUSG00000034437
ENSMUSG00000034438	31.2721131308651	3.24017330357446	0.573326682351239	5.65153062523859	1.59025346364534e-08	8.73541115504722e-08	UI	ENSMUSG00000034438
ENSMUSG00000034456	897.917666793778	2.33319373961911	0.343149726165849	6.79934606298198	1.0509509229355e-11	8.03119980880878e-11	UI	ENSMUSG00000034456
ENSMUSG00000034457	443.645292890101	-2.5303833879393	0.297438574401226	-8.50724689302058	1.7811199644349e-17	2.26633720614281e-16	UI	ENSMUSG00000034457
ENSMUSG00000034463	77.7169918144079	3.08624196968646	0.366518665745057	8.42042236351801	3.75129441277136e-17	4.63894028714579e-16	UI	ENSMUSG00000034463
ENSMUSG00000034467	11.9623118298672	5.38926089363621	1.19437326663624	4.51220823856366	6.41561531476686e-06	2.57055535097024e-05	UI	ENSMUSG00000034467
ENSMUSG00000034584	269.992139574758	-4.12037251718461	0.350568071415984	-11.7534163922629	6.78203286363849e-32	2.41359447962498e-30	UI	ENSMUSG00000034584
ENSMUSG00000034612	1576.65125120454	-2.21314528880241	0.151795652448202	-14.579767293122	3.7780232675404e-48	3.4171333915147e-46	UI	ENSMUSG00000034612
ENSMUSG00000034614	351.510812909947	2.01487532968426	0.167164946360741	12.0532167392091	1.86525843652422e-33	7.31333096536428e-32	UI	ENSMUSG00000034614
ENSMUSG00000034652	76.6774027399776	2.64308016082512	0.311867971112589	8.47499713226701	2.35085327858703e-17	2.95377522776928e-16	UI	ENSMUSG00000034652
ENSMUSG00000034685	378.862849177762	2.19723201667149	0.313282209674339	7.01358694754975	2.32284498464639e-12	1.88094887670752e-11	UI	ENSMUSG00000034685
ENSMUSG00000034686	21.8593174695965	2.46954325082328	0.408820820394237	6.04064941810407	1.53495165653698e-09	9.40491044335473e-09	UI	ENSMUSG00000034686
ENSMUSG00000034758	33.1235683551844	3.47706252824386	0.582982043889154	5.96427036594111	2.45729575432068e-09	1.47744391237702e-08	UI	ENSMUSG00000034758
ENSMUSG00000034771	377.187414201942	3.92164746280748	0.425388874825398	9.21897044067532	2.99966472168795e-20	4.79601786452903e-19	UI	ENSMUSG00000034771
ENSMUSG00000034786	130.314158139247	2.32906208760725	0.340266293135355	6.84482164291475	7.65712109925064e-12	5.93752745343935e-11	UI	ENSMUSG00000034786
ENSMUSG00000034792	27.525495039331	3.38927097333992	0.584923550452132	5.79438282271264	6.85728808347402e-09	3.94494823520914e-08	UI	ENSMUSG00000034792
ENSMUSG00000034796	96.5019291460183	2.86366684853985	0.362757315857669	7.89416704600228	2.92260507124732e-15	3.0307511363837e-14	UI	ENSMUSG00000034796
ENSMUSG00000034799	59.8429362715206	2.84411329417438	0.642577994781022	4.4260981815034	9.59528644506334e-06	3.74805591821978e-05	UI	ENSMUSG00000034799
ENSMUSG00000034810	145.368625871505	3.96682552446953	0.55066774232907	7.20366424169262	5.86155999969605e-13	4.96973009246649e-12	UI	ENSMUSG00000034810
ENSMUSG00000034837	63.4873089023747	-5.24381026364459	0.33395053828136	-15.7023560753377	1.45727669217704e-55	1.93177831988379e-53	UI	ENSMUSG00000034837
ENSMUSG00000034839	34.9429992944732	3.50200131862143	0.5083438227199	6.88904076749458	5.61698421773556e-12	4.38951723615554e-11	UI	ENSMUSG00000034839
ENSMUSG00000034842	40.487918462745	2.04191936859497	0.434034187825505	4.70451274547037	2.54472969989342e-06	1.07242485956484e-05	UI	ENSMUSG00000034842
ENSMUSG00000034855	392.299521205265	2.47097473895437	0.351471194595512	7.03037624974665	2.05977339581909e-12	1.67441799671809e-11	UI	ENSMUSG00000034855
ENSMUSG00000034863	399.268546409039	2.22938535555946	0.161701331884366	13.7870562324972	3.0495202027557e-43	2.0761597597783e-41	UI	ENSMUSG00000034863
ENSMUSG00000034872	9.26268381856726	-2.58031521317598	0.512537156058582	-5.03439639970425	4.79356832207323e-07	2.2182870473074e-06	UI	ENSMUSG00000034872
ENSMUSG00000034903	4032.03326828267	-2.20156189805133	0.116325906175764	-18.9258091376899	6.99077312508869e-80	3.07275140133284e-77	UI	ENSMUSG00000034903
ENSMUSG00000034911	454.633039040622	2.85028090457685	0.359838034431616	7.92101065436017	2.35587750351196e-15	2.4624178128072e-14	UI	ENSMUSG00000034911
ENSMUSG00000034949	97.7251282343392	2.88073327450975	0.559106029561979	5.15239171497866	2.57185125218198e-07	1.22733640518414e-06	UI	ENSMUSG00000034949
ENSMUSG00000034959	12.8606176929801	4.35099125006798	0.838331284455005	5.1900618893121	2.10224195252545e-07	1.01521915725853e-06	UI	ENSMUSG00000034959
ENSMUSG00000035031	376.784792326573	3.88245362558545	0.472796911724627	8.21167298116092	2.18127678695316e-16	2.50342229135706e-15	UI	ENSMUSG00000035031
ENSMUSG00000035041	27.3904113638997	-2.78042096572057	0.542987361970461	-5.12059977902733	3.0456541470682e-07	1.44109195468643e-06	UI	ENSMUSG00000035041
ENSMUSG00000035042	91.6890344310685	3.86075874906601	0.396989842543335	9.72508194247959	2.35715534834298e-22	4.36805991844563e-21	UI	ENSMUSG00000035042
ENSMUSG00000035095	47.59067248693	2.33150643476444	0.325219091118681	7.16903311778094	7.55292859060819e-13	6.36284710521512e-12	UI	ENSMUSG00000035095
ENSMUSG00000035109	17.2639309443921	2.16152203447204	0.476016435502694	4.54085588912361	5.60263189904048e-06	2.26108794456443e-05	UI	ENSMUSG00000035109
ENSMUSG00000035121	89.5225778526725	2.46551611334711	0.332467491965064	7.41581108809935	1.20882703621484e-13	1.08202760147648e-12	UI	ENSMUSG00000035121
ENSMUSG00000035133	2812.89714736623	-3.40459744861355	0.297908138940648	-11.4283465390378	3.01800819202963e-30	9.68158479425229e-29	UI	ENSMUSG00000035133
ENSMUSG00000035150	1787.6726803066	-2.59873192435272	0.218518752719172	-11.8924892807368	1.29488797862145e-32	4.81337142676287e-31	UI	ENSMUSG00000035150
ENSMUSG00000035164	621.857332135421	-2.20566067764415	0.333101574495613	-6.621585866065	3.55365495524858e-11	2.57917935251442e-10	UI	ENSMUSG00000035164
ENSMUSG00000035186	215.653103092022	6.23754298950506	0.442501326345411	14.0961000976438	4.01344418298264e-45	3.08000929588094e-43	UI	ENSMUSG00000035186
ENSMUSG00000035200	8.74510782225371	-3.94604677668944	0.697295342230442	-5.65907519770202	1.52190864279895e-08	8.3875713015145e-08	UI	ENSMUSG00000035200
ENSMUSG00000035208	66.5751843905391	3.16405299719633	0.403738648390335	7.83688410760548	4.61863962965461e-15	4.70579086138132e-14	UI	ENSMUSG00000035208
ENSMUSG00000035228	18.604201000367	3.66995201009154	0.629903184229892	5.82621599949262	5.66982237920909e-09	3.28595257665289e-08	UI	ENSMUSG00000035228
ENSMUSG00000035237	25.6262251325339	4.92238650852386	1.02638489924388	4.79584852831537	1.61987654266642e-06	6.99730808620076e-06	UI	ENSMUSG00000035237
ENSMUSG00000035246	8.81042590972039	3.99635351336604	0.893354450951412	4.47342430444038	7.69768158676984e-06	3.04865182540202e-05	UI	ENSMUSG00000035246
ENSMUSG00000035258	122.690060906188	3.01505716013307	0.457557876159709	6.58945527380818	4.41443188618819e-11	3.17996482106265e-10	UI	ENSMUSG00000035258
ENSMUSG00000035279	53.9973324943049	3.84617724314964	0.567347777874005	6.77922324391969	1.20823707425197e-11	9.15089832476087e-11	UI	ENSMUSG00000035279
ENSMUSG00000035295	10.4066109639849	5.52028412951632	1.22329579489847	4.51263231062973	6.40279669078447e-06	2.56624009423955e-05	UI	ENSMUSG00000035295
ENSMUSG00000035299	87.6064024653701	-3.22765222226384	0.22790675312783	-14.1621614013934	1.57087240290779e-45	1.2415342959764e-43	UI	ENSMUSG00000035299
ENSMUSG00000035314	201.838762564532	2.17936219103922	0.165696846396826	13.1527077215451	1.64187702349105e-39	9.02096204968088e-38	UI	ENSMUSG00000035314
ENSMUSG00000035349	1222.44765809848	-3.59563154223778	0.249726738505305	-14.3982641336638	5.3059480849458e-47	4.46091353423598e-45	UI	ENSMUSG00000035349
ENSMUSG00000035352	39.815885556525	3.5378823800218	0.769089489130452	4.60009196591908	4.22304457392727e-06	1.73193908585978e-05	UI	ENSMUSG00000035352
ENSMUSG00000035356	830.895719846953	3.14566166289199	0.626805483078122	5.01856117697671	5.20599154035263e-07	2.39762705977932e-06	UI	ENSMUSG00000035356
ENSMUSG00000035364	11.6695681172246	3.21798378456535	0.682510438884231	4.71492244107814	2.41802837092738e-06	1.02143454400969e-05	UI	ENSMUSG00000035364
ENSMUSG00000035370	62.4723315577941	2.37867038394106	0.54775999239401	4.34254128992695	1.40844004611295e-05	5.3807650069097e-05	UI	ENSMUSG00000035370
ENSMUSG00000035373	41.2935530785488	4.39985736045248	0.791402005608093	5.55957317428295	2.70435196362013e-08	1.44961134138936e-07	UI	ENSMUSG00000035373
ENSMUSG00000035385	159.048286372776	3.773829123482	0.448432173113819	8.41560742013074	3.90864237015705e-17	4.82399635181846e-16	UI	ENSMUSG00000035385
ENSMUSG00000035390	45.5286037827246	2.42946937189662	0.275565755017297	8.81629639264907	1.18308044756193e-18	1.64763188066796e-17	UI	ENSMUSG00000035390
ENSMUSG00000035413	399.334445922877	2.0979029469113	0.251358214142847	8.34626771225809	7.04540077032029e-17	8.48224271502184e-16	UI	ENSMUSG00000035413
ENSMUSG00000035429	10.9774492938648	6.28075061051972	1.4214687118859	4.41849374383124	9.93911567419082e-06	3.87089389244795e-05	UI	ENSMUSG00000035429
ENSMUSG00000035458	24.6437968993475	4.51974157077178	0.666168166738413	6.78468560408796	1.16339581570548e-11	8.8326420505106e-11	UI	ENSMUSG00000035458
ENSMUSG00000035504	1094.34160433632	-2.27268601237926	0.390336826579754	-5.82237149462223	5.80184070643125e-09	3.35935560570669e-08	UI	ENSMUSG00000035504
ENSMUSG00000035545	4065.92401716712	3.00465742735159	0.576627955579332	5.21073839427857	1.88090518233581e-07	9.14500260784813e-07	UI	ENSMUSG00000035545
ENSMUSG00000035557	24.413653899435	7.79452253588897	1.0786529283748	7.22616360726237	4.96829157761254e-13	4.22954730497807e-12	UI	ENSMUSG00000035557
ENSMUSG00000035566	816.263308151846	-2.42969146243738	0.255469921926693	-9.51067524549751	1.89428892235247e-21	3.2685616157451e-20	UI	ENSMUSG00000035566
ENSMUSG00000035580	4.24980709155943	5.9842241347496	1.36801470647464	4.37438582087387	1.21774839623802e-05	4.68799451741661e-05	UI	ENSMUSG00000035580
ENSMUSG00000035683	38.627428996743	4.21654142476159	0.520217558151709	8.10534238740927	5.25971866350643e-16	5.82826145048607e-15	UI	ENSMUSG00000035683
ENSMUSG00000035692	217.952721169431	2.506397901207	0.350491266742264	7.1510994396619	8.60855984041607e-13	7.21816794651219e-12	UI	ENSMUSG00000035692
ENSMUSG00000035697	323.833944386695	4.64072089783583	0.394322101367547	11.7688582043496	5.6483812331879e-32	2.02163633451842e-30	UI	ENSMUSG00000035697
ENSMUSG00000035711	126.347529586784	4.79371791826064	0.414829705081053	11.5558694556939	6.89461299887353e-31	2.30316845431703e-29	UI	ENSMUSG00000035711
ENSMUSG00000035713	87.2918787733888	3.22518455652153	0.725850986307107	4.44331497423489	8.85833371548627e-06	3.48026803995285e-05	UI	ENSMUSG00000035713
ENSMUSG00000035799	26.0295559657722	3.52619286469277	0.563150559939084	6.26154551826104	3.81180515956541e-10	2.49219641095386e-09	UI	ENSMUSG00000035799
ENSMUSG00000035818	15.0966152462965	7.57150495717144	1.15545509865522	6.55283356833473	5.6455426193786e-11	4.01942099420038e-10	UI	ENSMUSG00000035818
ENSMUSG00000035835	173.893959087666	4.75361289983771	0.748536692353633	6.35054092657886	2.14559116932016e-10	1.43693240192856e-09	UI	ENSMUSG00000035835
ENSMUSG00000035840	431.002084744289	-2.61927947612177	0.167950977763852	-15.5955000143233	7.81094472166018e-55	1.00356620028961e-52	UI	ENSMUSG00000035840
ENSMUSG00000035914	98.5077603542962	2.42125861306752	0.392942699732568	6.16186180508098	7.18945826670254e-10	4.55205174157102e-09	UI	ENSMUSG00000035914
ENSMUSG00000035929	1022.01420567062	2.67647488585735	0.20709885063398	12.9236588115483	3.3101840791532e-38	1.6788127918847e-36	UI	ENSMUSG00000035929
ENSMUSG00000035933	336.689803260422	-2.09041374714877	0.22987547649928	-9.09367879942304	9.57434149571879e-20	1.46176448405691e-18	UI	ENSMUSG00000035933
ENSMUSG00000035948	166.92455667198	-2.84390417338775	0.381211796273332	-7.46016833998665	8.64120052977005e-14	7.85546582267267e-13	UI	ENSMUSG00000035948
ENSMUSG00000035964	12.6051090084696	2.311417316813	0.54965851035668	4.20518789987095	2.60865340619104e-05	9.58879143760421e-05	UI	ENSMUSG00000035964
ENSMUSG00000035967	482.736029193004	2.22888994921802	0.431919500804358	5.1604290731657	2.46384495404057e-07	1.17938806798877e-06	UI	ENSMUSG00000035967
ENSMUSG00000036036	97.9992090942924	3.19647757250257	0.367855487609932	8.68949269527294	3.64061500084343e-18	4.84912111808247e-17	UI	ENSMUSG00000036036
ENSMUSG00000036040	634.537194071841	2.45905900112892	0.360305520903582	6.82492734211243	8.79698273535263e-12	6.77110923046159e-11	UI	ENSMUSG00000036040
ENSMUSG00000036067	63.6951295705885	4.91957186256995	0.869660883061898	5.65688529677124	1.54144704074663e-08	8.49151586606553e-08	UI	ENSMUSG00000036067
ENSMUSG00000036093	2066.48052747013	-2.4833738729328	0.183771500882596	-13.51337863056	1.30396961211148e-41	8.06658139798542e-40	UI	ENSMUSG00000036093
ENSMUSG00000036109	34.4355498387679	-2.84447067244039	0.558996462122367	-5.08853072457857	3.60848325060654e-07	1.69237999552033e-06	UI	ENSMUSG00000036109
ENSMUSG00000036123	1091.91422274275	-3.69501359065965	0.269259713627178	-13.7228608798709	7.40834954132516e-43	4.94956771755628e-41	UI	ENSMUSG00000036123
ENSMUSG00000036172	5.63217656467921	6.17254572390284	1.32652031777803	4.65318596419395	3.26845225613018e-06	1.35575832491864e-05	UI	ENSMUSG00000036172
ENSMUSG00000036186	51.9353138553614	2.33008875434195	0.465336063545074	5.00732467754725	5.51917845893891e-07	2.53301881498911e-06	UI	ENSMUSG00000036186
ENSMUSG00000036198	147.289721904359	7.11069701672016	0.43074132486136	16.5080446344655	3.21120492078052e-61	5.47302912144457e-59	UI	ENSMUSG00000036198
ENSMUSG00000036223	11.425236568018	3.42772719168438	0.696090057166194	4.92425822836598	8.46809529160736e-07	3.79330698079619e-06	UI	ENSMUSG00000036223
ENSMUSG00000036304	40.2190883641331	-2.76788940200787	0.30225140278628	-9.15757338590427	5.30773837765459e-20	8.30087873369276e-19	UI	ENSMUSG00000036304
ENSMUSG00000036330	3689.96726792039	-2.1801032472589	0.229089210156418	-9.51639427177894	1.79292225260936e-21	3.10006032552623e-20	UI	ENSMUSG00000036330
ENSMUSG00000036353	11.5499756671323	3.24611680287559	0.658534674712837	4.92930278013243	8.25235944881423e-07	3.70262560226704e-06	UI	ENSMUSG00000036353
ENSMUSG00000036446	60.1699415403771	5.00017669231422	0.819163185409572	6.10400562595375	1.03442642413014e-09	6.4613611643372e-09	UI	ENSMUSG00000036446
ENSMUSG00000036504	19.5951817720381	3.39170772440673	0.727844234482827	4.65993623871558	3.16307350614892e-06	1.31487711337407e-05	UI	ENSMUSG00000036504
ENSMUSG00000036526	30.0371737377443	4.0282656867624	0.496677264393778	8.11042899593787	5.04413565216089e-16	5.59928110896052e-15	UI	ENSMUSG00000036526
ENSMUSG00000036545	321.523028672671	2.33847695244173	0.365005723668353	6.40668570602058	1.48716941827404e-10	1.01303813500374e-09	UI	ENSMUSG00000036545
ENSMUSG00000036564	106.574170101688	3.11282948435878	0.70435050807969	4.41943243974574	9.89604515341806e-06	3.85471883199217e-05	UI	ENSMUSG00000036564
ENSMUSG00000036570	117.938020626869	3.57537721684051	0.310158877480369	11.5275669227517	9.58133495031873e-31	3.17948034232166e-29	UI	ENSMUSG00000036570
ENSMUSG00000036594	4123.50158099355	5.30767019821797	0.342348851613351	15.5036892141016	3.27532825401472e-54	4.08259075005396e-52	UI	ENSMUSG00000036594
ENSMUSG00000036596	15.0361098617359	5.43974726780664	0.926946602351058	5.86845806868439	4.39866607579752e-09	2.57908214048751e-08	UI	ENSMUSG00000036596
ENSMUSG00000036602	88.4435220030979	7.05748904838401	0.96101609535104	7.34377819739434	2.07647130538445e-13	1.8247601573168e-12	UI	ENSMUSG00000036602
ENSMUSG00000036634	14.4759206973441	4.92161078364244	0.817271877297952	6.02199943538271	1.72275496322019e-09	1.05119100946222e-08	UI	ENSMUSG00000036634
ENSMUSG00000036655	17.4348552247987	6.26327446574108	1.07146032040661	5.84554961714699	5.04898409949632e-09	2.94522113221841e-08	UI	ENSMUSG00000036655
ENSMUSG00000036768	29.3970326277659	3.35468572065317	0.733275158018883	4.57493436667983	4.76369301125206e-06	1.94095893159716e-05	UI	ENSMUSG00000036768
ENSMUSG00000036832	554.415416442019	-2.52040930539035	0.216461388873176	-11.643689983284	2.47089210208226e-31	8.39969209302158e-30	UI	ENSMUSG00000036832
ENSMUSG00000036856	253.178345771943	5.7870090947907	0.676071562087135	8.55975819619646	1.13104490983325e-17	1.46143368597021e-16	UI	ENSMUSG00000036856
ENSMUSG00000036882	76.8922884617178	2.02087597560411	0.326880138867872	6.18231496903814	6.31683308630458e-10	4.0331788008225e-09	UI	ENSMUSG00000036882
ENSMUSG00000036887	1547.92388712504	3.75490536726413	0.296609826302738	12.6594098856039	9.92425334060622e-37	4.5706294705064e-35	UI	ENSMUSG00000036887
ENSMUSG00000036896	1248.23940699648	3.87109086393503	0.287482682897306	13.4654749459043	2.49707391364416e-41	1.51481089182665e-39	UI	ENSMUSG00000036896
ENSMUSG00000036905	1318.92946811431	3.66466585150805	0.285143790855888	12.8519924649532	8.38230506513189e-38	4.13406045476012e-36	UI	ENSMUSG00000036905
ENSMUSG00000036908	1159.53341923381	2.75835942931892	0.0966816653764728	28.5303259783334	4.92831776520253e-179	2.46948146578769e-175	UI	ENSMUSG00000036908
ENSMUSG00000036928	5.80642470307683	5.94816524054402	1.13910880553067	5.22177092448425	1.77220112933428e-07	8.64163625814347e-07	UI	ENSMUSG00000036928
ENSMUSG00000036931	50.3959075009027	4.70820640469442	0.613830709157014	7.67020342002813	1.71723790078783e-14	1.66887813678582e-13	UI	ENSMUSG00000036931
ENSMUSG00000036948	680.579466989486	2.66092355116639	0.280699180165174	9.47962708548207	2.55193421529995e-21	4.38519614747084e-20	UI	ENSMUSG00000036948
ENSMUSG00000037071	3531.70371334273	2.31517028828927	0.52633267360529	4.39868243867657	1.08910051530106e-05	4.21801272381401e-05	UI	ENSMUSG00000037071
ENSMUSG00000037096	27.3701771134374	-6.6269966507254	0.779130461077226	-8.50563157492637	1.80609659637539e-17	2.29345890144901e-16	UI	ENSMUSG00000037096
ENSMUSG00000037112	416.022153925739	-2.75031090178463	0.394810802765918	-6.96614905802179	3.25734025738103e-12	2.59819811551813e-11	UI	ENSMUSG00000037112
ENSMUSG00000037157	64.4602085725608	-4.79213197155054	0.323801067235415	-14.7996175938064	1.47317769269175e-49	1.40874022567554e-47	UI	ENSMUSG00000037157
ENSMUSG00000037243	341.870766802141	3.02014448667083	0.574433609890573	5.25760407237688	1.45944305352303e-07	7.18649494162068e-07	UI	ENSMUSG00000037243
ENSMUSG00000037254	168.58479520909	4.0156374989016	0.765208991390146	5.24776570072241	1.53954919260867e-07	7.55570332450884e-07	UI	ENSMUSG00000037254
ENSMUSG00000037263	57.6857459565909	3.86308195856336	0.632127314099493	6.11124036629643	9.88597345466931e-10	6.18434903703583e-09	UI	ENSMUSG00000037263
ENSMUSG00000037266	5928.37341837564	3.18925365087037	0.345798162567795	9.22287622116875	2.89235620577517e-20	4.63628230195081e-19	UI	ENSMUSG00000037266
ENSMUSG00000037313	168.791493536767	2.35165262013347	0.194472289078296	12.0924818197964	1.15736866604249e-33	4.58083958278491e-32	UI	ENSMUSG00000037313
ENSMUSG00000037318	26.3953754773214	4.78927390551552	0.649614533086358	7.37248577669805	1.67475467386636e-13	1.48370946248401e-12	UI	ENSMUSG00000037318
ENSMUSG00000037321	741.592932674397	2.81756822522972	0.133059838778667	21.1751964461379	1.61706400598999e-99	1.44692577164547e-96	UI	ENSMUSG00000037321
ENSMUSG00000037337	49.8043707115232	4.64299681011429	0.451442703157775	10.284797556007	8.25152943575049e-25	1.84090666503377e-23	UI	ENSMUSG00000037337
ENSMUSG00000037379	6.44294882390341	4.91763431443297	1.13537764182105	4.33127633775271	1.48247486971995e-05	5.64552749444652e-05	UI	ENSMUSG00000037379
ENSMUSG00000037428	68.0823532136176	-2.65667246570262	0.391877039560101	-6.77935218834165	1.20715929796233e-11	9.1455001666611e-11	UI	ENSMUSG00000037428
ENSMUSG00000037440	3433.56442104531	-3.62841404023527	0.169971313745031	-21.3472141874373	4.13886878708888e-101	4.14780874366899e-98	UI	ENSMUSG00000037440
ENSMUSG00000037446	3.92865792923204	5.37379745178827	1.20483076157744	4.46020936978117	8.18796243279668e-06	3.2305702486817e-05	UI	ENSMUSG00000037446
ENSMUSG00000037458	3452.51305795391	-2.06507152710728	0.172680869221714	-11.9588900404238	5.83364616439616e-33	2.20446713428026e-31	UI	ENSMUSG00000037458
ENSMUSG00000037544	32.9201031727802	2.08506400376136	0.49362102804804	4.22401778953071	2.3998509423411e-05	8.86942993205695e-05	UI	ENSMUSG00000037544
ENSMUSG00000037548	172.468068742777	4.36514763077556	0.326972087035252	13.3502149078093	1.18107691942723e-40	6.86559191167744e-39	UI	ENSMUSG00000037548
ENSMUSG00000037579	14.5052260690555	4.05366802909033	0.817950282598864	4.95588560249733	7.20015724809576e-07	3.25618663707205e-06	UI	ENSMUSG00000037579
ENSMUSG00000037613	285.12973548045	-2.3399343115254	0.207235324311497	-11.2911942946958	1.45052182327644e-29	4.49213519905662e-28	UI	ENSMUSG00000037613
ENSMUSG00000037621	90.1983379264528	2.18065854178007	0.357879273424911	6.09327978374139	1.10620474832702e-09	6.88567795393419e-09	UI	ENSMUSG00000037621
ENSMUSG00000037624	36.1239746837942	3.2214434589914	0.569168778743372	5.65990893967129	1.51453336375179e-08	8.35243647269148e-08	UI	ENSMUSG00000037624
ENSMUSG00000037628	23.5230755411887	2.4929218680722	0.479413463069956	5.19994130350159	1.99351470744665e-07	9.66064167898808e-07	UI	ENSMUSG00000037628
ENSMUSG00000037649	415.052505241627	3.41200400840758	0.204817477395359	16.6587541834694	2.6141305684424e-62	4.67817337583971e-60	UI	ENSMUSG00000037649
ENSMUSG00000037679	460.690773948754	2.03259373111718	0.3347180186563	6.07255545810432	1.25890600440181e-09	7.78396619799676e-09	UI	ENSMUSG00000037679
ENSMUSG00000037686	1187.92626021126	3.15658398080882	0.355860247216009	8.87029109180819	7.29549448538342e-19	1.0297539089397e-17	UI	ENSMUSG00000037686
ENSMUSG00000037709	1088.1987961773	-2.67066414551113	0.147110591770663	-18.154125500865	1.19109695508981e-73	3.68416581639756e-71	UI	ENSMUSG00000037709
ENSMUSG00000037716	10.2171546536515	5.77594922985625	1.04638356219472	5.51991586884409	3.39162006070031e-08	1.79458604014331e-07	UI	ENSMUSG00000037716
ENSMUSG00000037731	117.044100094297	3.60851743331412	0.242979839257197	14.8510981172165	6.84383405557059e-50	6.77728926593935e-48	UI	ENSMUSG00000037731
ENSMUSG00000037738	44.62295368493	3.24207035672461	0.424979334466951	7.62877178672964	2.37000753399428e-14	2.27589761428488e-13	UI	ENSMUSG00000037738
ENSMUSG00000037754	2201.14463472518	-2.94177399627105	0.182479419225078	-16.1211275702415	1.81271341803126e-58	2.73588686598525e-56	UI	ENSMUSG00000037754
ENSMUSG00000037813	84.0808922953013	4.10411757027194	0.394660315358079	10.3991138976014	2.50249422197259e-25	5.7945924433735e-24	UI	ENSMUSG00000037813
ENSMUSG00000037849	32.6425034295818	3.43324744873729	0.610612957650959	5.62262461960366	1.88077796708188e-08	1.02637793916945e-07	UI	ENSMUSG00000037849
ENSMUSG00000037860	26.6166002785263	3.89209545962062	0.467994634808776	8.31653863128353	9.05694806071729e-17	1.07541600338015e-15	UI	ENSMUSG00000037860
ENSMUSG00000037921	49.1368599755965	3.09365384327479	0.625249646233324	4.94786980194521	7.5030066147589e-07	3.3839842975008e-06	UI	ENSMUSG00000037921
ENSMUSG00000037940	62.8330653083787	-2.46137265385079	0.488719628103197	-5.03636955078679	4.74444179305867e-07	2.19758263418917e-06	UI	ENSMUSG00000037940
ENSMUSG00000037944	14.1925397375042	4.06732835456044	0.661812426158142	6.14574189573851	7.95906160363595e-10	5.02282945636008e-09	UI	ENSMUSG00000037944
ENSMUSG00000037995	194.38881533584	3.06798562367258	0.215637649414814	14.2275044826278	6.18497767486174e-46	4.98258619504778e-44	UI	ENSMUSG00000037995
ENSMUSG00000038037	34.1857853112597	5.75329334771061	0.717159327742926	8.02233635560123	1.03752571709094e-15	1.11899136099855e-14	UI	ENSMUSG00000038037
ENSMUSG00000038077	10.9576150300432	5.3551814253252	1.18979819524233	4.50091574078618	6.76613255996882e-06	2.70623699165803e-05	UI	ENSMUSG00000038077
ENSMUSG00000038086	86.7688794485097	2.34944718408877	0.356651276726803	6.58751934284666	4.47235735215332e-11	3.21799084149481e-10	UI	ENSMUSG00000038086
ENSMUSG00000038094	8.49963427956761	5.85622900900609	1.09400166692254	5.3530348134476	8.64912006182558e-08	4.36093890177054e-07	UI	ENSMUSG00000038094
ENSMUSG00000038156	1036.53847541626	4.01336652239477	0.545268911361736	7.36034356400758	1.83437491836765e-13	1.61996578092292e-12	UI	ENSMUSG00000038156
ENSMUSG00000038173	1747.0658352952	-3.1402158195465	0.225299230511018	-13.9379784494778	3.72337607990463e-44	2.68834191083374e-42	UI	ENSMUSG00000038173
ENSMUSG00000038174	1539.38308757064	-2.9760649012603	0.171342368037228	-17.369112703133	1.41395488291135e-67	3.19146176905054e-65	UI	ENSMUSG00000038174
ENSMUSG00000038179	43.6700844694684	3.18718826078403	0.478551589418525	6.66007245876395	2.73692617246317e-11	2.00382666057546e-10	UI	ENSMUSG00000038179
ENSMUSG00000038188	267.683966786517	2.27180433638046	0.350015664748916	6.49057903739862	8.55070926395149e-11	5.97738476280805e-10	UI	ENSMUSG00000038188
ENSMUSG00000038295	67.1756675958314	4.14129144923227	0.910735142303808	4.54719627789524	5.4365292974377e-06	2.19723834518478e-05	UI	ENSMUSG00000038295
ENSMUSG00000038319	63.4966714542938	3.11361901164175	0.370065711959914	8.41369224711914	3.97302268713539e-17	4.90103940932989e-16	UI	ENSMUSG00000038319
ENSMUSG00000038352	31.5120312858	3.79612865780841	0.646776739317231	5.8693030021701	4.37630998641102e-09	2.56717561225806e-08	UI	ENSMUSG00000038352
ENSMUSG00000038379	14.2933214712031	2.52115955890061	0.517835395370819	4.86865050446236	1.12362928878782e-06	4.96234940971091e-06	UI	ENSMUSG00000038379
ENSMUSG00000038463	52.7780541556219	2.99754947389568	0.431187812448451	6.95184183633214	3.60547508618755e-12	2.86312433627077e-11	UI	ENSMUSG00000038463
ENSMUSG00000038473	129.836226733144	-2.64383847495918	0.4041144237352	-6.54230168406851	6.05791406814195e-11	4.29914039982818e-10	UI	ENSMUSG00000038473
ENSMUSG00000038521	552.945143015341	3.52108650394423	0.270168759541334	13.0329150932254	7.95108341634522e-39	4.17623572144891e-37	UI	ENSMUSG00000038521
ENSMUSG00000038530	85.0021055598204	2.54083580283367	0.298378843874055	8.51546902536476	1.65917389521421e-17	2.11585594986805e-16	UI	ENSMUSG00000038530
ENSMUSG00000038543	24.7346841320502	2.64402755952455	0.383571969855637	6.89317199199844	5.45618393646181e-12	4.26918277152137e-11	UI	ENSMUSG00000038543
ENSMUSG00000038567	3023.51260841955	-3.95943938621841	0.384390353750013	-10.3005690636904	7.0045699255966e-25	1.57251339530374e-23	UI	ENSMUSG00000038567
ENSMUSG00000038576	188.285465075679	2.39073692847228	0.24693756236939	9.68154421519725	3.61218199137199e-22	6.63486859324294e-21	UI	ENSMUSG00000038576
ENSMUSG00000038580	11.919712492877	5.44282604372529	1.10930062319568	4.90653834489478	9.26978730059539e-07	4.13247777631881e-06	UI	ENSMUSG00000038580
ENSMUSG00000038582	890.569169115385	-2.95136270456978	0.165538734424848	-17.8288345312296	4.22129188670493e-71	1.21563502217822e-68	UI	ENSMUSG00000038582
ENSMUSG00000038594	98.3039318337065	-4.68736418903221	0.600470050944105	-7.80615816169744	5.89575853110852e-15	5.95134303941954e-14	UI	ENSMUSG00000038594
ENSMUSG00000038608	380.743113351068	3.69640492229345	0.567369339639253	6.51498885125466	7.2695057355452e-11	5.117454248338e-10	UI	ENSMUSG00000038608
ENSMUSG00000038642	1321.71897906576	3.43259518207651	0.316480842154799	10.8461389280478	2.08028536306337e-27	5.56831938955017e-26	UI	ENSMUSG00000038642
ENSMUSG00000038670	60.6154524455581	4.36709727064881	0.438377342112691	9.96195936952914	2.23611572179667e-23	4.48189146351151e-22	UI	ENSMUSG00000038670
ENSMUSG00000038692	498.158975073638	2.02222168317222	0.21402788945525	9.44840267461982	3.44040532081489e-21	5.86366768079567e-20	UI	ENSMUSG00000038692
ENSMUSG00000038700	276.273953319427	2.30980575025406	0.246462320440918	9.37184128641591	7.12780426563758e-21	1.18500337140865e-19	UI	ENSMUSG00000038700
ENSMUSG00000038777	104.636877595808	3.18796213470499	0.318371773984792	10.0133315676951	1.33190164417753e-23	2.71959770115924e-22	UI	ENSMUSG00000038777
ENSMUSG00000038781	599.792040855724	3.88255790737052	0.262052835035208	14.8159355225021	1.15568976764416e-49	1.11794020998288e-47	UI	ENSMUSG00000038781
ENSMUSG00000038811	119.065875172242	2.3160286532098	0.223738773718472	10.3514854163098	4.1204265199289e-25	9.43630402470737e-24	UI	ENSMUSG00000038811
ENSMUSG00000038884	308.645256140418	2.72032296245617	0.419008107850039	6.49229194254579	8.4540228220488e-11	5.91474693615221e-10	UI	ENSMUSG00000038884
ENSMUSG00000038895	245.073835041368	2.55165597538297	0.381769736335032	6.68375654885253	2.32893586645849e-11	1.71615174112503e-10	UI	ENSMUSG00000038895
ENSMUSG00000038943	64.2665252193352	2.15447082233497	0.396431723946578	5.43465795543976	5.49016444541742e-08	2.84489307167504e-07	UI	ENSMUSG00000038943
ENSMUSG00000039021	20.8077608575967	2.40409179393437	0.556294850202028	4.32161432567869	1.54891759762658e-05	5.88960107617792e-05	UI	ENSMUSG00000039021
ENSMUSG00000039037	31.3767349578347	2.91613296556681	0.673357556647222	4.33073474379169	1.48612619840464e-05	5.65857230620514e-05	UI	ENSMUSG00000039037
ENSMUSG00000039099	39.4304345742227	2.45699464020836	0.432696706510163	5.67832988613388	1.36016209070168e-08	7.53426951590534e-08	UI	ENSMUSG00000039099
ENSMUSG00000039110	128.791039826549	2.18127907841781	0.365388280272402	5.96975654717671	2.37607867880994e-09	1.4317045507192e-08	UI	ENSMUSG00000039110
ENSMUSG00000039126	39.1598426660759	2.85286189469677	0.457405605182105	6.23705057912652	4.45897851338143e-10	2.89642851112933e-09	UI	ENSMUSG00000039126
ENSMUSG00000039145	70.6471569682062	2.36544679980056	0.34143829201726	6.9278896219437	4.27164813147451e-12	3.37076763105393e-11	UI	ENSMUSG00000039145
ENSMUSG00000039153	41.0500552963621	2.12991553725541	0.421927347428446	5.04806230323011	4.4631361144589e-07	2.07418683382774e-06	UI	ENSMUSG00000039153
ENSMUSG00000039154	123.09157023782	2.4332157743298	0.242695716375006	10.0257878905867	1.17419319990353e-23	2.40738432327193e-22	UI	ENSMUSG00000039154
ENSMUSG00000039239	102.234871643366	3.28519495388394	0.330461581190767	9.9412311169312	2.75402178449379e-23	5.48048147646604e-22	UI	ENSMUSG00000039239
ENSMUSG00000039257	15.3643025953456	3.75892728508916	0.58887467610566	6.38323812792844	1.73381972145339e-10	1.17244586508214e-09	UI	ENSMUSG00000039257
ENSMUSG00000039264	88.0310965458416	2.74892923570511	0.347914107554673	7.90117208820897	2.76292880455226e-15	2.86635272336449e-14	UI	ENSMUSG00000039264
ENSMUSG00000039316	212.990185679718	2.15883682296241	0.24713362359593	8.73550426506176	2.42571556112981e-18	3.27798692926355e-17	UI	ENSMUSG00000039316
ENSMUSG00000039323	203.125992579584	9.7046323722066	1.44443483819754	6.71863632444413	1.83433083124617e-11	1.36452864150955e-10	UI	ENSMUSG00000039323
ENSMUSG00000039376	51.7044810822407	-2.05726720172416	0.299649230598007	-6.86558479599128	6.6219415915478e-12	5.1491658794115e-11	UI	ENSMUSG00000039376
ENSMUSG00000039377	74.6493286734261	2.41151383888382	0.259849113276689	9.28043897658416	1.68781739388946e-20	2.76022042992862e-19	UI	ENSMUSG00000039377
ENSMUSG00000039396	21.4058906825075	4.35453026810507	0.674237318136299	6.45845335310377	1.05778457058416e-10	7.31889937349225e-10	UI	ENSMUSG00000039396
ENSMUSG00000039438	9446.46850865277	2.52167333306162	0.411983029764464	6.12081845823431	9.30959225391765e-10	5.83836105956578e-09	UI	ENSMUSG00000039438
ENSMUSG00000039452	48.027646584246	3.73122556256861	0.654858132360736	5.6977616649849	1.21390586344458e-08	6.75999055406545e-08	UI	ENSMUSG00000039452
ENSMUSG00000039476	12.9954734166304	2.65074272517466	0.614507462912457	4.31360542410904	1.60613495852609e-05	6.09237021209883e-05	UI	ENSMUSG00000039476
ENSMUSG00000039518	30.2824384509447	-2.08162090776587	0.386510288944632	-5.38568045225847	7.21710851786005e-08	3.68113674280264e-07	UI	ENSMUSG00000039518
ENSMUSG00000039519	2938.19714854435	3.11797367735721	0.277782911541107	11.2244977923914	3.09137749782666e-29	9.32026135144996e-28	UI	ENSMUSG00000039519
ENSMUSG00000039533	19.1640739541656	-2.29354848088626	0.480616134250744	-4.77210047153698	1.82314511893572e-06	7.8214174331876e-06	UI	ENSMUSG00000039533
ENSMUSG00000039542	196.487139387336	3.19168987694258	0.534670125340938	5.96945616684187	2.38045701488729e-09	1.43365312622563e-08	UI	ENSMUSG00000039542
ENSMUSG00000039543	34.2367583806741	2.60856391394141	0.446324603172202	5.8445442966875	5.0795686584568e-09	2.96168287570344e-08	UI	ENSMUSG00000039543
ENSMUSG00000039623	514.594263418782	2.3115490743986	0.310162120851666	7.45271236878115	9.1440496921476e-14	8.29153170420072e-13	UI	ENSMUSG00000039623
ENSMUSG00000039676	14.3373589640041	2.74959307694469	0.583278188300732	4.71403376998392	2.42860386997768e-06	1.02538323826122e-05	UI	ENSMUSG00000039676
ENSMUSG00000039697	1573.79381302887	-2.29975176910195	0.15831916019873	-14.5260483078308	8.28648270568899e-48	7.36204034426709e-46	UI	ENSMUSG00000039697
ENSMUSG00000039704	1290.19488160559	-5.78306827758325	0.287806156803319	-20.0936225333612	8.39108368806755e-90	5.00548120763915e-87	UI	ENSMUSG00000039704
ENSMUSG00000039710	102.811882509787	3.47466499320321	0.740590092836887	4.69175192432461	2.70875457375076e-06	1.13772233178125e-05	UI	ENSMUSG00000039710
ENSMUSG00000039747	144.671063746212	2.16113529197531	0.21249631463306	10.17022481405	2.69286416034481e-24	5.82114052401025e-23	UI	ENSMUSG00000039747
ENSMUSG00000039759	327.087586873682	2.04057918030519	0.15212622888543	13.4137235587559	5.02510666957462e-41	3.01916121101972e-39	UI	ENSMUSG00000039759
ENSMUSG00000039781	176.019857893027	2.38796984584384	0.290918256773932	8.20838771799563	2.24178309271476e-16	2.56815882966966e-15	UI	ENSMUSG00000039781
ENSMUSG00000039787	72.3640996023435	2.9588255829273	0.341646603182964	8.66048588032571	4.6975762704529e-18	6.21727817643566e-17	UI	ENSMUSG00000039787
ENSMUSG00000039873	23.0266113500713	2.64229476189914	0.444869414388065	5.93948398438161	2.85920606039403e-09	1.70843187782285e-08	UI	ENSMUSG00000039873
ENSMUSG00000039883	23.0862248744046	4.27185899838544	0.642458040228329	6.6492420218871	2.9460622474381e-11	2.15191380604415e-10	UI	ENSMUSG00000039883
ENSMUSG00000039899	199.183738074	2.13417861129	0.285151752400905	7.48436084758644	7.18961648313189e-14	6.57643853115686e-13	UI	ENSMUSG00000039899
ENSMUSG00000039903	56.6231916146957	3.02621532489122	0.498326915727542	6.07275109848931	1.25737267945272e-09	7.7764046188616e-09	UI	ENSMUSG00000039903
ENSMUSG00000039936	205.529970241243	3.82374534376847	0.31752209395742	12.0424544198214	2.12536523719779e-33	8.30716078826108e-32	UI	ENSMUSG00000039936
ENSMUSG00000040033	683.082861562866	2.12652167591806	0.164739315019083	12.908404260827	4.03577907339864e-38	2.03855663114777e-36	UI	ENSMUSG00000040033
ENSMUSG00000040037	42.2384943864672	3.66261927136769	0.693215251445853	5.28352378821512	1.26722400165263e-07	6.28071812807219e-07	UI	ENSMUSG00000040037
ENSMUSG00000040061	56.4375522883357	4.97437261722662	0.55523828456394	8.95898707909394	3.27674533486136e-19	4.77022531200561e-18	UI	ENSMUSG00000040061
ENSMUSG00000040084	76.1118919928006	2.50524186565201	0.394642948060633	6.34812272197781	2.17958187800703e-10	1.45852682616421e-09	UI	ENSMUSG00000040084
ENSMUSG00000040093	463.196290449001	2.12123560080256	0.240790406412422	8.80946891700219	1.25740147267812e-18	1.74241905400872e-17	UI	ENSMUSG00000040093
ENSMUSG00000040165	8.85030929567737	7.01384922875487	1.07707394438414	6.51194773146736	7.41825347403363e-11	5.21776874055133e-10	UI	ENSMUSG00000040165
ENSMUSG00000040167	37.236730269901	3.61541846236322	0.603613329062383	5.98962661738964	2.10323335246427e-09	1.27250442918715e-08	UI	ENSMUSG00000040167
ENSMUSG00000040189	206.426390435584	3.54421345942276	0.371319449571361	9.54491735758544	1.36216164170786e-21	2.37326827339004e-20	UI	ENSMUSG00000040189
ENSMUSG00000040229	20.8536200217296	5.47062964745296	0.838928347828681	6.52097364645273	6.98524584718603e-11	4.92703686529839e-10	UI	ENSMUSG00000040229
ENSMUSG00000040247	28.0572992099378	6.10957447967405	0.977558022236147	6.24983309502029	4.10891540793082e-10	2.6787605160109e-09	UI	ENSMUSG00000040247
ENSMUSG00000040276	14.1954278466228	2.78828511017359	0.537675053564869	5.18581825897784	2.15068465710305e-07	1.03761319851838e-06	UI	ENSMUSG00000040276
ENSMUSG00000040280	122.884052183306	2.20947944407243	0.325136534452691	6.79554344082463	1.07904995694185e-11	8.23219172387977e-11	UI	ENSMUSG00000040280
ENSMUSG00000040287	22.2140378530138	5.24525004844032	1.07616925324546	4.87400102969116	1.09360418924385e-06	4.83827641838522e-06	UI	ENSMUSG00000040287
ENSMUSG00000040312	329.994020480514	3.17517574677134	0.238513839302842	13.3123333893418	1.96255268261277e-40	1.11749533886773e-38	UI	ENSMUSG00000040312
ENSMUSG00000040323	71.8154805174221	-4.41220564075656	0.447728764264196	-9.85463966785256	6.54510377497415e-23	1.26528572514045e-21	UI	ENSMUSG00000040323
ENSMUSG00000040345	111.426892955478	4.41115119412185	0.282653518296751	15.6062136452542	6.60418074318215e-55	8.57311628703034e-53	UI	ENSMUSG00000040345
ENSMUSG00000040350	2620.1065678432	2.29024976679939	0.238664184483404	9.59611837761373	8.30118870781012e-22	1.48078904417101e-20	UI	ENSMUSG00000040350
ENSMUSG00000040405	17665.0574953791	-2.06927930651732	0.286092892981823	-7.23289308220877	4.72811637480382e-13	4.03605545670647e-12	UI	ENSMUSG00000040405
ENSMUSG00000040412	12.3611582839111	-2.20209170586278	0.366262435851788	-6.01233293483005	1.82872257083714e-09	1.11313934134484e-08	UI	ENSMUSG00000040412
ENSMUSG00000040415	1573.31898425487	2.50130062325005	0.170086748358891	14.7060288199066	5.89678452991051e-49	5.51261341837231e-47	UI	ENSMUSG00000040415
ENSMUSG00000040428	84.4272098254702	3.62727430700954	0.279575195028758	12.974235094914	1.71297841831047e-38	8.79445928121938e-37	UI	ENSMUSG00000040428
ENSMUSG00000040441	25.1423212760903	2.78504340595463	0.633897397898963	4.39352396016388	1.11527890984758e-05	4.31073708844819e-05	UI	ENSMUSG00000040441
ENSMUSG00000040483	198.215731644196	2.67542403141366	0.177109342420935	15.1060581832831	1.47715856275869e-51	1.63755445271488e-49	UI	ENSMUSG00000040483
ENSMUSG00000040485	25.9378746071523	-3.84473818555292	0.718625460230341	-5.35012798505715	8.78920514465001e-08	4.42711591664779e-07	UI	ENSMUSG00000040485
ENSMUSG00000040488	466.537927588455	2.69680341495166	0.189980002819732	14.1951962044689	9.81114608910617e-46	7.8282947170849e-44	UI	ENSMUSG00000040488
ENSMUSG00000040528	38.6281427546329	2.48521490796178	0.364094528891262	6.82574087429916	8.74726963988572e-12	6.73698412412225e-11	UI	ENSMUSG00000040528
ENSMUSG00000040548	2746.73080367576	-2.10642181285543	0.0968456033685721	-21.7503091476323	6.86158635584161e-105	8.59550922796278e-102	UI	ENSMUSG00000040548
ENSMUSG00000040552	126.399405813599	2.66437186856346	0.348975474404109	7.6348398783983	2.26101255580145e-14	2.1728963779459e-13	UI	ENSMUSG00000040552
ENSMUSG00000040584	126.428139184675	-2.05924109793738	0.213117297026643	-9.66247754953433	4.35209042231105e-22	7.95311987166894e-21	UI	ENSMUSG00000040584
ENSMUSG00000040592	33.0148132490072	3.55054671610405	0.518668338912022	6.84550501685105	7.62065485305849e-12	5.91108008323614e-11	UI	ENSMUSG00000040592
ENSMUSG00000040613	270.918759778393	2.03947209193337	0.169936376081043	12.0013862774192	3.4939468249556e-33	1.34465965825557e-31	UI	ENSMUSG00000040613
ENSMUSG00000040649	20.1703040543836	2.18766196861221	0.37351339081447	5.85698403969364	4.71348404328709e-09	2.75721758628333e-08	UI	ENSMUSG00000040649
ENSMUSG00000040663	793.627196408617	2.00987781931386	0.332115929745761	6.05173567209632	1.43293456348206e-09	8.8013588020298e-09	UI	ENSMUSG00000040663
ENSMUSG00000040666	15.0790678751805	2.77225496234174	0.582995777203722	4.7551887522043	1.98261092751806e-06	8.47361551996546e-06	UI	ENSMUSG00000040666
ENSMUSG00000040690	578.287921064957	2.26005158806515	0.386368708084238	5.84946850191708	4.93146254727179e-09	2.88069159849259e-08	UI	ENSMUSG00000040690
ENSMUSG00000040693	499.451906874493	3.06446488599759	0.412481603367326	7.42933711705101	1.09143255118133e-13	9.82210888552336e-13	UI	ENSMUSG00000040693
ENSMUSG00000040694	105.95327456126	-2.0181109369012	0.268457028399419	-7.51744496664318	5.58570581434155e-14	5.17162873143064e-13	UI	ENSMUSG00000040694
ENSMUSG00000040699	760.08632355412	2.39929655939704	0.147275446081729	16.2912190947673	1.13935246301512e-59	1.80928952015614e-57	UI	ENSMUSG00000040699
ENSMUSG00000040713	1854.50416344338	-2.1317382421427	0.182766787993058	-11.6637068777708	1.95348542838516e-31	6.67702918455141e-30	UI	ENSMUSG00000040713
ENSMUSG00000040747	150.985436934716	2.07445161972598	0.378433745851205	5.48167715608964	4.2131254538156e-08	2.20873917388358e-07	UI	ENSMUSG00000040747
ENSMUSG00000040751	46.3224387529819	3.09503411128794	0.380783026968458	8.12807791336855	4.36150858391141e-16	4.87675657634534e-15	UI	ENSMUSG00000040751
ENSMUSG00000040797	11.3668083764147	7.26877333784555	1.14500264688916	6.34825898227743	2.17765267338417e-10	1.45762516908808e-09	UI	ENSMUSG00000040797
ENSMUSG00000040808	8187.30246319184	-2.39944790813227	0.233547522725597	-10.2739171888005	9.23759040139293e-25	2.05540488380549e-23	UI	ENSMUSG00000040808
ENSMUSG00000040809	55.862771639369	-4.18022728184362	0.57222386175876	-7.30523062948735	2.76791565639282e-13	2.41208204713968e-12	UI	ENSMUSG00000040809
ENSMUSG00000040812	29.4751705672947	2.76091517253188	0.444078643089116	6.21717620403065	5.06181249679234e-10	3.26515577483613e-09	UI	ENSMUSG00000040812
ENSMUSG00000040828	14.9518349623677	3.46099620028366	0.61396226231295	5.63714809969788	1.7288941910223e-08	9.4637786895068e-08	UI	ENSMUSG00000040828
ENSMUSG00000040829	393.988448873438	3.69856811091722	0.271130155215016	13.6413011971469	2.27465365492417e-42	1.47640343705881e-40	UI	ENSMUSG00000040829
ENSMUSG00000040841	212.735633175052	2.51594303656433	0.279150059431464	9.01286942832279	2.00734206346214e-19	2.97058169273364e-18	UI	ENSMUSG00000040841
ENSMUSG00000040867	10.9647310394973	6.42138910703211	1.10061898883988	5.83434337599488	5.40028075053563e-09	3.14063681346146e-08	UI	ENSMUSG00000040867
ENSMUSG00000040950	275.224692543812	3.89774682997748	0.465628947096995	8.3709289430529	5.71657747780544e-17	6.93843440463644e-16	UI	ENSMUSG00000040950
ENSMUSG00000040963	7.84944810475137	6.01185505483406	1.25417591006596	4.79347036295561	1.6392068486081e-06	7.07470945478507e-06	UI	ENSMUSG00000040963
ENSMUSG00000041058	5265.64154856148	-2.12490122743299	0.0972599532327811	-21.8476480483933	8.18406062124759e-106	1.07917607791967e-102	UI	ENSMUSG00000041058
ENSMUSG00000041064	15.9341628592602	6.77440243169423	1.14303475344049	5.92668106661109	3.09118510173165e-09	1.8387120498287e-08	UI	ENSMUSG00000041064
ENSMUSG00000041096	499.953662798593	2.15491087560403	0.159133382549584	13.5415388090088	8.89067566557008e-42	5.5966579930953e-40	UI	ENSMUSG00000041096
ENSMUSG00000041120	705.500753292351	2.36932432224755	0.396773687247318	5.97147542390002	2.35117483563449e-09	1.41703955573699e-08	UI	ENSMUSG00000041120
ENSMUSG00000041134	282.083071420516	-3.94949716790714	0.283327665185175	-13.9396806355845	3.63563370731265e-44	2.63257707812171e-42	UI	ENSMUSG00000041134
ENSMUSG00000041354	834.063491302493	2.6614737981097	0.282742109348209	9.41307895115114	4.81812052095241e-21	8.13979713634132e-20	UI	ENSMUSG00000041354
ENSMUSG00000041375	1004.88168466856	2.15321304318736	0.100024882924382	21.526773940992	8.74105750849928e-103	1.04284978484734e-99	UI	ENSMUSG00000041375
ENSMUSG00000041420	110.02575153534	4.39095421076395	0.417412969559572	10.5194484383104	7.02838099283288e-26	1.69479362266059e-24	UI	ENSMUSG00000041420
ENSMUSG00000041423	15.4140040756235	5.37537207057447	0.929342006752879	5.78406230592764	7.29179143928269e-09	4.18051585171141e-08	UI	ENSMUSG00000041423
ENSMUSG00000041431	47.3931827961936	3.1767126122123	0.499888216435899	6.35484595908583	2.0863558680923e-10	1.39844515786009e-09	UI	ENSMUSG00000041431
ENSMUSG00000041449	3.19110961392438	4.84388580278199	1.09144104824342	4.43806452998797	9.07714084650316e-06	3.55786431114346e-05	UI	ENSMUSG00000041449
ENSMUSG00000041479	32.9701292314588	2.68876232589879	0.42815352993526	6.2799022731527	3.38785915468558e-10	2.22197443092912e-09	UI	ENSMUSG00000041479
ENSMUSG00000041481	197.6182022487	5.34132933116225	0.419685934191845	12.7269677060958	4.18789889379599e-37	1.9796909223616e-35	UI	ENSMUSG00000041481
ENSMUSG00000041498	14.0025762643337	4.15564996361721	0.790761955349509	5.25524772089023	1.47825361134141e-07	7.2719744705572e-07	UI	ENSMUSG00000041498
ENSMUSG00000041538	33.3003478160775	3.81720755926669	0.576844858268652	6.6173902818926	3.65595370779088e-11	2.65188952504322e-10	UI	ENSMUSG00000041538
ENSMUSG00000041559	132.17262233336	3.79577151229409	0.391028489117654	9.7071482460502	2.81091478814974e-22	5.17828375752232e-21	UI	ENSMUSG00000041559
ENSMUSG00000041624	90.0869583804398	-3.8244409708304	0.69263235300341	-5.52160313367801	3.35920546100928e-08	1.77781017364019e-07	UI	ENSMUSG00000041624
ENSMUSG00000041642	73.1675913337862	2.12300042747981	0.49782395726292	4.2645605871446	2.00295989964066e-05	7.49434846559095e-05	UI	ENSMUSG00000041642
ENSMUSG00000041644	5091.70320326423	-3.43802757484301	0.357003654439765	-9.63023076118984	5.95954932050169e-22	1.07494995446976e-20	UI	ENSMUSG00000041644
ENSMUSG00000041660	32.0876010183063	-3.9681541424018	0.563194050034295	-7.04580267167269	1.84395418239011e-12	1.50581577853982e-11	UI	ENSMUSG00000041660
ENSMUSG00000041669	64.9294412198931	-2.43966280639661	0.302127672311459	-8.07493993427256	6.75098698306082e-16	7.39568114882403e-15	UI	ENSMUSG00000041669
ENSMUSG00000041702	552.671635724971	-2.19350329765567	0.236618154747398	-9.27022400287648	1.8575539738998e-20	3.02006211953832e-19	UI	ENSMUSG00000041702
ENSMUSG00000041707	38.7547857844424	3.83552173727953	0.493973175444341	7.76463566838297	8.18802466222733e-15	8.17301872061528e-14	UI	ENSMUSG00000041707
ENSMUSG00000041708	110.781729426998	6.73747230691115	1.08119818461793	6.23148688442539	4.62028682420497e-10	2.99577293202979e-09	UI	ENSMUSG00000041708
ENSMUSG00000041945	186.23549194134	-2.5984378130928	0.210725976868984	-12.3308851224752	6.17645127155312e-35	2.62279339249986e-33	UI	ENSMUSG00000041945
ENSMUSG00000042041	219.33852800703	-4.28459374982929	0.215481258312794	-19.8838348326783	5.61719496969197e-88	2.99432346320559e-85	UI	ENSMUSG00000042041
ENSMUSG00000042082	2218.72783624045	-2.26119193873657	0.169018461263768	-13.3783725270566	8.0899382145467e-41	4.79161494154262e-39	UI	ENSMUSG00000042082
ENSMUSG00000042099	684.942652915474	2.314480034384	0.280863348465276	8.24059118796038	1.71361804103036e-16	1.98396425138515e-15	UI	ENSMUSG00000042099
ENSMUSG00000042106	43.1146682515233	2.07698235485575	0.400793846621297	5.18217126426658	2.19317688791e-07	1.05709607059825e-06	UI	ENSMUSG00000042106
ENSMUSG00000042129	183.923970620044	2.36961049195646	0.200555775236252	11.8152194279377	3.25697447815701e-32	1.18777639848247e-30	UI	ENSMUSG00000042129
ENSMUSG00000042138	283.273337051886	2.06029989613153	0.33361267751089	6.17572423057657	6.58608587195183e-10	4.19120638648416e-09	UI	ENSMUSG00000042138
ENSMUSG00000042165	67.3893522302695	-3.98148515345454	0.351604437167802	-11.3237625370307	1.0008221558437e-29	3.13432478656351e-28	UI	ENSMUSG00000042165
ENSMUSG00000042215	611.506179033807	-2.47447310219411	0.190060333906883	-13.0194083706411	9.49033551584224e-39	4.97428589987263e-37	UI	ENSMUSG00000042215
ENSMUSG00000042271	1401.06195050468	-3.28189109860904	0.332615375907007	-9.86692539290967	5.79125415063954e-23	1.12563290527636e-21	UI	ENSMUSG00000042271
ENSMUSG00000042286	899.403710251935	2.83588231993873	0.529446163410938	5.35631857575218	8.4934699863636e-08	4.2893649876709e-07	UI	ENSMUSG00000042286
ENSMUSG00000042306	79.6305386351705	4.06084980867737	0.423789898241751	9.58222417647354	9.49771855225343e-22	1.68882782546599e-20	UI	ENSMUSG00000042306
ENSMUSG00000042349	185.919052030129	2.73975144505443	0.315033082512258	8.6967102731118	3.41644271616758e-18	4.56023206237947e-17	UI	ENSMUSG00000042349
ENSMUSG00000042351	15.5358844015093	2.1211547906628	0.449879119554294	4.71494385595019	2.41777407274e-06	1.02143454400969e-05	UI	ENSMUSG00000042351
ENSMUSG00000042357	29.3875900834654	4.37906616265861	0.942426523568502	4.64658628884643	3.37473007438874e-06	1.39775975010308e-05	UI	ENSMUSG00000042357
ENSMUSG00000042419	201.969893171228	2.37219877781081	0.176795398257402	13.4177631385917	4.7586064577851e-41	2.8659164950324e-39	UI	ENSMUSG00000042419
ENSMUSG00000042425	38.7569842019158	5.26932063703907	1.10791735227729	4.75605930912461	1.97408494904447e-06	8.43861530683505e-06	UI	ENSMUSG00000042425
ENSMUSG00000042436	109.053544906459	5.90291996750305	0.517160929100391	11.4140872508897	3.55617504426821e-30	1.13498610903307e-28	UI	ENSMUSG00000042436
ENSMUSG00000042499	45.90149422639	2.84327527053529	0.487132547076603	5.83675898397357	5.32260021329729e-09	3.09905707050779e-08	UI	ENSMUSG00000042499
ENSMUSG00000042529	47.637224289948	-3.56159692636157	0.34724268000866	-10.2567948337248	1.10307394004207e-24	2.44353797469619e-23	UI	ENSMUSG00000042529
ENSMUSG00000042540	10.9631202370667	-5.28558838166501	0.705125382043857	-7.49595535242874	6.58171936108316e-14	6.04244766847115e-13	UI	ENSMUSG00000042540
ENSMUSG00000042564	59.9275706755624	4.41286255611828	0.842552847225483	5.23749052732988	1.62774652090243e-07	7.969935779493e-07	UI	ENSMUSG00000042564
ENSMUSG00000042589	70.4499819274948	2.64017113475721	0.466226899322794	5.66284600608013	1.48882762229489e-08	8.21971953481186e-08	UI	ENSMUSG00000042589
ENSMUSG00000042662	140.238757305939	3.09449206527937	0.54526805544186	5.67517578628687	1.38546309519627e-08	7.66594354837617e-08	UI	ENSMUSG00000042662
ENSMUSG00000042675	1600.93259437783	2.08975778301203	0.200344646685234	10.4308141873903	1.79344887779208e-25	4.19543120300681e-24	UI	ENSMUSG00000042675
ENSMUSG00000042680	600.919906387795	-2.75387291611852	0.118301459040093	-23.2784357730128	7.33215439935961e-120	1.53083163601296e-116	UI	ENSMUSG00000042680
ENSMUSG00000042707	9.42969860990973	4.99134950124389	1.1661053659757	4.28035891685272	1.86592144344056e-05	7.01196877815506e-05	UI	ENSMUSG00000042707
ENSMUSG00000042726	949.293609230802	2.45254025258552	0.167643454452823	14.6295020022729	1.8211523680428e-48	1.66522450470599e-46	UI	ENSMUSG00000042726
ENSMUSG00000042743	224.057286511271	-2.83525841112398	0.284206265970258	-9.97605876648999	1.94020977128033e-23	3.91700367523428e-22	UI	ENSMUSG00000042743
ENSMUSG00000042750	21.9912138920721	3.0914384508271	0.501520348641903	6.16413363724642	7.08700736232399e-10	4.49058883297079e-09	UI	ENSMUSG00000042750
ENSMUSG00000042812	8.07337641476598	3.35166380580877	0.742260199188464	4.51548366660808	6.3172415858875e-06	2.53519414853156e-05	UI	ENSMUSG00000042812
ENSMUSG00000042817	25.245451108174	5.43628294026704	0.703376833126231	7.72883422404591	1.08535901824773e-14	1.07353276127827e-13	UI	ENSMUSG00000042817
ENSMUSG00000042826	72.5196184679797	2.22709242093489	0.25276668132261	8.81086229119106	1.24186848789803e-18	1.72184687857207e-17	UI	ENSMUSG00000042826
ENSMUSG00000042834	578.770212843292	2.97343446597601	0.421216704523081	7.05915609245045	1.67516817003557e-12	1.37155762523108e-11	UI	ENSMUSG00000042834
ENSMUSG00000042961	220.518769251023	2.8225348645399	0.318964281039061	8.84906251993226	8.82575233036636e-19	1.23807614157334e-17	UI	ENSMUSG00000042961
ENSMUSG00000042985	87.127736473123	6.76711176090284	1.11849209654325	6.05020972594878	1.4465738900559e-09	8.88077977002215e-09	UI	ENSMUSG00000042985
ENSMUSG00000043154	2755.64615292836	-2.12851742976324	0.116064397229259	-18.3391072592126	4.03366645185577e-75	1.42337294767316e-72	UI	ENSMUSG00000043154
ENSMUSG00000043157	19.9629318323983	3.37023513843819	0.60840230197676	5.53948452773429	3.033632452456e-08	1.61540122133544e-07	UI	ENSMUSG00000043157
ENSMUSG00000043168	179.465109253133	4.62228629182454	0.528813269775004	8.74086668398318	2.31328867852373e-18	3.13281808387749e-17	UI	ENSMUSG00000043168
ENSMUSG00000043243	24.7048115559671	5.01940952613101	1.00033129336893	5.01774717976338	5.22809139321212e-07	2.40736264961471e-06	UI	ENSMUSG00000043243
ENSMUSG00000043251	106.71250908796	2.63777893290362	0.307548858381061	8.57678011483738	9.75658808241544e-18	1.26457091472755e-16	UI	ENSMUSG00000043251
ENSMUSG00000043252	3279.77155769284	-2.00163596253206	0.176520112745361	-11.3394215050129	8.36958849479607e-30	2.63431746417865e-28	UI	ENSMUSG00000043252
ENSMUSG00000043263	66.7278788388386	3.95386103511695	0.421367508770304	9.3834027370921	6.38772388195672e-21	1.0647906462977e-19	UI	ENSMUSG00000043263
ENSMUSG00000043346	4.84965538753752	-4.88195818462519	1.09494865162234	-4.45861838122891	8.24896345946929e-06	3.25361351564143e-05	UI	ENSMUSG00000043346
ENSMUSG00000043424	42.916977019368	-4.18470487264552	0.462924473731581	-9.03971405726963	1.57082173170359e-19	2.34677207311281e-18	UI	ENSMUSG00000043424
ENSMUSG00000043448	30.2541153401336	6.01867048313276	0.864942345711405	6.95846435658376	3.44001747503495e-12	2.73780806288201e-11	UI	ENSMUSG00000043448
ENSMUSG00000043483	110.012822749046	-2.61019401608256	0.34322942498654	-7.60480840529602	2.85326276627967e-14	2.7160199599685e-13	UI	ENSMUSG00000043483
ENSMUSG00000043496	236.44601067558	2.35531253989258	0.259619267875448	9.07217926915401	1.16659962746776e-19	1.76710925432753e-18	UI	ENSMUSG00000043496
ENSMUSG00000043541	35.7533675710317	3.67601959092803	0.661522589643824	5.55690712377224	2.74596775248944e-08	1.47097447232992e-07	UI	ENSMUSG00000043541
ENSMUSG00000043557	17.0195256527011	4.45033493423351	0.702028300902749	6.33925288839604	2.30882001975525e-10	1.53884481976451e-09	UI	ENSMUSG00000043557
ENSMUSG00000043614	288.13997320928	2.59728251154809	0.198475266386449	13.0861772292118	3.94992639496139e-39	2.12820335267447e-37	UI	ENSMUSG00000043614
ENSMUSG00000043635	10.4101492272716	-2.32170777681589	0.525285234638513	-4.4198991780411	9.87469604734638e-06	3.84700100715621e-05	UI	ENSMUSG00000043635
ENSMUSG00000043705	25.8449375559461	6.38940400900732	1.38545841139497	4.6117616786303	3.99270611524442e-06	1.64069639185392e-05	UI	ENSMUSG00000043705
ENSMUSG00000043719	61.8617093339728	3.49771673410861	0.743892076276301	4.70191422338725	2.5773377587234e-06	1.08525412112699e-05	UI	ENSMUSG00000043719
ENSMUSG00000043773	8.49103965673377	2.86925555202642	0.619654286142879	4.63041346794596	3.64936270869161e-06	1.50627896710971e-05	UI	ENSMUSG00000043773
ENSMUSG00000043795	12.5094826806597	3.62228340684666	0.848714116993852	4.26796648520093	1.97262955158174e-05	7.38417163982205e-05	UI	ENSMUSG00000043795
ENSMUSG00000043801	221.456308729207	-5.37535334767024	0.297942776751721	-18.0415629010183	9.1907483571997e-73	2.77427722097929e-70	UI	ENSMUSG00000043801
ENSMUSG00000043822	118.00190249892	2.58949696115166	0.464893292344273	5.57008888662138	2.54609408991934e-08	1.36946846991926e-07	UI	ENSMUSG00000043822
ENSMUSG00000043832	59.0766474312077	3.79544602161804	0.492818613215452	7.70150704506514	1.34470760136591e-14	1.3217067181099e-13	UI	ENSMUSG00000043832
ENSMUSG00000043833	83.7734350743539	2.62081834155604	0.560988287677113	4.67178798403809	2.98589082752173e-06	1.24514828216926e-05	UI	ENSMUSG00000043833
ENSMUSG00000043903	17.3362928580978	2.63937933735281	0.59478938078484	4.4375024548523	9.10086843740109e-06	3.56660656703655e-05	UI	ENSMUSG00000043903
ENSMUSG00000043923	178.689043963812	2.00466320763561	0.44561700421199	4.49862368062137	6.83948023024774e-06	2.73339189166736e-05	UI	ENSMUSG00000043923
ENSMUSG00000043931	6.54211700531335	5.50751912731119	1.13389714077526	4.8571593747433	1.19081744540246e-06	5.23876036472576e-06	UI	ENSMUSG00000043931
ENSMUSG00000044162	9.41492463174203	3.23970948199071	0.671779012191147	4.82258216347624	1.41711625195735e-06	6.16717571244388e-06	UI	ENSMUSG00000044162
ENSMUSG00000044201	7.43284588200155	5.58495582028009	1.21478957200952	4.59746770055111	4.27656899437626e-06	1.75216941267544e-05	UI	ENSMUSG00000044201
ENSMUSG00000044244	45.4750892250059	2.42605003586874	0.437237126522329	5.54859111614084	2.87980791172773e-08	1.53708366894816e-07	UI	ENSMUSG00000044244
ENSMUSG00000044249	752.424518663298	2.70556982296787	0.324666627478686	8.3333782839922	7.85676200071101e-17	9.40933628899683e-16	UI	ENSMUSG00000044249
ENSMUSG00000044250	77.7918794473099	3.23978003601067	0.234410242254126	13.8209832678659	1.90450509059854e-43	1.31810692099049e-41	UI	ENSMUSG00000044250
ENSMUSG00000044254	132.896809210978	-2.91357963039289	0.358759852705176	-8.12125327966178	4.61393996067159e-16	5.13995783791311e-15	UI	ENSMUSG00000044254
ENSMUSG00000044303	3.56123320250807	5.76871977019047	1.22288206563915	4.71731488446958	2.38977672175046e-06	1.01035210912481e-05	UI	ENSMUSG00000044303
ENSMUSG00000044309	5.23889479866694	5.60832692680612	1.2164691971633	4.61033204941338	4.0202631944621e-06	1.6517493288628e-05	UI	ENSMUSG00000044309
ENSMUSG00000044330	3.71055305911821	-3.06534794766951	0.661751982156758	-4.6321704057146	3.61852119212445e-06	1.49404136366984e-05	UI	ENSMUSG00000044330
ENSMUSG00000044338	202.138767784593	3.09375520476146	0.452366752830342	6.83904196186972	7.97245328174541e-12	6.16487174447066e-11	UI	ENSMUSG00000044338
ENSMUSG00000044349	2135.69033434261	3.53512712755678	0.613180867997679	5.76522737752829	8.15478227656949e-09	4.64657528217358e-08	UI	ENSMUSG00000044349
ENSMUSG00000044485	16.5521613613846	-5.02358949299063	0.54233570014054	-9.2628781245432	1.98994454116822e-20	3.22902011233345e-19	UI	ENSMUSG00000044485
ENSMUSG00000044548	66.6756072764922	2.59469937880294	0.333768322925918	7.77395336998127	7.60737528183728e-15	7.62380721244605e-14	UI	ENSMUSG00000044548
ENSMUSG00000044645	5.66268255399692	-3.03638809476352	0.572595121031935	-5.30285359276433	1.14006353515495e-07	5.67517421215419e-07	UI	ENSMUSG00000044645
ENSMUSG00000044647	61.562790099134	-3.25487654430243	0.354069636051764	-9.1927581833834	3.82895074641489e-20	6.05622045458831e-19	UI	ENSMUSG00000044647
ENSMUSG00000044694	24.887037884391	2.90025344434192	0.547526516585709	5.29701001958307	1.17714238498233e-07	5.85393515548775e-07	UI	ENSMUSG00000044694
ENSMUSG00000044703	14.5101419575897	5.45196000420404	0.948868636934424	5.74574792757201	9.15155555810385e-09	5.18270960562237e-08	UI	ENSMUSG00000044703
ENSMUSG00000044708	1418.72751523019	-2.88594253318446	0.41265573133855	-6.99358403147147	2.67951245837262e-12	2.15860145119189e-11	UI	ENSMUSG00000044708
ENSMUSG00000044770	32.8934714075111	4.16160451326691	0.504504658211807	8.24889214703689	1.59869635588974e-16	1.85605831790832e-15	UI	ENSMUSG00000044770
ENSMUSG00000044795	340.888858404687	-2.11739690112268	0.270025899505353	-7.84145856009158	4.45342900614096e-15	4.54670783699493e-14	UI	ENSMUSG00000044795
ENSMUSG00000044811	104.105220509945	4.29889783983491	0.399470845456704	10.7614808157529	5.23225505057553e-27	1.35843438380435e-25	UI	ENSMUSG00000044811
ENSMUSG00000044816	410.87447067992	-3.54965553254648	0.352908431534422	-10.0582905234449	8.44519986707254e-24	1.75444475513794e-22	UI	ENSMUSG00000044816
ENSMUSG00000044819	568.518897119081	-2.7372767957277	0.37208446283003	-7.35660063553393	1.88652670171894e-13	1.66309078060754e-12	UI	ENSMUSG00000044819
ENSMUSG00000044827	63.7309397691289	2.31894887252371	0.327934204285042	7.07138457111985	1.53395372075753e-12	1.26046823613838e-11	UI	ENSMUSG00000044827
ENSMUSG00000044863	23.1201658852271	4.69652407920364	0.628501977307231	7.47256850221146	7.8644404460781e-14	7.17798509785212e-13	UI	ENSMUSG00000044863
ENSMUSG00000044927	42.6199811431225	5.06764831864193	0.673596242153547	7.52327284730717	5.34217756829145e-14	4.96265913222002e-13	UI	ENSMUSG00000044927
ENSMUSG00000045007	23.2321554841961	3.10131385565401	0.489301529221718	6.33824680782614	2.32394350075433e-10	1.54810104939907e-09	UI	ENSMUSG00000045007
ENSMUSG00000045027	76.2911278393551	3.88790611010721	0.424870120987594	9.15081084325233	5.65077958972291e-20	8.79345539384582e-19	UI	ENSMUSG00000045027
ENSMUSG00000045045	331.385520985002	2.44315466686946	0.379267910559415	6.44176477589637	1.18092208437619e-10	8.12179245946191e-10	UI	ENSMUSG00000045045
ENSMUSG00000045055	15.0775438826861	-2.34006169377265	0.466039159365008	-5.02116967372668	5.13577662118459e-07	2.36746545477753e-06	UI	ENSMUSG00000045055
ENSMUSG00000045104	70.0093411177288	3.67943242003337	0.346787609455043	10.6100458024305	2.67617851444001e-26	6.6385125248297e-25	UI	ENSMUSG00000045104
ENSMUSG00000045193	1267.60049261744	2.44093919318456	0.226461295501247	10.778615338139	4.34375033623984e-27	1.13362834295993e-25	UI	ENSMUSG00000045193
ENSMUSG00000045259	60.2678784520563	2.64900919886818	0.37680425894497	7.03019972832911	2.06238102684854e-12	1.6759939749161e-11	UI	ENSMUSG00000045259
ENSMUSG00000045275	30.2077000094282	3.91989653333816	0.672078794396877	5.8324954841878	5.46044831949092e-09	3.17268256485449e-08	UI	ENSMUSG00000045275
ENSMUSG00000045282	181.259394281514	2.11034621112474	0.284139253490455	7.42715476725089	1.10958506231149e-13	9.98188299861838e-13	UI	ENSMUSG00000045282
ENSMUSG00000045322	29.893757371909	4.3802857716244	0.666505496106726	6.57201748104264	4.96380334967854e-11	3.55018924130306e-10	UI	ENSMUSG00000045322
ENSMUSG00000045411	708.269321750472	2.15729943416381	0.197707887890654	10.911549646198	1.01510997412112e-27	2.78560408451594e-26	UI	ENSMUSG00000045411
ENSMUSG00000045441	109.881583107297	-3.53936019591685	0.424077055406966	-8.34603087054617	7.0595362531412e-17	8.49517873612871e-16	UI	ENSMUSG00000045441
ENSMUSG00000045455	9.00967910212841	-5.71508098403336	0.999672419704627	-5.71695374542992	1.08450621821442e-08	6.08810638385482e-08	UI	ENSMUSG00000045455
ENSMUSG00000045545	48.1401480975323	5.30196666210121	1.00961537544108	5.2514717892295	1.50888645914761e-07	7.41538669036565e-07	UI	ENSMUSG00000045545
ENSMUSG00000045573	95.1764868571808	8.93471230376709	1.28292554138158	6.96432646757137	3.29978599962108e-12	2.63037984201420e-11	UI	ENSMUSG00000045573
ENSMUSG00000045625	27.7472823111505	2.55849680954582	0.519173112480124	4.92802255749285	8.30660288740215e-07	3.72429543201456e-06	UI	ENSMUSG00000045625
ENSMUSG00000045680	535.812771626493	2.64160571592275	0.248930291197799	10.61182913181	2.62558006451678e-26	6.5259209262305e-25	UI	ENSMUSG00000045680
ENSMUSG00000045761	5.95673471305211	3.52992201086959	0.825956042650823	4.2737407665675	1.92220508393535e-05	7.2094200857659e-05	UI	ENSMUSG00000045761
ENSMUSG00000045763	186.448495208307	2.46078479893896	0.358489521568808	6.86431443845323	6.68113230299617e-12	5.19358016504083e-11	UI	ENSMUSG00000045763
ENSMUSG00000045826	25.2044026563962	3.57297021595215	0.696712062541734	5.12833121177391	2.9232181894369e-07	1.38735193252798e-06	UI	ENSMUSG00000045826
ENSMUSG00000045871	85.6797071850728	3.49937741545344	0.790074574743287	4.42917355819287	9.45948766480548e-06	3.69962541295717e-05	UI	ENSMUSG00000045871
ENSMUSG00000045875	359.878436219722	-3.80988576457261	0.277410768088511	-13.7337342411922	6.3760647150428e-43	4.27128142702359e-41	UI	ENSMUSG00000045875
ENSMUSG00000045886	12.1877054267957	-2.4113762806293	0.406691541882396	-5.92925112105382	3.04319379147614e-09	1.81145586247667e-08	UI	ENSMUSG00000045886
ENSMUSG00000046031	14.8952065651049	6.91472829357057	1.18486757338117	5.83586592199375	5.35119157873238e-09	3.11353353027313e-08	UI	ENSMUSG00000046031
ENSMUSG00000046080	58.7001475229934	2.5160822906017	0.410916132675792	6.12310418239739	9.17696465283779e-10	5.75806843005755e-09	UI	ENSMUSG00000046080
ENSMUSG00000046207	59.1587057330772	2.20947967190169	0.346422406248258	6.3779929705768	1.79423747216942e-10	1.21199314175607e-09	UI	ENSMUSG00000046207
ENSMUSG00000046295	45.3317580887726	7.11862572783633	1.17096031360037	6.07930571613362	1.20704033188641e-09	7.47988831933766e-09	UI	ENSMUSG00000046295
ENSMUSG00000046341	16.9168628548273	-2.94272391290891	0.58837130731822	-5.00147419887241	5.68935820410271e-07	2.60634815223239e-06	UI	ENSMUSG00000046341
ENSMUSG00000046402	659.291009222949	3.15109288096543	0.204609563293157	15.4005161354587	1.62368165547612e-53	1.96520387421733e-51	UI	ENSMUSG00000046402
ENSMUSG00000046413	32.6414172003195	3.55765870089831	0.537377376230851	6.62041027080749	3.58203295100078e-11	2.5990226919888e-10	UI	ENSMUSG00000046413
ENSMUSG00000046480	907.706530890163	-2.61415696235972	0.261123531169407	-10.0111887682147	1.36107106943634e-23	2.77689532358779e-22	UI	ENSMUSG00000046480
ENSMUSG00000046491	77.8173219289291	2.81470718790496	0.281392915132842	10.0027649472844	1.48200320142532e-23	3.01870798443171e-22	UI	ENSMUSG00000046491
ENSMUSG00000046516	161.880325691719	2.66422660127115	0.607564892229679	4.38508978274535	1.15937949436926e-05	4.47360139410557e-05	UI	ENSMUSG00000046516
ENSMUSG00000046546	780.929325369167	2.68039086920125	0.177591160588206	15.0930421329723	1.79950472046579e-51	1.9687681775786e-49	UI	ENSMUSG00000046546
ENSMUSG00000046718	710.4889488115	2.55709330758632	0.19669467633209	13.000317828984	1.21835885099256e-38	6.31982663618378e-37	UI	ENSMUSG00000046718
ENSMUSG00000046805	874.742459996228	2.45550417271211	0.297300319333727	8.25933916995138	1.46481154785475e-16	1.70933341965314e-15	UI	ENSMUSG00000046805
ENSMUSG00000046991	13.5930189562005	3.48460447198776	0.70361024204936	4.95246411115105	7.32795744064406e-07	3.31039750663354e-06	UI	ENSMUSG00000046991
ENSMUSG00000046999	26.8508284306216	3.62070476258746	0.690472198304461	5.24380962981355	1.57294494821882e-07	7.71204750150181e-07	UI	ENSMUSG00000046999
ENSMUSG00000047021	104.814284644443	3.1577414037564	0.307812755214971	10.2586437704672	1.08215878905083e-24	2.39932799122827e-23	UI	ENSMUSG00000047021
ENSMUSG00000047036	722.502716428659	-2.13465754967799	0.369771491693173	-5.77291002046549	7.79140534751771e-09	4.45167319445174e-08	UI	ENSMUSG00000047036
ENSMUSG00000047180	303.665715106428	2.47506600817566	0.277359245287285	8.92368309414753	4.51033175234464e-19	6.51307502727623e-18	UI	ENSMUSG00000047180
ENSMUSG00000047342	20.6886282872822	2.64167144506336	0.542704578926506	4.86760485840879	1.12958899749655e-06	4.98603290050714e-06	UI	ENSMUSG00000047342
ENSMUSG00000047344	45.9998633253266	-2.80827224333948	0.435906201456838	-6.44237735997786	1.17616397062815e-10	8.09327440816197e-10	UI	ENSMUSG00000047344
ENSMUSG00000047363	8.00108970362851	4.06622334561992	0.946592853212114	4.29564129057369	1.74189051255278e-05	6.57843305720491e-05	UI	ENSMUSG00000047363
ENSMUSG00000047394	8.79869967889102	4.92108239693703	1.15288902080218	4.26847884587621	1.96810487780368e-05	7.36833526725842e-05	UI	ENSMUSG00000047394
ENSMUSG00000047466	314.076573308122	-2.31604064426493	0.229716034017695	-10.0821897529649	6.62333244635749e-24	1.38979037781441e-22	UI	ENSMUSG00000047466
ENSMUSG00000047502	248.957432477856	2.03041815897188	0.410273429007461	4.94893896464096	7.46191400634122e-07	3.3666629482239e-06	UI	ENSMUSG00000047502
ENSMUSG00000047534	27.0451821630695	2.33863286344083	0.546988802365324	4.275467529368	1.90736600173781e-05	7.15805089987103e-05	UI	ENSMUSG00000047534
ENSMUSG00000047592	13.3256547307395	4.15090418667554	0.844528060903509	4.91505774507331	8.87562946731323e-07	3.96735094868984e-06	UI	ENSMUSG00000047592
ENSMUSG00000047604	26.5688386560021	2.98291192522669	0.432203236628092	6.90164180282033	5.14049220892452e-12	4.03098252902645e-11	UI	ENSMUSG00000047604
ENSMUSG00000047669	38.5260192216355	2.25673142774444	0.394325880460401	5.72301119345645	1.04652367170753e-08	5.88675439401897e-08	UI	ENSMUSG00000047669
ENSMUSG00000047767	259.218498953064	3.0020169429718	0.526059547714115	5.70661050829028	1.15248092746873e-08	6.44658565679875e-08	UI	ENSMUSG00000047767
ENSMUSG00000047787	1100.92052981382	-2.76549247517671	0.25438164366958	-10.8714309542274	1.57707703587927e-27	4.25318493615922e-26	UI	ENSMUSG00000047787
ENSMUSG00000047807	19.8727136685735	14.0664337216779	2.52747202407102	5.56541618966011	2.61527458316679e-08	1.40426681111575e-07	UI	ENSMUSG00000047807
ENSMUSG00000047810	107.105382103579	3.62807677534206	0.517957886574987	7.00457869139291	2.47730156250744e-12	2.00278519996971e-11	UI	ENSMUSG00000047810
ENSMUSG00000047909	741.890624921443	2.7036726027417	0.437684745182724	6.17721461051374	6.52423619703449e-10	4.15395714562902e-09	UI	ENSMUSG00000047909
ENSMUSG00000047945	1006.29189373784	2.77465748974868	0.196406714717847	14.1271009686949	2.58571626625208e-45	2.01814751821432e-43	UI	ENSMUSG00000047945
ENSMUSG00000048007	375.310188405786	-2.20090856046597	0.396360247230184	-5.55279843487383	2.81132181912383e-08	1.50309126880769e-07	UI	ENSMUSG00000048007
ENSMUSG00000048058	882.460951557248	-2.0471361057257	0.175086076733019	-11.6921696112209	1.39769761753128e-31	4.83672874442384e-30	UI	ENSMUSG00000048058
ENSMUSG00000048126	871.233534266527	2.52584266854399	0.549672623908718	4.5951763989677	4.32383330358784e-06	1.77008692137402e-05	UI	ENSMUSG00000048126
ENSMUSG00000048163	165.310842212258	2.82848539530482	0.285098409574683	9.92108444071795	3.37073752262053e-23	6.67065228212756e-22	UI	ENSMUSG00000048163
ENSMUSG00000048174	73.7517625456988	2.15746186572245	0.321805204894384	6.70424788943524	2.02446343515354e-11	1.50150701315384e-10	UI	ENSMUSG00000048174
ENSMUSG00000048200	267.062897019529	2.56393548544386	0.219775920129383	11.6661346881608	1.8985487597114e-31	6.49812030407233e-30	UI	ENSMUSG00000048200
ENSMUSG00000048332	772.465471148211	2.46000737214012	0.253349861987684	9.70992189551583	2.73546646764651e-22	5.04671405599527e-21	UI	ENSMUSG00000048332
ENSMUSG00000048371	927.821245038299	-2.28665809821214	0.151942571916509	-15.0494892206289	3.47910084439826e-51	3.69344883709975e-49	UI	ENSMUSG00000048371
ENSMUSG00000048373	41.5291254569338	-2.09636618166809	0.284677358966324	-7.36400741274293	1.78469778101805e-13	1.57887776149811e-12	UI	ENSMUSG00000048373
ENSMUSG00000048416	4.75785070460129	4.84583485256418	1.13626568354245	4.26470228112203	2.00168927597316e-05	7.49071293804802e-05	UI	ENSMUSG00000048416
ENSMUSG00000048482	161.729005464967	-2.28229645941235	0.224507295747304	-10.1658008565619	2.81796579926706e-24	6.08632027024457e-23	UI	ENSMUSG00000048482
ENSMUSG00000048489	189.602419560014	3.67044484431228	0.530825183495977	6.91460194133782	4.69178920594037e-12	3.69183689590546e-11	UI	ENSMUSG00000048489
ENSMUSG00000048534	22.3034650088016	3.51300441793789	0.570125264676768	6.16181150984351	7.19174265708055e-10	4.55234766373158e-09	UI	ENSMUSG00000048534
ENSMUSG00000048538	52.2483628247917	-4.42805388864866	0.724206131692174	-6.11435569911857	9.69478485369469e-10	6.06777765986677e-09	UI	ENSMUSG00000048538
ENSMUSG00000048603	17.8664463815075	3.74596383720006	0.843194566687888	4.44258535952669	8.88843530105675e-06	3.49154684905418e-05	UI	ENSMUSG00000048603
ENSMUSG00000048731	430.983335592871	3.59040064353587	0.396350521397255	9.05864998203769	1.32075023078e-19	1.98978209753229e-18	UI	ENSMUSG00000048731
ENSMUSG00000048732	173.287633825088	-3.72647167435247	0.530051732111901	-7.03039241001057	2.05953483286449e-12	1.67441799671809e-11	UI	ENSMUSG00000048732
ENSMUSG00000048779	146.009100468738	2.25688021472902	0.223515119791628	10.0972149751346	5.68333020611692e-24	1.19756227909212e-22	UI	ENSMUSG00000048779
ENSMUSG00000048782	42.9023985730165	-3.70139489207824	0.339054936675679	-10.9167998801881	9.58123776965156e-28	2.6407957214615e-26	UI	ENSMUSG00000048782
ENSMUSG00000048834	110.342595056088	-3.25898300747922	0.401581153204462	-8.11537837738101	4.84273508680538e-16	5.38525898201607e-15	UI	ENSMUSG00000048834
ENSMUSG00000048852	7.61403374435825	5.12447195172116	1.10855185676205	4.62267229129823	3.78827939065071e-06	1.56181589358833e-05	UI	ENSMUSG00000048852
ENSMUSG00000048865	163.665590849697	3.4378376454826	0.312386890453814	11.0050637543987	3.61260328071943e-28	1.01925858778316e-26	UI	ENSMUSG00000048865
ENSMUSG00000048916	23.3272937431737	-4.7159726645685	0.586115067797834	-8.04615496797834	8.54357968753086e-16	9.27028347732344e-15	UI	ENSMUSG00000048916
ENSMUSG00000048922	37.5203111603913	2.50508638639096	0.464613822228964	5.39176035351879	6.97707771954159e-08	3.56451274847869e-07	UI	ENSMUSG00000048922
ENSMUSG00000048949	33.0289963503003	-4.75311567413147	0.414623631980518	-11.463687323917	2.00780819277861e-30	6.49917654546193e-29	UI	ENSMUSG00000048949
ENSMUSG00000049037	90.1239762900123	4.28845016280338	0.402926907013404	10.6432459291201	1.87482000066408e-26	4.70187590556935e-25	UI	ENSMUSG00000049037
ENSMUSG00000049103	364.474388470176	3.56727794510501	0.353461485537295	10.0924091904452	5.96863350538782e-24	1.25556795838779e-22	UI	ENSMUSG00000049103
ENSMUSG00000049107	23.6163802492526	2.03459872086487	0.478624576491179	4.25092822391322	2.12886389099448e-05	7.93108638289602e-05	UI	ENSMUSG00000049107
ENSMUSG00000049124	12.211086037189	-2.00792923084108	0.459280393676412	-4.37190278201985	1.231683712862e-05	4.73727413909188e-05	UI	ENSMUSG00000049124
ENSMUSG00000049128	40.4448304512496	4.20018862446593	0.881893395526394	4.76269427322207	1.91025142825052e-06	8.17830473058588e-06	UI	ENSMUSG00000049128
ENSMUSG00000049148	8.52877773281635	-6.0671389700052	0.941844878519258	-6.44176032420943	1.18095673065458e-10	8.12179245946191e-10	UI	ENSMUSG00000049148
ENSMUSG00000049233	46.458123308348	-4.09472247392191	0.495634182631542	-8.26158206478254	1.43754264974003e-16	1.68064365593031e-15	UI	ENSMUSG00000049233
ENSMUSG00000049357	19.3996672460813	4.57090323924635	1.08541332418929	4.21120981047512	2.54006694601813e-05	9.35727646898078e-05	UI	ENSMUSG00000049357
ENSMUSG00000049414	6.83459395749136	-4.29790683298216	0.743464516051039	-5.78091723302515	7.42944374146726e-09	4.25456647997076e-08	UI	ENSMUSG00000049414
ENSMUSG00000049436	71.0586980321391	4.84296843694433	1.02423086382804	4.72839533349333	2.26301232630167e-06	9.5934874489276e-06	UI	ENSMUSG00000049436
ENSMUSG00000049538	227.704287368742	4.63637101281652	0.291997146945989	15.8781380616507	8.98048366013396e-57	1.23624745945602e-54	UI	ENSMUSG00000049538
ENSMUSG00000049625	106.666548842279	3.61033824339077	0.34895659944827	10.3460953284707	4.35902806851725e-25	9.97361545466951e-24	UI	ENSMUSG00000049625
ENSMUSG00000049653	47.5660843089004	-2.65042532948227	0.33986907842266	-7.79837148405189	6.27111734264846e-15	6.32514387692088e-14	UI	ENSMUSG00000049653
ENSMUSG00000049775	9937.82544647182	2.34852974622668	0.246019529200547	9.54611105003876	1.34656381411073e-21	2.34772510777524e-20	UI	ENSMUSG00000049775
ENSMUSG00000049799	3443.49362353735	-3.44598047457038	0.345548343849447	-9.97249888736774	2.01104279442946e-23	4.05021432247875e-22	UI	ENSMUSG00000049799
ENSMUSG00000049907	547.116472106477	2.68781445203134	0.302200962859374	8.89412934558415	5.88790853557957e-19	8.3768120641914e-18	UI	ENSMUSG00000049907
ENSMUSG00000049988	75.6097990784717	3.81437850375946	0.380332129931847	10.029072496302	1.13578469132471e-23	2.33054460740781e-22	UI	ENSMUSG00000049988
ENSMUSG00000050010	311.666888844386	-2.22750689098952	0.388236815386974	-5.73749526759655	9.60869637639411e-09	5.42565424868555e-08	UI	ENSMUSG00000050010
ENSMUSG00000050071	46.1743432661388	2.20377495278323	0.308809764572871	7.13635126088508	9.58409081606724e-13	8.01467995012513e-12	UI	ENSMUSG00000050071
ENSMUSG00000050147	17.9693324728121	2.55369528419299	0.432317536151889	5.90698981800216	3.4841527708927e-09	2.06169021072144e-08	UI	ENSMUSG00000050147
ENSMUSG00000050157	28.9633760406066	4.8633602377601	0.730675729740767	6.65597615988359	2.81425872341981e-11	2.05803963971278e-10	UI	ENSMUSG00000050157
ENSMUSG00000050212	708.680466828448	2.25861991291999	0.141916514223442	15.9151309858406	4.97627548008842e-57	7.08384124307587e-55	UI	ENSMUSG00000050212
ENSMUSG00000050232	17.387554721493	5.49613147943521	0.966503634338018	5.68661232526005	1.29584165502829e-08	7.19388806228201e-08	UI	ENSMUSG00000050232
ENSMUSG00000050357	23.3945434589987	4.43966279673911	0.743325913678939	5.97270015082067	2.33358575522687e-09	1.40779334243809e-08	UI	ENSMUSG00000050357
ENSMUSG00000050395	40.6662775470053	-3.45201795486026	0.353328100446155	-9.77000683076529	1.5144186102752e-22	2.84424616655434e-21	UI	ENSMUSG00000050395
ENSMUSG00000050533	23.5080764410489	-7.81422729862509	0.716517916704303	-10.9058365694014	1.08094366261567e-27	2.96301559334497e-26	UI	ENSMUSG00000050533
ENSMUSG00000050666	339.032364455626	2.13336185099284	0.177919052858831	11.9906317885221	3.97858964715988e-33	1.52415267614593e-31	UI	ENSMUSG00000050666
ENSMUSG00000050762	7.87190071587248	5.74096088289831	1.33765611558162	4.29180625425699	1.77225554764451e-05	6.68102475032885e-05	UI	ENSMUSG00000050762
ENSMUSG00000050821	84.5811438090835	2.022398704304	0.374966777779587	5.39354103923524	6.9082538339633e-08	3.53223248073707e-07	UI	ENSMUSG00000050821
ENSMUSG00000050896	34.6446552215454	2.60707717478547	0.392482649346106	6.64252847642813	3.08347065394553e-11	2.24769490148243e-10	UI	ENSMUSG00000050896
ENSMUSG00000050914	30.5905869997612	2.58943832162072	0.426037975467735	6.07795189801532	1.21727255611923e-09	7.53956653177036e-09	UI	ENSMUSG00000050914
ENSMUSG00000050919	56.1049489605797	-3.11246057063424	0.511012237359285	-6.09077502080623	1.12365369148662e-09	6.9890813273351e-09	UI	ENSMUSG00000050919
ENSMUSG00000051113	68.1622393624903	2.02382374724443	0.243542336729909	8.3099463297376	9.57453671457896e-17	1.13418649100265e-15	UI	ENSMUSG00000051113
ENSMUSG00000051149	53.4862179713052	-3.62273630147035	0.316195089730447	-11.4572819728437	2.16193316925007e-30	6.98003526061742e-29	UI	ENSMUSG00000051149
ENSMUSG00000051242	14.5487466239726	2.42896736487105	0.576005027872866	4.21692042140848	2.47661324677489e-05	9.1383016619585e-05	UI	ENSMUSG00000051242
ENSMUSG00000051243	79.5967177727129	6.25339273511775	0.602510740714056	10.3788900554812	3.09350765927883e-25	7.11705609693038e-24	UI	ENSMUSG00000051243
ENSMUSG00000051246	25.582060056942	6.00146726659389	1.4248914700091	4.21187675897559	2.53257713507298e-05	9.33380222743725e-05	UI	ENSMUSG00000051246
ENSMUSG00000051314	5.60255233031626	5.16028273613051	1.19017496837035	4.33573455438763	1.45274170919068e-05	5.5381909284941e-05	UI	ENSMUSG00000051314
ENSMUSG00000051378	27.5841121188079	2.85726764615362	0.578851218262202	4.93610025514254	7.97001484996385e-07	3.58236010138131e-06	UI	ENSMUSG00000051378
ENSMUSG00000051435	13.8000847169738	2.91438358330887	0.607275559630297	4.7991122598168	1.59370451788171e-06	6.89257258605358e-06	UI	ENSMUSG00000051435
ENSMUSG00000051457	85.0304465920242	2.19598023753368	0.356721808859429	6.1560021927312	7.46041907162063e-10	4.71765117164016e-09	UI	ENSMUSG00000051457
ENSMUSG00000051483	2361.3469087373	-2.15213928215421	0.21983052330433	-9.78999299007636	1.24304504753614e-22	2.34866143446232e-21	UI	ENSMUSG00000051483
ENSMUSG00000051506	145.726213983131	3.3191608181428	0.421287066922614	7.87862025385293	3.31015828935383e-15	3.41990539305034e-14	UI	ENSMUSG00000051506
ENSMUSG00000051517	230.563859209548	2.03098412411116	0.316631259603508	6.41435127616394	1.41423774852736e-10	9.65458107673147e-10	UI	ENSMUSG00000051517
ENSMUSG00000051550	585.470984173149	3.04025772505461	0.161033500748146	18.8796598902084	1.67662184726172e-79	7.11967521377883e-77	UI	ENSMUSG00000051550
ENSMUSG00000051674	1069.70817339707	-2.69513685641694	0.209001819325448	-12.8952794052964	4.7852562993985e-38	2.41226984557606e-36	UI	ENSMUSG00000051674
ENSMUSG00000051736	72.4283298814679	2.00178513807127	0.231381800595826	8.65143729073126	5.08548338772511e-18	6.71648396394648e-17	UI	ENSMUSG00000051736
ENSMUSG00000051790	425.391774149026	2.28139668446853	0.258661756930588	8.81999995492471	1.14459767341301e-18	1.59581247132385e-17	UI	ENSMUSG00000051790
ENSMUSG00000051832	46.5408533312917	2.46791940989217	0.357395268397531	6.90529402070065	5.00995533942763e-12	3.93522700645226e-11	UI	ENSMUSG00000051832
ENSMUSG00000051980	829.991739398101	-2.42260404104918	0.211175685867988	-11.4719837707245	1.82428574956862e-30	5.94351822752825e-29	UI	ENSMUSG00000051980
ENSMUSG00000051998	15.2139207694017	5.97111726393069	1.07966944334531	5.53050500848614	3.19310180549505e-08	1.69419679446999e-07	UI	ENSMUSG00000051998
ENSMUSG00000052013	18.6977594092949	3.1332810504306	0.464772172977141	6.74154184051098	1.56714591288991e-11	1.17098937374124e-10	UI	ENSMUSG00000052013
ENSMUSG00000052087	29.6879163466536	2.97653527539567	0.440867092217194	6.75154786542624	1.46276111556608e-11	1.0965893773008e-10	UI	ENSMUSG00000052087
ENSMUSG00000052125	16.0241674951114	2.65468391078134	0.593658020832667	4.47173931391994	7.75859706932299e-06	3.06938087754332e-05	UI	ENSMUSG00000052125
ENSMUSG00000052142	48.7816388186993	5.06513211287497	0.647148081599231	7.82685177766119	5.00238268522471e-15	5.08230720987915e-14	UI	ENSMUSG00000052142
ENSMUSG00000052143	17.4834551908244	-3.13318822977211	0.441337528886432	-7.09930161089555	1.2538889679014e-12	1.03679650831028e-11	UI	ENSMUSG00000052143
ENSMUSG00000052160	349.283697400402	4.07911008570977	0.22752589690386	17.9281134201324	7.11533627050209e-72	2.07287947582743e-69	UI	ENSMUSG00000052160
ENSMUSG00000052192	9.64225134417171	5.08696455227907	1.10625691409356	4.59835729609626	4.25835242044716e-06	1.74499119303047e-05	UI	ENSMUSG00000052192
ENSMUSG00000052221	14.8572129337641	4.0244342977691	0.780249962473365	5.15787823303674	2.49763954647476e-07	1.1944237678446e-06	UI	ENSMUSG00000052221
ENSMUSG00000052291	42.8249848551517	2.36516421932867	0.390795421661456	6.05217995971714	1.42898701423372e-09	8.78116644993378e-09	UI	ENSMUSG00000052291
ENSMUSG00000052336	282.104948699464	2.3675214077031	0.443727942213493	5.33552472691478	9.52686444663247e-08	4.77849973665525e-07	UI	ENSMUSG00000052336
ENSMUSG00000052384	159.316259375008	2.869394995015	0.268832437931339	10.6735445212451	1.35362145909994e-26	3.42908311792617e-25	UI	ENSMUSG00000052384
ENSMUSG00000052396	381.149776521827	-3.03071750665194	0.304622532398421	-9.94909169321728	2.54495367719404e-23	5.08463073591862e-22	UI	ENSMUSG00000052396
ENSMUSG00000052563	342.19471745879	2.03218285079121	0.413894829794818	4.90990151241714	9.11221459234005e-07	4.06512507828504e-06	UI	ENSMUSG00000052563
ENSMUSG00000052595	1097.61073718755	-3.85185315750041	0.22620794194975	-17.0279306920005	5.09751550851979e-65	1.02170522840364e-62	UI	ENSMUSG00000052595
ENSMUSG00000052675	55.262488379835	2.05006925288483	0.468839456456866	4.37264659501506	1.22749339778802e-05	4.72333275812947e-05	UI	ENSMUSG00000052675
ENSMUSG00000052688	80.7991082275382	2.16781703579531	0.335146186838824	6.46827301316676	9.91292807201658e-11	6.87783162327066e-10	UI	ENSMUSG00000052688
ENSMUSG00000052760	45.280802648733	3.78915301191622	0.41220651022748	9.19236576303741	3.84294842534086e-20	6.07452554249148e-19	UI	ENSMUSG00000052760
ENSMUSG00000052776	127.144885081519	3.37158145813918	0.251839276311766	13.3878301570614	7.12314732653825e-41	4.23903404083347e-39	UI	ENSMUSG00000052776
ENSMUSG00000052812	327.281346886973	-2.50705153567342	0.409831723596582	-6.11727055600322	9.51916739815749e-10	5.96233049983594e-09	UI	ENSMUSG00000052812
ENSMUSG00000052821	30.6736566618568	2.23731435219615	0.347384432403267	6.44045657635839	1.19114631941914e-10	8.18737445452049e-10	UI	ENSMUSG00000052821
ENSMUSG00000052837	1695.0153703413	2.03428174425914	0.281149352186775	7.2355910779681	4.6350595454168e-13	3.95931748553946e-12	UI	ENSMUSG00000052837
ENSMUSG00000053063	122.225772773169	5.43088573501268	0.548265626366547	9.90557400252158	3.93702720394254e-23	7.76068289280695e-22	UI	ENSMUSG00000053063
ENSMUSG00000053080	484.126080267725	2.25711418757052	0.24512099900901	9.20816330178045	3.31752706119773e-20	5.27729034865066e-19	UI	ENSMUSG00000053080
ENSMUSG00000053137	228.95593325424	2.63662916622576	0.390927110478703	6.74455440810213	1.53497363270086e-11	1.14831977885002e-10	UI	ENSMUSG00000053137
ENSMUSG00000053141	4.75033754700857	-3.37701278825751	0.606122201318743	-5.57150485646315	2.52548323849627e-08	1.35984218906696e-07	UI	ENSMUSG00000053141
ENSMUSG00000053158	257.356347354286	3.20457944772484	0.342955360744991	9.34401328722091	9.27502241978989e-21	1.53485080386668e-19	UI	ENSMUSG00000053158
ENSMUSG00000053161	7.51758663312608	5.88350945344171	1.11766794644953	5.264094288587	1.40882137504604e-07	6.95088828877578e-07	UI	ENSMUSG00000053161
ENSMUSG00000053205	83.6042453327364	-2.70360847426539	0.272528124338641	-9.92047510995933	3.39137972370992e-23	6.70620580882622e-22	UI	ENSMUSG00000053205
ENSMUSG00000053228	4.31674485503636	-3.97396799523229	0.681326326771164	-5.83269402499842	5.45395266672444e-09	3.16964347279318e-08	UI	ENSMUSG00000053228
ENSMUSG00000053279	789.314884058582	-2.39639512257002	0.317552174468579	-7.54646107078427	4.4724468371033e-14	4.19201956815511e-13	UI	ENSMUSG00000053279
ENSMUSG00000053318	36.0157652284315	5.05700069655379	0.578528335573449	8.7411460867188	2.30757397047421e-18	3.12676897005197e-17	UI	ENSMUSG00000053318
ENSMUSG00000053552	59.8593352669469	4.28832758218962	0.461958116663149	9.2829358929017	1.64871716557293e-20	2.70240478176478e-19	UI	ENSMUSG00000053552
ENSMUSG00000053626	44.5750419903162	-2.29415046310304	0.446095290379593	-5.14273634485334	2.7076548716698e-07	1.28968793069991e-06	UI	ENSMUSG00000053626
ENSMUSG00000053687	30.5836949104068	2.70965287757114	0.402764109012415	6.72764235178565	1.72434112079452e-11	1.28576316786863e-10	UI	ENSMUSG00000053687
ENSMUSG00000053702	129.952598938568	-2.35280764910452	0.26506580752581	-8.87631517269697	6.91118290450448e-19	9.77711894350397e-18	UI	ENSMUSG00000053702
ENSMUSG00000053846	27.3528612517179	3.91628420792463	0.744708997305776	5.25881145802326	1.44989450777459e-07	7.14368869179639e-07	UI	ENSMUSG00000053846
ENSMUSG00000053916	34.3540880308366	-3.30672230603182	0.532184887192908	-6.21348404588045	5.18224962050297e-10	3.33597332970405e-09	UI	ENSMUSG00000053916
ENSMUSG00000053964	346.34657626039	3.10910347069686	0.668259014368318	4.65254250799114	3.2786712225507e-06	1.35954698460419e-05	UI	ENSMUSG00000053964
ENSMUSG00000054013	11.2370477983544	5.74176550899661	1.33491980808765	4.30120631532319	1.69870804794829e-05	6.42697545051292e-05	UI	ENSMUSG00000054013
ENSMUSG00000054072	473.115343554312	2.04992692646552	0.255046269062412	8.03747074599977	9.1711784195685e-16	9.92976249454923e-15	UI	ENSMUSG00000054072
ENSMUSG00000054146	91.2003946874702	5.27499373190207	0.978581550315448	5.39044878804599	7.02819428374548e-08	3.58989560825605e-07	UI	ENSMUSG00000054146
ENSMUSG00000054150	320.860274727951	-2.99881134814312	0.327487089458173	-9.15703685633729	5.33418581727373e-20	8.33703627361048e-19	UI	ENSMUSG00000054150
ENSMUSG00000054178	119.415968538409	-5.34394523094936	0.399976934721371	-13.3606334942089	1.02686496251533e-40	5.99698712607439e-39	UI	ENSMUSG00000054178
ENSMUSG00000054196	11.8429675422114	5.76636484854231	1.16693813216549	4.94144864204725	7.75442437618727e-07	3.48983920102382e-06	UI	ENSMUSG00000054196
ENSMUSG00000054203	19.8319119157118	3.94538536048662	0.610153341335931	6.46621937994832	1.00485167243339e-10	6.96611892671447e-10	UI	ENSMUSG00000054203
ENSMUSG00000054256	41.4202685467934	2.7122870136546	0.438341674017739	6.18760928842198	6.10834972204598e-10	3.90504194784741e-09	UI	ENSMUSG00000054256
ENSMUSG00000054321	170.749748962453	-2.14429997930089	0.201428797140016	-10.6454489613536	1.83099465987011e-26	4.60117755349908e-25	UI	ENSMUSG00000054321
ENSMUSG00000054342	33.5963148355104	2.87610249806456	0.447345273687683	6.42926765349606	1.28220183533146e-10	8.78913400339106e-10	UI	ENSMUSG00000054342
ENSMUSG00000054385	307.575181005264	3.35538405700026	0.548228136917488	6.12041562818449	9.33315914508582e-10	5.85021188944158e-09	UI	ENSMUSG00000054385
ENSMUSG00000054422	19.4622280407077	-5.26907475281766	0.576219268811382	-9.14421824817945	6.00626922844141e-20	9.32926653746876e-19	UI	ENSMUSG00000054422
ENSMUSG00000054582	13.8534668208411	4.99563399915623	0.959924471475619	5.20419485866093	1.94839482840888e-07	9.45295972714099e-07	UI	ENSMUSG00000054582
ENSMUSG00000054641	20.6681773560343	-7.19780178843251	1.06244589892253	-6.77474664425933	1.24624457285799e-11	9.42451298774045e-11	UI	ENSMUSG00000054641
ENSMUSG00000054659	48.0569739349306	-2.34505751978786	0.243934219638275	-9.61348318930117	7.01353925569815e-22	1.2578182713834e-20	UI	ENSMUSG00000054659
ENSMUSG00000054662	192.82582652924	2.03550163006864	0.260674673198296	7.80858993738999	5.78313206106333e-15	5.84707791194031e-14	UI	ENSMUSG00000054662
ENSMUSG00000054708	524.826407106791	2.42499038534858	0.326796903548931	7.4204815254178	1.1669528582826e-13	1.04791530148431e-12	UI	ENSMUSG00000054708
ENSMUSG00000054945	37.3464102849838	2.12861944132386	0.393529798183009	5.40904259639815	6.33625594999151e-08	3.25638064761205e-07	UI	ENSMUSG00000054945
ENSMUSG00000054958	42.1633450230121	-3.20474307207778	0.332898984931382	-9.62677333707807	6.16344823432327e-22	1.11012963380831e-20	UI	ENSMUSG00000054958
ENSMUSG00000054966	7.75662374240467	5.92275435446313	1.14095822634963	5.19103523484145	2.09128042118705e-07	1.01041546918943e-06	UI	ENSMUSG00000054966
ENSMUSG00000055065	6174.76447112653	2.10490453400388	0.305437053999621	6.89145114006531	5.52260907769657e-12	4.31845967018133e-11	UI	ENSMUSG00000055065
ENSMUSG00000055172	446.430285328401	2.36631488710254	0.268632920688032	8.80873007314909	1.26571560229797e-18	1.75200213812007e-17	UI	ENSMUSG00000055172
ENSMUSG00000055228	76.0247099452801	-2.02517604112181	0.288927153990504	-7.00929633352622	2.39519673293271e-12	1.93828355771629e-11	UI	ENSMUSG00000055228
ENSMUSG00000055235	52.4208636018793	2.78632575432752	0.430439888997844	6.47320526174905	9.59454713188257e-11	6.66616150422035e-10	UI	ENSMUSG00000055235
ENSMUSG00000055254	23.1555553759924	4.69056455053131	0.829922608904605	5.6518095786332	1.58767423219893e-08	8.7231557485772e-08	UI	ENSMUSG00000055254
ENSMUSG00000055323	14.0696780521702	3.10675446344542	0.739205618946566	4.20282852810673	2.63600270333663e-05	9.67796185952461e-05	UI	ENSMUSG00000055323
ENSMUSG00000055360	2.32454085883205	-4.95514197070202	1.07928344365243	-4.59114053851621	4.40830360509315e-06	1.80319409831843e-05	UI	ENSMUSG00000055360
ENSMUSG00000055373	7458.52644040652	-2.37021039449265	0.197774983286352	-11.9843791924932	4.2904644882953e-33	1.638617336734e-31	UI	ENSMUSG00000055373
ENSMUSG00000055413	91.4098032968639	3.26193442036643	0.23898044638927	13.6493778869805	2.03609329157403e-42	1.33191335057691e-40	UI	ENSMUSG00000055413
ENSMUSG00000055489	55.67134098172	2.15198422018006	0.438666095852157	4.90574548734976	9.30731498599684e-07	4.14773158411891e-06	UI	ENSMUSG00000055489
ENSMUSG00000055555	22.5437326557206	-3.29848067391743	0.604838240163884	-5.45349228088438	4.93900909539674e-08	2.56939231470245e-07	UI	ENSMUSG00000055555
ENSMUSG00000055653	762.574424834817	2.5755615114493	0.186609256806831	13.8018957661645	2.48237543391298e-43	1.70861082750703e-41	UI	ENSMUSG00000055653
ENSMUSG00000055660	191.912981619982	-2.4090338650481	0.171669092189526	-14.033008704843	9.79080518737203e-45	7.3005605108458e-43	UI	ENSMUSG00000055660
ENSMUSG00000055692	144.765892759302	3.87484783198488	0.394553847421101	9.82083398074007	9.15827130799376e-23	1.74753487700286e-21	UI	ENSMUSG00000055692
ENSMUSG00000055725	45.1513094202136	-2.22702996846254	0.294749293191273	-7.55567534819277	4.16692027094475e-14	3.91737412638836e-13	UI	ENSMUSG00000055725
ENSMUSG00000055809	31.4591179826454	4.76302601811249	0.546218287669281	8.72000466779751	2.78190321421022e-18	3.7451801788728e-17	UI	ENSMUSG00000055809
ENSMUSG00000055818	35.3607939578949	2.23558392035017	0.49732420277468	4.49522445896933	6.94965984490022e-06	2.77344341755543e-05	UI	ENSMUSG00000055818
ENSMUSG00000055862	243.275065256286	3.96177736683457	0.224550512934181	17.6431454778989	1.148841912619e-69	2.99823804987047e-67	UI	ENSMUSG00000055862
ENSMUSG00000055897	759.660777722865	2.18837972704336	0.307558804284533	7.11532135174651	1.11652382305232e-12	9.28115058485493e-12	UI	ENSMUSG00000055897
ENSMUSG00000056025	422.708779871261	2.50537878188835	0.343363300624763	7.2965828827068	2.95168049603873e-13	2.56419567086527e-12	UI	ENSMUSG00000056025
ENSMUSG00000056055	10.6667147930734	5.16349978603972	1.21168660318327	4.26141526404145	2.03136375206565e-05	7.59155540636227e-05	UI	ENSMUSG00000056055
ENSMUSG00000056069	138.986446617543	3.46361528728057	0.441450054633389	7.84599582880785	4.29531220076722e-15	4.39782394270625e-14	UI	ENSMUSG00000056069
ENSMUSG00000056145	16.5505162061511	2.37631477484498	0.55133551482974	4.31010647949792	1.63175957819052e-05	6.18395166721907e-05	UI	ENSMUSG00000056145
ENSMUSG00000056174	23.1540966999054	4.15651571311242	0.779622936468449	5.33144359751739	9.74350846696868e-08	4.88130096243618e-07	UI	ENSMUSG00000056174
ENSMUSG00000056185	193.298607373673	2.3985913728223	0.321427236133395	7.46231527133834	8.50151616332533e-14	7.73971605944596e-13	UI	ENSMUSG00000056185
ENSMUSG00000056234	1872.12746055922	-2.44880485242605	0.186698943470911	-13.1163294601482	2.65485361652537e-39	1.44283519541056e-37	UI	ENSMUSG00000056234
ENSMUSG00000056290	21.0983260909782	3.22964791958081	0.591811115841012	5.4572275395524	4.83626439160263e-08	2.52012828758761e-07	UI	ENSMUSG00000056290
ENSMUSG00000056293	77.9378267500458	6.99940055306041	1.37181861944106	5.10227843088488	3.35588533361461e-07	1.58042013436805e-06	UI	ENSMUSG00000056293
ENSMUSG00000056342	2217.30333167197	-2.34274076198038	0.320812449366199	-7.30252447063298	2.82417923607466e-13	2.45769317751353e-12	UI	ENSMUSG00000056342
ENSMUSG00000056418	17.0343103426099	2.68094622828276	0.475244464534668	5.64119401350164	1.68874939853872e-08	9.25413985804663e-08	UI	ENSMUSG00000056418
ENSMUSG00000056487	899.355397719628	4.11609903843507	0.461068883251506	8.92729739081048	4.36542688028979e-19	6.31839428415832e-18	UI	ENSMUSG00000056487
ENSMUSG00000056529	43.396738423433	2.84965391974542	0.544461589902902	5.23389339595769	1.65976201788959e-07	8.11864068649076e-07	UI	ENSMUSG00000056529
ENSMUSG00000056598	70.0035078251519	2.31952074230353	0.283528155735673	8.18091852742119	2.81688321116864e-16	3.20354934056374e-15	UI	ENSMUSG00000056598
ENSMUSG00000056679	22.9594527215366	2.64875518422932	0.421742382677823	6.28050509747501	3.37474815523406e-10	2.21453484235815e-09	UI	ENSMUSG00000056679
ENSMUSG00000056772	4.40035991124935	5.66694569505911	1.11055159379203	5.10282073047057	3.34627958431753e-07	1.57678556903313e-06	UI	ENSMUSG00000056772
ENSMUSG00000057060	392.724160752741	-2.29688806533791	0.333467519410071	-6.88789141863434	5.66254035428957e-12	4.42373826119024e-11	UI	ENSMUSG00000057060
ENSMUSG00000057074	267.450355008741	-5.3177052482858	0.515051974796373	-10.324599280273	5.45460856391815e-25	1.2378601717428e-23	UI	ENSMUSG00000057074
ENSMUSG00000057135	28.2591274026828	2.87340254741971	0.56169960214991	5.11555026284822	3.12827627502567e-07	1.47906838638409e-06	UI	ENSMUSG00000057135
ENSMUSG00000057191	72.8278221801372	3.24629984487202	0.254127295383583	12.7743060420645	2.28173682205166e-37	1.0993583526862e-35	UI	ENSMUSG00000057191
ENSMUSG00000057411	1063.5569866982	2.03903735906928	0.117712289618854	17.3222130473511	3.19818168119034e-67	6.96758642091675e-65	UI	ENSMUSG00000057411
ENSMUSG00000057580	17.0614966300202	2.05880730159399	0.478596174682278	4.30176296950296	1.69444519697149e-05	6.41278398261688e-05	UI	ENSMUSG00000057580
ENSMUSG00000057596	81.470272681039	3.26248996330003	0.33937285009342	9.61329099367248	7.0266473984639e-22	1.25926769614531e-20	UI	ENSMUSG00000057596
ENSMUSG00000057605	13.0724180378341	-2.58324711184922	0.510634421142406	-5.05889733416308	4.21687813743927e-07	1.96411349424435e-06	UI	ENSMUSG00000057605
ENSMUSG00000057666	23054.4659242231	-2.2992140323584	0.475917544184153	-4.83111845834524	1.35768192217011e-06	5.92086386040906e-06	UI	ENSMUSG00000057666
ENSMUSG00000057729	17.2810887241534	3.79514206123732	0.601812954297062	6.306182068929	2.86002577821955e-10	1.89013679365636e-09	UI	ENSMUSG00000057729
ENSMUSG00000057751	83.566247116006	8.09862777522802	1.06490305863781	7.60503757552118	2.84821127744608e-14	2.71224193634109e-13	UI	ENSMUSG00000057751
ENSMUSG00000057886	25.4922673232304	-3.85426244878922	0.647969287794466	-5.94821779579741	2.71077750233829e-09	1.62128955702038e-08	UI	ENSMUSG00000057886
ENSMUSG00000057924	38.3217076732339	-2.0023509767713	0.265166208563676	-7.55130522707784	4.30917616630173e-14	4.04503932823243e-13	UI	ENSMUSG00000057924
ENSMUSG00000057933	5081.42678291681	-2.19048080405229	0.391412665772086	-5.59634624937705	2.1891628342284e-08	1.18691377729405e-07	UI	ENSMUSG00000057933
ENSMUSG00000057948	51.387411578508	3.48016343379279	0.645302193477894	5.39307547528428	6.92618422068104e-08	3.54023823046717e-07	UI	ENSMUSG00000057948
ENSMUSG00000057967	58.2384058822228	-2.3026401151328	0.478511282427211	-4.81209158424194	1.49358876674173e-06	6.48533326896834e-06	UI	ENSMUSG00000057967
ENSMUSG00000058050	11.9774637072075	-3.76165862965576	0.801477200324071	-4.69340690931042	2.68692288013824e-06	1.12949942682858e-05	UI	ENSMUSG00000058050
ENSMUSG00000058056	995.537438658892	-2.0614928658242	0.216133400892344	-9.53805777965355	1.45532230142872e-21	2.53381827241105e-20	UI	ENSMUSG00000058056
ENSMUSG00000058099	80.74769782405	2.29130759595922	0.282859844344419	8.10050504436133	5.47314941162289e-16	6.04871130828407e-15	UI	ENSMUSG00000058099
ENSMUSG00000058145	4.89857369576314	5.92503357771858	1.22526964239677	4.83569768865612	1.32679438204496e-06	5.79423155791432e-06	UI	ENSMUSG00000058145
ENSMUSG00000058163	14.5363178523545	4.46632136651607	0.958953199170227	4.65749670617997	3.20077543254117e-06	1.32944674547226e-05	UI	ENSMUSG00000058163
ENSMUSG00000058258	739.966387646783	-2.5126263798265	0.417852235228695	-6.01319358373496	1.81903594717896e-09	1.1080507323273e-08	UI	ENSMUSG00000058258
ENSMUSG00000058290	52.7200209798797	3.6066620796485	0.60216964818963	5.98944515136492	2.10558124384973e-09	1.27330998028991e-08	UI	ENSMUSG00000058290
ENSMUSG00000058297	107.771669983832	2.17020705772243	0.252409332605714	8.59796678402732	8.11407743372717e-18	1.05660133068919e-16	UI	ENSMUSG00000058297
ENSMUSG00000058427	125.88599032583	4.55258633333408	0.292392193776151	15.5701363792887	1.16159291890556e-54	1.47728675077461e-52	UI	ENSMUSG00000058427
ENSMUSG00000058443	43.7754673966023	-4.22469752717128	0.73248632819459	-5.76761280662287	8.04022661709215e-09	4.58547319974111e-08	UI	ENSMUSG00000058443
ENSMUSG00000058492	37.656030858252	-4.3623925554236	0.824541586791006	-5.29068833556521	1.21856866125456e-07	6.04674573956657e-07	UI	ENSMUSG00000058492
ENSMUSG00000058542	58.1035579286097	-2.75368170161636	0.496913731746412	-5.5415689398208	2.99773510641844e-08	1.59730445249272e-07	UI	ENSMUSG00000058542
ENSMUSG00000058571	152.647928991765	3.23298901550047	0.363744548149278	8.88807552429261	6.21764146941018e-19	8.83589276089635e-18	UI	ENSMUSG00000058571
ENSMUSG00000058589	34.6305070496371	-3.23193732812707	0.503029901766492	-6.42494077743184	1.31920866718748e-10	9.03045189828279e-10	UI	ENSMUSG00000058589
ENSMUSG00000058620	3144.69495921466	-2.41425709680391	0.24268595635851	-9.94807088564047	2.57118959183549e-23	5.12886815556102e-22	UI	ENSMUSG00000058620
ENSMUSG00000058656	19.5879959106746	-2.54379490199188	0.552666070675341	-4.60277016622975	4.16908223642743e-06	1.71036820618066e-05	UI	ENSMUSG00000058656
ENSMUSG00000058715	424.827496507307	3.72674118882704	0.336612293429588	11.0713163528788	1.72842819194575e-28	5.00624738971199e-27	UI	ENSMUSG00000058715
ENSMUSG00000058740	275.448238025751	5.69532775744702	1.31097911721135	4.3443314105276	1.39700480599496e-05	5.3403354301797e-05	UI	ENSMUSG00000058740
ENSMUSG00000058809	48.8206907911768	-2.98921865046071	0.251343495733774	-11.8929620268627	1.28757775089115e-32	4.79330950532345e-31	UI	ENSMUSG00000058809
ENSMUSG00000058818	147.930697397422	3.59012292457864	0.294311464489433	12.198379464445	3.17071414357284e-34	1.29802405478879e-32	UI	ENSMUSG00000058818
ENSMUSG00000058922	143.066532298172	-5.08065898635439	0.607039535136669	-8.36956852441337	5.78295915663148e-17	7.01288764328389e-16	UI	ENSMUSG00000058922
ENSMUSG00000058927	185.815057765232	-4.75441355658505	0.556888980405197	-8.53745310802469	1.37212626503685e-17	1.76022792853217e-16	UI	ENSMUSG00000058927
ENSMUSG00000058952	378.22871417728	2.74685288962076	0.482649287079536	5.69119848128586	1.26150763364748e-08	7.01416161859833e-08	UI	ENSMUSG00000058952
ENSMUSG00000059022	342.158890563016	2.41020282664148	0.177323392719437	13.5921312449448	4.45904291480993e-42	2.84991992825632e-40	UI	ENSMUSG00000059022
ENSMUSG00000059042	29.1831499751927	-4.59846551447362	0.444749794243634	-10.3394438265992	4.6724131497823e-25	1.06711612629577e-23	UI	ENSMUSG00000059042
ENSMUSG00000059049	231.74583104781	4.0347876705652	0.714421205935649	5.64763144912671	1.62673445377966e-08	8.92797480941853e-08	UI	ENSMUSG00000059049
ENSMUSG00000059089	110.951846315828	3.79458256437471	0.399944032348625	9.48778393339553	2.3599784669737e-21	4.06091349667301e-20	UI	ENSMUSG00000059089
ENSMUSG00000059149	1014.07272763143	-2.77578015764008	0.2802322924614	-9.90528298241154	3.94850651540214e-23	7.77719199975513e-22	UI	ENSMUSG00000059149
ENSMUSG00000059159	36.6799116392632	-2.26704316420296	0.420983880912948	-5.3851068104713	7.24016408699282e-08	3.69214473917196e-07	UI	ENSMUSG00000059159
ENSMUSG00000059195	250.009015378303	-4.66210068600946	0.556897119373499	-8.37156545405417	5.68577753023928e-17	6.91176468911281e-16	UI	ENSMUSG00000059195
ENSMUSG00000059252	13.3753801009585	3.786411696469	0.629328044032869	6.01659457634346	1.78124447874666e-09	1.08529424052818e-08	UI	ENSMUSG00000059252
ENSMUSG00000059326	456.007997752613	2.92872043523935	0.232004048530377	12.6235746910076	1.56550295805707e-36	7.15731954583245e-35	UI	ENSMUSG00000059326
ENSMUSG00000059336	95.2366115804931	5.52293444631713	0.791602055189394	6.97690766479345	3.01747878809875e-12	2.41533270150243e-11	UI	ENSMUSG00000059336
ENSMUSG00000059422	21.9034874101303	-5.04104138407922	0.611182505409274	-8.24801321939593	1.61049557975297e-16	1.86889097985784e-15	UI	ENSMUSG00000059422
ENSMUSG00000059430	13.8429622975136	7.4090447315786	1.62222226597625	4.56721923189721	4.94237023338401e-06	2.00886021783263e-05	UI	ENSMUSG00000059430
ENSMUSG00000059498	301.979237008525	2.65253006498518	0.281286983123155	9.42997800870091	4.10174958612287e-21	6.95299283699069e-20	UI	ENSMUSG00000059498
ENSMUSG00000059540	137.653968994987	2.17250757037614	0.314779498702831	6.90168063463087	5.13908690939536e-12	4.03098252902645e-11	UI	ENSMUSG00000059540
ENSMUSG00000059866	395.268681400552	2.0147495911474	0.269004064064428	7.48966227761101	6.90510604232307e-14	6.32774421303447e-13	UI	ENSMUSG00000059866
ENSMUSG00000059897	159.135416347189	-2.58794645170677	0.259063446408042	-9.9896241155944	1.69222206439935e-23	3.43851837805851e-22	UI	ENSMUSG00000059897
ENSMUSG00000059912	3.19709679480062	4.90608662128295	1.11640154123248	4.39455378740051	1.11000518367721e-05	4.29167744935939e-05	UI	ENSMUSG00000059912
ENSMUSG00000059939	159.04992009287	2.00264896847232	0.348281730464607	5.75008331846977	8.91994800702723e-09	5.05955121956215e-08	UI	ENSMUSG00000059939
ENSMUSG00000060002	34100.79934283	-2.23435631350131	0.238065101621639	-9.38548446740594	6.26278559770775e-21	1.04605220243313e-19	UI	ENSMUSG00000060002
ENSMUSG00000060019	17.5252943810584	2.29728237308984	0.369100079949542	6.2240094161017	4.84607976004036e-10	3.1316399873111e-09	UI	ENSMUSG00000060019
ENSMUSG00000060063	102.008791827907	2.62469900051785	0.247094135819178	10.6222634212517	2.34797778102719e-26	5.85918678544374e-25	UI	ENSMUSG00000060063
ENSMUSG00000060096	10.1508210226206	-4.14734078608104	0.856721815930639	-4.84094219262512	1.29224963055066e-06	5.65421275651697e-06	UI	ENSMUSG00000060096
ENSMUSG00000060131	53.1200305788048	2.41844334331545	0.53537603833369	4.51727976254342	6.2639123177439e-06	2.51540405848302e-05	UI	ENSMUSG00000060131
ENSMUSG00000060183	14.7676827744342	4.89888206308802	0.905128111666547	5.4123631781451	6.21983767701575e-08	3.19917497762169e-07	UI	ENSMUSG00000060183
ENSMUSG00000060198	46.0279988909916	-3.20159846585148	0.615195701920129	-5.20419511361792	1.94839215375185e-07	9.45295972714099e-07	UI	ENSMUSG00000060198
ENSMUSG00000060216	506.92466148287	2.64341009842648	0.124075740941591	21.3048100971719	1.02442070495148e-100	9.87147551609788e-98	UI	ENSMUSG00000060216
ENSMUSG00000060317	1704.49424914422	-3.07600167342995	0.287827789715469	-10.686951654219	1.17158535912366e-26	2.98375911925608e-25	UI	ENSMUSG00000060317
ENSMUSG00000060336	100.193670993466	-2.04612933644092	0.288820525388724	-7.0844318757714	1.39615871125351e-12	1.15177347223396e-11	UI	ENSMUSG00000060336
ENSMUSG00000060419	196.358673566462	-3.3973988034388	0.499308300415546	-6.80421054609215	1.0160485189081e-11	7.77997542564903e-11	UI	ENSMUSG00000060419
ENSMUSG00000060429	61.7263393416965	-2.39653290179371	0.389369145923927	-6.15491218778268	7.51191058622437e-10	4.74901357121538e-09	UI	ENSMUSG00000060429
ENSMUSG00000060470	288.963641224994	4.97116594260037	0.625810711015661	7.94356161551215	1.96457036880106e-15	2.06374616435815e-14	UI	ENSMUSG00000060470
ENSMUSG00000060487	92.7844817772225	-2.57421775283715	0.360197037760423	-7.14669328999128	8.88931893540057e-13	7.44610486818876e-12	UI	ENSMUSG00000060487
ENSMUSG00000060509	17.6521140580242	4.36607248821925	0.810282542156779	5.38833340355304	7.11140390806375e-08	3.63017753693214e-07	UI	ENSMUSG00000060509
ENSMUSG00000060550	501.742796292567	2.71985494818594	0.27978001052343	9.7214055539474	2.44384458843436e-22	4.52535715584881e-21	UI	ENSMUSG00000060550
ENSMUSG00000060572	150.069643495831	3.56966171182676	0.266640781088725	13.3875309592607	7.15189487169883e-41	4.24605625866215e-39	UI	ENSMUSG00000060572
ENSMUSG00000060586	4807.90332438689	5.71748068484997	0.313817159200788	18.219146140418	3.63787311327368e-74	1.1836788698696e-71	UI	ENSMUSG00000060586
ENSMUSG00000060600	152.388114367075	2.36604161728135	0.334443368026283	7.07456581137951	1.49917406718573e-12	1.23310266182768e-11	UI	ENSMUSG00000060600
ENSMUSG00000060791	185.163278283365	2.15327506568781	0.310435907775405	6.93629509910196	4.02516351924624e-12	3.18730868556243e-11	UI	ENSMUSG00000060791
ENSMUSG00000060803	3167.92179261044	-2.11543056621771	0.303880235381147	-6.96139570763592	3.36917936385654e-12	2.68484159612155e-11	UI	ENSMUSG00000060803
ENSMUSG00000061028	607.054412497596	2.88048267312896	0.401264308190539	7.1785170381044	7.04716097754328e-13	5.94476670475991e-12	UI	ENSMUSG00000061028
ENSMUSG00000061080	22.0451824087953	-2.1113789304414	0.457721611949834	-4.61280148308313	3.97277699287865e-06	1.6330427363344e-05	UI	ENSMUSG00000061080
ENSMUSG00000061100	14.3771965492127	7.50705683168158	1.68562841281663	4.45356566999102	8.44558606268029e-06	3.3264535955729e-05	UI	ENSMUSG00000061100
ENSMUSG00000061144	27.1333813576701	4.74353073295292	0.791892988901045	5.99011583564566	2.09691631956954e-09	1.2689889244081e-08	UI	ENSMUSG00000061144
ENSMUSG00000061232	9567.06969937237	2.663847974242	0.0953889491436122	27.9261696261216	1.28395113610538e-171	5.36135196066402e-168	UI	ENSMUSG00000061232
ENSMUSG00000061436	2202.56982332547	-4.46528464726488	0.256591019618006	-17.4023418820833	7.91978025752337e-68	1.80383795065446e-65	UI	ENSMUSG00000061436
ENSMUSG00000061577	11.3271107615191	7.15784586221639	1.18561545095638	6.03724070603372	1.56771785510923e-09	9.59863224386772e-09	UI	ENSMUSG00000061577
ENSMUSG00000061684	28.0161375640624	4.05683118804408	0.538350884466592	7.5356636444717	4.85857462859642e-14	4.53189608134232e-13	UI	ENSMUSG00000061684
ENSMUSG00000061718	628.921282056341	2.54502531684375	0.301677560450882	8.43624336208502	3.27700097022836e-17	4.07454006491818e-16	UI	ENSMUSG00000061718
ENSMUSG00000061825	3131.38911099862	-2.6735892932558	0.203350513453262	-13.1476889231966	1.75455570946125e-39	9.59795605782582e-38	UI	ENSMUSG00000061825
ENSMUSG00000061882	91.8300508925965	4.09345327391812	0.628771556529055	6.51023926164028	7.50311990126671e-11	5.2759799608851e-10	UI	ENSMUSG00000061882
ENSMUSG00000061897	3.54408357121363	-3.94317832984803	0.826617494507602	-4.77025753271396	1.83990535590723e-06	7.8865677992985e-06	UI	ENSMUSG00000061897
ENSMUSG00000061947	990.463789985245	2.53247019380366	0.347584170979821	7.28591922544909	3.19484360943689e-13	2.76107663990451e-12	UI	ENSMUSG00000061947
ENSMUSG00000062044	128.346360655549	2.26318984170682	0.328354437698162	6.89252095257883	5.48122155043839e-12	4.28743442787023e-11	UI	ENSMUSG00000062044
ENSMUSG00000062073	28.4942084207823	-2.45084007757246	0.378812076506596	-6.46980450088629	9.81297937035231e-11	6.81037077963454e-10	UI	ENSMUSG00000062073
ENSMUSG00000062081	60.2207539350025	-3.66642857371429	0.468371366306784	-7.82803740251015	4.9554453179808e-15	5.04075221261433e-14	UI	ENSMUSG00000062081
ENSMUSG00000062184	126.415418354568	2.47822782826197	0.268993197968952	9.21297581862281	3.17206492870042e-20	5.05874695885807e-19	UI	ENSMUSG00000062184
ENSMUSG00000062284	20.4920500225112	5.81766009729825	1.10830737363491	5.24913957598071	1.52811264406146e-07	7.50478001867662e-07	UI	ENSMUSG00000062284
ENSMUSG00000062382	348.157226336766	-3.60703521508251	0.522539285644271	-6.90289766564667	5.09523364393823e-12	3.9992476101262e-11	UI	ENSMUSG00000062382
ENSMUSG00000062470	26.213585797986	2.65430204553941	0.619449315707586	4.28493821565926	1.82789979168956e-05	6.87940534489862e-05	UI	ENSMUSG00000062470
ENSMUSG00000062588	11.3730944107323	-3.13350280762169	0.482667368662369	-6.49205438583028	8.46736779409706e-11	5.92242972398961e-10	UI	ENSMUSG00000062588
ENSMUSG00000062591	38.1347504797361	2.55943555228049	0.348541607373411	7.3432712139255	2.08435550722341e-13	1.83104638422073e-12	UI	ENSMUSG00000062591
ENSMUSG00000062609	22423.4820410256	-2.91066888055412	0.229585712166617	-12.6779182079143	7.83861833509736e-37	3.63682858828758e-35	UI	ENSMUSG00000062609
ENSMUSG00000062694	21.0884498572415	4.36593927034443	0.739651727403177	5.90269596972712	3.57608935768699e-09	2.11459388169672e-08	UI	ENSMUSG00000062694
ENSMUSG00000062729	857.913160828047	2.39456720302041	0.238156530081425	10.0545939353488	8.7682162333873e-24	1.82004050962126e-22	UI	ENSMUSG00000062729
ENSMUSG00000062846	6.31556061979441	-2.92030291516532	0.592559462065361	-4.92828669883463	8.29538309482685e-07	3.71993069729357e-06	UI	ENSMUSG00000062846
ENSMUSG00000062939	6.53369534925717	5.34884084470447	1.12975172956479	4.73452768845505	2.19565797236101e-06	9.32373132873438e-06	UI	ENSMUSG00000062939
ENSMUSG00000063011	77.7779302449145	5.45333740429131	1.04966616505283	5.19530645633113	2.04382872970717e-07	9.8853445934524e-07	UI	ENSMUSG00000063011
ENSMUSG00000063089	13.6102181695907	-4.28273476731302	0.655796267380097	-6.53058728806513	6.55122934981455e-11	4.64050042777082e-10	UI	ENSMUSG00000063089
ENSMUSG00000063177	15.2197816998062	-4.85940239908137	0.524528565744882	-9.26432365448113	1.9631755769507e-20	3.18764749869882e-19	UI	ENSMUSG00000063177
ENSMUSG00000063354	42.8566440499659	5.61957356737921	1.06273547973004	5.28783848338883	1.23770189567006e-07	6.13804103208979e-07	UI	ENSMUSG00000063354
ENSMUSG00000063406	1489.62200084896	-2.21180983283271	0.165101755621831	-13.3966463560745	6.32575799142186e-41	3.78247113883253e-39	UI	ENSMUSG00000063406
ENSMUSG00000063511	3579.06865193518	2.37214204332782	0.157451039130772	15.0659027493469	2.71432505520997e-51	2.93123706608752e-49	UI	ENSMUSG00000063511
ENSMUSG00000063531	79.4255557484342	-2.70681075185334	0.30799556924608	-8.7884730240735	1.51606429593615e-18	2.08930004787592e-17	UI	ENSMUSG00000063531
ENSMUSG00000063564	59.073884921365	3.41941529701478	0.659915993286549	5.18159179623035	2.20000270318416e-07	1.05997822549185e-06	UI	ENSMUSG00000063564
ENSMUSG00000063594	15.216774798528	5.64091256647146	0.972612885214249	5.79975101319871	6.64134559962536e-09	3.82598925392076e-08	UI	ENSMUSG00000063594
ENSMUSG00000063605	141.752092653618	2.53699491150441	0.291140656803731	8.71398360969796	2.93378814331984e-18	3.94330086602658e-17	UI	ENSMUSG00000063605
ENSMUSG00000063623	17.5245648789968	3.46368003939225	0.740895959129744	4.67498843354563	2.93970187272788e-06	1.22752151198874e-05	UI	ENSMUSG00000063623
ENSMUSG00000063632	61.886774762554	4.71979558201485	0.456820548997792	10.3318372879011	5.05823141827176e-25	1.14894768770064e-23	UI	ENSMUSG00000063632
ENSMUSG00000063684	19.6437788948906	-4.72347621568938	0.873076656778895	-5.41015061966729	6.29717634593751e-08	3.23762479316886e-07	UI	ENSMUSG00000063684
ENSMUSG00000063694	8544.09797244371	-2.41753068420604	0.356980749380126	-6.77215981086914	1.26873876995334e-11	9.5888329238042e-11	UI	ENSMUSG00000063694
ENSMUSG00000063698	99.3112667484158	2.81283627416963	0.329149690734003	8.54576611600947	1.27686373517289e-17	1.64222505241384e-16	UI	ENSMUSG00000063698
ENSMUSG00000063704	487.028177647474	4.06559355178901	0.394924440798828	10.294611150339	7.45200463661905e-25	1.67146395851257e-23	UI	ENSMUSG00000063704
ENSMUSG00000063713	15.1552157065341	-3.73796766059302	0.556905518779456	-6.71203199563429	1.91932593750333e-11	1.42479383816914e-10	UI	ENSMUSG00000063713
ENSMUSG00000063714	60.9730463605199	2.75677022614018	0.292618380086244	9.42104260616734	4.46630797352299e-21	7.56073513301655e-20	UI	ENSMUSG00000063714
ENSMUSG00000063754	71.141862287578	-2.0975141470432	0.436741403459109	-4.80264552531618	1.56582940951003e-06	6.78020912994543e-06	UI	ENSMUSG00000063754
ENSMUSG00000063875	11.5547304410906	2.53443212227131	0.488535145490161	5.1878194346252	2.12770754539451e-07	1.02692322948014e-06	UI	ENSMUSG00000063875
ENSMUSG00000063903	31444.8388644612	-4.23201689475775	0.429129164974896	-9.86187199605816	6.09031531525615e-23	1.18284310006533e-21	UI	ENSMUSG00000063903
ENSMUSG00000063929	118.810721711797	-2.37905374159815	0.274630505449489	-8.66274392097974	4.60542170987103e-18	6.09853253272246e-17	UI	ENSMUSG00000063929
ENSMUSG00000064080	205.082184319117	2.95165153448376	0.311413130368503	9.47825010137174	2.58582895634935e-21	4.44039469995727e-20	UI	ENSMUSG00000064080
ENSMUSG00000064109	13.5240307676037	5.9239453489839	1.09253457708992	5.42220399537646	5.88686454569685e-08	3.03601285154156e-07	UI	ENSMUSG00000064109
ENSMUSG00000064147	7.68863423569863	6.41577950672901	1.14748248312733	5.59117860278227	2.25533443871631e-08	1.22094099022469e-07	UI	ENSMUSG00000064147
ENSMUSG00000064193	62.2343852062253	-3.84616885269467	0.781992456985345	-4.91842193404526	8.72446977891986e-07	3.90117554597641e-06	UI	ENSMUSG00000064193
ENSMUSG00000064215	1269.02859692015	2.27926934874161	0.168707589989635	13.5101766842953	1.36194195922657e-41	8.4044566124292e-40	UI	ENSMUSG00000064215
ENSMUSG00000064225	2573.26458476099	-2.03087300338061	0.137061828027677	-14.8172035394896	1.13408355784728e-49	1.10129183946921e-47	UI	ENSMUSG00000064225
ENSMUSG00000064231	4.01279797562731	5.53341872932293	1.22228078245321	4.52712568892472	5.97913804910415e-06	2.40451564498002e-05	UI	ENSMUSG00000064231
ENSMUSG00000064272	20.3641255485769	-2.13069663405069	0.453326459396055	-4.70013737316219	2.59986538663853e-06	1.09455599725831e-05	UI	ENSMUSG00000064272
ENSMUSG00000064310	55.5221706619675	-2.26918795487426	0.32610108840679	-6.95854149386829	3.43813482615082e-12	2.73717921621807e-11	UI	ENSMUSG00000064310
ENSMUSG00000064337	414157.472596795	-3.66883126678727	0.689351118492746	-5.32215175745142	1.02546966169737e-07	5.12612069117438e-07	UI	ENSMUSG00000064337
ENSMUSG00000064339	1951722.06037759	-4.98446198536234	0.781142725601714	-6.38098752250789	1.75949645215374e-10	1.18948796849055e-09	UI	ENSMUSG00000064339
ENSMUSG00000064341	432839.053842666	-2.84278893829448	0.514731505777337	-5.52285785188408	3.33529568224068e-08	1.76627558703991e-07	UI	ENSMUSG00000064341
ENSMUSG00000064345	285986.706532974	-3.22151045878095	0.585428436600841	-5.50282537945361	3.73752566470284e-08	1.97095281000768e-07	UI	ENSMUSG00000064345
ENSMUSG00000064348	94.2667208790877	18.2929755970728	2.20606699421977	8.29212151988272	1.11246188968745e-16	1.31037236409164e-15	UI	ENSMUSG00000064348
ENSMUSG00000064349	254.913708511143	18.8077883991199	2.26390501287046	8.30767558364696	9.75949097254198e-17	1.15445838916934e-15	UI	ENSMUSG00000064349
ENSMUSG00000064351	1295336.69008279	-3.50602901738973	0.492067204798055	-7.12510198445069	1.04003650744215e-12	8.6654721175443e-12	UI	ENSMUSG00000064351
ENSMUSG00000064354	15080.9127321651	-4.56587482264937	0.73171035303761	-6.24000303357015	4.37562407712156e-10	2.84597314714963e-09	UI	ENSMUSG00000064354
ENSMUSG00000064356	634.284491392582	-5.4058332571317	0.806611496272654	-6.70190455022278	2.05720404646311e-11	1.5239855168565e-10	UI	ENSMUSG00000064356
ENSMUSG00000064357	10154.5059575925	-5.34048025280793	0.789341129932693	-6.76574430280013	1.32625595375717e-11	9.98438000764191e-11	UI	ENSMUSG00000064357
ENSMUSG00000064358	12550.6787811322	-6.34379722186811	0.697174973078223	-9.09928994418498	9.09243093506657e-20	1.39243132424913e-18	UI	ENSMUSG00000064358
ENSMUSG00000064360	1072.68287107329	-3.63774295953408	0.639612584398491	-5.68741617702083	1.28975873842842e-08	7.16329315730116e-08	UI	ENSMUSG00000064360
ENSMUSG00000064363	246402.119532347	-3.06606982519718	0.600440097131802	-5.10637087670071	3.2840483463332e-07	1.54833547739992e-06	UI	ENSMUSG00000064363
ENSMUSG00000064367	351111.769204119	-4.45399812818996	0.595528995682173	-7.47906174255704	7.48551018188088e-14	6.83960510929408e-13	UI	ENSMUSG00000064367
ENSMUSG00000064370	594500.114668952	-3.02624163883404	0.545136499363191	-5.55134657534249	2.83477444884142e-08	1.51466067479789e-07	UI	ENSMUSG00000064370
ENSMUSG00000064380	100.733240064405	17.6682188472242	2.08859826994331	8.45936679230506	2.68833233022627e-17	3.36262996512675e-16	UI	ENSMUSG00000064380
ENSMUSG00000064493	35.4200678622598	-2.85672029594243	0.339145376720561	-8.42329128459924	3.66052893103046e-17	4.53565241533319e-16	UI	ENSMUSG00000064493
ENSMUSG00000064945	111.773155528186	15.6325123836048	3.09868432714768	5.04488703371552	4.53789393296709e-07	2.10775666660284e-06	UI	ENSMUSG00000064945
ENSMUSG00000064999	30.5860719791261	15.9020150047842	2.96581485557472	5.36176928741651	8.24107533079243e-08	4.16946488969454e-07	UI	ENSMUSG00000064999
ENSMUSG00000065126	73.965806439569	4.67990528665173	0.476511572548385	9.8211786581039	9.1270082476825e-23	1.74289683412681e-21	UI	ENSMUSG00000065126
ENSMUSG00000065176	78.1141812024823	14.8515293178405	2.56025480511442	5.80080126719136	6.59987824981632e-09	3.8038497738877e-08	UI	ENSMUSG00000065176
ENSMUSG00000065947	2993.11027809715	-8.50008425184343	1.02819306771488	-8.26701182758847	1.37358339417144e-16	1.60887135846523e-15	UI	ENSMUSG00000065947
ENSMUSG00000066071	781.886599367115	-3.11662853819787	0.39977656177137	-7.79592611529899	6.39377916652331e-15	6.44108336301065e-14	UI	ENSMUSG00000066071
ENSMUSG00000066072	7462.22993812705	-2.92131702319269	0.280183241085378	-10.42645167454	1.87769792398862e-25	4.38432840518274e-24	UI	ENSMUSG00000066072
ENSMUSG00000066129	2.47462778570091	5.09461037836877	1.19498754392582	4.26331672180595	2.01414712500838e-05	7.53395671393848e-05	UI	ENSMUSG00000066129
ENSMUSG00000066362	92.9493046549472	-3.7459577558539	0.697367220513279	-5.37157131230915	7.8053488898001e-08	3.96021083606828e-07	UI	ENSMUSG00000066362
ENSMUSG00000066366	491.739754671572	3.14727249333	0.30240351663637	10.4075261039854	2.29097785218939e-25	5.33440140415921e-24	UI	ENSMUSG00000066366
ENSMUSG00000066456	201.46114997252	2.341205660783	0.194473852972735	12.0386654812214	2.22526295115577e-33	8.68407133617706e-32	UI	ENSMUSG00000066456
ENSMUSG00000066512	93.7229599719712	-3.29237514388907	0.424086010050138	-7.76346086846822	8.26426293026361e-15	8.24254950059014e-14	UI	ENSMUSG00000066512
ENSMUSG00000066513	4.67067550324356	-5.70262035561014	0.842462498780977	-6.76899014954576	1.2968437111451e-11	9.78353578410998e-11	UI	ENSMUSG00000066513
ENSMUSG00000066515	21.9054493262092	-4.77171107629677	0.642835192135566	-7.42291513388469	1.14570193643705e-13	1.02920101525615e-12	UI	ENSMUSG00000066515
ENSMUSG00000066538	39.3843305848557	2.97349546568415	0.357565290550619	8.31595108436063	9.10193592512788e-17	1.08024586768429e-15	UI	ENSMUSG00000066538
ENSMUSG00000066632	63.2332894311209	-5.40581601357594	0.64679435185137	-8.3578590290754	6.38666986695321e-17	7.72256886325511e-16	UI	ENSMUSG00000066632
ENSMUSG00000066682	13.0103642535693	4.0225343461839	0.689780547482298	5.83161465029156	5.48935741262744e-09	3.18874010238738e-08	UI	ENSMUSG00000066682
ENSMUSG00000066684	9.35246674663711	2.65876757547403	0.586533220585607	4.53302128875064	5.81459522740439e-06	2.34285733077178e-05	UI	ENSMUSG00000066684
ENSMUSG00000066705	240.055028316117	2.85980976847834	0.242527205837773	11.7917070730253	4.30720962432628e-32	1.55718369304286e-30	UI	ENSMUSG00000066705
ENSMUSG00000066797	18.9892494833058	-5.72472454957923	0.706455095568761	-8.1034514231514	5.34215629794104e-16	5.91176607281868e-15	UI	ENSMUSG00000066797
ENSMUSG00000066861	60.874557618909	4.50547323595872	0.461641935256389	9.75967062753181	1.67698973142897e-22	3.14250566426488e-21	UI	ENSMUSG00000066861
ENSMUSG00000066880	478.628174477938	-2.11125167474419	0.233050662915255	-9.05919617792254	1.31415395553243e-19	1.98103569205232e-18	UI	ENSMUSG00000066880
ENSMUSG00000066892	224.63013991092	2.26118077877673	0.322599785215156	7.00924452652271	2.39608371000297e-12	1.93837524282901e-11	UI	ENSMUSG00000066892
ENSMUSG00000067017	26.5726491840879	-3.4534280194402	0.393819654722842	-8.76905958863484	1.80164679858318e-18	2.46793104930032e-17	UI	ENSMUSG00000067017
ENSMUSG00000067038	34.6005233318576	-3.92254205829761	0.730029868486592	-5.37312543996226	7.73834551076747e-08	3.92939822510677e-07	UI	ENSMUSG00000067038
ENSMUSG00000067144	4191.19142066288	3.10076514729428	0.304793072229597	10.1733452293119	2.60794894638132e-24	5.64732522926859e-23	UI	ENSMUSG00000067144
ENSMUSG00000067149	36.9206674300657	5.04408571013671	1.08809303396823	4.63571179363325	3.55711298062656e-06	1.46917093004645e-05	UI	ENSMUSG00000067149
ENSMUSG00000067203	136.496142722774	5.28400080579944	0.583255065234156	9.05950264431584	1.31046710463314e-19	1.97666723898126e-18	UI	ENSMUSG00000067203
ENSMUSG00000067212	2315.94361547672	2.01328846231461	0.142912414494641	14.0875687352557	4.52886691799534e-45	3.44882163414758e-43	UI	ENSMUSG00000067212
ENSMUSG00000067608	6.01108543932773	-2.74410946801049	0.588440572109183	-4.66335871127074	3.11089795628294e-06	1.2936172182027e-05	UI	ENSMUSG00000067608
ENSMUSG00000067629	318.655786151198	2.1000463236366	0.151154758903458	13.8933523421376	6.9504568081999e-44	4.93305226268103e-42	UI	ENSMUSG00000067629
ENSMUSG00000067736	5003.8700042054	-10.4114446718318	0.892082514858596	-11.6709435488511	1.79422132458023e-31	6.15786589945657e-30	UI	ENSMUSG00000067736
ENSMUSG00000067870	217.428573448447	-3.26797331263799	0.46222248165586	-7.07013060232563	1.54787947717553e-12	1.27149417774281e-11	UI	ENSMUSG00000067870
ENSMUSG00000067916	110.983276962174	-2.14372031646568	0.361335313557746	-5.93277279034363	2.97860920109785e-09	1.77512071656293e-08	UI	ENSMUSG00000067916
ENSMUSG00000068079	19.0939413680021	2.90107728697092	0.497508517718787	5.83121129317173	5.50264530308531e-09	3.19497741421783e-08	UI	ENSMUSG00000068079
ENSMUSG00000068101	33.2808964098603	2.38196152684622	0.391376359361288	6.08611498848192	1.15683372244671e-09	7.18475758110556e-09	UI	ENSMUSG00000068101
ENSMUSG00000068130	64.3499941937396	-3.3712768175696	0.35252856991279	-9.56313077945313	1.14247241340192e-21	2.01007751723116e-20	UI	ENSMUSG00000068130
ENSMUSG00000068205	2785.8670704034	-2.22814732821268	0.390974758115539	-5.69895442598938	1.20544441947448e-08	6.71585601189986e-08	UI	ENSMUSG00000068205
ENSMUSG00000068227	25.8840636463745	3.30176442981636	0.579569474319133	5.69692603927288	1.21986813977552e-08	6.79168363865241e-08	UI	ENSMUSG00000068227
ENSMUSG00000068246	27.3423934193827	3.30375086101898	0.530575918038635	6.22672599471129	4.76283019722927e-10	3.08261296206102e-09	UI	ENSMUSG00000068246
ENSMUSG00000068263	19.9360181006892	3.19665399779604	0.741166909841806	4.31300150525923	1.61053021350853e-05	6.10811746431162e-05	UI	ENSMUSG00000068263
ENSMUSG00000068323	32.5949813280312	2.632771844511	0.532342701256736	4.94563340174599	7.58966735892697e-07	3.42122213045261e-06	UI	ENSMUSG00000068323
ENSMUSG00000068335	173.393168341425	2.25966805507443	0.156332414708328	14.4542515977274	2.35677547746879e-47	2.03609147629321e-45	UI	ENSMUSG00000068335
ENSMUSG00000068349	10.0328571683627	-3.06090015787133	0.640319076156027	-4.78027326039788	1.7505709089429e-06	7.53328814027061e-06	UI	ENSMUSG00000068349
ENSMUSG00000068426	23.3794658802449	16.3830345923462	1.89373991689123	8.65115343781769	5.09815020478649e-18	6.72966571289361e-17	UI	ENSMUSG00000068426
ENSMUSG00000068466	15.3794255085828	-2.80845819490517	0.662801473826336	-4.23725399808183	2.26270116732446e-05	8.39474530521947e-05	UI	ENSMUSG00000068466
ENSMUSG00000068522	11.6538083871833	4.33672086375489	1.03082006193532	4.20705904346962	2.58715564042474e-05	9.5142402817791e-05	UI	ENSMUSG00000068522
ENSMUSG00000068600	5.72862408839076	-5.22410632324095	1.11440586134243	-4.68779508836027	2.76164328072988e-06	1.15818899824919e-05	UI	ENSMUSG00000068600
ENSMUSG00000068606	18.8229866072263	5.90870120581778	1.08843051214997	5.42864348239039	5.67839853111285e-08	2.935147447875e-07	UI	ENSMUSG00000068606
ENSMUSG00000068735	513.995700990247	3.45637502352325	0.26820189033077	12.8872135064393	5.31289801357052e-38	2.66218693663991e-36	UI	ENSMUSG00000068735
ENSMUSG00000068744	260.482768714347	2.09647684965721	0.284891420787794	7.35886269884835	1.8548368685333e-13	1.63630573606455e-12	UI	ENSMUSG00000068744
ENSMUSG00000068758	128.81270556976	2.59052249610826	0.275608486807656	9.39928420243515	5.49355162347549e-21	9.23108265422904e-20	UI	ENSMUSG00000068758
ENSMUSG00000068874	10833.8734351527	-2.57552627318586	0.204611534257786	-12.5873953417553	2.47712964081161e-36	1.12431170327707e-34	UI	ENSMUSG00000068874
ENSMUSG00000069171	33.5658502404949	2.38391633694075	0.433736226870277	5.49623524449973	3.87984869171113e-08	2.04127948597503e-07	UI	ENSMUSG00000069171
ENSMUSG00000069184	61.7604667587157	-3.18449340121646	0.24345169046118	-13.0805967918479	4.25089543290495e-39	2.28544923124465e-37	UI	ENSMUSG00000069184
ENSMUSG00000069372	116.226231905868	-6.07322001813148	0.624769080505561	-9.72074356371326	2.45978619786167e-22	4.55151280658983e-21	UI	ENSMUSG00000069372
ENSMUSG00000069515	6.4227956854375	5.57595393935346	1.26415546665468	4.41081345327647	1.02983011240978e-05	4.00393600811834e-05	UI	ENSMUSG00000069515
ENSMUSG00000069516	2229.32353337526	3.36783297100657	0.287214243709618	11.7258563764391	9.39461041484999e-32	3.30115805517043e-30	UI	ENSMUSG00000069516
ENSMUSG00000069601	4986.57129335865	-2.30770270634832	0.124839689983155	-18.4853287176514	2.7104212544665e-76	1.02889233499096e-73	UI	ENSMUSG00000069601
ENSMUSG00000069622	19.9021484368755	-3.95293767678158	0.82156788613745	-4.81145592893859	1.49834776595844e-06	6.5048700274342e-06	UI	ENSMUSG00000069622
ENSMUSG00000069662	1339.87553137454	2.42960787664349	0.262339514194596	9.26131118334419	2.01936957874069e-20	3.27464630587504e-19	UI	ENSMUSG00000069662
ENSMUSG00000069682	485.65127826257	-5.49794699772111	0.552043964678406	-9.95925569247723	2.2977647350585e-23	4.60177439425706e-22	UI	ENSMUSG00000069682
ENSMUSG00000069792	50.5679562452151	2.56647799307966	0.376543280860955	6.81589109015964	9.36812490642371e-12	7.19966261980183e-11	UI	ENSMUSG00000069792
ENSMUSG00000069939	76.8492962274866	-2.64633040322097	0.566756008355576	-4.66925866546913	3.02288574789617e-06	1.25869003702494e-05	UI	ENSMUSG00000069939
ENSMUSG00000069962	6.23549213212276	5.31514744713249	1.11360997582879	4.77289855739371	1.81593269649709e-06	7.79447966044854e-06	UI	ENSMUSG00000069962
ENSMUSG00000070000	53.7181757371658	3.86727259743465	0.471473702021373	8.20252026964452	2.35399033105377e-16	2.6930079339827e-15	UI	ENSMUSG00000070000
ENSMUSG00000070282	49.7469926391836	2.81471023812496	0.429579493329022	6.55224535117446	5.66783175816679e-11	4.03299792300797e-10	UI	ENSMUSG00000070282
ENSMUSG00000070304	34.4141772151171	4.15845556780916	0.59982707094534	6.93275740498898	4.12715632532739e-12	3.26394490450608e-11	UI	ENSMUSG00000070304
ENSMUSG00000070315	75.9131952149823	3.7716893606095	0.684261576207964	5.51205780326205	3.54662394538815e-08	1.87343698772411e-07	UI	ENSMUSG00000070315
ENSMUSG00000070372	1195.41275642597	-2.31616963513365	0.213512831745135	-10.8479177396626	2.040202246597e-27	5.47272238610719e-26	UI	ENSMUSG00000070372
ENSMUSG00000070390	29.7962995226791	6.86772913181955	1.37058610998875	5.01079726532172	5.4204996158932e-07	2.48955448903003e-06	UI	ENSMUSG00000070390
ENSMUSG00000070425	5.76696850069757	5.73393207791068	1.2334242470439	4.64879143705254	3.33885609529977e-06	1.38381638728934e-05	UI	ENSMUSG00000070425
ENSMUSG00000070530	95.6679723667664	4.66733770259417	0.814836705886228	5.7279423826617	1.01656078388736e-08	5.72850064766395e-08	UI	ENSMUSG00000070530
ENSMUSG00000070822	19.3929932161012	3.1265791079952	0.531638233399845	5.88102757019678	4.07727237482897e-09	2.40075163522832e-08	UI	ENSMUSG00000070822
ENSMUSG00000070858	39.5618600426908	4.32773531654523	0.526460305430665	8.22043993042356	2.02758024612053e-16	2.33247256710636e-15	UI	ENSMUSG00000070858
ENSMUSG00000070873	58.3575075355662	2.55869637403312	0.352855322161073	7.25140365848052	4.12474372133869e-13	3.53908661624724e-12	UI	ENSMUSG00000070873
ENSMUSG00000070942	100.738756472748	2.02540076144561	0.224255170968822	9.03167919248206	1.69057406915412e-19	2.51368799576186e-18	UI	ENSMUSG00000070942
ENSMUSG00000070985	389.272519750221	-2.39663023504754	0.207501156869232	-11.5499608349552	7.38540846244055e-31	2.46383520130473e-29	UI	ENSMUSG00000070985
ENSMUSG00000071035	8.91374930074948	-3.34758196704854	0.649928237067861	-5.15069476308814	2.59523268239937e-07	1.23802284129539e-06	UI	ENSMUSG00000071035
ENSMUSG00000071073	17.1997608313064	2.32247556557649	0.548678823247489	4.23285074468585	2.30747649094444e-05	8.5519994088938e-05	UI	ENSMUSG00000071073
ENSMUSG00000071078	60.6422102668538	2.35215570371057	0.244693971468809	9.61264263925847	7.07104560121708e-22	1.26631863111432e-20	UI	ENSMUSG00000071078
ENSMUSG00000071083	20.69362401171	-4.27372159950522	0.408428503608756	-10.4638181756265	1.26647027993376e-25	2.98496203136974e-24	UI	ENSMUSG00000071083
ENSMUSG00000071103	150.275839101699	3.76601047997356	0.423068974525287	8.90164655585839	5.50242458148467e-19	7.85962060801122e-18	UI	ENSMUSG00000071103
ENSMUSG00000071177	1637.66535768491	3.20112633296056	0.459907002213005	6.96037746230697	3.3936223099053e-12	2.70345988401804e-11	UI	ENSMUSG00000071177
ENSMUSG00000071178	418.943869315336	4.27630388633279	0.363512862080861	11.7638310288497	5.99509578717745e-32	2.14266947007052e-30	UI	ENSMUSG00000071178
ENSMUSG00000071203	34.5465966210812	2.9315996870316	0.631493398420045	4.6423283194508	3.44504860089924e-06	1.42523526497572e-05	UI	ENSMUSG00000071203
ENSMUSG00000071419	10.3504053779896	4.7521542988601	0.912671529888268	5.20686155230664	1.92061279720586e-07	9.32539399635574e-07	UI	ENSMUSG00000071419
ENSMUSG00000071497	32.5127443180846	-3.97899097659997	0.717742285019555	-5.54376000919546	2.96044528811725e-08	1.57777920991242e-07	UI	ENSMUSG00000071497
ENSMUSG00000071532	92.3080199342339	-2.88054403114459	0.67233006793922	-4.28441946672686	1.83216957319138e-05	6.89340388748114e-05	UI	ENSMUSG00000071532
ENSMUSG00000071550	17.4859995143993	5.55452731903964	1.12035955997776	4.95780775874303	7.1293054021702e-07	3.22764036042595e-06	UI	ENSMUSG00000071550
ENSMUSG00000071551	497.105394807	-2.23082175934559	0.199795007380928	-11.1655530765707	6.01158711117481e-29	1.79089540408292e-27	UI	ENSMUSG00000071551
ENSMUSG00000071669	1235.25071424187	-2.18946481984574	0.381384299945585	-5.74083626451883	9.42101480915356e-09	5.32567926508424e-08	UI	ENSMUSG00000071669
ENSMUSG00000071679	8.68459008595894	-4.1623692716118	0.93669592866144	-4.44367178744966	8.84364822815262e-06	3.47504332980138e-05	UI	ENSMUSG00000071679
ENSMUSG00000071713	128.772398514873	2.36920799871224	0.267553396550549	8.85508473918637	8.36202609050474e-19	1.17433969546808e-17	UI	ENSMUSG00000071713
ENSMUSG00000071714	66.3574486606394	3.32587392782334	0.361968301184969	9.18830161905196	3.99092506329207e-20	6.2965136357506e-19	UI	ENSMUSG00000071714
ENSMUSG00000071715	57.1892071039651	3.67931101898538	0.441121443040835	8.34081198506774	7.37821272753784e-17	8.85739059299151e-16	UI	ENSMUSG00000071715
ENSMUSG00000071984	32.9676886458288	4.5587827549475	0.911138821012945	5.00338987848124	5.6330850678396e-07	2.58151295572807e-06	UI	ENSMUSG00000071984
ENSMUSG00000072082	60.7998431656403	3.03701868258792	0.373899079161658	8.12256261608721	4.56441875959904e-16	5.09158270716805e-15	UI	ENSMUSG00000072082
ENSMUSG00000072115	36.5960304481386	3.14322043781144	0.339665339737924	9.25387453496628	2.16499142532415e-20	3.5039854761028e-19	UI	ENSMUSG00000072115
ENSMUSG00000072145	28.8930600907912	-7.45847620942207	0.750252440241383	-9.94128883742439	2.7524262674767e-23	5.48048147646604e-22	UI	ENSMUSG00000072145
ENSMUSG00000072258	188.671791758155	2.29935682014856	0.284585172101015	8.07967893468598	6.49375132294192e-16	7.12322441527964e-15	UI	ENSMUSG00000072258
ENSMUSG00000072294	106.232272772755	-4.23129425791579	0.334913389280679	-12.6339955144931	1.37134181029542e-36	6.2810964744317e-35	UI	ENSMUSG00000072294
ENSMUSG00000072596	42.0939728302354	4.38212420265556	0.418677303173771	10.4665912611861	1.22992410727937e-25	2.90429015869721e-24	UI	ENSMUSG00000072596
ENSMUSG00000072663	11.1174133156584	5.25767168939606	1.12071852217789	4.69134005136172	2.71421418264519e-06	1.13963335230422e-05	UI	ENSMUSG00000072663
ENSMUSG00000072770	106.652105549606	5.82524496942921	0.846438859645824	6.88206230496869	5.89921992959996e-12	4.60146500984425e-11	UI	ENSMUSG00000072770
ENSMUSG00000072772	379.166286392715	4.07963310714242	0.41181402486688	9.90649385596125	3.90096035323276e-23	7.69564257400738e-22	UI	ENSMUSG00000072772
ENSMUSG00000072809	19.7506413094767	2.62652014094883	0.569144254758931	4.61485839308231	3.93363427931599e-06	1.61801466481666e-05	UI	ENSMUSG00000072809
ENSMUSG00000072812	51.0744619998915	3.30857762279657	0.742184749353569	4.45788952909405	8.27705366782121e-06	3.26417916879573e-05	UI	ENSMUSG00000072812
ENSMUSG00000072872	427.855896533359	-2.08727580948232	0.204329688541568	-10.2152351152715	1.69467805102103e-24	3.70492704103673e-23	UI	ENSMUSG00000072872
ENSMUSG00000072893	261.982207875717	4.08190078108553	0.721839476264495	5.65485944632633	1.55973857116526e-08	8.58661616391439e-08	UI	ENSMUSG00000072893
ENSMUSG00000072944	13.6714285071877	-2.29757626872857	0.527734713284991	-4.35365764443813	1.33884737783366e-05	5.12818868739404e-05	UI	ENSMUSG00000072944
ENSMUSG00000072966	28.3001656295431	3.67112764322825	0.557446306517026	6.58561658819803	4.53001454076124e-11	3.25200528092356e-10	UI	ENSMUSG00000072966
ENSMUSG00000073016	128.970359864181	-3.90128916013141	0.281055914026255	-13.8808292778602	8.27806276161542e-44	5.84221364590177e-42	UI	ENSMUSG00000073016
ENSMUSG00000073411	9421.53511148774	2.03045394195564	0.115105055553656	17.6400066199452	1.21446737019242e-69	3.13683149410318e-67	UI	ENSMUSG00000073411
ENSMUSG00000073412	87.103410590983	5.54466143708313	0.407285137899203	13.6137092202352	3.31958938920937e-42	2.14906957512278e-40	UI	ENSMUSG00000073412
ENSMUSG00000073413	38.8650028756541	2.38064020749578	0.312330539055789	7.62218198288494	2.4942305010351e-14	2.39243686726391e-13	UI	ENSMUSG00000073413
ENSMUSG00000073418	352.146462168766	4.44029830749581	0.490803526722262	9.04699755755526	1.46953317978654e-19	2.20201461042895e-18	UI	ENSMUSG00000073418
ENSMUSG00000073421	4459.97968836625	5.01008465957997	0.294139596879148	17.0330166789426	4.6731804732009e-65	9.44208577222383e-63	UI	ENSMUSG00000073421
ENSMUSG00000073422	14.466337419372	4.35132979018166	0.984406089043807	4.42025891409132	9.85827136526748e-06	3.84179702574913e-05	UI	ENSMUSG00000073422
ENSMUSG00000073434	341.464630949307	2.95356619337961	0.470733096061718	6.27439671884121	3.50992524693258e-10	2.29962518662785e-09	UI	ENSMUSG00000073434
ENSMUSG00000073489	178.525332987014	2.64553178522699	0.283697156998445	9.32519667527542	1.10777948403183e-20	1.83196747148076e-19	UI	ENSMUSG00000073489
ENSMUSG00000073490	133.775734988164	3.76401908398313	0.273859370596851	13.7443501596451	5.50652545378533e-43	3.69867261981602e-41	UI	ENSMUSG00000073490
ENSMUSG00000073491	78.7580833068538	4.8646309210987	0.482750620065566	10.0769024811154	6.98948332449192e-24	1.46240661780569e-22	UI	ENSMUSG00000073491
ENSMUSG00000073643	1166.21766451367	2.69796920910269	0.563493748978552	4.78793103560299	1.68509531236585e-06	7.26275209977876e-06	UI	ENSMUSG00000073643
ENSMUSG00000073650	10.294300997712	3.88182679237317	0.710295865645663	5.46508431221765	4.62686834402838e-08	2.41603917239031e-07	UI	ENSMUSG00000073650
ENSMUSG00000073795	3.55782810358879	4.97097013211538	1.17226335905001	4.24048921578834	2.23033150988893e-05	8.28446636749551e-05	UI	ENSMUSG00000073795
ENSMUSG00000073988	344.519521557673	-3.58902832774114	0.267943833947496	-13.3947039380067	6.4934456064008e-41	3.87349491006585e-39	UI	ENSMUSG00000073988
ENSMUSG00000074039	28.5012483784667	2.26017717313975	0.498426608403027	4.53462382432074	5.7706240255212e-06	2.32663685766669e-05	UI	ENSMUSG00000074039
ENSMUSG00000074121	35.8157182904387	3.09548003810961	0.365121775237817	8.47793872631512	2.29218623552942e-17	2.88440150401577e-16	UI	ENSMUSG00000074121
ENSMUSG00000074151	186.324470667872	3.4469947677703	0.604642622057575	5.70087956426279	1.19190825202072e-08	6.64931403832712e-08	UI	ENSMUSG00000074151
ENSMUSG00000074178	21.4525954863251	2.28595684883783	0.529197668901647	4.31966537868987	1.56265966533084e-05	5.9373483856838e-05	UI	ENSMUSG00000074178
ENSMUSG00000074179	126.190542597191	-3.54785486263693	0.314385164458433	-11.2850581507195	1.55538688425578e-29	4.79909642834289e-28	UI	ENSMUSG00000074179
ENSMUSG00000074183	439.614608159384	-5.40983686790668	0.402093877324388	-13.4541637487863	2.91012960557721e-41	1.76112046227371e-39	UI	ENSMUSG00000074183
ENSMUSG00000074259	18.6878276809217	3.14206466310645	0.613399454479826	5.12237929160041	3.01704233652861e-07	1.42863312605156e-06	UI	ENSMUSG00000074259
ENSMUSG00000074264	132.222958730305	4.88806678804265	0.786093156160083	6.21817751463445	5.0296237107377e-10	3.24522772209174e-09	UI	ENSMUSG00000074264
ENSMUSG00000074272	543.782523625464	-2.65930201102097	0.264117148463664	-10.068645775141	7.6017528723266e-24	1.58579780568918e-22	UI	ENSMUSG00000074272
ENSMUSG00000074283	82.0372120847717	-2.19666992843715	0.326439949459161	-6.72917004207527	1.70633555393424e-11	1.27271601572695e-10	UI	ENSMUSG00000074283
ENSMUSG00000074340	20.6303840664514	4.93779939452292	1.03503764891605	4.77064713510089	1.83634990096607e-06	7.87267460965158e-06	UI	ENSMUSG00000074340
ENSMUSG00000074342	28.1600330830633	2.09558751417188	0.399438122876329	5.24633827908484	1.55151913880352e-07	7.61295740375703e-07	UI	ENSMUSG00000074342
ENSMUSG00000074412	9.61142343850588	3.39622210194031	0.769788377834089	4.41189059192614	1.02471893496241e-05	3.98468232136398e-05	UI	ENSMUSG00000074412
ENSMUSG00000074415	106.49571600944	2.67807399926316	0.615958611377514	4.34781485280964	1.37500599755396e-05	5.26186043420146e-05	UI	ENSMUSG00000074415
ENSMUSG00000074469	145.153234169987	2.35728191863255	0.414072102436149	5.69292619513301	1.24880377821772e-08	6.94660964908233e-08	UI	ENSMUSG00000074469
ENSMUSG00000074480	146.719486219574	2.11984590911761	0.282507505700758	7.50367996014598	6.20506953807196e-14	5.71340728433866e-13	UI	ENSMUSG00000074480
ENSMUSG00000074519	149.782019887187	-3.07991881217979	0.269190918763193	-11.4413919545673	2.59685325758414e-30	8.36266857525874e-29	UI	ENSMUSG00000074519
ENSMUSG00000074527	33.6408487672569	-3.89326806058397	0.447657696667725	-8.69697558997574	3.40846723805851e-18	4.55201163018752e-17	UI	ENSMUSG00000074527
ENSMUSG00000074577	176.785388619059	3.59788317981762	0.591401670353545	6.08365407163421	1.17473921810472e-09	7.29234796095038e-09	UI	ENSMUSG00000074577
ENSMUSG00000074578	441.152858594429	2.919889600721	0.201240432015976	14.5094580222785	1.05551240232398e-47	9.31155201683981e-46	UI	ENSMUSG00000074578
ENSMUSG00000074579	77.5370676865129	2.19779768762023	0.301019306891483	7.30118513100068	2.85243941422688e-13	2.48142420430695e-12	UI	ENSMUSG00000074579
ENSMUSG00000074604	5.83470975012005	5.68131580832874	1.22999107813751	4.61898944578652	3.85613468676692e-06	1.58848402568659e-05	UI	ENSMUSG00000074604
ENSMUSG00000074634	90.5459085899298	-2.13240870045753	0.362498732340985	-5.88252733102435	4.04048589834779e-09	2.38021005636505e-08	UI	ENSMUSG00000074634
ENSMUSG00000074671	35.34841498934	2.51161926542226	0.378144105079731	6.64196329304853	3.09532062011522e-11	2.25567663805604e-10	UI	ENSMUSG00000074671
ENSMUSG00000074785	49.2887927504732	2.5686257793025	0.516393161487883	4.97416691557558	6.55288296021526e-07	2.97905878579628e-06	UI	ENSMUSG00000074785
ENSMUSG00000074796	638.700414371839	2.80243133668773	0.34303870520896	8.16943188664569	3.09845062223265e-16	3.51260551535823e-15	UI	ENSMUSG00000074796
ENSMUSG00000074865	35.0373062195383	-2.09058200004144	0.325657211133995	-6.41957840504029	1.36652261608778e-10	9.34568351615502e-10	UI	ENSMUSG00000074865
ENSMUSG00000074874	29.1163115913424	2.09755679231384	0.34849873872627	6.01883610821724	1.75675625373615e-09	1.07063418100476e-08	UI	ENSMUSG00000074874
ENSMUSG00000074896	642.341590711886	2.20426801740189	0.268263593456765	8.21679896626429	2.09006999961694e-16	2.40204650322948e-15	UI	ENSMUSG00000074896
ENSMUSG00000074925	155.072865075451	-3.6600058145848	0.355621587746222	-10.2918549961501	7.66845947753158e-25	1.71847570438351e-23	UI	ENSMUSG00000074925
ENSMUSG00000075010	112.970581226593	2.90753809123986	0.341071670215485	8.52471297133213	1.53189207941467e-17	1.96116628296653e-16	UI	ENSMUSG00000075010
ENSMUSG00000075225	39.6543239048836	2.43718801212118	0.501957164296854	4.85537050862738	1.2016185627716e-06	5.28256737527279e-06	UI	ENSMUSG00000075225
ENSMUSG00000075277	47.1336659560162	4.73829254436041	0.594126508700145	7.97522493101182	1.52103553129845e-15	1.61337951740692e-14	UI	ENSMUSG00000075277
ENSMUSG00000075279	20.9806486033317	-4.48141682806228	0.539629280959793	-8.30462131352762	1.00138308013708e-16	1.18286900941793e-15	UI	ENSMUSG00000075279
ENSMUSG00000075296	17.6867148810536	3.32547049278443	0.782440888015858	4.25012361153221	2.13652575006109e-05	7.9572641804713e-05	UI	ENSMUSG00000075296
ENSMUSG00000075334	60.6974316764501	2.47056511706498	0.494414289954197	4.99695329860684	5.82431663679863e-07	2.66330405216924e-06	UI	ENSMUSG00000075334
ENSMUSG00000075359	8.61110971495154	-5.25300378077733	0.920150289480928	-5.70885413049279	1.13739317206816e-08	6.36930007442909e-08	UI	ENSMUSG00000075359
ENSMUSG00000075389	145.543700179557	2.81286702501609	0.318923796456791	8.81987188245827	1.1459075678318e-18	1.59675017822346e-17	UI	ENSMUSG00000075389
ENSMUSG00000075391	7.2026312496518	-3.19333876760924	0.574318189942181	-5.56022571378199	2.69425973785287e-08	1.44511994575049e-07	UI	ENSMUSG00000075391
ENSMUSG00000075402	4.46876494014896	-4.21652537861331	1.00449567225072	-4.19765410155085	2.69694135510754e-05	9.88142274215625e-05	UI	ENSMUSG00000075402
ENSMUSG00000075408	14.5666095327398	4.16703263219744	0.806695482460678	5.16555840809554	2.3972215286216e-07	1.14837453495383e-06	UI	ENSMUSG00000075408
ENSMUSG00000075470	827.2117458308	-2.74101281174886	0.17089912045861	-16.0387765858204	6.84903124962332e-58	9.91882248139091e-56	UI	ENSMUSG00000075470
ENSMUSG00000075478	7.78980361727987	-2.80735238392462	0.659344028326576	-4.25779602652915	2.06452184157907e-05	7.7016870486781e-05	UI	ENSMUSG00000075478
ENSMUSG00000075511	95.3563786337894	-2.76542769701897	0.167534307553605	-16.5066351925209	3.28707179308583e-61	5.54146394085643e-59	UI	ENSMUSG00000075511
ENSMUSG00000075520	200.480807895884	-2.99961963608234	0.363536821426419	-8.25121269507902	1.56795201042146e-16	1.82374510998603e-15	UI	ENSMUSG00000075520
ENSMUSG00000075569	19.2582593523524	2.1218463505129	0.419082964864111	5.06306991313978	4.12558470614725e-07	1.92409529463539e-06	UI	ENSMUSG00000075569
ENSMUSG00000075590	1299.90723280953	2.54458339019203	0.280231852213983	9.08027895504542	1.08296934477114e-19	1.64341090029655e-18	UI	ENSMUSG00000075590
ENSMUSG00000075609	17.0192184667302	-4.32513077478371	0.552576247123094	-7.82721080991422	4.9881230494096e-15	5.07193323376251e-14	UI	ENSMUSG00000075609
ENSMUSG00000075707	14.3660806117873	3.5314816433536	0.627340941480127	5.6292861024207	1.80957024227421e-08	9.88379613035495e-08	UI	ENSMUSG00000075707
ENSMUSG00000076434	14.0842494236058	5.99306974396155	1.11071142912923	5.39570367855129	6.82555139845651e-08	3.49279748237192e-07	UI	ENSMUSG00000076434
ENSMUSG00000076435	716.852083978099	-2.34297699276482	0.308901688764609	-7.58486300976564	3.32838537707955e-14	3.1539095021691e-13	UI	ENSMUSG00000076435
ENSMUSG00000076490	17.1163895136983	5.00543654185429	0.793212005737218	6.31033885726704	2.78425177912514e-10	1.84248927824092e-09	UI	ENSMUSG00000076490
ENSMUSG00000076498	24.9960147283853	7.62954924469043	1.13447656009698	6.72517133720085	1.75385941569403e-11	1.30699565142172e-10	UI	ENSMUSG00000076498
ENSMUSG00000076609	155.838193673235	4.54319872944893	0.735074086269624	6.18059977124875	6.38585230047853e-10	4.07413148806186e-09	UI	ENSMUSG00000076609
ENSMUSG00000076617	246.273267449924	3.68059244194357	0.359356436712041	10.2421775872986	1.28315288559344e-24	2.83243281019014e-23	UI	ENSMUSG00000076617
ENSMUSG00000078122	34.9645753755234	6.576903551183	1.32766627474255	4.95373248255354	7.28032813560184e-07	3.29006748032771e-06	UI	ENSMUSG00000078122
ENSMUSG00000078139	18.0341686089113	-2.9928496138363	0.429012341608617	-6.97613873441115	3.03403130413558e-12	2.4278064609969e-11	UI	ENSMUSG00000078139
ENSMUSG00000078153	11.0360600266372	-2.17061356907674	0.4583990856343	-4.7352048402828	2.18833965393691e-06	9.29422981687324e-06	UI	ENSMUSG00000078153
ENSMUSG00000078190	81.6849352752809	4.66191535176857	0.963397317451546	4.83903709022216	1.30469698982645e-06	5.70469081729703e-06	UI	ENSMUSG00000078190
ENSMUSG00000078377	144.820910464016	-3.69179157825256	0.663074857086945	-5.56768446095442	2.58146742518611e-08	1.38789881696594e-07	UI	ENSMUSG00000078377
ENSMUSG00000078485	100.044698224396	4.03948519325423	0.638537224129341	6.32615459304217	2.51346012506117e-10	1.67035092767327e-09	UI	ENSMUSG00000078485
ENSMUSG00000078502	13.240933746192	2.32085590397986	0.551292779314667	4.20984273885286	2.55548502237206e-05	9.40439508673759e-05	UI	ENSMUSG00000078502
ENSMUSG00000078532	325.734648050063	-2.85677994076542	0.23173051330803	-12.3280266374244	6.39947740385991e-35	2.71290197760247e-33	UI	ENSMUSG00000078532
ENSMUSG00000078592	12.783879129793	-2.72505839458681	0.634673963548591	-4.29363508052301	1.75771289994343e-05	6.63218960770825e-05	UI	ENSMUSG00000078592
ENSMUSG00000078597	490.558675259165	-3.82976005819714	0.412891500928427	-9.2754635287613	1.76848393818249e-20	2.8827323739248e-19	UI	ENSMUSG00000078597
ENSMUSG00000078636	199.493705033467	-2.76389359511928	0.367571793620064	-7.51932994612786	5.50576791020422e-14	5.10705328479291e-13	UI	ENSMUSG00000078636
ENSMUSG00000078762	34.8457289955222	3.52838443902531	0.614452108235502	5.74232619879462	9.33847077238657e-09	5.28259306234755e-08	UI	ENSMUSG00000078762
ENSMUSG00000078763	27.5151642934443	3.24629650217875	0.480566929793024	6.75513919273826	1.42698193805457e-11	1.07104869610603e-10	UI	ENSMUSG00000078763
ENSMUSG00000078768	23.0578362736481	2.43952926731479	0.478313236888725	5.10027546630979	3.39159507782607e-07	1.59573752262637e-06	UI	ENSMUSG00000078768
ENSMUSG00000078771	95.3353459897207	4.19904656576426	0.397304229386093	10.568844364563	4.15583982385976e-26	1.01680088815413e-24	UI	ENSMUSG00000078771
ENSMUSG00000078794	114.811091884712	2.19071141584705	0.267989674830114	8.17461126901925	2.96821293507015e-16	3.36953361464646e-15	UI	ENSMUSG00000078794
ENSMUSG00000078851	129.32344025035	2.16316169454495	0.2134327140843	10.1350990349613	3.85982253276001e-24	8.27236901075872e-23	UI	ENSMUSG00000078851
ENSMUSG00000078862	158.721309375805	-3.0513551555282	0.322527356548646	-9.46076385017584	3.05701771759433e-21	5.2244557910374e-20	UI	ENSMUSG00000078862
ENSMUSG00000078867	32.5258240415015	-2.04819445690409	0.343635111781726	-5.96037595309842	2.51658278110031e-09	1.51019077838772e-08	UI	ENSMUSG00000078867
ENSMUSG00000078870	103.631271667323	-2.40909466051881	0.186043459796878	-12.9490962119768	2.37736436893775e-38	1.21308527289952e-36	UI	ENSMUSG00000078870
ENSMUSG00000078877	96.8737135672296	-2.90970817503113	0.272736319470868	-10.6685760835822	1.42797851766978e-26	3.60650945380027e-25	UI	ENSMUSG00000078877
ENSMUSG00000078878	90.1621208098089	-2.16529001580374	0.278645083938945	-7.77078132940679	7.80034589908935e-15	7.80159146330478e-14	UI	ENSMUSG00000078878
ENSMUSG00000078889	17.5985097215208	-3.41069173756059	0.500501654499289	-6.81454637941749	9.45616646101276e-12	7.26286923710036e-11	UI	ENSMUSG00000078889
ENSMUSG00000078894	12.3453087756535	-2.79200667290527	0.460916865253556	-6.05750599160513	1.38248194241919e-09	8.51861844204877e-09	UI	ENSMUSG00000078894
ENSMUSG00000078903	23.4192800274981	-3.89866293314221	0.629152252965792	-6.19669231853515	5.76620630245866e-10	3.69290727765335e-09	UI	ENSMUSG00000078903
ENSMUSG00000078920	176.200008617731	2.88806346552598	0.242654535351641	11.9019554336405	1.15606091856971e-32	4.32943949982742e-31	UI	ENSMUSG00000078920
ENSMUSG00000078922	136.046398639647	2.73366143622494	0.492281668139131	5.5530433350452	2.80738442280013e-08	1.5013064958129e-07	UI	ENSMUSG00000078922
ENSMUSG00000078967	22.516632172255	-3.13683101780692	0.53244350657486	-5.89138749758777	3.82966344328645e-09	2.25973593754354e-08	UI	ENSMUSG00000078967
ENSMUSG00000079014	10.4535338788861	4.15068082237234	0.765789243786437	5.42013465983061	5.9554159286855e-08	3.07073452721314e-07	UI	ENSMUSG00000079014
ENSMUSG00000079017	440.249244784257	4.25401957997415	0.337011311782156	12.622779803676	1.58138865846726e-36	7.21677804175568e-35	UI	ENSMUSG00000079017
ENSMUSG00000079019	11.1463442068005	3.21843250825599	0.744512069005409	4.32287486293604	1.54009096009783e-05	5.85870618194518e-05	UI	ENSMUSG00000079019
ENSMUSG00000079056	50.6550273270669	2.69591008216259	0.467982361019327	5.76070875041217	8.37614655151206e-09	4.76512206406865e-08	UI	ENSMUSG00000079056
ENSMUSG00000079139	21.1015709200551	-4.23805321393005	0.877548656421492	-4.82942248605585	1.3692960429082e-06	5.96735833345312e-06	UI	ENSMUSG00000079139
ENSMUSG00000079224	7.08596233767798	-5.28048369331529	1.0172349583795	-5.19101673592436	2.0914882346996e-07	1.01041546918943e-06	UI	ENSMUSG00000079224
ENSMUSG00000079227	138.300383897639	2.67460025117307	0.366460995006838	7.29845819231912	2.9108392179507e-13	2.53047070668067e-12	UI	ENSMUSG00000079227
ENSMUSG00000079242	16.6368644268309	3.95579537206766	0.80961210385713	4.88603783617064	1.02885434738158e-06	4.56390170313351e-06	UI	ENSMUSG00000079242
ENSMUSG00000079263	38.06394352212	4.04732651867058	0.791736639987237	5.11196061197297	3.18832314438542e-07	1.50603785934073e-06	UI	ENSMUSG00000079263
ENSMUSG00000079277	31.2009051333529	4.45325268821454	0.725968680557907	6.13422149946223	8.55772167575701e-10	5.38571109933223e-09	UI	ENSMUSG00000079277
ENSMUSG00000079293	104.325102602648	2.80447850229958	0.5299893203657	5.29157549885052	1.21267109082483e-07	6.01986556558855e-07	UI	ENSMUSG00000079293
ENSMUSG00000079297	23.0059267894042	-5.93031046247566	0.626690965180337	-9.46289445990202	2.99534664014023e-21	5.12605291817441e-20	UI	ENSMUSG00000079297
ENSMUSG00000079298	15.5903805798424	6.964850543219	1.12049624829634	6.21586243935107	5.10435071241572e-10	3.29005409696073e-09	UI	ENSMUSG00000079298
ENSMUSG00000079484	80.7791241410482	3.80395065800093	0.876987570469528	4.33751946560012	1.44099775892216e-05	5.49676581182032e-05	UI	ENSMUSG00000079484
ENSMUSG00000079491	44.2958627321446	3.42862788624193	0.315209839069342	10.8772870046347	1.47899468219053e-27	4.00159101162005e-26	UI	ENSMUSG00000079491
ENSMUSG00000079507	7.80175685967741	3.3136641974998	0.700348217484439	4.7314523186795	2.22919182980347e-06	9.45811551293755e-06	UI	ENSMUSG00000079507
ENSMUSG00000079563	26.7928407072428	5.93922437587995	0.85681222706198	6.93176893173622	4.1561043412242e-12	3.28476461088427e-11	UI	ENSMUSG00000079563
ENSMUSG00000079575	10.1262854467342	-5.82678053467583	0.759935187200214	-7.66747037486592	1.75421521863612e-14	1.70349256153912e-13	UI	ENSMUSG00000079575
ENSMUSG00000079669	24.0989735128071	2.55881111359392	0.505150807388289	5.06544001547456	4.07458070779367e-07	1.9010157365561e-06	UI	ENSMUSG00000079669
ENSMUSG00000080006	6.86309528082413	3.03602197813844	0.673763717676723	4.5060633252964	6.6041385946222e-06	2.64313240175183e-05	UI	ENSMUSG00000080006
ENSMUSG00000080186	3.63503755764903	5.12364276260515	1.20196970104109	4.26270542274674	2.01966688123565e-05	7.55347574898912e-05	UI	ENSMUSG00000080186
ENSMUSG00000080242	48.2687213258417	-2.33863941054922	0.394841893025746	-5.92297689748117	3.16165275074511e-09	1.87839810332388e-08	UI	ENSMUSG00000080242
ENSMUSG00000080465	49.4043576369542	16.7727277608919	2.32042732373794	7.22829264649108	4.8910388560981e-13	4.16661297180149e-12	UI	ENSMUSG00000080465
ENSMUSG00000080486	9.33860284495559	6.01240095556049	1.28023872067172	4.69631238180788	2.64900324378196e-06	1.11449416070048e-05	UI	ENSMUSG00000080486
ENSMUSG00000080746	31.5841745990465	-3.9872056342957	0.74823611952975	-5.32880668311171	9.88601527508017e-08	4.94774723735235e-07	UI	ENSMUSG00000080746
ENSMUSG00000080875	15.9737506754671	-2.08548298050596	0.424616297452527	-4.91145298241671	9.04039667638577e-07	4.03667970647245e-06	UI	ENSMUSG00000080875
ENSMUSG00000080885	9.91984555840561	-2.06429585590423	0.478095216578353	-4.31775049053626	1.57627473049601e-05	5.9845411574249e-05	UI	ENSMUSG00000080885
ENSMUSG00000080893	20.9508741593921	-2.06279505749142	0.465703553581883	-4.42941661412237	9.44883374297413e-06	3.69603560650233e-05	UI	ENSMUSG00000080893
ENSMUSG00000081165	12.2317258091934	5.64143935866129	1.10551712837448	5.1029868410599	3.34334258243821e-07	1.57569798834475e-06	UI	ENSMUSG00000081165
ENSMUSG00000081214	25.4833784617048	-2.54773488468921	0.375834708499409	-6.77887067658419	1.21118880710647e-11	9.17048182932773e-11	UI	ENSMUSG00000081214
ENSMUSG00000081272	22.4462962703581	-3.67205855199628	0.662100245873438	-5.54607640592571	2.92151198824859e-08	1.55801535448234e-07	UI	ENSMUSG00000081272
ENSMUSG00000081476	9.49926487914399	-4.26548631864291	0.777983243233802	-5.48274831847636	4.18768585589112e-08	2.19586189689192e-07	UI	ENSMUSG00000081476
ENSMUSG00000081604	176.275151305453	-3.37146154881411	0.442879042157947	-7.61260124747948	2.68633603548905e-14	2.56687502033343e-13	UI	ENSMUSG00000081604
ENSMUSG00000081643	28.7028589357735	-2.53695511355775	0.333012025445686	-7.61820871232029	2.57220162048506e-14	2.46439538813127e-13	UI	ENSMUSG00000081643
ENSMUSG00000081824	16.4908517697242	-2.99461102003307	0.395697205046015	-7.5679357393612	3.79201473499055e-14	3.57700064647791e-13	UI	ENSMUSG00000081824
ENSMUSG00000081855	146.954630075252	-2.6671517538258	0.438219929563662	-6.08633148310143	1.15527131427198e-09	7.17683300465413e-09	UI	ENSMUSG00000081855
ENSMUSG00000081871	8.42786982597316	6.39472874674892	1.13086895513331	5.6547035956037	1.56115445755904e-08	8.59252279870038e-08	UI	ENSMUSG00000081871
ENSMUSG00000081895	294.778311603206	-2.16939884169392	0.463506442893481	-4.68040709024723	2.86305839432632e-06	1.19711390206028e-05	UI	ENSMUSG00000081895
ENSMUSG00000081933	10.1046483898495	14.7729952663478	2.04541215102313	7.22250293612375	5.10393022300059e-13	4.34354170540275e-12	UI	ENSMUSG00000081933
ENSMUSG00000081953	76.9630734339891	-4.2365683790601	0.404257511877248	-10.4798754620212	1.06884398189227e-25	2.54309754248138e-24	UI	ENSMUSG00000081953
ENSMUSG00000081999	38.2943589131554	-4.42666983344712	0.324004831368633	-13.6623574863016	1.70377210889367e-42	1.12332385305848e-40	UI	ENSMUSG00000081999
ENSMUSG00000082016	128.79103091343	-7.03399266157628	0.498107853156216	-14.1214249424216	2.8026633876028e-45	2.18068100972052e-43	UI	ENSMUSG00000082016
ENSMUSG00000082110	5.56842011590778	-2.9273295485829	0.620913403265956	-4.7145536449775	2.42241179669747e-06	1.02311370793086e-05	UI	ENSMUSG00000082110
ENSMUSG00000082647	4.34820579125055	5.79853893504197	1.16615187585839	4.97237028476564	6.61392240825328e-07	3.005717613212e-06	UI	ENSMUSG00000082647
ENSMUSG00000082653	26.8126311226698	13.1224188371527	3.08823197747446	4.24916875832758	2.1456523274504e-05	7.98413387968844e-05	UI	ENSMUSG00000082653
ENSMUSG00000082809	19.0239689016484	-3.18347101134821	0.513634808945194	-6.1979269237726	5.72116905106944e-10	3.66520551553638e-09	UI	ENSMUSG00000082809
ENSMUSG00000082884	378.224243799576	-2.43419640298004	0.27124297959942	-8.97422822362053	2.85345172577137e-19	4.1734021913296e-18	UI	ENSMUSG00000082884
ENSMUSG00000082901	30.1337570786159	3.43751405750943	0.375505579732829	9.15436212680306	5.467988590427e-20	8.54083454766571e-19	UI	ENSMUSG00000082901
ENSMUSG00000082978	4.32532181616713	5.34792098855177	1.16942203071634	4.57313172497343	4.8048784989587e-06	1.95710333137557e-05	UI	ENSMUSG00000082978
ENSMUSG00000083097	27.7736109892249	-3.55121806094317	0.591695063628754	-6.0017706403772	1.95177278401159e-09	1.18487316042225e-08	UI	ENSMUSG00000083097
ENSMUSG00000083270	6.46432433074729	5.98091800310511	1.12933306825158	5.29597350085985	1.18384006193585e-07	5.88607440201247e-07	UI	ENSMUSG00000083270
ENSMUSG00000083287	26.9551270589366	-7.10498532305155	0.866391660657318	-8.20066217818984	2.3906647773772e-16	2.73122276937566e-15	UI	ENSMUSG00000083287
ENSMUSG00000083337	16.0680341917503	2.56804622542913	0.502728895923986	5.10821288819934	3.25220110262046e-07	1.533897711315e-06	UI	ENSMUSG00000083337
ENSMUSG00000083364	26.074300364699	-3.61872324666366	0.505065362382573	-7.1648612559627	7.78653736355125e-13	6.55303685275153e-12	UI	ENSMUSG00000083364
ENSMUSG00000083482	6.83284580727645	5.43332581763386	1.23662109092687	4.39368684352738	1.11444319764185e-05	4.3081715589753e-05	UI	ENSMUSG00000083482
ENSMUSG00000083596	119.688981052287	-5.09078640771109	1.02329521436853	-4.9748951585321	6.52829628228341e-07	2.96841987398056e-06	UI	ENSMUSG00000083596
ENSMUSG00000083619	30.9447266028896	2.69245820584494	0.565785543494042	4.75879639698375	1.9475075658121e-06	8.33069055042794e-06	UI	ENSMUSG00000083619
ENSMUSG00000083798	22.1580556712792	-2.09523372884179	0.377742332358646	-5.54672735713529	2.91066071509324e-08	1.5525589430689e-07	UI	ENSMUSG00000083798
ENSMUSG00000083878	10.2126034857299	4.97620803756447	1.09145376837502	4.55924765826147	5.13372016839745e-06	2.0812334158419e-05	UI	ENSMUSG00000083878
ENSMUSG00000083899	75.096999421867	-3.3198866146373	0.306901158600073	-10.8174456876635	2.8459870239283e-27	7.51352570047414e-26	UI	ENSMUSG00000083899
ENSMUSG00000083992	20.8690147971972	3.13230284434387	0.726675391471916	4.3104567474058	1.6291769348053e-05	6.1750981731637e-05	UI	ENSMUSG00000083992
ENSMUSG00000084013	14.1154208961343	-2.46396380872587	0.543513615389253	-4.5333984999828	5.80421634299343e-06	2.33942786771811e-05	UI	ENSMUSG00000084013
ENSMUSG00000084106	221.821447933174	-3.75832741950549	0.431795813146103	-8.70394595103176	3.20539744028541e-18	4.28766831120719e-17	UI	ENSMUSG00000084106
ENSMUSG00000084111	649.985806962316	-3.6010678118259	0.441681395786777	-8.15308918640605	3.54743795415023e-16	3.9927003819982e-15	UI	ENSMUSG00000084111
ENSMUSG00000084148	5.89411198103048	5.99838331409781	1.15291079564148	5.20281650304117	1.9629066251356e-07	9.52152228192589e-07	UI	ENSMUSG00000084148
ENSMUSG00000084265	30.8946886173131	7.01443160805997	1.12204165063367	6.25148950941226	4.0655641451181e-10	2.652568856557e-09	UI	ENSMUSG00000084265
ENSMUSG00000084319	1565.42541074148	-4.03799533577688	0.554982087034691	-7.27590210587189	3.44113068513773e-13	2.96676146543154e-12	UI	ENSMUSG00000084319
ENSMUSG00000084349	129.119788565399	-3.0941677138067	0.468057628676813	-6.61065544974416	3.82622093136399e-11	2.77058205821946e-10	UI	ENSMUSG00000084349
ENSMUSG00000084350	50.066460152028	-2.3072343083428	0.34079735734335	-6.77010621892318	1.28687881316637e-11	9.71420963695997e-11	UI	ENSMUSG00000084350
ENSMUSG00000084353	6.74726215681407	-4.56185300456948	0.727624406782285	-6.26951619825811	3.62171619679671e-10	2.3697695898288e-09	UI	ENSMUSG00000084353
ENSMUSG00000084416	274.459735700039	-4.43432476767102	0.328040745127178	-13.5176036316826	1.23121430554403e-41	7.63535723047034e-40	UI	ENSMUSG00000084416
ENSMUSG00000084616	9.87691854392374	-3.5976068027721	0.602024310822749	-5.97584970921767	2.28893949237723e-09	1.38204752610995e-08	UI	ENSMUSG00000084616
ENSMUSG00000084796	22.0949746870698	7.46736883267655	1.0914830078705	6.84148885400009	7.83743037253567e-12	6.06233345333463e-11	UI	ENSMUSG00000084796
ENSMUSG00000084845	29.405991351317	6.53966383088493	1.1994595950463	5.45217517779954	4.97574036115695e-08	2.58796344215126e-07	UI	ENSMUSG00000084845
ENSMUSG00000084854	356.752671980066	-2.43914383116456	0.394746593893455	-6.17901172270256	6.45041067739955e-10	4.11008619307142e-09	UI	ENSMUSG00000084854
ENSMUSG00000084883	179.752455345646	-2.71391128372754	0.231326571970384	-11.7319478718381	8.74233698658883e-32	3.08928788239769e-30	UI	ENSMUSG00000084883
ENSMUSG00000084915	16.6474386219475	2.35916269591012	0.505779520094731	4.66440929729274	3.09504808654853e-06	1.28745367359102e-05	UI	ENSMUSG00000084915
ENSMUSG00000084950	10.6514720056211	6.82576986652879	1.3652667350434	4.99958703403977	5.74532341432713e-07	2.62958225835864e-06	UI	ENSMUSG00000084950
ENSMUSG00000085024	38.7394075190251	4.06365314865775	0.449120597939521	9.04802221786534	1.45581156213111e-19	2.18406604057682e-18	UI	ENSMUSG00000085024
ENSMUSG00000085028	200.661226193013	4.69825659587272	0.958377768984972	4.90230131365494	9.47203990972594e-07	4.21439332087149e-06	UI	ENSMUSG00000085028
ENSMUSG00000085087	51.220729212311	-2.34258763029905	0.41670173127435	-5.62173721509384	1.89046682836116e-08	1.03121610968344e-07	UI	ENSMUSG00000085087
ENSMUSG00000085172	13.0236445147047	-4.00303359499438	0.879618225447088	-4.55087614056625	5.34229911537263e-06	2.16194414531652e-05	UI	ENSMUSG00000085172
ENSMUSG00000085180	412.608629765178	5.51083984744901	0.432195820479966	12.7507939371766	3.08586389361652e-37	1.48207925494035e-35	UI	ENSMUSG00000085180
ENSMUSG00000085218	18.993096131175	2.82684348099208	0.596936624509329	4.73558392118375	2.18425297058223e-06	9.27844590114736e-06	UI	ENSMUSG00000085218
ENSMUSG00000085334	260.06651640337	3.33385714329855	0.588755850849553	5.66254609357668	1.49143295850264e-08	8.23228934618313e-08	UI	ENSMUSG00000085334
ENSMUSG00000085342	42.0551755154726	-2.15583419630088	0.361002299065395	-5.97180184691941	2.34647428570129e-09	1.41488728649723e-08	UI	ENSMUSG00000085342
ENSMUSG00000085385	354.646224265898	2.62960349333225	0.446024535026036	5.89564763108548	3.73214652829201e-09	2.20531129999595e-08	UI	ENSMUSG00000085385
ENSMUSG00000085395	22.6682903477585	3.4259089638334	0.627417468864305	5.46033404207676	4.75239551276371e-08	2.47745562165589e-07	UI	ENSMUSG00000085395
ENSMUSG00000085396	1909.84416669024	3.46689840476515	0.707051853826859	4.90331562812664	9.42323881128054e-07	4.19416992676892e-06	UI	ENSMUSG00000085396
ENSMUSG00000085412	76.9606519731055	-2.42110321459397	0.412809250860929	-5.86494418316613	4.49283808894119e-09	2.63224851922408e-08	UI	ENSMUSG00000085412
ENSMUSG00000085442	24.6090629372614	-2.86403651241975	0.597235224618741	-4.79549161596769	1.62276357341008e-06	7.00857068922877e-06	UI	ENSMUSG00000085442
ENSMUSG00000085541	171.732454899905	-2.50521818695612	0.313105130967145	-8.00120451305861	1.2320795176505e-15	1.31804100064969e-14	UI	ENSMUSG00000085541
ENSMUSG00000085604	8.62360656337341	4.32394291579197	1.01113373864436	4.27633136007226	1.89998360648844e-05	7.13248266061752e-05	UI	ENSMUSG00000085604
ENSMUSG00000085611	7.22822934288046	-4.47355144256152	0.819232917433603	-5.46065880332999	4.74370950042449e-08	2.47344220236494e-07	UI	ENSMUSG00000085611
ENSMUSG00000085786	4.97581238509792	4.80057325999214	1.09281384549725	4.39285545271233	1.11871511881346e-05	4.32335162528959e-05	UI	ENSMUSG00000085786
ENSMUSG00000085894	34.2629827136401	3.84588908766977	0.890637102726425	4.31813257711441	1.57354905408043e-05	5.97690994556264e-05	UI	ENSMUSG00000085894
ENSMUSG00000086054	143.962251225903	2.8173563713251	0.294151403770503	9.57791237849471	9.90262331837956e-22	1.75584093856109e-20	UI	ENSMUSG00000086054
ENSMUSG00000086283	13.3999322323623	3.63788949236981	0.637936959254778	5.70258461999051	1.18004297095681e-08	6.59192789171728e-08	UI	ENSMUSG00000086283
ENSMUSG00000086290	262.035638440177	2.32463013370512	0.211925136773025	10.9691099843189	5.37993401202331e-28	1.50434003054946e-26	UI	ENSMUSG00000086290
ENSMUSG00000086291	5.02882870267316	5.15764093511111	1.20328852429398	4.28628781126067	1.81683574324647e-05	6.84084801792864e-05	UI	ENSMUSG00000086291
ENSMUSG00000086324	419.470361708481	4.72261538162921	0.814981647470752	5.7947505889066	6.8422788567246e-09	3.93812208767237e-08	UI	ENSMUSG00000086324
ENSMUSG00000086328	14.7126435737493	2.73670551768671	0.565602295088361	4.83856862224926	1.30777543707243e-06	5.71715334154818e-06	UI	ENSMUSG00000086328
ENSMUSG00000086427	26.168432609909	4.2862551215866	0.706036785723468	6.0708665727587	1.27221859397437e-09	7.86239877983076e-09	UI	ENSMUSG00000086427
ENSMUSG00000086429	210.603258498237	2.36498084329192	0.222076151134309	10.6494138664246	1.75466369217497e-26	4.41378957266584e-25	UI	ENSMUSG00000086429
ENSMUSG00000086507	54.3709478051706	-2.63646703719734	0.232296356767802	-11.3495840997312	7.45162945587192e-30	2.35426386364962e-28	UI	ENSMUSG00000086507
ENSMUSG00000086536	11.7448431488073	6.22386201942737	1.28494576061513	4.84367683850553	1.27458176598462e-06	5.58373344378014e-06	UI	ENSMUSG00000086536
ENSMUSG00000086544	27.6957237014041	3.48519140144918	0.7234917792119	4.81718175878322	1.45600049301984e-06	6.32870165720318e-06	UI	ENSMUSG00000086544
ENSMUSG00000086567	95.312296119326	2.22972860371676	0.310596652786728	7.17885586889378	7.02972054784914e-13	5.93205182235812e-12	UI	ENSMUSG00000086567
ENSMUSG00000086583	747.882808189639	-3.38611675877244	0.428275221593542	-7.9064036116151	2.64931256280889e-15	2.75876462795569e-14	UI	ENSMUSG00000086583
ENSMUSG00000086587	34.8850264483588	-2.10330250538342	0.417655657777106	-5.03597273547749	4.75428232968033e-07	2.20173363193736e-06	UI	ENSMUSG00000086587
[truncated: 294 more rows]
