# Supplementary material for: Comprehensive Molecular and Cellular Characterization of Acute Kidney Injury Progression to Renal Fibrosis
Source: Front Immunol. 2021 Oct 29;12:699192. doi: 10.3389/fimmu.2021.699192 (PMC8586649; doi:10.3389/fimmu.2021.699192)
Supplement: Supplementary file 2 [file DataSheet_1.zip › supplement/differential_gene_Cisplatin_vs_control.csv]

	baseMean	log2FC_SC	lfcSE	stat	pvalue	padj	contrast	gene
ENSMUSG00000000078	2984.75597023336	2.93234471991996	0.10870679651728	26.9748057514862	2.91969142849364e-160	1.27278751764164e-157	SC	ENSMUSG00000000078
ENSMUSG00000000120	76.3945650668344	2.49253009245496	0.28187491015384	8.84268163879715	9.34482102687383e-19	1.02713161030425e-17	SC	ENSMUSG00000000120
ENSMUSG00000000126	81.3416945391253	2.76877429798889	0.203280494243173	13.620462249943	3.02646054523163e-42	9.33340110591817e-41	SC	ENSMUSG00000000126
ENSMUSG00000000154	7651.98047472751	-2.71942525411776	0.172677821950315	-15.7485496597254	7.02745948326865e-56	3.41030675301264e-54	SC	ENSMUSG00000000154
ENSMUSG00000000197	7.69501488354599	-2.79101524781037	0.574222167602224	-4.86051463228039	1.1708098929172e-06	5.35441508638522e-06	SC	ENSMUSG00000000197
ENSMUSG00000000202	10.3623113211476	5.91439469496908	0.64221775561376	9.20932914618152	3.28169448689045e-20	3.94785697861657e-19	SC	ENSMUSG00000000202
ENSMUSG00000000204	14.9371357655554	4.72334422603629	0.585128131998527	8.07232462042721	6.89722030767292e-16	6.34465330162188e-15	SC	ENSMUSG00000000204
ENSMUSG00000000247	8.65955901273417	5.92197313004461	0.614887836359602	9.63098109909804	5.91618808178096e-22	7.75952868247864e-21	SC	ENSMUSG00000000247
ENSMUSG00000000305	47.0900806898053	-2.9166982042831	0.248166548788209	-11.7529869296457	6.81659772008432e-32	1.41617846010152e-30	SC	ENSMUSG00000000305
ENSMUSG00000000552	340.447786940263	2.36664413453486	0.2643452052085	8.95285440365068	3.46406610186873e-19	3.91629802813467e-18	SC	ENSMUSG00000000552
ENSMUSG00000000567	281.557470751976	5.55489613537378	0.181985382634937	30.523858866824	1.25735270925545e-204	1.04319715103388e-201	SC	ENSMUSG00000000567
ENSMUSG00000000627	4.99271185906962	4.6095779737283	0.624813511677192	7.37752607390766	1.61257798065319e-13	1.29489558733688e-12	SC	ENSMUSG00000000627
ENSMUSG00000000628	152.006672455583	4.40245275665824	0.581187509431191	7.57492665485348	3.59330582673152e-14	3.01336243441586e-13	SC	ENSMUSG00000000628
ENSMUSG00000000673	2914.49744753521	-2.36145967171397	0.196951165587416	-11.9900771578112	4.00531908709924e-33	8.64523059298951e-32	SC	ENSMUSG00000000673
ENSMUSG00000000706	1.78405551474444	5.47636121466359	1.13145648544339	4.84009883289282	1.29774573065918e-06	5.903434770526e-06	SC	ENSMUSG00000000706
ENSMUSG00000000782	57.4876367474538	2.02688048426887	0.286263470749639	7.08047198254487	1.43664309368167e-12	1.0735171519318e-11	SC	ENSMUSG00000000782
ENSMUSG00000000792	5.28319350560123	2.55688431484444	0.54222889637782	4.71550729207694	2.41109257565861e-06	1.06790599355846e-05	SC	ENSMUSG00000000792
ENSMUSG00000000805	3114.95794861373	-3.93104012740002	0.307972391374617	-12.7642614646529	2.5960115061996e-37	6.65034023301333e-36	SC	ENSMUSG00000000805
ENSMUSG00000000958	3138.27089545659	-3.57824563710947	0.256522554136035	-13.9490488435255	3.1882897152578e-44	1.05402071306466e-42	SC	ENSMUSG00000000958
ENSMUSG00000001021	8.45790721112873	7.18716430211079	0.645699697089174	11.130815663242	8.88190104105305e-29	1.63640755570118e-27	SC	ENSMUSG00000001021
ENSMUSG00000001025	2278.15570688818	5.04382307251008	0.309224836479416	16.3111835709413	8.2184740914104e-60	4.47837189896346e-58	SC	ENSMUSG00000001025
ENSMUSG00000001131	526.809899602155	6.92355023455836	0.366251169781585	18.9038310476585	1.06064076933031e-79	9.91988384988207e-78	SC	ENSMUSG00000001131
ENSMUSG00000001227	181.915720259911	2.04903167488116	0.198803049968226	10.3068422502001	6.56221271882407e-25	1.00344893655265e-23	SC	ENSMUSG00000001227
ENSMUSG00000001228	239.563829642339	2.58768364664477	0.257249440187327	10.0590448117611	8.38075081453336e-24	1.21233358239481e-22	SC	ENSMUSG00000001228
ENSMUSG00000001435	10470.3353947636	2.66321765106958	0.141231934922336	18.8570499479037	2.57174598689216e-79	2.37932758211749e-77	SC	ENSMUSG00000001435
ENSMUSG00000001467	4278.03680003687	-2.73335679432195	0.14204862344633	-19.2424025520718	1.63453643749476e-82	1.64219832704551e-80	SC	ENSMUSG00000001467
ENSMUSG00000001473	839.862863404836	3.5469753930448	0.133772689732495	26.5149441200418	6.5184808290372e-155	2.42978734670778e-152	SC	ENSMUSG00000001473
ENSMUSG00000001506	2773.24969802975	2.3333046190796	0.196697059052947	11.8624275843978	1.85517133028714e-32	3.9174882278313e-31	SC	ENSMUSG00000001506
ENSMUSG00000001507	2553.70814270165	2.91122014565643	0.203970785955372	14.2727309306608	3.23651761562912e-46	1.1658716116804e-44	SC	ENSMUSG00000001507
ENSMUSG00000001622	7.58739309058818	7.61164560658181	0.953607862003185	7.98194510539427	1.4404509284257e-15	1.30682179467756e-14	SC	ENSMUSG00000001622
ENSMUSG00000001627	1051.58759932865	3.29911004535689	0.122235887938576	26.9897008234989	1.95233248462537e-160	8.65758474216631e-158	SC	ENSMUSG00000001627
ENSMUSG00000001655	2.16268451601356	5.78763865330695	1.1390818067132	5.08096838980081	3.75515608188626e-07	1.81035828352605e-06	SC	ENSMUSG00000001655
ENSMUSG00000001827	6881.41832625481	-2.01802120516315	0.158648543904319	-12.7200739162171	4.57427286090705e-37	1.15797537384379e-35	SC	ENSMUSG00000001827
ENSMUSG00000002020	198.334270354263	2.75707612515316	0.49899348839937	5.52527475658466	3.28970378628477e-08	1.75396312983508e-07	SC	ENSMUSG00000002020
ENSMUSG00000002032	1298.15353276597	-2.25961134673092	0.177751801025963	-12.7121713180328	5.06093961017644e-37	1.27865782685401e-35	SC	ENSMUSG00000002032
ENSMUSG00000002033	16.9052553464677	-2.59672132192989	0.567419202692633	-4.57637194794854	4.73109073724094e-06	2.02233095831539e-05	SC	ENSMUSG00000002033
ENSMUSG00000002068	39.7327732443021	2.095114760477	0.22525825179202	9.30094566485147	1.39202018031702e-20	1.70814690065619e-19	SC	ENSMUSG00000002068
ENSMUSG00000002083	194.686779487328	3.304021270351	0.169662727697965	19.4740548804145	1.82256883766335e-84	1.90554758149192e-82	SC	ENSMUSG00000002083
ENSMUSG00000002104	51.2778674914762	-2.40887874385937	0.166469492258755	-14.4703916085422	1.86407836226169e-47	6.97876207821988e-46	SC	ENSMUSG00000002104
ENSMUSG00000002228	245.362462232037	3.17727434177782	0.188970518078903	16.8135980896828	1.94028442007713e-63	1.21717354352155e-61	SC	ENSMUSG00000002228
ENSMUSG00000002384	11.7722623565897	3.84680783491699	0.690728460730822	5.56920418603701	2.5590545486551e-08	1.38042959294063e-07	SC	ENSMUSG00000002384
ENSMUSG00000002459	6.38041927104529	2.90171018996984	0.491017040977279	5.90959161864223	3.42956891271183e-09	1.99476509350856e-08	SC	ENSMUSG00000002459
ENSMUSG00000002475	1509.79082076329	-2.18897620949492	0.116069037915154	-18.8592603920355	2.46645914604516e-79	2.29015629011847e-77	SC	ENSMUSG00000002475
ENSMUSG00000002831	313.198843289251	3.7832033526858	0.682687369106184	5.54163373146775	2.9966259074265e-08	1.60302034814912e-07	SC	ENSMUSG00000002831
ENSMUSG00000002908	105.009985164533	-2.15421836446759	0.146912201438474	-14.6633046362032	1.10748931817966e-48	4.27697076029744e-47	SC	ENSMUSG00000002908
ENSMUSG00000002983	493.252371971522	2.64904963179741	0.128783905018142	20.5697259407084	5.12548289296916e-94	6.69174720848563e-92	SC	ENSMUSG00000002983
ENSMUSG00000003032	435.864923324073	2.13030923298029	0.0944880998265263	22.5457939877232	1.47671430503631e-112	2.81341421670622e-110	SC	ENSMUSG00000003032
ENSMUSG00000003134	344.944974271741	2.63789168226325	0.200550753080844	13.1532374809876	1.63041140451647e-39	4.50420852031833e-38	SC	ENSMUSG00000003134
ENSMUSG00000003469	80.3839894630175	-2.47680284103221	0.228874291464447	-10.8216734399676	2.71769251165777e-27	4.69121150334483e-26	SC	ENSMUSG00000003469
ENSMUSG00000003477	12809.5537902421	-6.51883131251229	0.200149583508261	-32.5697970400384	1.09832329408482e-232	1.22821196190702e-229	SC	ENSMUSG00000003477
ENSMUSG00000003526	4521.55223200313	-2.36163671857217	0.141898734358955	-16.6431133388268	3.39498353840626e-62	2.01660454059605e-60	SC	ENSMUSG00000003526
ENSMUSG00000003545	54.6820562835378	4.85347121591643	0.432928122569716	11.2108014307499	3.609105862939e-29	6.7509965668939e-28	SC	ENSMUSG00000003545
ENSMUSG00000003549	602.449867487354	3.3953315807304	0.0932038095508151	36.429107319688	1.47378708220726e-290	3.79058037543708e-287	SC	ENSMUSG00000003549
ENSMUSG00000003573	348.610794394581	3.38670574565634	0.159627306709549	21.2163308112354	6.74897628968835e-100	9.91906686690196e-98	SC	ENSMUSG00000003573
ENSMUSG00000003617	4767.86276970178	3.08155978771302	0.174969025857644	17.6120303156983	1.99171010117504e-69	1.43492391602863e-67	SC	ENSMUSG00000003617
ENSMUSG00000003752	193.208341114032	2.16868530290999	0.176710294712894	12.272546466144	1.27189254441869e-34	2.92081037879006e-33	SC	ENSMUSG00000003752
ENSMUSG00000003949	2016.25899948256	-2.60158155927724	0.283620514305264	-9.17275524180568	4.61080483792692e-20	5.51068310555206e-19	SC	ENSMUSG00000003949
ENSMUSG00000004038	6.37664587189633	2.37600570175274	0.474366295039947	5.00879958503934	5.47705694643043e-07	2.59428922029817e-06	SC	ENSMUSG00000004038
ENSMUSG00000004267	97.1229624989867	2.31570158389085	0.392124058347298	5.90553304393241	3.51508318220653e-09	2.04173304982728e-08	SC	ENSMUSG00000004267
ENSMUSG00000004328	77.8059070249155	2.58215403564247	0.565104098029974	4.56934225861074	4.892572412854e-06	2.08684846531683e-05	SC	ENSMUSG00000004328
ENSMUSG00000004371	26.8909695275676	3.91213586441612	0.481663543499782	8.12213404400596	4.580570100881e-16	4.26856025342968e-15	SC	ENSMUSG00000004371
ENSMUSG00000004562	833.917396839669	2.04630896232927	0.253745703580065	8.06440831690221	7.35914096300246e-16	6.75748324057205e-15	SC	ENSMUSG00000004562
ENSMUSG00000004609	81.3098739868904	2.00310269551483	0.245512547205294	8.15886079272302	3.38199151840989e-16	3.1757875813619e-15	SC	ENSMUSG00000004609
ENSMUSG00000004637	342.96344820471	-2.06008031915662	0.16868409000503	-12.2126533634274	2.66068144114792e-34	6.02400762907786e-33	SC	ENSMUSG00000004637
ENSMUSG00000004668	3542.60624874619	-4.03256278411052	0.453684165452156	-8.88848033761888	6.19503458642112e-19	6.87386926500221e-18	SC	ENSMUSG00000004668
ENSMUSG00000004748	379.399518363007	-2.06940633384395	0.139149883148751	-14.8717791708942	5.02597081443268e-50	2.01038832577307e-48	SC	ENSMUSG00000004748
ENSMUSG00000004885	7.75017187743425	4.40622711019437	0.897652558454403	4.90861087476997	9.17237678408197e-07	4.24381239227538e-06	SC	ENSMUSG00000004885
ENSMUSG00000004951	1404.91825876961	3.31510302628109	0.215998020537361	15.3478398460956	3.66177768589284e-53	1.62101414941762e-51	SC	ENSMUSG00000004951
ENSMUSG00000004961	7.17529453721796	3.91477309460256	0.612413289680315	6.3923712312744	1.63332761864302e-10	1.05471218557616e-09	SC	ENSMUSG00000004961
ENSMUSG00000005054	3679.75078866396	2.06709866153852	0.188118983236574	10.9882512969942	4.35277707455627e-28	7.77994623749737e-27	SC	ENSMUSG00000005054
ENSMUSG00000005057	47.5072476455097	2.1512962222778	0.387974564059553	5.54494139968305	2.94052635130354e-08	1.5749757966582e-07	SC	ENSMUSG00000005057
ENSMUSG00000005087	710.682569284388	4.96079345054527	0.190093485324775	26.0965989553496	3.98471612360366e-150	1.34851182498797e-147	SC	ENSMUSG00000005087
ENSMUSG00000005148	100.011885980183	4.22607854202517	0.3924191927012	10.7692962541795	4.80661056450466e-27	8.21435373548571e-26	SC	ENSMUSG00000005148
ENSMUSG00000005355	12.9934912326809	7.86934588706523	0.624383608376674	12.6033832110433	2.02278085728102e-36	4.98810389734113e-35	SC	ENSMUSG00000005355
ENSMUSG00000005413	2933.33625709156	2.60507653081538	0.124007907498048	21.0073420588634	5.61932910170137e-98	7.94116178548128e-96	SC	ENSMUSG00000005413
ENSMUSG00000005547	2618.37991172624	-2.5978306322075	0.166707734019899	-15.5831440423598	9.47762109250831e-55	4.40803642855902e-53	SC	ENSMUSG00000005547
ENSMUSG00000005553	640.502249490904	-2.76830640113074	0.217929619162056	-12.7027542734895	5.70847013561826e-37	1.43942992047158e-35	SC	ENSMUSG00000005553
ENSMUSG00000005640	608.093881962254	-2.51185581979772	0.214788849558505	-11.6945354703505	1.35928935568204e-31	2.77908761749937e-30	SC	ENSMUSG00000005640
ENSMUSG00000005686	1137.63858785592	2.4691072149572	0.184421346775455	13.388402471453	7.06847794131019e-41	2.08010586556634e-39	SC	ENSMUSG00000005686
ENSMUSG00000005716	306.889873313984	-5.14329330100822	0.274863420284357	-18.7121781999485	3.93940229483616e-78	3.54270723857294e-76	SC	ENSMUSG00000005716
ENSMUSG00000005800	10.0450849494161	5.61707539579022	0.707381241279974	7.94066207583676	2.01104880629731e-15	1.80727377001981e-14	SC	ENSMUSG00000005800
ENSMUSG00000005980	9436.84554805606	-3.45782554533654	0.315554590500522	-10.9579313672853	6.08749353799787e-28	1.07830808400348e-26	SC	ENSMUSG00000005980
ENSMUSG00000006143	7.28583049010786	4.33420153238735	0.56381383667762	7.68729188685304	1.50282017231826e-14	1.29056877569368e-13	SC	ENSMUSG00000006143
ENSMUSG00000006179	2.5222949092338	3.27843479688981	0.660867212110892	4.9608071588513	7.02008583736982e-07	3.29002565118717e-06	SC	ENSMUSG00000006179
ENSMUSG00000006200	16.364626025906	-2.340597385671	0.519238009457856	-4.50775433045599	6.55173731370513e-06	2.75434265623563e-05	SC	ENSMUSG00000006200
ENSMUSG00000006219	861.146620537112	2.56254965848522	0.13865187522285	18.481896868445	2.88845465495552e-76	2.48465062626943e-74	SC	ENSMUSG00000006219
ENSMUSG00000006342	4310.16162407241	-3.30409269500278	0.23268372341991	-14.199930474037	9.17033461923697e-46	3.23984898910405e-44	SC	ENSMUSG00000006342
ENSMUSG00000006345	20239.5987091215	-2.57913271170608	0.165475188491044	-15.5862201168949	9.03221757793606e-55	4.20848978450209e-53	SC	ENSMUSG00000006345
ENSMUSG00000006360	407.006042437855	2.59124397456399	0.189064170444393	13.7056321590352	9.39455111860106e-43	2.9538857551396e-41	SC	ENSMUSG00000006360
ENSMUSG00000006378	1017.35787856039	-2.14660663863792	0.139064097417404	-15.4360951424783	9.35980746889188e-54	4.21601135026093e-52	SC	ENSMUSG00000006378
ENSMUSG00000006403	198.935739573637	6.77840919328246	0.252679661824689	26.8260972977927	1.60343025153832e-158	6.54606763008976e-156	SC	ENSMUSG00000006403
ENSMUSG00000006445	1006.98570613656	4.45091908152064	0.395617934270031	11.2505493203517	2.30154169953742e-29	4.33667783971447e-28	SC	ENSMUSG00000006445
ENSMUSG00000006462	12.6251025064405	3.11374311724222	0.529931078023139	5.87575110495079	4.2093037018424e-09	2.42960707386415e-08	SC	ENSMUSG00000006462
ENSMUSG00000006469	814.136741355501	-4.97763785459715	0.222696848729991	-22.3516313005052	1.1641217867972e-110	2.12349023804425e-108	SC	ENSMUSG00000006469
ENSMUSG00000006570	6.60708917838745	-2.37698534373053	0.559941129237568	-4.24506295325565	2.18532058766253e-05	8.61156666859854e-05	SC	ENSMUSG00000006570
ENSMUSG00000006574	627.296056816899	-2.9928735241001	0.295989214916003	-10.1114276239742	4.91625910700413e-24	7.21313087462329e-23	SC	ENSMUSG00000006574
ENSMUSG00000006587	34.2668977526737	3.40678417230464	0.365017869311426	9.33319834103256	1.02723362642916e-20	1.26716781159511e-19	SC	ENSMUSG00000006587
ENSMUSG00000006642	17.7506406011617	2.44220798963118	0.390563214572546	6.25304150137146	4.02535113146241e-10	2.53010828693092e-09	SC	ENSMUSG00000006642
ENSMUSG00000006711	31.6175588339926	-2.13751909212005	0.307648024607701	-6.94793699665624	3.7066645956564e-12	2.69309077401928e-11	SC	ENSMUSG00000006711
ENSMUSG00000006731	856.242243984717	2.74165697644441	0.10541592749144	26.007995581759	4.02125259142757e-149	1.34320281365607e-146	SC	ENSMUSG00000006731
ENSMUSG00000006800	1275.18905748926	2.93540929031433	0.0822887740995283	35.6720503183575	1.07264305169392e-278	2.29903160746398e-275	SC	ENSMUSG00000006800
ENSMUSG00000006930	316.496642608266	2.54251244550842	0.236384465909798	10.7558355652635	5.56275617608788e-27	9.48138428422667e-26	SC	ENSMUSG00000006930
ENSMUSG00000007030	22.9351373678678	3.88521019477004	0.513828219214229	7.56130171424119	3.9905539293833e-14	3.34104970910607e-13	SC	ENSMUSG00000007030
ENSMUSG00000007035	45.9023641622923	2.80179431176891	0.410190096470673	6.83047771234826	8.46323278796494e-12	5.99158676868864e-11	SC	ENSMUSG00000007035
ENSMUSG00000007783	186.218539289486	4.71753944267901	0.336417582520581	14.0228682678629	1.12955498852428e-44	3.79270943927474e-43	SC	ENSMUSG00000007783
ENSMUSG00000007888	331.988185496519	4.76593969206181	0.524604361358905	9.08482666769372	1.038640426587e-19	1.21481727020544e-18	SC	ENSMUSG00000007888
ENSMUSG00000008461	10.4096843568815	2.70191098517305	0.602835449229668	4.48200414993127	7.39453053856865e-06	3.09046677692534e-05	SC	ENSMUSG00000008461
ENSMUSG00000008658	46.9932640790813	-5.33645865420487	0.315411448161907	-16.91903919564	3.25700471509065e-64	2.06839904375633e-62	SC	ENSMUSG00000008658
ENSMUSG00000009108	9.86059323595471	2.28167296909311	0.540333060347327	4.2227158331316	2.41376068834166e-05	9.45506014379342e-05	SC	ENSMUSG00000009108
ENSMUSG00000009248	2.71850807830485	4.58550903589252	0.718996838510055	6.377648398837	1.79827772981445e-10	1.15802962470776e-09	SC	ENSMUSG00000009248
ENSMUSG00000009614	7003.71806700987	-2.09248080166302	0.193355158001667	-10.8219549107916	2.70935763234426e-27	4.679964963324e-26	SC	ENSMUSG00000009614
ENSMUSG00000009687	627.766600970938	2.22517032791791	0.17292905107143	12.867533327288	6.85567546142146e-38	1.78289153556886e-36	SC	ENSMUSG00000009687
ENSMUSG00000010044	401.421862174212	-2.84162281307877	0.156229820669301	-18.1887350372997	6.33862431898246e-74	5.09466929638215e-72	SC	ENSMUSG00000010044
ENSMUSG00000010435	23.6672111215042	5.89993423303947	0.512993059776276	11.501002051787	1.30392752489341e-30	2.56988627894701e-29	SC	ENSMUSG00000010435
ENSMUSG00000010751	151.72291172767	2.27023243531872	0.221402740499152	10.2538587833217	1.13711235024062e-24	1.71937270124567e-23	SC	ENSMUSG00000010751
ENSMUSG00000010830	165.939050536874	2.33860268347885	0.128515775720419	18.1970086580374	5.45039876273682e-74	4.39449078926617e-72	SC	ENSMUSG00000010830
ENSMUSG00000011632	2.72672599299139	5.77911706305523	1.04032004473933	5.55513381894253	2.77399161856488e-08	1.48950030124194e-07	SC	ENSMUSG00000011632
ENSMUSG00000012123	161.570202827662	2.37417949635563	0.226267501218946	10.4927993793429	9.32246627471557e-26	1.49020405584639e-24	SC	ENSMUSG00000012123
ENSMUSG00000012428	76.0227555676507	2.60690382574528	0.420681664449784	6.19685630738124	5.76020427806545e-10	3.58202258297494e-09	SC	ENSMUSG00000012428
ENSMUSG00000012519	149.897253220337	3.4502377431193	0.216238311961672	15.9557190019632	2.59962466110203e-57	1.33004394193211e-55	SC	ENSMUSG00000012519
ENSMUSG00000013367	39.3467216610166	2.4928302053552	0.369878998977705	6.73958297779827	1.58841862298319e-11	1.10506159002239e-10	SC	ENSMUSG00000013367
ENSMUSG00000013418	6.48968782736188	2.29807876630214	0.471328452357482	4.87574801565162	1.08396908338218e-06	4.97940432659219e-06	SC	ENSMUSG00000013418
ENSMUSG00000013483	168.762386865817	2.04912060059521	0.213586445952517	9.59387002043546	8.48416248358226e-22	1.10711648441266e-20	SC	ENSMUSG00000013483
ENSMUSG00000013584	841.467566308318	3.82276160268282	0.296456205522402	12.8948611345359	4.81129017113148e-38	1.26530044173315e-36	SC	ENSMUSG00000013584
ENSMUSG00000013629	536.269951581734	2.13984576284514	0.290046487120627	7.3775958608842	1.61173321490895e-13	1.29477186863391e-12	SC	ENSMUSG00000013629
ENSMUSG00000013974	11.9749163359913	2.05295683716954	0.433600148301202	4.73467743314388	2.1940375853581e-06	9.75296348002253e-06	SC	ENSMUSG00000013974
ENSMUSG00000014164	440.188170789626	-2.52548582014149	0.143408155059237	-17.6104756322839	2.04717594888504e-69	1.46666756003686e-67	SC	ENSMUSG00000014164
ENSMUSG00000014599	798.475539713181	3.26554691868099	0.228983421180208	14.2610626649299	3.82583940361539e-46	1.37048174736752e-44	SC	ENSMUSG00000014599
ENSMUSG00000014686	1.94543168628916	3.42359539895775	0.806112904436368	4.24704204599171	2.1661132091592e-05	8.54747341816117e-05	SC	ENSMUSG00000014686
ENSMUSG00000014725	5.04044298025527	3.32429622813395	0.738379468193414	4.50215149707165	6.72690023084555e-06	2.82382689631708e-05	SC	ENSMUSG00000014725
ENSMUSG00000015083	229.521748751667	-2.07661456915032	0.103635486091544	-20.0376786703735	2.58547425217312e-89	3.05038521861892e-87	SC	ENSMUSG00000015083
ENSMUSG00000015143	2635.95665114904	3.14782602229537	0.0942126365636212	33.4119300458136	9.20010540433353e-245	1.07557595908845e-241	SC	ENSMUSG00000015143
ENSMUSG00000015312	266.264261220488	3.24093598507508	0.218976023940003	14.8004147977545	1.45582062918637e-49	5.74289978261862e-48	SC	ENSMUSG00000015312
ENSMUSG00000015401	22897.5997787437	-2.75258465460203	0.294982075696772	-9.33136241617463	1.04518636069245e-20	1.28869574290555e-19	SC	ENSMUSG00000015401
ENSMUSG00000015533	44.5530417718507	3.83952313328241	0.62871541422273	6.10693335398679	1.01563622706928e-09	6.1769126886313e-09	SC	ENSMUSG00000015533
ENSMUSG00000015568	16221.0431778693	-2.68005548357648	0.180700468576025	-14.8314805417835	9.16881734415748e-50	3.63362067937951e-48	SC	ENSMUSG00000015568
ENSMUSG00000015647	5491.00316351662	2.31093301259134	0.410447624019447	5.63027503962809	1.79922474309968e-08	9.86696383635903e-08	SC	ENSMUSG00000015647
ENSMUSG00000015652	461.017301817507	3.18665130356152	0.256885835890574	12.4049319127075	2.45721541044085e-35	5.81412882764846e-34	SC	ENSMUSG00000015652
ENSMUSG00000015850	279.545220495075	3.37201802124047	0.317279905596267	10.627896572597	2.2104156661888e-26	3.65137385577238e-25	SC	ENSMUSG00000015850
ENSMUSG00000015890	39.9330977462895	-2.42741488688289	0.274747051247386	-8.83508986124556	1.00017827333119e-18	1.09840244193332e-17	SC	ENSMUSG00000015890
ENSMUSG00000016346	7.17215828176149	6.28465164885262	1.09815431070393	5.72292216821885	1.04707241760312e-08	5.84433649755907e-08	SC	ENSMUSG00000016346
ENSMUSG00000016526	102.116612971287	2.71600601723448	0.129069534533911	21.042967475186	2.65248132160045e-98	3.7691613034013e-96	SC	ENSMUSG00000016526
ENSMUSG00000017002	93.7629265176989	6.5985139774886	0.497796534584591	13.2554437788423	4.1962725902513e-40	1.18342248926824e-38	SC	ENSMUSG00000017002
ENSMUSG00000017146	68.7819055607461	2.49887731346324	0.331346573175577	7.54158188362827	4.64304383290616e-14	3.86469538454196e-13	SC	ENSMUSG00000017146
ENSMUSG00000017204	12.7373638401371	7.90928286481374	0.650078201581774	12.1666637114871	4.67815647281092e-34	1.04719046545428e-32	SC	ENSMUSG00000017204
ENSMUSG00000017400	2.88782595267461	3.1494036434131	0.67240683225564	4.68377698193247	2.8163643423079e-06	1.23633539655503e-05	SC	ENSMUSG00000017400
ENSMUSG00000017499	33.116608335603	2.28757985506884	0.363084824017865	6.30040063298344	2.96877284267377e-10	1.88488860808613e-09	SC	ENSMUSG00000017499
ENSMUSG00000017697	79.4854878878509	2.00103119386641	0.17827248013551	11.2245658575309	3.08899814405533e-29	5.79919943540898e-28	SC	ENSMUSG00000017697
ENSMUSG00000017724	125.587235147474	4.29105345108372	0.209663113862165	20.4664204973351	4.28996907063697e-93	5.48945296003895e-91	SC	ENSMUSG00000017724
ENSMUSG00000017737	32.855409713517	2.66685106066402	0.391579429654002	6.8104983528385	9.72612267392927e-12	6.86665025004788e-11	SC	ENSMUSG00000017737
ENSMUSG00000017765	913.638259741947	2.57778528394913	0.148824782834561	17.3209410076189	3.26967016562758e-67	2.23066091936184e-65	SC	ENSMUSG00000017765
ENSMUSG00000017943	6.53155986414367	3.98160422570008	0.64961253644116	6.12919856429021	8.8322840740286e-10	5.39972299462837e-09	SC	ENSMUSG00000017943
ENSMUSG00000018168	8.31293929406925	-2.16477625667493	0.471072065091664	-4.59542481308819	4.31868499957586e-06	1.85684684368257e-05	SC	ENSMUSG00000018168
ENSMUSG00000018211	1686.16711024001	-3.49768370636624	0.193972693516227	-18.031835527786	1.09592419527714e-72	8.51576142070335e-71	SC	ENSMUSG00000018211
ENSMUSG00000018238	5.75407679045209	2.32872453782135	0.480858812527537	4.84284467114346	1.27993344732964e-06	5.82859211496429e-06	SC	ENSMUSG00000018238
ENSMUSG00000018427	828.66726261894	2.21938741651701	0.205972125018699	10.7751833716117	4.50882803110312e-27	7.71570571922637e-26	SC	ENSMUSG00000018427
ENSMUSG00000018459	11376.5843883746	-2.02526479986153	0.142651695441476	-14.1972711476985	9.52498142328519e-46	3.35592496173829e-44	SC	ENSMUSG00000018459
ENSMUSG00000018479	1.11598071355742	3.82087400367364	0.866805817944847	4.40799302978001	1.04332902052352e-05	4.28870423651349e-05	SC	ENSMUSG00000018479
ENSMUSG00000018500	162.742544522588	3.04190646522334	0.196979890513377	15.4427259416959	8.44541040999959e-54	3.82422457297869e-52	SC	ENSMUSG00000018500
ENSMUSG00000018507	118.237419064602	3.128485701929	0.287246152392387	10.8913058569202	1.26808784851022e-27	2.22325967714267e-26	SC	ENSMUSG00000018507
ENSMUSG00000018543	4.0099887831271	3.23217933527584	0.619602757720437	5.21653477974704	1.82301358512376e-07	9.05521618566689e-07	SC	ENSMUSG00000018543
ENSMUSG00000018581	21.4266863800082	-3.11562883553758	0.468808161678929	-6.6458502436896	3.01471662557623e-11	2.0523692855961e-10	SC	ENSMUSG00000018581
ENSMUSG00000018620	1.90416703092534	3.64370871289966	0.708961639666362	5.13950051601436	2.75469735717762e-07	1.34595015248116e-06	SC	ENSMUSG00000018620
ENSMUSG00000018623	186.49215872625	6.56034735709278	0.638547019898767	10.2738673154137	9.24236895175158e-25	1.40575830537582e-23	SC	ENSMUSG00000018623
ENSMUSG00000018774	606.723230647661	4.62042903816541	0.137115138998735	33.6974390421473	6.30219027894953e-249	8.53117547234642e-246	SC	ENSMUSG00000018774
ENSMUSG00000018865	44.4811975176768	2.45509112641963	0.489969358349325	5.01070339314823	5.42314462259094e-07	2.57064651111388e-06	SC	ENSMUSG00000018865
ENSMUSG00000018916	1.30325775890872	4.30916986017526	0.902859000455703	4.77280489866112	1.81677768251134e-06	8.14352073792118e-06	SC	ENSMUSG00000018916
ENSMUSG00000019122	222.146809317456	2.90723292555153	0.320601965703967	9.06804460530343	1.21171955744811e-19	1.41275734440459e-18	SC	ENSMUSG00000019122
ENSMUSG00000019194	762.943400621687	3.27130870769764	0.123854822381162	26.4124451903068	9.85933621527407e-154	3.42678550617364e-151	SC	ENSMUSG00000019194
ENSMUSG00000019214	37.2263487627171	2.02404063256298	0.382085221120489	5.29735389038956	1.1749285045118e-07	5.9545145095652e-07	SC	ENSMUSG00000019214
ENSMUSG00000019278	2515.92711400834	-2.86459395376125	0.177082180687147	-16.1766358571231	7.37135663948517e-59	3.93342931053026e-57	SC	ENSMUSG00000019278
ENSMUSG00000019429	9.06939490541446	-4.3107831526136	0.582579029841736	-7.39948218490575	1.36716562174714e-13	1.10438127485353e-12	SC	ENSMUSG00000019429
ENSMUSG00000019577	2381.52489296162	4.05123420641688	0.31321566750002	12.9343280901381	2.88131024603174e-38	7.60074866953194e-37	SC	ENSMUSG00000019577
ENSMUSG00000019767	14.5754630174581	-5.626242271985	0.505283265644797	-11.1348280351325	8.49087263471156e-29	1.56548562125291e-27	SC	ENSMUSG00000019767
ENSMUSG00000019768	350.812275867327	-2.16354182523057	0.22761999560395	-9.5050604824501	1.99931794912463e-21	2.56087936511382e-20	SC	ENSMUSG00000019768
ENSMUSG00000019787	42.2596569179599	-8.22574587833675	0.767376405484476	-10.7193103925882	8.26170046264724e-27	1.39888700394527e-25	SC	ENSMUSG00000019787
ENSMUSG00000019848	24.8067649820101	5.70518337168837	0.742320897773599	7.68560253227358	1.52278591728723e-14	1.30640606379679e-13	SC	ENSMUSG00000019848
ENSMUSG00000019850	445.667498024261	2.8112891332004	0.153284530594144	18.340331684506	3.94383564274378e-75	3.32575254856951e-73	SC	ENSMUSG00000019850
ENSMUSG00000019872	7773.61318253396	-2.47834896684121	0.199148998577689	-12.4446971089056	1.49450236851105e-35	3.5558372727201e-34	SC	ENSMUSG00000019872
ENSMUSG00000019874	127.234402836633	-2.60287250512947	0.338845001826805	-7.68160218122349	1.57111087640151e-14	1.34741486298922e-13	SC	ENSMUSG00000019874
ENSMUSG00000019906	95.2565304760675	-2.62988608791549	0.15497025683059	-16.9702634666885	1.36319093098107e-64	8.78728590096067e-63	SC	ENSMUSG00000019906
ENSMUSG00000019945	276.568264109683	-3.01186685344526	0.248188067452818	-12.1354216758138	6.85559332604081e-34	1.52531021060354e-32	SC	ENSMUSG00000019945
ENSMUSG00000019979	389.839846637754	2.71943713243194	0.253997603087802	10.7065464373374	9.48338493863565e-27	1.600476775733e-25	SC	ENSMUSG00000019979
ENSMUSG00000019982	2.73373456747314	3.43018354737549	0.712472055873776	4.81448152119974	1.47582558719897e-06	6.67691013241118e-06	SC	ENSMUSG00000019982
ENSMUSG00000019987	8.86544738894215	2.9760670182736	0.60215461584387	4.94236353914334	7.71811254821147e-07	3.59945339510424e-06	SC	ENSMUSG00000019987
ENSMUSG00000020051	16421.1820800781	-4.17544225630148	0.18562875689952	-22.4935097667094	4.80450808072277e-112	9.08617263501394e-110	SC	ENSMUSG00000020051
ENSMUSG00000020062	4818.3986706579	-2.15298679898215	0.217679853725377	-9.89061119867499	4.57227746736981e-23	6.37392826345537e-22	SC	ENSMUSG00000020062
ENSMUSG00000020072	3877.44848216402	-3.48202492839233	0.212401859490303	-16.3935708319507	2.12581600935754e-60	1.18090686308155e-58	SC	ENSMUSG00000020072
ENSMUSG00000020102	1293.00872760107	-2.5789857514252	0.137606971592413	-18.7416794482191	2.26368666824205e-78	2.05007116574597e-76	SC	ENSMUSG00000020102
ENSMUSG00000020108	1166.7155947545	2.44324593118821	0.208208810702477	11.7345943379866	8.47315940487578e-32	1.7546671489002e-30	SC	ENSMUSG00000020108
ENSMUSG00000020159	28.9573099987741	3.69419706080496	0.637804651282125	5.79205098830625	6.95320247713769e-09	3.94086310515605e-08	SC	ENSMUSG00000020159
ENSMUSG00000020184	2472.57816901219	2.65309781727624	0.0792041500249436	33.4969545969587	5.33780280922017e-246	6.53753753586394e-243	SC	ENSMUSG00000020184
ENSMUSG00000020185	19.3603747758922	2.59446042062517	0.394958113935847	6.56895080536715	5.06710200824106e-11	3.38596683948974e-10	SC	ENSMUSG00000020185
ENSMUSG00000020193	15.4012491147822	-2.3481178294732	0.287981058105152	-8.15372318208449	3.52888105042423e-16	3.30888883036497e-15	SC	ENSMUSG00000020193
ENSMUSG00000020205	138.863783731509	3.07002466459375	0.20998132639103	14.6204651497282	2.07974553646173e-48	7.99567342268994e-47	SC	ENSMUSG00000020205
ENSMUSG00000020216	6.61825472483427	2.83842897364395	0.615025833965496	4.61513779891592	3.92834582715976e-06	1.69582166288266e-05	SC	ENSMUSG00000020216
ENSMUSG00000020229	14.1174406237441	-4.06809263758545	0.633491558573656	-6.42169983566159	1.34760952285692e-10	8.73941425312152e-10	SC	ENSMUSG00000020229
ENSMUSG00000020258	1367.75594013559	-3.0269716372498	0.132689743255438	-22.8124010415986	3.45373748538188e-115	6.88605644372263e-113	SC	ENSMUSG00000020258
ENSMUSG00000020264	24.1455393379768	5.17385045774954	1.1515101437365	4.49310020054281	7.01937362871831e-06	2.94180038668136e-05	SC	ENSMUSG00000020264
ENSMUSG00000020297	41.1403714682161	-2.73336616057844	0.411806606326472	-6.63749954125669	3.19048953992529e-11	2.16572686637315e-10	SC	ENSMUSG00000020297
ENSMUSG00000020319	245.999950349343	-2.12367694789157	0.13401734768722	-15.8462839665203	1.49143321576058e-56	7.41966388962518e-55	SC	ENSMUSG00000020319
ENSMUSG00000020326	11620.6881087243	2.0638284856106	0.14053733529736	14.6852683754377	8.01163858647398e-49	3.11267891909533e-47	SC	ENSMUSG00000020326
ENSMUSG00000020411	25.8362340111962	5.27582030776313	0.436590006942869	12.084152692147	1.28083738927781e-33	2.83747955660855e-32	SC	ENSMUSG00000020411
ENSMUSG00000020423	2585.26254154875	4.68124025047389	0.203730684390301	22.9775905602207	7.81016406947704e-117	1.6070193589356e-114	SC	ENSMUSG00000020423
ENSMUSG00000020429	160.844148668205	-3.88356839146383	0.391291527151225	-9.92499996035674	3.24102860540645e-23	4.55266279252069e-22	SC	ENSMUSG00000020429
ENSMUSG00000020435	574.527052550044	-2.70866320629291	0.156425094337238	-17.3160401006585	3.56030620778152e-67	2.42251522921007e-65	SC	ENSMUSG00000020435
ENSMUSG00000020592	973.3408792737	2.63244328351173	0.109917231770826	23.9493229687616	9.39149169091397e-127	2.36812908127752e-124	SC	ENSMUSG00000020592
ENSMUSG00000020598	172.023170157197	5.06677811460569	0.371561395349154	13.6364492598712	2.43112663488613e-42	7.52449783986418e-41	SC	ENSMUSG00000020598
ENSMUSG00000020604	957.101035577785	-2.52881806681045	0.147487489253674	-17.1459835651616	6.73495777301442e-66	4.46451324541059e-64	SC	ENSMUSG00000020604
ENSMUSG00000020639	15.7493432155747	-2.09694693625752	0.425363150707665	-4.92978043060122	8.23220876448705e-07	3.82464612396327e-06	SC	ENSMUSG00000020639
ENSMUSG00000020656	41.7375565351366	2.82123550575696	0.450176240482388	6.26695780908796	3.68169854263996e-10	2.32262169528329e-09	SC	ENSMUSG00000020656
ENSMUSG00000020676	11.7999759932777	4.08850896003234	0.705332644061728	5.79656846234743	6.76855608854268e-09	3.83959555794701e-08	SC	ENSMUSG00000020676
ENSMUSG00000020689	131.767258431726	3.54205476118487	0.207247075697067	17.0909758281092	1.73250279918953e-65	1.14256338449115e-63	SC	ENSMUSG00000020689
ENSMUSG00000020698	32.4101278224782	-2.6395486032859	0.318741571569506	-8.28115576606021	1.219855026679e-16	1.18484408180453e-15	SC	ENSMUSG00000020698
ENSMUSG00000020722	3.43483280195975	2.47574200510146	0.577584819697458	4.28636958706474	1.81616739546788e-05	7.23205223895863e-05	SC	ENSMUSG00000020722
ENSMUSG00000020758	448.449422374891	3.73043725955892	0.270822624580898	13.774466831683	3.63053481791767e-43	1.15852798407993e-41	SC	ENSMUSG00000020758
ENSMUSG00000020774	1907.04645467759	-3.07432239635897	0.191129031873525	-16.0850623593035	3.24725187244282e-58	1.70100444316149e-56	SC	ENSMUSG00000020774
ENSMUSG00000020785	56.8343382009728	2.23997689901768	0.248672812966796	9.00772735183066	2.10370601634936e-19	2.41227457603681e-18	SC	ENSMUSG00000020785
ENSMUSG00000020799	4.87613841175412	2.36095833701791	0.550321019154694	4.2901474863606	1.78554499054999e-05	7.11892995767258e-05	SC	ENSMUSG00000020799
ENSMUSG00000020806	671.274896279724	2.7574206990508	0.167988771302928	16.4143155382597	1.51074870851537e-60	8.46545899412101e-59	SC	ENSMUSG00000020806
ENSMUSG00000020808	36.3318467448177	2.78014080358718	0.355087637363982	7.82944972183699	4.90009898323191e-15	4.3102101863449e-14	SC	ENSMUSG00000020808
ENSMUSG00000020838	174.893669406059	-2.75539952980847	0.254886165830567	-10.8103141684045	3.0761474515839e-27	5.29929755222624e-26	SC	ENSMUSG00000020838
ENSMUSG00000020865	247.607197290006	4.27015019767878	0.422470338252913	10.1075739786551	5.11348106998912e-24	7.48115660524005e-23	SC	ENSMUSG00000020865
ENSMUSG00000020890	3.43371595591207	3.06647089345972	0.526659759321466	5.82248945203348	5.79774600193068e-09	3.30711969770808e-08	SC	ENSMUSG00000020890
ENSMUSG00000020892	20.9039131192066	7.13864136410339	0.68902865156988	10.3604419755822	3.75224164846277e-25	5.81371416858207e-24	SC	ENSMUSG00000020892
ENSMUSG00000020911	574.654625432686	4.07294419426433	0.484211544087142	8.41149750351952	4.04808797142929e-17	4.03397220554674e-16	SC	ENSMUSG00000020911
ENSMUSG00000020912	5.26251395882723	6.04525440561879	0.882471323379127	6.85036923632886	7.36596161581351e-12	5.24218408297519e-11	SC	ENSMUSG00000020912
ENSMUSG00000020914	275.410970607814	2.08941313297683	0.288169552845991	7.25063807866439	4.14812749842386e-13	3.23596722048716e-12	SC	ENSMUSG00000020914
ENSMUSG00000020932	5.02506881982097	2.47144029932141	0.501438620194869	4.92869954524237	8.27787606355078e-07	3.84447404034897e-06	SC	ENSMUSG00000020932
ENSMUSG00000021070	34.7891297254682	2.84729299378005	0.37113715243768	7.67180805014705	1.69588612447807e-14	1.45297105668141e-13	SC	ENSMUSG00000021070
ENSMUSG00000021091	283.508929686945	8.07649853563334	0.516365268533766	15.6410568793033	3.8232951708189e-55	1.79116852082809e-53	SC	ENSMUSG00000021091
ENSMUSG00000021123	38.4702069655599	3.72109219494761	0.313181429815182	11.8815863288687	1.47540519054918e-32	3.12324456797735e-31	SC	ENSMUSG00000021123
ENSMUSG00000021125	809.767886611632	5.25882760448617	0.198511717052504	26.4912705535426	1.2218548098166e-154	4.48944367264043e-152	SC	ENSMUSG00000021125
ENSMUSG00000021127	1858.8359344399	2.24744573539719	0.106225765422221	21.157256212409	2.36595809960694e-99	3.43799109163224e-97	SC	ENSMUSG00000021127
ENSMUSG00000021207	21743.0989879371	-4.07782249327954	0.409903786359708	-9.94824304867748	2.56674610663314e-23	3.62729175069255e-22	SC	ENSMUSG00000021207
ENSMUSG00000021208	20.9041128285465	6.30786842098036	0.515105284330496	12.2457847218146	1.76957164593735e-34	4.03845454600787e-33	SC	ENSMUSG00000021208
ENSMUSG00000021210	2.78042847333517	-3.94244806264647	0.856500664165684	-4.60297140164719	4.16505439870233e-06	1.79379101029176e-05	SC	ENSMUSG00000021210
ENSMUSG00000021250	179.371219231325	3.08742186886843	0.435122694540399	7.09552020064027	1.2886582889949e-12	9.66869638067354e-12	SC	ENSMUSG00000021250
ENSMUSG00000021313	30.6987691811796	-4.77654607438273	0.666864208285399	-7.16269671551859	7.91052329141968e-13	6.03734893339211e-12	SC	ENSMUSG00000021313
ENSMUSG00000021356	38.2801271237638	2.29777603602103	0.385270275423618	5.96406258825586	2.46042423371951e-09	1.44611771689364e-08	SC	ENSMUSG00000021356
ENSMUSG00000021367	249.697884173882	3.57713861452638	0.210374442308281	17.0036748536425	7.7129569523487e-65	5.00952658622244e-63	SC	ENSMUSG00000021367
ENSMUSG00000021396	24.4049420232267	3.98580833571382	0.419473848062869	9.50192331207365	2.06048901790936e-21	2.63791824492926e-20	SC	ENSMUSG00000021396
ENSMUSG00000021403	23.7614536358896	6.7190638787415	0.529883564403983	12.6802647413666	7.60744852663558e-37	1.90519548300942e-35	SC	ENSMUSG00000021403
ENSMUSG00000021411	249.353948365092	3.68644889350251	0.219722331414286	16.7777615947089	3.54965947018358e-63	2.18414453524215e-61	SC	ENSMUSG00000021411
ENSMUSG00000021415	34.4348697304585	-3.84274891204679	0.268349315314221	-14.3199505001425	1.64240154817296e-46	5.97490351046798e-45	SC	ENSMUSG00000021415
ENSMUSG00000021416	2903.62921881244	-3.22267173248785	0.24761432319523	-13.0148841589707	1.00694880201868e-38	2.70624066749429e-37	SC	ENSMUSG00000021416
ENSMUSG00000021490	81289.7333906615	-4.68719311516756	0.271750851319724	-17.2481267028412	1.1558665086649e-66	7.82339121127925e-65	SC	ENSMUSG00000021490
ENSMUSG00000021493	783.287817485015	2.76096391445647	0.103282866088696	26.7320613671337	1.99622444312624e-157	7.77922616321317e-155	SC	ENSMUSG00000021493
ENSMUSG00000021556	804.009601441142	2.57399422415525	0.089613299082267	28.7233507806945	1.94984837093238e-181	1.06702340639108e-178	SC	ENSMUSG00000021556
ENSMUSG00000021565	6874.91043487021	-2.60530059178519	0.157058648486715	-16.5880746898543	8.50018270352538e-62	4.98006148370553e-60	SC	ENSMUSG00000021565
ENSMUSG00000021566	52.207880605172	3.63857049183179	0.540865394782048	6.72731242733327	1.72825401487637e-11	1.20007271227377e-10	SC	ENSMUSG00000021566
ENSMUSG00000021569	36.3479327630331	2.04242707098949	0.252584381524543	8.08611782985889	6.15965975668311e-16	5.68856190096552e-15	SC	ENSMUSG00000021569
ENSMUSG00000021611	56.0928495298039	3.62796894136051	0.458463941974902	7.91331358739468	2.50627001484398e-15	2.2460371004107e-14	SC	ENSMUSG00000021611
ENSMUSG00000021613	8.58220559107106	-4.23456942009571	0.601403135467505	-7.04114955570348	1.90660224962581e-12	1.41523260780305e-11	SC	ENSMUSG00000021613
ENSMUSG00000021619	232.655824618176	-2.66029050988419	0.171200013093784	-15.5390788926335	1.88675757893636e-54	8.6966675502228e-53	SC	ENSMUSG00000021619
ENSMUSG00000021646	1656.90459796685	-2.1147281371806	0.119856267758973	-17.643867748604	1.13424852198042e-69	8.21771041840459e-68	SC	ENSMUSG00000021646
ENSMUSG00000021668	458.058746587925	2.16925915470987	0.154855714411767	14.0082602889405	1.38762648702588e-44	4.63503288913059e-43	SC	ENSMUSG00000021668
ENSMUSG00000021678	1093.99673638699	2.21656626501173	0.171191321400477	12.9478892205429	2.41503389089449e-38	6.40357439936147e-37	SC	ENSMUSG00000021678
ENSMUSG00000021701	965.991733516226	3.58536942856793	0.102953263940439	34.8252138042186	1.0103891245275e-265	1.62420051767795e-262	SC	ENSMUSG00000021701
ENSMUSG00000021707	1360.3674927954	-2.14962357338488	0.196211414523508	-10.9556499483231	6.24285958268539e-28	1.10506778022483e-26	SC	ENSMUSG00000021707
ENSMUSG00000021747	63.3674272184543	-3.12788924647339	0.25318140829081	-12.3543401847288	4.6152727412288e-35	1.07913468094913e-33	SC	ENSMUSG00000021747
ENSMUSG00000021749	85.340814110184	3.55123445440509	0.461967585527336	7.68719400594168	1.50396992192403e-14	1.29112504645815e-13	SC	ENSMUSG00000021749
ENSMUSG00000021750	1382.82186990641	-2.57042790620925	0.183660200218596	-13.9955630188243	1.6591054630908e-44	5.52033538301362e-43	SC	ENSMUSG00000021750
ENSMUSG00000021765	139.936363965772	2.1176481432345	0.363273905328441	5.82934285169727	5.56460713368346e-09	3.18401992165381e-08	SC	ENSMUSG00000021765
ENSMUSG00000021795	17.1464150969151	2.92396591727479	0.501065849685195	5.83549231924672	5.36319674473436e-09	3.07630286071739e-08	SC	ENSMUSG00000021795
ENSMUSG00000021798	38.6206299099212	2.2636887537975	0.253757069108975	8.920692384043	4.63382031421534e-19	5.18407387914827e-18	SC	ENSMUSG00000021798
ENSMUSG00000021922	17.9963991791554	5.5312138870446	0.579125545772905	9.55097547918148	1.28480759796042e-21	1.65889816363162e-20	SC	ENSMUSG00000021922
ENSMUSG00000021950	46.2300940902937	2.58277008488588	0.481046650919633	5.36906364475942	7.91464871914623e-08	4.08906812780186e-07	SC	ENSMUSG00000021950
ENSMUSG00000022002	24.2677302107326	-6.7583923008691	0.625703198622744	-10.8012749746928	3.39456770483361e-27	5.82832318880643e-26	SC	ENSMUSG00000022002
ENSMUSG00000022010	18063.2536659708	2.37638427449237	0.111246748377033	21.3613818755261	3.05634848196547e-101	4.62407546800893e-99	SC	ENSMUSG00000022010
ENSMUSG00000022012	35.2339796098767	-2.00620403872576	0.423565671099596	-4.73646514722867	2.17478121194484e-06	9.67572613236834e-06	SC	ENSMUSG00000022012
ENSMUSG00000022021	20.8256987732806	2.04680480715059	0.462278658962168	4.42764286749846	9.52684692858284e-06	3.92740027253006e-05	SC	ENSMUSG00000022021
ENSMUSG00000022037	36375.0219303271	2.46698946643794	0.155705290943275	15.8439668394871	1.54743358865487e-56	7.68339611973034e-55	SC	ENSMUSG00000022037
ENSMUSG00000022044	1.58670343631627	3.6829835854827	0.751770643596833	4.89907875074974	9.62870492076558e-07	4.44854123517317e-06	SC	ENSMUSG00000022044
ENSMUSG00000022054	15.0465985526699	2.25035405711581	0.347573353060025	6.47447233023983	9.51438437844364e-11	6.22513269431621e-10	SC	ENSMUSG00000022054
ENSMUSG00000022074	309.784825616253	4.51143703657193	0.15471985307957	29.1587469014192	6.47166206380968e-187	4.05978410441914e-184	SC	ENSMUSG00000022074
ENSMUSG00000022096	109.005335875925	2.0768178036605	0.291444684664994	7.12594160379948	1.03371540165009e-12	7.81515582905361e-12	SC	ENSMUSG00000022096
ENSMUSG00000022126	2.59501585865288	4.15282190082676	0.776282886643905	5.34962443753025	8.81369416251893e-08	4.53014016506768e-07	SC	ENSMUSG00000022126
ENSMUSG00000022132	3203.69961246044	-2.19203892682575	0.2329436195449	-9.41016942686956	4.95337812578033e-21	6.20862014595858e-20	SC	ENSMUSG00000022132
ENSMUSG00000022144	6.94921807867504	2.17079828737356	0.379512925612506	5.71995877049523	1.06549904888829e-08	5.9407404156529e-08	SC	ENSMUSG00000022144
ENSMUSG00000022146	853.390442823655	2.72183684979242	0.268991311961349	10.1186794099265	4.56533610973859e-24	6.71357602872936e-23	SC	ENSMUSG00000022146
ENSMUSG00000022176	17.4579679771488	3.61464825856831	0.296928511359167	12.1734630400514	4.30425670877122e-34	9.65174215776771e-33	SC	ENSMUSG00000022176
ENSMUSG00000022181	19.4753912193958	2.33433002624397	0.406277819909701	5.74564968071059	9.15687131362038e-09	5.12880509987623e-08	SC	ENSMUSG00000022181
ENSMUSG00000022186	21396.8539307515	-3.03106228045275	0.154623000467496	-19.6029198197452	1.4600120755028e-85	1.59793662050774e-83	SC	ENSMUSG00000022186
ENSMUSG00000022219	565.582282686973	-2.24049982593346	0.245925827305015	-9.11046981313854	8.20259871123122e-20	9.64658613867705e-19	SC	ENSMUSG00000022219
ENSMUSG00000022221	82.0081901968891	3.36768778054293	0.226625926384103	14.8601169966542	5.98206277434483e-50	2.38171291882584e-48	SC	ENSMUSG00000022221
ENSMUSG00000022235	3074.53100867887	-2.68822259188108	0.234988394269203	-11.4398100393054	2.64463940042964e-30	5.15694657915469e-29	SC	ENSMUSG00000022235
ENSMUSG00000022244	5010.46851020047	-3.08057727636078	0.130552221886759	-23.596513577784	4.18522975773537e-123	1.00601971372854e-120	SC	ENSMUSG00000022244
ENSMUSG00000022262	21.6394476232676	-3.96914358489225	0.615677975817762	-6.44678507399963	1.14247619435868e-10	7.4391108149127e-10	SC	ENSMUSG00000022262
ENSMUSG00000022296	3.40247673036225	4.1518994471925	0.805012373733287	5.15755978748234	2.50188975458878e-07	1.22709009321173e-06	SC	ENSMUSG00000022296
ENSMUSG00000022304	253.495958870173	-4.17862549355825	0.251329515996458	-16.6260833988839	4.51137335476527e-62	2.66129639184777e-60	SC	ENSMUSG00000022304
ENSMUSG00000022346	599.272161350462	3.10395130834361	0.192103013137855	16.1577440022567	1.00160592175332e-58	5.32258353460649e-57	SC	ENSMUSG00000022346
ENSMUSG00000022366	1376.96649568532	-5.06113947520193	0.318033840149943	-15.9138394606554	5.0800250853913e-57	2.55191885148953e-55	SC	ENSMUSG00000022366
ENSMUSG00000022385	226.400197349862	5.81266227056697	0.199552185767757	29.1285322092732	1.56275187767573e-186	9.56999483186182e-184	SC	ENSMUSG00000022385
ENSMUSG00000022408	100.993630948466	2.09386340363886	0.179447536049456	11.6683875952567	1.84894308398837e-31	3.76522692954717e-30	SC	ENSMUSG00000022408
ENSMUSG00000022422	11.9047578129183	2.56445325312901	0.437861308607749	5.85677063196816	4.71954227369268e-09	2.71680007339695e-08	SC	ENSMUSG00000022422
ENSMUSG00000022445	1838.44344967103	-4.05380324059819	0.32100978750184	-12.6282854867002	1.47456113503889e-36	3.65725288266156e-35	SC	ENSMUSG00000022445
ENSMUSG00000022490	2561.67701045361	-2.59086124638992	0.165236676614149	-15.679698354379	2.082407809011e-55	9.91843126810424e-54	SC	ENSMUSG00000022490
ENSMUSG00000022500	2390.03396565957	2.80603967523047	0.170956596435923	16.4137549163376	1.52476657907567e-60	8.52543400300572e-59	SC	ENSMUSG00000022500
ENSMUSG00000022512	1417.5656549344	3.35957120369879	0.174915511181629	19.2068226597141	3.24530634790636e-82	3.23524338248649e-80	SC	ENSMUSG00000022512
ENSMUSG00000022548	14.9468987815829	3.04893285654445	0.619322387830878	4.92301411422098	8.52213034485383e-07	3.95434227800181e-06	SC	ENSMUSG00000022548
ENSMUSG00000022565	4760.59444430175	2.26493049142578	0.348301675812471	6.5027837897778	7.88470829460304e-11	5.19320607777696e-10	SC	ENSMUSG00000022565
ENSMUSG00000022583	25.0662279686391	2.14087779961168	0.289169310059797	7.40354430824269	1.32596890799167e-13	1.07177625121137e-12	SC	ENSMUSG00000022583
ENSMUSG00000022586	5.81407946960546	2.47958224483866	0.406304168839565	6.10277332846604	1.04243630209843e-09	6.33391488069258e-09	SC	ENSMUSG00000022586
ENSMUSG00000022613	29748.7878095336	-5.2241941859799	0.247863985876067	-21.0768586146759	1.2971233468935e-98	1.86379958000563e-96	SC	ENSMUSG00000022613
ENSMUSG00000022651	14.9462801446104	4.29430859280397	0.705520997195059	6.08671975728129	1.15247435148832e-09	6.96958389849038e-09	SC	ENSMUSG00000022651
ENSMUSG00000022748	118.190304639489	-2.4002439904417	0.203216652676074	-11.8112564046002	3.41420837096132e-32	7.15675951924411e-31	SC	ENSMUSG00000022748
ENSMUSG00000022754	105.777573504092	2.39004663007131	0.307180630895364	7.78059027714362	7.21869318609168e-15	6.29799147714647e-14	SC	ENSMUSG00000022754
ENSMUSG00000022762	20.9037265144972	-3.98957893068728	0.363803809021113	-10.9662923580213	5.55018793942829e-28	9.85848299738229e-27	SC	ENSMUSG00000022762
ENSMUSG00000022768	12.0458103022128	2.48378871026549	0.3608569173966	6.88302922993625	5.85929986500459e-12	4.19429981986969e-11	SC	ENSMUSG00000022768
ENSMUSG00000022780	55.770503221042	6.93999054384773	0.578183769658221	12.0030877863454	3.42283863289553e-33	7.43542311132373e-32	SC	ENSMUSG00000022780
ENSMUSG00000022803	4.18104458601067	3.35856163076749	0.680759111623635	4.9335536953111	8.07468304854146e-07	3.75577352111552e-06	SC	ENSMUSG00000022803
ENSMUSG00000022824	6.99419867239548	5.57367432587801	0.618516236502254	9.01136299573551	2.03511211120257e-19	2.33617225759445e-18	SC	ENSMUSG00000022824
ENSMUSG00000022829	142.304903139863	-3.28954067071286	0.312087427073705	-10.5404459947564	5.62315887919998e-26	9.10180279251249e-25	SC	ENSMUSG00000022829
ENSMUSG00000022871	53.2988727068093	2.28345928535715	0.243269559566119	9.38653931642657	6.20040291794319e-21	7.73771776077141e-20	SC	ENSMUSG00000022871
ENSMUSG00000022877	44.0782094010542	-4.97225525449454	0.355160939406187	-14.0000059207184	1.55857751524682e-44	5.1925665404337e-43	SC	ENSMUSG00000022877
ENSMUSG00000022893	3419.85798341073	2.66492050014277	0.304397731780977	8.7547317930091	2.04589421028692e-18	2.20169033843429e-17	SC	ENSMUSG00000022893
ENSMUSG00000022899	1639.602225869	-2.04795045067458	0.163193765401568	-12.5491954036064	4.01569593327699e-36	9.78065335264056e-35	SC	ENSMUSG00000022899
ENSMUSG00000022947	391.632140262199	4.56649161685505	0.158079006761616	28.8874007396904	1.71896024407918e-183	1.02817808087713e-180	SC	ENSMUSG00000022947
ENSMUSG00000022948	96.3771710804829	2.27371135606353	0.410717081844371	5.53595517832659	3.09536725010821e-08	1.65288968098886e-07	SC	ENSMUSG00000022948
ENSMUSG00000022951	3613.12180347665	2.28190591242568	0.149069742403327	15.3076397371888	6.79866577596848e-53	2.97890432296268e-51	SC	ENSMUSG00000022951
ENSMUSG00000022952	228.249243064806	3.19821367478336	0.327671258213039	9.76043395513198	1.66441480789685e-22	2.25546622018478e-21	SC	ENSMUSG00000022952
ENSMUSG00000023000	31.6512594138472	2.66621300907717	0.201396897330586	13.2386002188538	5.25185351866218e-40	1.47303895856043e-38	SC	ENSMUSG00000023000
ENSMUSG00000023031	1531.57537310984	-2.61918950236967	0.33183788553643	-7.8929791218252	2.95056991179652e-15	2.63319424467059e-14	SC	ENSMUSG00000023031
ENSMUSG00000023034	222.710479972225	2.60606204717515	0.282493378501235	9.225214626274	2.82993582773913e-20	3.41718072720424e-19	SC	ENSMUSG00000023034
ENSMUSG00000023043	1728.04004584933	3.05538778177964	0.221367216262953	13.8023499294958	2.46678319419781e-43	7.9406337615479e-42	SC	ENSMUSG00000023043
ENSMUSG00000023044	4302.14406166566	-2.69101160690995	0.109034977262475	-24.6802601740541	1.74255285654139e-134	4.92510543629061e-132	SC	ENSMUSG00000023044
ENSMUSG00000023045	11.3647389950782	2.20995708420266	0.419764422023175	5.26475558255066	1.40375987433961e-07	7.06273551799976e-07	SC	ENSMUSG00000023045
ENSMUSG00000023067	4044.65763608813	7.77364471428743	0.255215957475483	30.4590856746651	9.08076317806107e-204	7.07749178605244e-201	SC	ENSMUSG00000023067
ENSMUSG00000023120	1124.7212859036	-4.81361586834206	0.202879987260561	-23.7264203992673	1.92493062293728e-124	4.71516339256638e-122	SC	ENSMUSG00000023120
ENSMUSG00000023122	1545.98731354961	-3.07228721150404	0.16852574774855	-18.2303728216537	2.96294373182685e-74	2.4116111640059e-72	SC	ENSMUSG00000023122
ENSMUSG00000023279	13.2251797495632	-2.00007688469319	0.319682175660428	-6.25645418159849	3.93828736751955e-10	2.47659538123723e-09	SC	ENSMUSG00000023279
ENSMUSG00000023341	53.1758952553044	2.46329005385263	0.405152105329939	6.07991423825041	1.20246845288261e-09	7.26167847103564e-09	SC	ENSMUSG00000023341
ENSMUSG00000023349	37.0417439819854	3.47262566017872	0.59841402117948	5.80304862064251	6.51198982498705e-09	3.70140062538491e-08	SC	ENSMUSG00000023349
ENSMUSG00000023473	9.42482927481844	3.75964951224814	0.709409948751574	5.29968534958441	1.16002420567244e-07	5.88245713128847e-07	SC	ENSMUSG00000023473
ENSMUSG00000023484	14.9251473085304	4.80500198730854	0.56222846890616	8.54635126651784	1.27040966805425e-17	1.30699746649422e-16	SC	ENSMUSG00000023484
ENSMUSG00000023826	157.381789540404	-2.74668580887291	0.423801322820366	-6.48106945630543	9.10747309447733e-11	5.97257032100859e-10	SC	ENSMUSG00000023826
ENSMUSG00000023828	14.9410618735402	2.43688971246442	0.401407867656524	6.07085687356186	1.27229544251931e-09	7.65818834111788e-09	SC	ENSMUSG00000023828
ENSMUSG00000023905	2509.40760584589	4.36425616672522	0.136617580137457	31.9450554045398	6.32805001650531e-224	6.25990178555833e-221	SC	ENSMUSG00000023905
ENSMUSG00000023906	102.044558308577	2.40263020409557	0.262559710681665	9.15079544328333	5.65158526189196e-20	6.71713368465162e-19	SC	ENSMUSG00000023906
ENSMUSG00000023921	4163.03811782875	-2.01732252859767	0.130237474546793	-15.4895703837751	4.08007771889054e-54	1.8573380341569e-52	SC	ENSMUSG00000023921
ENSMUSG00000023945	2.55464062683148	5.96966286897633	1.08777743178992	5.48794513888134	4.06636305908416e-08	2.14978125138015e-07	SC	ENSMUSG00000023945
ENSMUSG00000023964	53.7248605859171	4.39851196414844	0.299767403901716	14.6730828865922	9.58875279226238e-49	3.71419761772573e-47	SC	ENSMUSG00000023964
ENSMUSG00000023999	11.815500196983	-2.39920050636002	0.52669146552609	-4.5552295098679	5.23284122984207e-06	2.22387105802277e-05	SC	ENSMUSG00000023999
ENSMUSG00000024008	10.9201445759016	5.07940452317244	0.475515152376651	10.6818983533654	1.23715509812009e-26	2.06889656200577e-25	SC	ENSMUSG00000024008
ENSMUSG00000024032	6.11439010146672	-2.25710030129173	0.519657467879185	-4.34343859331679	1.40269698336294e-05	5.66630538905213e-05	SC	ENSMUSG00000024032
ENSMUSG00000024066	1673.55830765542	2.51627304462675	0.205661771710696	12.2350061642296	2.02089505285599e-34	4.59570475326755e-33	SC	ENSMUSG00000024066
ENSMUSG00000024155	4.15128145119195	2.78639198133984	0.6098738225404	4.5688007557584	4.90522808219725e-06	2.09120613747909e-05	SC	ENSMUSG00000024155
ENSMUSG00000024164	8975.63936610133	5.14880751188654	0.219701232467941	23.4354967154673	1.85834699718294e-121	4.1562334580474e-119	SC	ENSMUSG00000024164
ENSMUSG00000024235	85.1469001751903	2.17767226135947	0.458486287230192	4.74969987546459	2.03718759509143e-06	9.08714272385563e-06	SC	ENSMUSG00000024235
ENSMUSG00000024268	22.5469221932505	2.51615328513014	0.24218688234477	10.3893045765717	2.7736803249902e-25	4.32357927022714e-24	SC	ENSMUSG00000024268
ENSMUSG00000024292	22.9699383622622	-2.87003861858953	0.296720174269302	-9.67254291238281	3.94452802518477e-22	5.22954952617279e-21	SC	ENSMUSG00000024292
ENSMUSG00000024301	53.3364486633161	2.03516672623705	0.278165861009921	7.31637850470967	2.54752457095673e-13	2.01793446150314e-12	SC	ENSMUSG00000024301
ENSMUSG00000024313	3117.94834521268	-3.5573294368008	0.398756204405133	-8.92106354083605	4.61831530150889e-19	5.16897604677149e-18	SC	ENSMUSG00000024313
ENSMUSG00000024349	371.012453843834	2.82641501466883	0.211510717932474	13.3629871918414	9.94899594143162e-41	2.90782017742751e-39	SC	ENSMUSG00000024349
ENSMUSG00000024365	2.32609832349566	4.18368784158267	0.797197434059367	5.24799461568653	1.53763790606434e-07	7.69716756402779e-07	SC	ENSMUSG00000024365
ENSMUSG00000024391	1189.56763732491	-3.29286567966304	0.278814021865187	-11.8102585287307	3.45497300983662e-32	7.23631154828973e-31	SC	ENSMUSG00000024391
ENSMUSG00000024401	15.4437012025277	2.34446236439826	0.42970447720945	5.45598775145064	4.87013501983605e-08	2.55736775643494e-07	SC	ENSMUSG00000024401
ENSMUSG00000024409	8.42880861893282	4.42988798838443	0.65639508422593	6.74881347353247	1.49059065670578e-11	1.03868847711928e-10	SC	ENSMUSG00000024409
ENSMUSG00000024486	875.582801243103	2.31340883593619	0.137706535747506	16.7995572859227	2.45872285757706e-63	1.52749642263e-61	SC	ENSMUSG00000024486
ENSMUSG00000024517	5.86280168695298	5.3243482600787	0.874269308932944	6.09005509592591	1.12871836191351e-09	6.83073794550952e-09	SC	ENSMUSG00000024517
ENSMUSG00000024521	901.349818725223	2.57904186976653	0.116175498465486	22.1995334974415	3.47033040589831e-109	6.03087148916922e-107	SC	ENSMUSG00000024521
ENSMUSG00000024529	414.51160210717	3.39568809252073	0.292334741773132	11.6157527905321	3.42756116146316e-31	6.91426455473196e-30	SC	ENSMUSG00000024529
ENSMUSG00000024565	109.104792350727	-2.29422939048058	0.178458722237089	-12.8557985943248	7.97974717144973e-38	2.06894251259765e-36	SC	ENSMUSG00000024565
ENSMUSG00000024575	260.666385283028	-5.93710109125298	0.223220366985155	-26.5974882643564	7.25772754353451e-156	2.74512871205452e-153	SC	ENSMUSG00000024575
ENSMUSG00000024600	4.27601722701955	3.04477988579122	0.593089824068913	5.1337584329173	2.84012588091408e-07	1.38505949292966e-06	SC	ENSMUSG00000024600
ENSMUSG00000024650	16128.9139687557	-2.83052757703216	0.154344690015811	-18.3390019879673	4.04148433298258e-75	3.39696003412784e-73	SC	ENSMUSG00000024650
ENSMUSG00000024679	50.8832304851552	3.03384814025822	0.368178735051993	8.24015037106852	1.71994354483326e-16	1.65001670917984e-15	SC	ENSMUSG00000024679
ENSMUSG00000024694	27863.5753844091	-2.24086199664541	0.210942102165984	-10.6231139902178	2.32667543975517e-26	3.83849213024393e-25	SC	ENSMUSG00000024694
ENSMUSG00000024697	354.288539497329	-2.28236827380565	0.124725754602909	-18.2990937282525	8.4136810032468e-75	7.02596998063337e-73	SC	ENSMUSG00000024697
ENSMUSG00000024730	2.1243233802726	4.81228626167399	0.935276612476053	5.14530802703805	2.67082204704681e-07	1.30620922323719e-06	SC	ENSMUSG00000024730
ENSMUSG00000024731	1.86439688412163	5.54368831858971	1.29300451082374	4.28744700593347	1.80738357166353e-05	7.19930392801393e-05	SC	ENSMUSG00000024731
ENSMUSG00000024747	692.747998885594	2.78153845557019	0.190095739464948	14.632302982693	1.74769696996402e-48	6.72915659692734e-47	SC	ENSMUSG00000024747
ENSMUSG00000024757	1749.30113496837	-2.58968141819152	0.261421806084544	-9.90614156094544	3.91473479290184e-23	5.47211841703452e-22	SC	ENSMUSG00000024757
ENSMUSG00000024766	719.966709749305	-2.00071686190048	0.242114423250757	-8.26351786497389	1.41441022147358e-16	1.3665901914463e-15	SC	ENSMUSG00000024766
ENSMUSG00000024795	376.658353094081	-2.07514835457983	0.227550425321424	-9.11950989170248	7.54648254643518e-20	8.90346472909692e-19	SC	ENSMUSG00000024795
ENSMUSG00000024803	255.705636368614	4.05037303697943	0.366141153728992	11.0623266347639	1.91075719440459e-28	3.45117100000604e-27	SC	ENSMUSG00000024803
ENSMUSG00000024846	21.9890916712823	6.40354247421065	0.532979336170696	12.0146167771124	2.97746748850541e-33	6.48437458123279e-32	SC	ENSMUSG00000024846
ENSMUSG00000024854	1215.67111239205	3.14656369975412	0.103279998853804	30.4663413504503	7.27826853373548e-204	5.84990833398989e-201	SC	ENSMUSG00000024854
ENSMUSG00000024863	4.69110474990861	-3.08157543244742	0.680639294067652	-4.52747212702229	5.96934717757632e-06	2.52187269065807e-05	SC	ENSMUSG00000024863
ENSMUSG00000024866	35338.2219840856	-3.39303584363777	0.178881650406665	-18.9680486283759	3.13323312970943e-80	2.99579018944708e-78	SC	ENSMUSG00000024866
ENSMUSG00000024883	234.373126160271	4.04099808807238	0.191677874581099	21.0822354792056	1.15783651926077e-98	1.67300872333635e-96	SC	ENSMUSG00000024883
ENSMUSG00000024907	2.94019255614799	4.07668831851248	0.659918012369399	6.17756788282738	6.5096589430062e-10	4.02375457856572e-09	SC	ENSMUSG00000024907
ENSMUSG00000024912	365.092626324629	6.28735073905949	0.15885201813574	39.5799235845207	0	0	SC	ENSMUSG00000024912
ENSMUSG00000024989	22.7090709241297	2.42599983340515	0.405823376355975	5.9779696654959	2.25935791605042e-09	1.33037283884654e-08	SC	ENSMUSG00000024989
ENSMUSG00000025004	2.54973350038105	-5.44650450341751	1.15612554134381	-4.7109974727198	2.46507293541302e-06	1.09068769824227e-05	SC	ENSMUSG00000025004
ENSMUSG00000025014	3.64320302179319	5.20239077410155	0.724462346556102	7.18103680451069	6.91847230317055e-13	5.30856526364995e-12	SC	ENSMUSG00000025014
ENSMUSG00000025038	18.6978961256334	-2.33144372800982	0.338052267213827	-6.89669602640211	5.32259027438122e-12	3.8211166073723e-11	SC	ENSMUSG00000025038
ENSMUSG00000025044	53.7925933137749	3.64554750124856	0.355623482626576	10.2511439186275	1.16951152631272e-24	1.76732294105542e-23	SC	ENSMUSG00000025044
ENSMUSG00000025064	40.2455183061955	2.47889939248548	0.53095984565139	4.66871348707044	3.03091717129078e-06	1.32554309888793e-05	SC	ENSMUSG00000025064
ENSMUSG00000025082	528.693784267278	-2.21691717778354	0.189415794042201	-11.7039721475899	1.21624071553982e-31	2.4985392335211e-30	SC	ENSMUSG00000025082
ENSMUSG00000025137	3100.44062268207	-2.00060171119518	0.0989633207720136	-20.2155879126576	7.13897084267915e-91	8.87025749148347e-89	SC	ENSMUSG00000025137
ENSMUSG00000025172	3.32869376551923	3.26701668251306	0.716139631061485	4.56198280448546	5.0672798131902e-06	2.15707442560827e-05	SC	ENSMUSG00000025172
ENSMUSG00000025175	362.120500434474	-3.45639211636963	0.124213977769993	-27.8261124747961	2.09623838005024e-170	9.98430576572077e-168	SC	ENSMUSG00000025175
ENSMUSG00000025185	110.672125733628	2.08518551864936	0.295537263910887	7.05557563555881	1.71887654714715e-12	1.27921020811993e-11	SC	ENSMUSG00000025185
ENSMUSG00000025197	506.485070362645	-2.04394511508707	0.3463118471427	-5.90203636390425	3.5904199855244e-09	2.08455083583945e-08	SC	ENSMUSG00000025197
ENSMUSG00000025225	1192.22995722454	2.6030692211734	0.0966686837009074	26.9277404172305	1.03987972335064e-159	4.38454204665219e-157	SC	ENSMUSG00000025225
ENSMUSG00000025243	3216.05698021555	-2.94328163384977	0.168810864374493	-17.4353803871317	4.44591599390091e-68	3.09051241521977e-66	SC	ENSMUSG00000025243
ENSMUSG00000025270	136.033758039524	-2.33817253193152	0.524379236613761	-4.45893423818711	8.23681854691851e-06	3.42302428545394e-05	SC	ENSMUSG00000025270
ENSMUSG00000025330	7.41676685398696	4.7013424314247	0.631875834880948	7.4402947096568	1.00460923980038e-13	8.17158432880002e-13	SC	ENSMUSG00000025330
ENSMUSG00000025355	39.5529452029769	2.81709637183142	0.378895778655252	7.43501651517376	1.04554899045465e-13	8.48580625891243e-13	SC	ENSMUSG00000025355
ENSMUSG00000025383	4.53322255709949	2.76733261829076	0.613896310629989	4.50781764016611	6.54978320262257e-06	2.75397129265085e-05	SC	ENSMUSG00000025383
ENSMUSG00000025400	2.66848731518558	3.95520180449117	0.921255516230234	4.29327340223243	1.76057988043847e-05	7.0324762424099e-05	SC	ENSMUSG00000025400
ENSMUSG00000025418	1137.42666947892	-2.19020520355911	0.133840474268827	-16.3642964919562	3.43979693746106e-60	1.89853170024675e-58	SC	ENSMUSG00000025418
ENSMUSG00000025431	3.49982947186609	5.25869308937498	1.03985612982803	5.05713525028184	4.25601403745162e-07	2.04034820211101e-06	SC	ENSMUSG00000025431
ENSMUSG00000025473	296.793683230972	6.1731968395493	0.332317799277238	18.5761847634266	5.00873321191357e-77	4.39674464881969e-75	SC	ENSMUSG00000025473
ENSMUSG00000025475	86.1626020068857	6.61496481684849	0.599067457527133	11.0421034121168	2.39363227619444e-28	4.30218184093089e-27	SC	ENSMUSG00000025475
ENSMUSG00000025479	21856.7016217616	-4.4695043033181	0.209167420477332	-21.3680710558003	2.64850850302462e-101	4.03074785194043e-99	SC	ENSMUSG00000025479
ENSMUSG00000025482	3.28281159345295	5.34703826802216	1.22239961627468	4.37421461593509	1.21870438317187e-05	4.95966404037665e-05	SC	ENSMUSG00000025482
ENSMUSG00000025498	755.610815557478	2.18735819145921	0.154840193459092	14.1265529485218	2.60591211704924e-45	9.02073481164286e-44	SC	ENSMUSG00000025498
ENSMUSG00000025507	176.298410744195	2.54320453563677	0.201843779159504	12.5998658280523	2.11503990153795e-36	5.20065260684092e-35	SC	ENSMUSG00000025507
ENSMUSG00000025533	3741.84229183242	-2.40378955702251	0.105564017314314	-22.7709177632497	8.90615750443547e-115	1.74859825201588e-112	SC	ENSMUSG00000025533
ENSMUSG00000025588	8.59307926644904	-2.05169521646774	0.454783459577842	-4.51136727437767	6.44110819460216e-06	2.71271168765625e-05	SC	ENSMUSG00000025588
ENSMUSG00000025701	96.4092682192469	4.72123688013256	0.405427537371014	11.6450819072313	2.43087998644573e-31	4.93466718637603e-30	SC	ENSMUSG00000025701
ENSMUSG00000025732	1991.60596570439	-2.12761119372607	0.121156584687775	-17.5608383086153	4.91440576084726e-69	3.50134393819921e-67	SC	ENSMUSG00000025732
ENSMUSG00000025746	9.72065968787484	6.40312634926767	0.741384780660767	8.63671134921438	5.78543175380696e-18	6.09092528481027e-17	SC	ENSMUSG00000025746
ENSMUSG00000025766	413.356885060771	-2.298506122879	0.15909745264975	-14.4471585471523	2.61242836254447e-47	9.75205478732131e-46	SC	ENSMUSG00000025766
ENSMUSG00000025804	71.6641905282514	4.20544576142476	0.380890008491044	11.041102858238	2.42043892973342e-28	4.34732466988433e-27	SC	ENSMUSG00000025804
ENSMUSG00000025815	706.052239513322	-2.47090798212806	0.163920620213191	-15.0738081573536	2.40822486405943e-51	1.00063882881435e-49	SC	ENSMUSG00000025815
ENSMUSG00000025900	9.99527764989942	-3.30418842801901	0.426396247974321	-7.74910296166113	9.2543960094846e-15	8.01964505943207e-14	SC	ENSMUSG00000025900
ENSMUSG00000025911	4770.20111525259	-2.59561461924688	0.161333101640696	-16.0885434721733	3.06974448861287e-58	1.61130261728822e-56	SC	ENSMUSG00000025911
ENSMUSG00000025912	228.585197336476	5.08443503429819	0.318743019674717	15.9515180582996	2.78054963558578e-57	1.41615320053992e-55	SC	ENSMUSG00000025912
ENSMUSG00000025916	10.9062652994402	2.33194925278332	0.488228183682452	4.77635116267691	1.78504562015165e-06	8.01105799167694e-06	SC	ENSMUSG00000025916
ENSMUSG00000025936	111.486034176247	-2.33034254899581	0.367067657053236	-6.34853685476801	2.1737236586123e-10	1.39178920835221e-09	SC	ENSMUSG00000025936
ENSMUSG00000025937	12293.6616898478	-2.64308845629047	0.26641401608681	-9.92098124232786	3.37422478664701e-23	4.73459146276929e-22	SC	ENSMUSG00000025937
ENSMUSG00000025938	10.4431641876456	4.99506242669804	0.611959090080259	8.1624123371432	3.28398905707071e-16	3.08714175979016e-15	SC	ENSMUSG00000025938
ENSMUSG00000026012	3.39202312284959	-4.52658149402751	0.840225945660868	-5.38733839082676	7.15087241133785e-08	3.71106615051674e-07	SC	ENSMUSG00000026012
ENSMUSG00000026043	5354.48304817438	2.26380352403538	0.224512862395689	10.0831796444944	6.55692363731167e-24	9.53869207871358e-23	SC	ENSMUSG00000026043
ENSMUSG00000026070	59.9084623693294	2.69850932077528	0.482871609568496	5.58846133693121	2.2909036787958e-08	1.24334337663279e-07	SC	ENSMUSG00000026070
ENSMUSG00000026073	16.2419682289433	4.8866522185484	0.497627542667329	9.81989901996881	9.24360927501101e-23	1.27068749627623e-21	SC	ENSMUSG00000026073
ENSMUSG00000026114	15.0678211282988	8.66841558671299	0.6114097709968	14.1777511546481	1.25814134816319e-45	4.42672988710768e-44	SC	ENSMUSG00000026114
ENSMUSG00000026141	25.5144908361182	-3.99574534255796	0.611552268541636	-6.5337756854154	6.41319766966279e-11	4.25890637913057e-10	SC	ENSMUSG00000026141
ENSMUSG00000026166	30.5541987033769	7.96642281715586	0.636776521691464	12.5105473361278	6.53722235620514e-36	1.57721165865621e-34	SC	ENSMUSG00000026166
ENSMUSG00000026167	52.7218487848581	3.35967130361297	0.328723700175841	10.2203501050147	1.60759205575813e-24	2.40951443322256e-23	SC	ENSMUSG00000026167
ENSMUSG00000026173	105.95764157157	2.69868843517945	0.202569376746195	13.3222922365048	1.71751988812588e-40	4.96343949692107e-39	SC	ENSMUSG00000026173
ENSMUSG00000026180	14.8792221941508	5.03072479133291	0.583629986654306	8.6197160981598	6.71203177490091e-18	7.03477820906485e-17	SC	ENSMUSG00000026180
ENSMUSG00000026189	6456.33156206089	-3.25227114603521	0.213564751731828	-15.2285015184484	2.28775026846573e-52	9.79050530864202e-51	SC	ENSMUSG00000026189
ENSMUSG00000026204	145.292974308292	5.78164437828874	0.233419225447754	24.7693580817868	1.91825445554657e-135	5.60653461325658e-133	SC	ENSMUSG00000026204
ENSMUSG00000026241	4.92685648237062	5.71270800382903	0.630565326372097	9.05966085496105	1.30856780192465e-19	1.52016096953487e-18	SC	ENSMUSG00000026241
ENSMUSG00000026247	2.04990708867519	4.5051572910908	0.810189248972589	5.56062339361309	2.68812712476417e-08	1.4452054692503e-07	SC	ENSMUSG00000026247
ENSMUSG00000026249	1499.51091194477	3.10623684232861	0.167578800257366	18.5359773286244	1.05849147476558e-76	9.26000024862946e-75	SC	ENSMUSG00000026249
ENSMUSG00000026295	2445.73964203354	-3.36475575519375	0.247890696605914	-13.5735459267473	5.74729537768122e-42	1.75767463869157e-40	SC	ENSMUSG00000026295
ENSMUSG00000026303	494.061289616823	2.09140680936221	0.161331818776865	12.9633870442805	1.97337790815506e-38	5.23790297190384e-37	SC	ENSMUSG00000026303
ENSMUSG00000026348	1829.07166637941	-4.92549953942034	0.310459155071575	-15.8652095097173	1.1034864104258e-56	5.5324893715695e-55	SC	ENSMUSG00000026348
ENSMUSG00000026368	2064.24147630113	-3.07625519741996	0.331879706047936	-9.26918742351674	1.87569395712496e-20	2.28747503922494e-19	SC	ENSMUSG00000026368
ENSMUSG00000026405	19.1111052227439	5.27147191020115	0.437556081670748	12.0475343185101	1.99838667469256e-33	4.38179925601813e-32	SC	ENSMUSG00000026405
ENSMUSG00000026415	327.607394669521	-3.82226320974549	0.243127298177753	-15.7212424865224	1.08181199371873e-55	5.220301027851e-54	SC	ENSMUSG00000026415
ENSMUSG00000026420	17.003574419394	8.65501525419409	0.657375295528926	13.1660184267044	1.37668656161233e-39	3.81145084657363e-38	SC	ENSMUSG00000026420
ENSMUSG00000026429	23.450221000352	2.01630999310969	0.30755874820109	6.55585316594983	5.53246486131312e-11	3.69022293135305e-10	SC	ENSMUSG00000026429
ENSMUSG00000026452	22.826309768136	3.12129082341313	0.669763247583555	4.66028978848043	3.15764501274607e-06	1.37857575399705e-05	SC	ENSMUSG00000026452
ENSMUSG00000026475	95.0678064625801	3.91907494169104	0.410675096095446	9.54300608669047	1.38750901345508e-21	1.78880861283532e-20	SC	ENSMUSG00000026475
ENSMUSG00000026479	1286.4984326699	2.74042599091078	0.0955578707109007	28.6781818234692	7.13994653284701e-181	3.74774336377194e-178	SC	ENSMUSG00000026479
ENSMUSG00000026489	2494.32489777963	-2.07037213693588	0.116199593067523	-17.8173785491039	5.1808087893997e-71	3.84006922372796e-69	SC	ENSMUSG00000026489
ENSMUSG00000026535	4.7168276004542	6.54662864200422	0.630805860807406	10.3781988227326	3.11598408639545e-25	4.84248403033782e-24	SC	ENSMUSG00000026535
ENSMUSG00000026580	7.28804446133949	3.7367725685586	0.541799576242836	6.89696473089113	5.31253645891944e-12	3.81565031341547e-11	SC	ENSMUSG00000026580
ENSMUSG00000026582	11.7434372385229	3.35878058663448	0.510238991936709	6.58275952977564	4.61795723922129e-11	3.09629458271042e-10	SC	ENSMUSG00000026582
ENSMUSG00000026587	11.9306227523286	-4.8293904941397	0.576055846269638	-8.38354566734001	5.13567387001034e-17	5.09015537328192e-16	SC	ENSMUSG00000026587
ENSMUSG00000026628	334.692459815063	5.17227333966526	0.262731255930625	19.6865550744789	2.81173454532638e-86	3.14425271764324e-84	SC	ENSMUSG00000026628
ENSMUSG00000026639	255.372587367297	2.49069812697493	0.377754006441083	6.59343934016857	4.29752392845736e-11	2.88659907376554e-10	SC	ENSMUSG00000026639
ENSMUSG00000026650	3.15748638326465	3.41007580464292	0.631368108013239	5.40108973095521	6.62372808252703e-08	3.44653623877393e-07	SC	ENSMUSG00000026650
ENSMUSG00000026679	19.3283423208831	3.03173754318787	0.39818124755936	7.6139636453771	2.65815594106224e-14	2.248200289514e-13	SC	ENSMUSG00000026679
ENSMUSG00000026730	8180.26443036522	-2.06417519680706	0.202211986158338	-10.2079764707456	1.82633823853627e-24	2.7310127613461e-23	SC	ENSMUSG00000026730
ENSMUSG00000026770	11.6015275912866	3.32710185330254	0.585071483308199	5.68665872158039	1.29548980755789e-08	7.17794007979081e-08	SC	ENSMUSG00000026770
ENSMUSG00000026822	7919.71933951608	9.37638768533184	0.363456429792642	25.7978313677962	9.37811028614229e-147	3.05322780455164e-144	SC	ENSMUSG00000026822
ENSMUSG00000026831	123.190172404422	5.66217104896122	0.397456574304184	14.2460118036136	4.74623512275849e-46	1.69546065774095e-44	SC	ENSMUSG00000026831
ENSMUSG00000026839	445.836138782166	-2.5018588994487	0.286932912778703	-8.71931656504756	2.79886027075273e-18	2.99072231673288e-17	SC	ENSMUSG00000026839
ENSMUSG00000026866	161.294713780114	-3.47232312183139	0.4252101773058	-8.16613361381092	3.18430575228737e-16	2.99562340705308e-15	SC	ENSMUSG00000026866
ENSMUSG00000026940	12.4131153842603	-2.2551204083477	0.403125618158164	-5.59408855892389	2.21783736489009e-08	1.205723462798e-07	SC	ENSMUSG00000026940
ENSMUSG00000026979	124.874039119163	2.37815506542932	0.303442209988707	7.83725858547442	4.60489127470126e-15	4.06444075447208e-14	SC	ENSMUSG00000026979
ENSMUSG00000026981	212.785929175433	8.91846560245847	0.407247320202795	21.8993843790485	2.63314119161903e-106	4.36931557731881e-104	SC	ENSMUSG00000026981
ENSMUSG00000026984	79.1061485298064	9.03668323495853	0.723909033005516	12.4831751269081	9.22338580843389e-36	2.21086191046523e-34	SC	ENSMUSG00000026984
ENSMUSG00000027022	29.8122759635298	6.43095177615901	0.643263650053487	9.99738097376445	1.56480770270217e-23	2.23469484250415e-22	SC	ENSMUSG00000027022
ENSMUSG00000027068	30.4210162250645	7.80813716703814	0.542128711445749	14.4027368449374	4.97343884886481e-47	1.84053017543601e-45	SC	ENSMUSG00000027068
ENSMUSG00000027070	40766.3607051548	-2.57189888533057	0.418712952758159	-6.14239150804599	8.12881979403554e-10	4.99100608982082e-09	SC	ENSMUSG00000027070
ENSMUSG00000027171	714.039994004065	3.68617481703258	0.164454463982981	22.4145622305154	2.83817869539754e-111	5.25165151407372e-109	SC	ENSMUSG00000027171
ENSMUSG00000027199	10545.9510890699	-4.61118932961754	0.19562153820463	-23.5719919797074	7.47019579376023e-123	1.76269207170195e-120	SC	ENSMUSG00000027199
ENSMUSG00000027202	14494.4422926934	-2.5938357439095	0.204394034451034	-12.6903691239134	6.68698838254512e-37	1.67958341014708e-35	SC	ENSMUSG00000027202
ENSMUSG00000027223	913.168925512176	-2.08889117020504	0.138031365398309	-15.1334529233791	9.74454202350465e-52	4.101957787963e-50	SC	ENSMUSG00000027223
ENSMUSG00000027227	30115.7922062726	-2.88202642795339	0.260462915097445	-11.0650164031035	1.85428947256516e-28	3.35625089615595e-27	SC	ENSMUSG00000027227
ENSMUSG00000027239	983.138876433376	-2.01782549673854	0.333770939022551	-6.04553980237988	1.4891058135674e-09	8.90072078200173e-09	SC	ENSMUSG00000027239
ENSMUSG00000027313	50.6130267033172	2.22426747203306	0.360777825788701	6.16520005676779	7.03940847149796e-10	4.33869125058537e-09	SC	ENSMUSG00000027313
ENSMUSG00000027322	56.2722201488613	2.54935524036919	0.484093508620561	5.26624545665497	1.39242084689023e-07	7.00979921354799e-07	SC	ENSMUSG00000027322
ENSMUSG00000027333	601.356902565201	3.11577632298382	0.104584779497218	29.7918716084945	4.9785350809548e-195	3.36968216531993e-192	SC	ENSMUSG00000027333
ENSMUSG00000027377	39.6091266511862	3.66395192081526	0.394495592039701	9.28768785950472	1.57676216583691e-20	1.93207827085876e-19	SC	ENSMUSG00000027377
ENSMUSG00000027419	4.73436121867647	3.83806101624574	0.672768576007213	5.70487557404077	1.16428106325978e-08	6.47046433600724e-08	SC	ENSMUSG00000027419
ENSMUSG00000027456	26.3275124168473	4.40515473995566	0.334867312651457	13.1549260663154	1.59439389656085e-39	4.40944204511237e-38	SC	ENSMUSG00000027456
ENSMUSG00000027460	16.4955334016338	2.06843002555257	0.487931718909621	4.23917926503093	2.24338463633868e-05	8.82800686147964e-05	SC	ENSMUSG00000027460
ENSMUSG00000027469	124.137358675125	2.19493261213665	0.255894489223287	8.57749074159003	9.69651824615435e-18	1.00521744978271e-16	SC	ENSMUSG00000027469
ENSMUSG00000027555	232.83009489932	2.52891102569305	0.184370222098411	13.7164830465041	8.08952097126247e-43	2.552913857434e-41	SC	ENSMUSG00000027555
ENSMUSG00000027577	894.377310390379	-3.64944736227322	0.161271412303014	-22.6292267808522	2.23487689358983e-113	4.32188223331808e-111	SC	ENSMUSG00000027577
ENSMUSG00000027605	4551.51326794952	-2.33006271517108	0.106780864053147	-21.8209764065158	1.46693732485048e-105	2.40316101879965e-103	SC	ENSMUSG00000027605
ENSMUSG00000027611	107.003239222217	3.41661291329636	0.169388457728826	20.1702817246616	1.78618351333369e-90	2.18764952204489e-88	SC	ENSMUSG00000027611
ENSMUSG00000027612	15.7598139184323	3.41079472270348	0.664636906655094	5.13181661829302	2.86959012013113e-07	1.39889798881298e-06	SC	ENSMUSG00000027612
ENSMUSG00000027663	1386.60256549423	2.63815584145348	0.099730311059078	26.4528989575766	3.37903979551622e-154	1.2240690639532e-151	SC	ENSMUSG00000027663
ENSMUSG00000027674	15.4924344851593	-2.63904689938027	0.575767803462015	-4.58352635126874	4.57199236285662e-06	1.96051423095486e-05	SC	ENSMUSG00000027674
ENSMUSG00000027713	7.31040834170542	2.4194444831931	0.45649292075984	5.30007010659858	1.15758222558102e-07	5.87123148135353e-07	SC	ENSMUSG00000027713
ENSMUSG00000027737	66.6224178205843	5.8005999110684	0.499179819923766	11.620261235629	3.25140535905476e-31	6.57438253418935e-30	SC	ENSMUSG00000027737
ENSMUSG00000027761	2482.27902789904	-2.35594234657134	0.254132783000618	-9.27051724202622	1.85245388342064e-20	2.26020464333865e-19	SC	ENSMUSG00000027761
ENSMUSG00000027762	677.035209249858	-2.81497331399411	0.262734018387974	-10.7141562073522	8.73501252120859e-27	1.47611381107415e-25	SC	ENSMUSG00000027762
ENSMUSG00000027797	53.3908908203131	2.35649035725281	0.460713444688226	5.11487212804803	3.13953566903229e-07	1.52471407491523e-06	SC	ENSMUSG00000027797
ENSMUSG00000027833	1.16096126125262	4.59643220659389	0.808569116765121	5.68464972417329	1.31081040994156e-08	7.25813643567211e-08	SC	ENSMUSG00000027833
ENSMUSG00000027859	156.303288085817	2.79768888662247	0.275312197657881	10.1618777170892	2.93371134145723e-24	4.34648938377189e-23	SC	ENSMUSG00000027859
ENSMUSG00000027870	4790.3889514667	-3.13001821761264	0.343619275067796	-9.10897159943978	8.31665430941636e-20	9.77624994690077e-19	SC	ENSMUSG00000027870
ENSMUSG00000027875	1995.67683446332	2.23784437442422	0.350989954506611	6.3758074716696	1.82001449201802e-10	1.17114767912693e-09	SC	ENSMUSG00000027875
ENSMUSG00000027887	1258.52392375533	-2.30226317987877	0.169391900111577	-13.5913416070207	4.50741665108244e-42	1.38342191248019e-40	SC	ENSMUSG00000027887
ENSMUSG00000027907	6738.98616880075	2.44753616568812	0.336651812372743	7.27023017769525	3.58875461066507e-13	2.81068113843805e-12	SC	ENSMUSG00000027907
ENSMUSG00000027913	96.4776724464106	10.6428201484438	0.588559918774354	18.082815035395	4.35281783766707e-73	3.44475307030144e-71	SC	ENSMUSG00000027913
ENSMUSG00000027919	13.0282147378351	8.44022430996974	0.721632458309447	11.6960153507264	1.33579907580107e-31	2.73323406758978e-30	SC	ENSMUSG00000027919
ENSMUSG00000027962	2306.39404399557	2.02136108230209	0.267048102004351	7.56927709701214	3.75306839171188e-14	3.14528898777548e-13	SC	ENSMUSG00000027962
ENSMUSG00000027965	214.267111721046	-3.70740013459812	0.380155776787231	-9.75231828891322	1.80302947950974e-22	2.43304922418629e-21	SC	ENSMUSG00000027965
ENSMUSG00000027995	216.753702916956	2.30567957525245	0.23634975140332	9.75537127313459	1.74959304583851e-22	2.36590605357342e-21	SC	ENSMUSG00000027995
ENSMUSG00000028001	6330.51427329162	5.18568147460106	0.163918651804248	31.6357011085829	1.19275854927112e-219	1.09563392454476e-216	SC	ENSMUSG00000028001
ENSMUSG00000028003	59.6156728365331	-4.00531290465234	0.341744324559815	-11.7202031366912	1.00430888441014e-31	2.07143741034714e-30	SC	ENSMUSG00000028003
ENSMUSG00000028017	16227.2185302183	-4.88476578066094	0.190488590913888	-25.6433509073996	5.01545904574025e-145	1.59256304514123e-142	SC	ENSMUSG00000028017
ENSMUSG00000028051	59.2408318933963	2.15407176512288	0.239838174071604	8.98135492175558	2.67452593667586e-19	3.04914925050103e-18	SC	ENSMUSG00000028051
ENSMUSG00000028068	73.7697108247215	3.02527424232097	0.424886597522973	7.12019221118736	1.07776654903556e-12	8.13384848626605e-12	SC	ENSMUSG00000028068
ENSMUSG00000028072	20.464489611073	-2.72976745120788	0.271699633504791	-10.0470045395175	9.47023507187085e-24	1.36609335977857e-22	SC	ENSMUSG00000028072
ENSMUSG00000028115	10.6568350163962	2.90008097350245	0.532163153460165	5.44960874244281	5.04807503564648e-08	2.64648369174128e-07	SC	ENSMUSG00000028115
ENSMUSG00000028116	2.27904872704968	2.81536980440359	0.646464545535126	4.35502584611674	1.33051218434361e-05	5.38570559982967e-05	SC	ENSMUSG00000028116
ENSMUSG00000028148	1.23533070731572	4.0725104466346	0.950374110685524	4.28516560041499	1.82603119543063e-05	7.26795455686719e-05	SC	ENSMUSG00000028148
ENSMUSG00000028159	172.77159827059	2.07956388372312	0.224601237511212	9.25891551964095	2.06519053034931e-20	2.51499528601251e-19	SC	ENSMUSG00000028159
ENSMUSG00000028167	4111.42932239144	-2.38804399495034	0.208441089397683	-11.4566854445584	2.17687099889901e-30	4.26746357406117e-29	SC	ENSMUSG00000028167
ENSMUSG00000028182	59.6271756245023	-2.04638973680946	0.225296659979729	-9.08308954510725	1.05535729480853e-19	1.23380861920343e-18	SC	ENSMUSG00000028182
ENSMUSG00000028186	6.51501904480099	6.37806792321628	0.648727783462086	9.83165525789299	8.2255517145102e-23	1.13255455084155e-21	SC	ENSMUSG00000028186
ENSMUSG00000028195	2476.93106810531	3.31062374844116	0.324409017153038	10.2050916386192	1.88143465408804e-24	2.81176637438376e-23	SC	ENSMUSG00000028195
ENSMUSG00000028211	2867.23935509348	3.12122571118827	0.137409136985448	22.7148338142813	3.19671794628382e-114	6.22875648321362e-112	SC	ENSMUSG00000028211
ENSMUSG00000028217	5.7590499558767	5.84662675106232	0.633986968846319	9.22199830337454	2.91614075933954e-20	3.51632162823315e-19	SC	ENSMUSG00000028217
ENSMUSG00000028222	6634.39900669783	-2.63319215479825	0.304345814942322	-8.65197425270092	5.06160659858604e-18	5.34858347229388e-17	SC	ENSMUSG00000028222
ENSMUSG00000028246	9.76852654236581	2.11698503312163	0.416441853006613	5.08350689979282	3.70529112359363e-07	1.78698833112372e-06	SC	ENSMUSG00000028246
ENSMUSG00000028262	75.0060993501618	4.08363743344975	0.602573887823779	6.77699036743523	1.22705065011586e-11	8.59236120908795e-11	SC	ENSMUSG00000028262
ENSMUSG00000028362	14.4753867318412	2.58498296031688	0.537526666980571	4.80903203340108	1.5166290355823e-06	6.85187050679373e-06	SC	ENSMUSG00000028362
ENSMUSG00000028480	262.385331072752	4.69164329468174	0.224990718204846	20.8526081969753	1.44336553617038e-96	1.97464689310118e-94	SC	ENSMUSG00000028480
ENSMUSG00000028494	9414.21831420678	3.72015897852416	0.12727493389801	29.2293137744252	8.22744152873091e-188	5.29024490297397e-185	SC	ENSMUSG00000028494
ENSMUSG00000028527	8013.11674180867	-2.75049861156751	0.187399983718804	-14.6771550188322	9.0300403522525e-49	3.50305637797789e-47	SC	ENSMUSG00000028527
ENSMUSG00000028528	625.29536750385	-2.0846740104296	0.116696524621199	-17.8640625091153	2.24675101065504e-71	1.68966187117098e-69	SC	ENSMUSG00000028528
ENSMUSG00000028555	74.6689986516154	2.28957888938685	0.34539626511762	6.62884669180532	3.38319727101562e-11	2.29109620354191e-10	SC	ENSMUSG00000028555
ENSMUSG00000028571	4458.62837668469	-2.62810580820051	0.182937080962213	-14.3661733005533	8.43657202352119e-47	3.09541558409365e-45	SC	ENSMUSG00000028571
ENSMUSG00000028573	1825.31768774168	-2.33263901926983	0.114536113892489	-20.3659696491832	3.35152469970861e-92	4.24636528455692e-90	SC	ENSMUSG00000028573
ENSMUSG00000028599	348.02023689988	2.57740952090843	0.213797959283187	12.0553513679451	1.81755731884039e-33	4.00236080826838e-32	SC	ENSMUSG00000028599
ENSMUSG00000028613	156.940527307064	3.77997799619054	0.315259580937975	11.9900495488326	4.00665430281629e-33	8.64523059298951e-32	SC	ENSMUSG00000028613
ENSMUSG00000028631	11.3743858638142	2.13314136852888	0.323372432320747	6.59654675328988	4.20844830505936e-11	2.82909802420614e-10	SC	ENSMUSG00000028631
ENSMUSG00000028633	1368.61939942449	2.06563516023961	0.0851877647966832	24.2480262883953	6.93688250354319e-130	1.83934657722815e-127	SC	ENSMUSG00000028633
ENSMUSG00000028680	594.492016394589	2.40315726449011	0.393803645845182	6.10242512948922	1.04471051679046e-09	6.34623393761236e-09	SC	ENSMUSG00000028680
ENSMUSG00000028713	39941.4018190919	-2.44433825774063	0.145722339099948	-16.773943328374	3.78532732664188e-63	2.32359472174771e-61	SC	ENSMUSG00000028713
ENSMUSG00000028715	3220.04989817443	3.88521314234439	0.398534996470542	9.74873769368348	1.86776188560814e-22	2.51775868437323e-21	SC	ENSMUSG00000028715
ENSMUSG00000028718	24.6698053875549	3.23762038749126	0.446630526527439	7.24899037390888	4.19889725291384e-13	3.27457966479515e-12	SC	ENSMUSG00000028718
ENSMUSG00000028751	11.4410176426263	7.25948655711588	0.611485158322182	11.8718933048756	1.65675212554636e-32	3.50136932366905e-31	SC	ENSMUSG00000028751
ENSMUSG00000028758	13.1414472772628	2.38462526283532	0.380207149648201	6.27191062830296	3.56644286194028e-10	2.25488963640866e-09	SC	ENSMUSG00000028758
ENSMUSG00000028778	4.21441937917163	4.49732348375741	0.808727304665993	5.56098880031609	2.68250413762092e-08	1.44248393099749e-07	SC	ENSMUSG00000028778
ENSMUSG00000028780	2524.27150587381	2.05646141061671	0.0955420129170375	21.5241583030327	9.2484410273848e-103	1.45932455965851e-100	SC	ENSMUSG00000028780
ENSMUSG00000028843	1936.99766446123	2.48670107753364	0.146090063388636	17.0216989427844	5.67012519726689e-65	3.70141167699758e-63	SC	ENSMUSG00000028843
ENSMUSG00000028859	68.496963668291	2.74809012008527	0.27320458184835	10.0587263269643	8.40790364557149e-24	1.21557775021978e-22	SC	ENSMUSG00000028859
ENSMUSG00000028860	175.54429628638	2.63511516857894	0.149151973091665	17.6673168578163	7.48744609724609e-70	5.45544231221443e-68	SC	ENSMUSG00000028860
ENSMUSG00000028862	366.714879274467	3.49438172974815	0.372563910704818	9.3792813242095	6.64239273095403e-21	8.28527357129669e-20	SC	ENSMUSG00000028862
ENSMUSG00000028885	328.417010647382	5.5103827713672	0.149840360433087	36.7750234679123	4.63049453403711e-296	1.32329243794927e-292	SC	ENSMUSG00000028885
ENSMUSG00000028965	24.107028602226	3.67079444262751	0.365112218404872	10.0538800335544	8.83199386108814e-24	1.27545694613805e-22	SC	ENSMUSG00000028965
ENSMUSG00000028970	628.107466367474	3.59106309423663	0.113445152856532	31.6546190279107	6.55086180849231e-220	6.24030243386749e-217	SC	ENSMUSG00000028970
ENSMUSG00000029005	2.60558974379227	3.11785694795835	0.638145200994906	4.8858111650725	1.03003886417523e-06	4.74522650664283e-06	SC	ENSMUSG00000029005
ENSMUSG00000029019	6.39516085773019	7.07968523456199	0.773465431880101	9.15320186624636	5.52705706334801e-20	6.57216401614936e-19	SC	ENSMUSG00000029019
ENSMUSG00000029082	363.028413200246	2.78679634266854	0.304257197428854	9.15934402281538	5.22137378949634e-20	6.22018220777424e-19	SC	ENSMUSG00000029082
ENSMUSG00000029120	8.04603383933803	2.74939729942356	0.462504281896553	5.94458777365115	2.77153430532576e-09	1.62451828470781e-08	SC	ENSMUSG00000029120
ENSMUSG00000029122	4436.95856149903	-2.53914707264135	0.0836298737122683	-30.3617231490433	1.75947693178651e-202	1.29296419101568e-199	SC	ENSMUSG00000029122
ENSMUSG00000029135	1439.18910907893	3.1027819718516	0.208237003172499	14.9002431104011	3.28382488134274e-50	1.31597950239822e-48	SC	ENSMUSG00000029135
ENSMUSG00000029188	688.792284259515	4.31115024391719	0.192019981019215	22.451571034609	1.23528081185691e-111	2.30227699137389e-109	SC	ENSMUSG00000029188
ENSMUSG00000029254	56.2917725912465	-2.12178442225383	0.248535164359807	-8.53715983297278	1.37561210916942e-17	1.41240492805739e-16	SC	ENSMUSG00000029254
ENSMUSG00000029272	6.64965072394911	4.93458865979028	0.896510533616705	5.50421715613664	3.70812257670247e-08	1.97010767760354e-07	SC	ENSMUSG00000029272
ENSMUSG00000029304	194110.439052209	3.63345884093553	0.170034700848557	21.368925418181	2.60049133554796e-101	3.98122840180319e-99	SC	ENSMUSG00000029304
ENSMUSG00000029321	28.9797459034121	2.07122439042185	0.441461315202086	4.69174606946864	2.70883210928035e-06	1.19136733670812e-05	SC	ENSMUSG00000029321
ENSMUSG00000029322	622.190051366529	2.03401481244781	0.204454693131121	9.94848678354062	2.56046837000673e-23	3.62040937199412e-22	SC	ENSMUSG00000029322
ENSMUSG00000029361	17.1661621251011	-2.12826364125121	0.330091268441322	-6.4475005694661	1.13709744898801e-10	7.40596262040303e-10	SC	ENSMUSG00000029361
ENSMUSG00000029368	89.6553226798648	-2.26489220280869	0.348107522929702	-6.50630065029096	7.7023998679867e-11	5.07833182785486e-10	SC	ENSMUSG00000029368
ENSMUSG00000029369	554.516872546902	-2.249122250669	0.288099618908628	-7.80675191167926	5.86806167667003e-15	5.14405406693774e-14	SC	ENSMUSG00000029369
ENSMUSG00000029371	35.5906995706986	6.32959396889465	0.588015296533957	10.764335564405	5.07261324328587e-27	8.6574394570214e-26	SC	ENSMUSG00000029371
ENSMUSG00000029377	8.52650061180354	5.862608175988	0.585656545777494	10.0103178531114	1.37310664893293e-23	1.96967668770524e-22	SC	ENSMUSG00000029377
ENSMUSG00000029378	45.1321226026779	8.10959451886251	0.569671287266496	14.2355683007572	5.51130656314656e-46	1.96603057980762e-44	SC	ENSMUSG00000029378
ENSMUSG00000029379	5.31508667750637	6.4296812465399	0.661769239449696	9.71589621162596	2.57969530952044e-22	3.45571684171176e-21	SC	ENSMUSG00000029379
ENSMUSG00000029380	433.24754190167	5.38002993372867	0.584735816790462	9.20078739704872	3.55336281995093e-20	4.26868247216898e-19	SC	ENSMUSG00000029380
ENSMUSG00000029445	597.246996656091	-2.78307891165648	0.308792513354285	-9.01277975111847	2.00898466817913e-19	2.30880633000747e-18	SC	ENSMUSG00000029445
ENSMUSG00000029482	3281.3047081104	-2.01193519747952	0.178200436753336	-11.2902933019431	1.46546828798659e-29	2.77758617295616e-28	SC	ENSMUSG00000029482
ENSMUSG00000029484	1622.36690578392	4.02120029611019	0.0922826077724915	43.5748446340381	0	0	SC	ENSMUSG00000029484
ENSMUSG00000029595	4.63678234041682	6.05873344929223	0.666572294016481	9.08938685822791	9.95991340656147e-20	1.16652537712551e-18	SC	ENSMUSG00000029595
ENSMUSG00000029605	79.5307248215383	2.4718512939695	0.456239928524649	5.41787585747431	6.03112675504868e-08	3.14391123104686e-07	SC	ENSMUSG00000029605
ENSMUSG00000029608	8.35516631974495	-2.19413025223412	0.515772419092445	-4.25406666004926	2.09922763410769e-05	8.29372269573729e-05	SC	ENSMUSG00000029608
ENSMUSG00000029622	3131.878087519	2.48385290293447	0.0931209611350452	26.6734027726835	9.58110526604087e-157	3.67800040959062e-154	SC	ENSMUSG00000029622
ENSMUSG00000029650	625.348563409423	-2.92001154055057	0.126682278455237	-23.049881768446	1.47492288501213e-117	3.16125138354267e-115	SC	ENSMUSG00000029650
ENSMUSG00000029659	25.3062914690917	2.6885509973504	0.422250195654835	6.36719893801573	1.92511417798242e-10	1.23722980154193e-09	SC	ENSMUSG00000029659
ENSMUSG00000029680	2.9778530969484	-3.79671006378865	0.705778092084907	-5.3794671531571	7.47066231690482e-08	3.86844040247215e-07	SC	ENSMUSG00000029680
ENSMUSG00000029727	63.755163203045	4.3526782842337	0.291183175914716	14.9482478531265	1.59901208579475e-50	6.47662847978596e-49	SC	ENSMUSG00000029727
ENSMUSG00000029762	1041.82933415031	6.05242146954214	0.263089400183088	23.005189358941	4.13586017397418e-117	8.64831899793626e-115	SC	ENSMUSG00000029762
ENSMUSG00000029816	39.7159019244085	4.44705540243242	0.461295801427336	9.64035525290365	5.40007666460837e-22	7.11526494947373e-21	SC	ENSMUSG00000029816
ENSMUSG00000029843	90.7687856905381	-2.01087185865069	0.247563737570348	-8.12264299442998	4.56139584495756e-16	4.25223273404525e-15	SC	ENSMUSG00000029843
ENSMUSG00000029844	30.5352764664501	2.41220987525018	0.2155645647401	11.1901966733656	4.55422343259599e-29	8.50033575372779e-28	SC	ENSMUSG00000029844
ENSMUSG00000029868	209.940176290565	2.18081372144702	0.198192076756231	11.0035363529156	3.67433889641679e-28	6.57190517495409e-27	SC	ENSMUSG00000029868
ENSMUSG00000029875	8.60991490254745	4.25390461144674	0.510584574223757	8.33143973829205	7.98650869333357e-17	7.83421066333102e-16	SC	ENSMUSG00000029875
ENSMUSG00000029915	36.869404953633	3.22176170299315	0.429571778259374	7.49993799883162	6.38480266211485e-14	5.27012594575077e-13	SC	ENSMUSG00000029915
ENSMUSG00000029919	144.074238457381	2.64902290140601	0.233116787001263	11.3635012539515	6.35457358562227e-30	1.2215219179537e-28	SC	ENSMUSG00000029919
ENSMUSG00000029925	289.030973809639	-2.85985360730443	0.130360470533125	-21.9380429942353	1.12645318855175e-106	1.90607736904941e-104	SC	ENSMUSG00000029925
ENSMUSG00000029999	283.61048066952	2.37570092888238	0.102115183712751	23.2649136250414	1.00495850659712e-119	2.22823558531706e-117	SC	ENSMUSG00000029999
ENSMUSG00000030004	2627.66903743729	-2.79855465118444	0.30315906966387	-9.2313076903401	2.67347748807548e-20	3.23439889653039e-19	SC	ENSMUSG00000030004
ENSMUSG00000030017	2.82337864116928	4.74006811718699	0.923903946703473	5.13047718228691	2.8900859320769e-07	1.40808884586129e-06	SC	ENSMUSG00000030017
ENSMUSG00000030074	108.258018658235	2.31743151946328	0.338702662631349	6.84208237827058	7.80501807011197e-12	5.54391231050207e-11	SC	ENSMUSG00000030074
ENSMUSG00000030075	5.51729761160911	-2.72513220786528	0.585430465437967	-4.6549203855091	3.24105918399689e-06	1.41360085149059e-05	SC	ENSMUSG00000030075
ENSMUSG00000030086	439.50766798145	-2.10796894825673	0.160376016062488	-13.1439164035313	1.844286004403e-39	5.08959614090613e-38	SC	ENSMUSG00000030086
ENSMUSG00000030087	1565.59131360495	-2.22601423162447	0.14197737357916	-15.6786548131442	2.11689992105337e-55	1.00640787374293e-53	SC	ENSMUSG00000030087
ENSMUSG00000030093	24.4625900062549	2.67040901873211	0.484239548644202	5.51464461382564	3.49485437732377e-08	1.85948809649912e-07	SC	ENSMUSG00000030093
ENSMUSG00000030095	1401.3944186669	2.74208450694553	0.0626807568077329	43.7468315093356	0	0	SC	ENSMUSG00000030095
ENSMUSG00000030110	8.32468685625492	2.32702824998496	0.423645358535226	5.49286851160313	3.95457227988103e-08	2.0962819257737e-07	SC	ENSMUSG00000030110
ENSMUSG00000030117	3.68473322906992	3.94027935664093	0.799792837939768	4.92662495802153	8.36621165005011e-07	3.88479150437014e-06	SC	ENSMUSG00000030117
ENSMUSG00000030137	23.8565040243097	2.01297475931603	0.345680313755722	5.82322648763423	5.77222456717651e-09	3.2932922774574e-08	SC	ENSMUSG00000030137
ENSMUSG00000030142	4.20258468804553	4.25300054781452	0.703993026098067	6.04125380529278	1.52921207335365e-09	9.12771745803106e-09	SC	ENSMUSG00000030142
ENSMUSG00000030144	10.9304716302151	4.93198635729652	0.572198422903718	8.61936377291694	6.7327146445726e-18	7.05358128954815e-17	SC	ENSMUSG00000030144
ENSMUSG00000030147	26.091861675123	-4.25127340766052	0.631872460219996	-6.72805617478624	1.71944545540126e-11	1.1942786149857e-10	SC	ENSMUSG00000030147
ENSMUSG00000030149	18.6661039254108	-2.94261655733206	0.475664529169982	-6.18632749948124	6.15820028989759e-10	3.81844048833573e-09	SC	ENSMUSG00000030149
ENSMUSG00000030160	5271.03786879468	-2.63174126526999	0.345682253775116	-7.61318012865674	2.67432662695379e-14	2.26039043198329e-13	SC	ENSMUSG00000030160
ENSMUSG00000030162	9.72293891958005	3.98097033793907	0.599525938222404	6.64019700255614	3.13264172902235e-11	2.1298320187802e-10	SC	ENSMUSG00000030162
ENSMUSG00000030208	1562.78604082099	2.17333337908259	0.215009323274455	10.1080890167185	5.08667552595764e-24	7.4461749873438e-23	SC	ENSMUSG00000030208
ENSMUSG00000030228	138.102883909145	-2.18065771570391	0.509216089271299	-4.28238180538342	1.84903354261051e-05	7.35040845686898e-05	SC	ENSMUSG00000030228
ENSMUSG00000030244	322.878279387698	-5.13404666714352	0.220946316201581	-23.2366248752456	1.94234045826021e-119	4.26982876807288e-117	SC	ENSMUSG00000030244
ENSMUSG00000030254	96.8592173124403	2.11502680418047	0.182792794793485	11.5706245783373	5.80584766370917e-31	1.16116953274183e-29	SC	ENSMUSG00000030254
ENSMUSG00000030278	171.510213996057	4.01075306029916	0.895909706171742	4.47673803807447	7.57921538465641e-06	3.16097648278519e-05	SC	ENSMUSG00000030278
ENSMUSG00000030283	2213.30051976991	-3.56357148093542	0.182939515898035	-19.4795064556837	1.63851341216392e-84	1.72715430167443e-82	SC	ENSMUSG00000030283
ENSMUSG00000030359	882.111959505543	-4.94702352205315	0.251722764001518	-19.6526664629478	5.48540794730385e-86	6.08123674157995e-84	SC	ENSMUSG00000030359
ENSMUSG00000030364	1419.22456099703	-6.53581434769517	0.358410268586005	-18.235566669114	2.69446816323742e-74	2.20005463995132e-72	SC	ENSMUSG00000030364
ENSMUSG00000030492	2437.56291157066	-2.19081476094088	0.170203077617496	-12.8717693687325	6.48982247837902e-38	1.69288269922828e-36	SC	ENSMUSG00000030492
ENSMUSG00000030498	6087.92999406403	-3.1376297240278	0.221928485740081	-14.1380215954005	2.21422167130716e-45	7.70633036346688e-44	SC	ENSMUSG00000030498
ENSMUSG00000030541	8597.27642110711	-2.12375149679869	0.0740051995609491	-28.6973281525931	4.11967508334139e-181	2.20745923215709e-178	SC	ENSMUSG00000030541
ENSMUSG00000030543	8.4590583609141	4.42161544090425	0.638930834466928	6.92033503844479	4.50576725848906e-12	3.25346248984668e-11	SC	ENSMUSG00000030543
ENSMUSG00000030549	1755.51009615133	-2.17838963674768	0.144835166458309	-15.0404745616441	3.98681737817896e-51	1.64592203798977e-49	SC	ENSMUSG00000030549
ENSMUSG00000030554	91.8381321537914	2.28348601564479	0.313160143431627	7.29175172364599	3.05950594559642e-13	2.41086068997365e-12	SC	ENSMUSG00000030554
ENSMUSG00000030562	7114.52256606493	-2.62214951314267	0.18439540373574	-14.2202541929977	6.86032933824589e-46	2.43376097351289e-44	SC	ENSMUSG00000030562
ENSMUSG00000030587	680.361867732957	3.3472358623585	0.128731568720623	26.0016707294445	4.7413062478921e-149	1.56341534225365e-146	SC	ENSMUSG00000030587
ENSMUSG00000030609	1211.02995337417	2.74521791449277	0.0819070302368793	33.5162672429151	2.79305906579593e-246	3.59187395861356e-243	SC	ENSMUSG00000030609
ENSMUSG00000030641	179.315343329464	5.08551265194291	0.221226849006874	22.9877732959297	6.17777389855703e-117	1.28138987637812e-114	SC	ENSMUSG00000030641
ENSMUSG00000030657	540.934542910302	-3.00817226644586	0.111727649878205	-26.9241523447873	1.14551027645634e-159	4.7520200500737e-157	SC	ENSMUSG00000030657
ENSMUSG00000030666	35.8167950172291	8.44514151489609	0.636806052748981	13.2617167792924	3.85957734335735e-40	1.09086076122144e-38	SC	ENSMUSG00000030666
ENSMUSG00000030674	1782.88531515651	-2.26786635143882	0.208900476098904	-10.8562048004386	1.8633315898884e-27	3.24694366476489e-26	SC	ENSMUSG00000030674
ENSMUSG00000030681	2875.45920388671	2.02857808448716	0.16357050397663	12.4018575181318	2.55335054550722e-35	6.0360455910336e-34	SC	ENSMUSG00000030681
ENSMUSG00000030693	2.54996109861349	3.01991329624667	0.49113688751807	6.14882199442932	7.80605239565883e-10	4.79970517849259e-09	SC	ENSMUSG00000030693
ENSMUSG00000030708	44.8360205673354	4.50397584603448	0.468152415203188	9.62074679050766	6.53549315031671e-22	8.5587008058119e-21	SC	ENSMUSG00000030708
ENSMUSG00000030731	129.885769197396	-3.14071988802699	0.150232162208639	-20.9057757130942	4.74424828312049e-97	6.52524416266626e-95	SC	ENSMUSG00000030731
ENSMUSG00000030762	31.5386128944594	4.64585485567175	0.385076804752781	12.0647486380136	1.62156718159647e-33	3.57690462355586e-32	SC	ENSMUSG00000030762
ENSMUSG00000030769	923.017774949645	-2.07634695133161	0.138324073801576	-15.0107417622047	6.24454518626066e-51	2.5656501947384e-49	SC	ENSMUSG00000030769
ENSMUSG00000030771	18.5055074959567	2.31638883523652	0.263075752168966	8.80502599018996	1.30822263214234e-18	1.42574093638564e-17	SC	ENSMUSG00000030771
ENSMUSG00000030781	5933.30057191702	-2.67514084105036	0.237775396000534	-11.2507050184635	2.29748230314279e-29	4.33220270064755e-28	SC	ENSMUSG00000030781
ENSMUSG00000030785	18.4964706973984	-4.22103616861195	0.471106644516201	-8.95983153229924	3.25174837378106e-19	3.68435983143828e-18	SC	ENSMUSG00000030785
ENSMUSG00000030786	101.635051441468	3.40638719907082	0.375513063961083	9.0712881281378	1.1761817522217e-19	1.37256781611353e-18	SC	ENSMUSG00000030786
ENSMUSG00000030787	14.2671442961736	2.59054305417465	0.582622730705229	4.44634738338986	8.73426672172611e-06	3.62088263091782e-05	SC	ENSMUSG00000030787
ENSMUSG00000030790	335.334072969916	2.35226299391643	0.120194207345672	19.5705187950652	2.75859144487165e-85	2.99371189713498e-83	SC	ENSMUSG00000030790
ENSMUSG00000030792	2.45935466835296	4.40763935540191	0.604544713986139	7.29084094762751	3.08026240006089e-13	2.42424568327926e-12	SC	ENSMUSG00000030792
ENSMUSG00000030827	3.76454576876756	4.82016562599357	0.709312702280665	6.79554392652947	1.07904632130779e-11	7.5952576310992e-11	SC	ENSMUSG00000030827
ENSMUSG00000030834	250.407424543868	-3.13934522877788	0.262774039927271	-11.9469382502426	6.73614171928698e-33	1.4425775605334e-31	SC	ENSMUSG00000030834
ENSMUSG00000030854	18.2975122043495	4.5552107150033	0.736235945610262	6.18716152364376	6.12571900978679e-10	3.79921613049713e-09	SC	ENSMUSG00000030854
ENSMUSG00000030895	4.69918409735381	2.43690312425415	0.56795619391141	4.2906533116078	1.78148247459315e-05	7.10603741416497e-05	SC	ENSMUSG00000030895
ENSMUSG00000030935	7897.18627321311	-3.194076940863	0.234303381874333	-13.6322272231483	2.57596927063754e-42	7.95365301810294e-41	SC	ENSMUSG00000030935
ENSMUSG00000030945	73956.2339873985	-3.88313396914615	0.202487882123012	-19.1771178029663	5.74795397717643e-82	5.70800680667868e-80	SC	ENSMUSG00000030945
ENSMUSG00000030972	2053.66478722877	-3.65615123443531	0.135610295993016	-26.9607201109833	4.27103863091096e-160	1.83085189311716e-157	SC	ENSMUSG00000030972
ENSMUSG00000030994	6.79566558429356	-2.82819361054567	0.399973357271698	-7.07095500019644	1.53871035654121e-12	1.1481180844282e-11	SC	ENSMUSG00000030994
ENSMUSG00000031098	43.324027685516	3.65891635909601	0.850628664112115	4.30142612571748	1.697023523016e-05	6.79231948521189e-05	SC	ENSMUSG00000031098
ENSMUSG00000031103	214.423337792986	2.06889713625878	0.140481508237157	14.7271848246826	4.31301856352338e-49	1.68332075043735e-47	SC	ENSMUSG00000031103
ENSMUSG00000031147	150.589800036935	-2.2622991206309	0.161017198797894	-14.0500464392658	7.69835374609965e-45	2.60871750131335e-43	SC	ENSMUSG00000031147
ENSMUSG00000031271	64.653971848999	6.88601354089055	0.453243233213808	15.1927553160892	3.9496276657842e-52	1.68186131728427e-50	SC	ENSMUSG00000031271
ENSMUSG00000031278	2810.07714325575	2.47539566175508	0.132853177705107	18.6325664505346	1.74931388940764e-77	1.55146045639878e-75	SC	ENSMUSG00000031278
ENSMUSG00000031284	15.4666412668687	2.30786508018464	0.468078738017755	4.93050611518506	8.20168490524594e-07	3.81253091926488e-06	SC	ENSMUSG00000031284
ENSMUSG00000031294	2789.14967030405	-3.13213182741736	0.33814867008153	-9.26258804052723	1.99535976403913e-20	2.43225844223158e-19	SC	ENSMUSG00000031294
ENSMUSG00000031298	173.54773858158	5.26962347209311	0.256348770531245	20.5564608762218	6.73715398866579e-94	8.75149497921637e-92	SC	ENSMUSG00000031298
ENSMUSG00000031383	183.309488997014	-2.07066935988212	0.221825791927339	-9.33466456669021	1.01311533038431e-20	1.25095181456959e-19	SC	ENSMUSG00000031383
ENSMUSG00000031384	537.341028469745	-2.09176988879892	0.319195152733929	-6.55326332772526	5.62931210249998e-11	3.75287473499999e-10	SC	ENSMUSG00000031384
ENSMUSG00000031445	135.501510132914	-4.07486855424274	0.253801751821197	-16.0553208360574	5.24669157400881e-58	2.72615974310114e-56	SC	ENSMUSG00000031445
ENSMUSG00000031450	4.27790398670095	4.44101143328997	0.628780267163664	7.06289886182771	1.63064411628922e-12	1.21495268455848e-11	SC	ENSMUSG00000031450
ENSMUSG00000031490	941.253613789645	2.43398818368065	0.116263347960032	20.9351289670188	2.56370351185896e-97	3.5836116480985e-95	SC	ENSMUSG00000031490
ENSMUSG00000031493	31.0957727370165	2.13912006783712	0.306596797926122	6.97698111104396	3.0159023753522e-12	2.20241365968367e-11	SC	ENSMUSG00000031493
ENSMUSG00000031519	17.5836197020959	2.90126421498361	0.381080577554993	7.61325658105715	2.67274450626499e-14	2.25979581529045e-13	SC	ENSMUSG00000031519
ENSMUSG00000031538	3733.50832380147	3.75595636861405	0.235448147621554	15.9523717071292	2.74279687892952e-57	1.39969713742197e-55	SC	ENSMUSG00000031538
ENSMUSG00000031548	2533.97948632718	-3.06617800058912	0.237818208807518	-12.892948845102	4.93211908352468e-38	1.29575181642753e-36	SC	ENSMUSG00000031548
ENSMUSG00000031549	154.923783735714	-2.06655817371056	0.132953521312793	-15.5434632592293	1.76198556877927e-54	8.13613443967734e-53	SC	ENSMUSG00000031549
ENSMUSG00000031562	59.9077803801326	2.53483434373037	0.163799136552811	15.4752607191742	5.096636987536e-54	2.31599829186265e-52	SC	ENSMUSG00000031562
ENSMUSG00000031609	1266.31118319349	-2.54717580111114	0.196787919436915	-12.9437610215077	2.54841462287664e-38	6.74333581279703e-37	SC	ENSMUSG00000031609
ENSMUSG00000031698	60.1306456760039	-3.65081182907371	0.267191011928502	-13.6636775418577	1.67315845659293e-42	5.23523546272144e-41	SC	ENSMUSG00000031698
ENSMUSG00000031722	68.3253324607191	2.89535761764518	0.634331287411272	4.56442504903271	5.00865098020573e-06	2.13280085648277e-05	SC	ENSMUSG00000031722
ENSMUSG00000031750	1171.60063684755	2.54487233361587	0.142805035707374	17.8206064023585	4.89035092565744e-71	3.63525508115345e-69	SC	ENSMUSG00000031750
ENSMUSG00000031760	13.0398084329056	2.25548253075121	0.467881628172159	4.82062640408119	1.43108143591076e-06	6.48360305295485e-06	SC	ENSMUSG00000031760
ENSMUSG00000031762	4489.15189318124	4.3784039482544	0.234342257097208	18.6838003631508	6.7069656301053e-78	6.01056292704907e-76	SC	ENSMUSG00000031762
ENSMUSG00000031765	5713.46245276587	3.30901966343967	0.180391525292943	18.3435427915256	3.71761300203762e-75	3.14529626356604e-73	SC	ENSMUSG00000031765
ENSMUSG00000031766	12056.8840388908	-3.38385139701035	0.203322366855338	-16.642789720316	3.41338403984838e-62	2.02286261532028e-60	SC	ENSMUSG00000031766
ENSMUSG00000031780	31.8114871583996	4.12771489839156	0.478989513260415	8.61754753312817	6.84033715011909e-18	7.16341496339834e-17	SC	ENSMUSG00000031780
ENSMUSG00000031790	143.237628235936	2.45892404697879	0.15699460385762	15.6624749294493	2.73060963274575e-55	1.28864733493983e-53	SC	ENSMUSG00000031790
ENSMUSG00000031837	2.42723519483884	3.68386011950639	0.80183689900964	4.59427612280799	4.34254055939438e-06	1.86679162941039e-05	SC	ENSMUSG00000031837
ENSMUSG00000031842	1824.11179811007	-2.10934971684156	0.255292029973019	-8.26249733320893	1.42655925465525e-16	1.37677688666915e-15	SC	ENSMUSG00000031842
ENSMUSG00000031845	341.48735420591	3.35870131177146	0.240240766682437	13.980563574421	2.04859331512542e-44	6.78992526611156e-43	SC	ENSMUSG00000031845
ENSMUSG00000031860	47.0782205583163	3.18284930770415	0.291159445249464	10.9316368046281	8.13673244221186e-28	1.43536871339979e-26	SC	ENSMUSG00000031860
ENSMUSG00000031872	3.16695409211041	2.83525462968494	0.618113989272765	4.58694460712776	4.49779955675803e-06	1.93030877022887e-05	SC	ENSMUSG00000031872
ENSMUSG00000031886	1844.92077131092	4.31706061148582	0.0933887860825902	46.2267558298482	0	0	SC	ENSMUSG00000031886
ENSMUSG00000031934	99.2918738282802	2.17468057826633	0.159504924299174	13.6339400668747	2.516200977682e-42	7.77844821466118e-41	SC	ENSMUSG00000031934
ENSMUSG00000031938	12646.9876412176	-2.15978806723786	0.274011902788797	-7.88209579677487	3.21935048853726e-15	2.86808779235117e-14	SC	ENSMUSG00000031938
ENSMUSG00000032000	767.00064836831	2.43018466802121	0.0695694050010824	34.9318018169539	2.44690485479698e-267	4.49531377609845e-264	SC	ENSMUSG00000032000
ENSMUSG00000032033	4.69360496728547	3.42617713380257	0.702577616515568	4.87658168046213	1.07940003848545e-06	4.9593013558138e-06	SC	ENSMUSG00000032033
ENSMUSG00000032047	13306.9477909518	-2.50625130099568	0.135556055003479	-18.4886709850871	2.54755944973844e-76	2.19876607541184e-74	SC	ENSMUSG00000032047
ENSMUSG00000032060	4792.85456072338	2.84852598710259	0.213685960699746	13.3304311512777	1.54005042088924e-40	4.47066555589968e-39	SC	ENSMUSG00000032060
ENSMUSG00000032066	300.480091394226	-3.14345163792233	0.190002098390018	-16.5442995869958	1.75999793141191e-61	1.01723925384077e-59	SC	ENSMUSG00000032066
ENSMUSG00000032068	782.201697757073	2.10647768397426	0.238944020053356	8.8157790410653	1.18855684824074e-18	1.29952067972843e-17	SC	ENSMUSG00000032068
ENSMUSG00000032081	261.663587482363	2.60755336126164	0.150191461478054	17.3615286488351	1.61369096564293e-67	1.10973614000899e-65	SC	ENSMUSG00000032081
ENSMUSG00000032083	21.9494968893245	3.19468556274366	0.369550139327833	8.64479599048292	5.39015148470226e-18	5.68174984371074e-17	SC	ENSMUSG00000032083
ENSMUSG00000032087	24.0576600617828	2.4979007756304	0.483969165597638	5.16128082776891	2.45265925215598e-07	1.20409230703287e-06	SC	ENSMUSG00000032087
ENSMUSG00000032093	9.63423084154312	-2.64929452660698	0.54508118298603	-4.86036687616654	1.1716841199443e-06	5.35650827674501e-06	SC	ENSMUSG00000032093
ENSMUSG00000032098	1700.65610289254	-2.42645235365671	0.191529394988523	-12.6688248234801	8.80231958261886e-37	2.1937563921023e-35	SC	ENSMUSG00000032098
ENSMUSG00000032231	5139.65459017918	3.56877481000344	0.164051404272658	21.7540034224397	6.33070177394748e-105	1.02406068947125e-102	SC	ENSMUSG00000032231
ENSMUSG00000032281	81.3202912568109	4.10524850324442	0.329738034023794	12.4500302653839	1.39792144722535e-35	3.32912403913297e-34	SC	ENSMUSG00000032281
ENSMUSG00000032291	17.1810707825537	7.9480499551418	0.787574853675572	10.0918025988878	6.00563847172899e-24	8.75155929138072e-23	SC	ENSMUSG00000032291
ENSMUSG00000032327	325.106906626172	-2.16666543752174	0.373087262584401	-5.80739589583706	6.34519795340179e-09	3.60898919419491e-08	SC	ENSMUSG00000032327
ENSMUSG00000032401	36.7772984823014	-4.13231445714459	0.319295123517057	-12.9419905059209	2.60783981279837e-38	6.89348817936014e-37	SC	ENSMUSG00000032401
ENSMUSG00000032446	9.09889420519291	2.41128425139145	0.359826348468617	6.70124425755263	2.06652275099141e-11	1.42648859783948e-10	SC	ENSMUSG00000032446
ENSMUSG00000032452	37.5100867525249	-2.54059560621063	0.448274819996341	-5.66749568095608	1.44899706631261e-08	7.99746878660093e-08	SC	ENSMUSG00000032452
ENSMUSG00000032473	16.0846315303639	-2.70638635807418	0.30006846431911	-9.0192295422156	1.89416733897349e-19	2.18075129625776e-18	SC	ENSMUSG00000032473
ENSMUSG00000032487	126.123445541714	5.4715382783025	0.467234002424816	11.7104882134149	1.12629208211772e-31	2.32117246410799e-30	SC	ENSMUSG00000032487
ENSMUSG00000032491	130.938558211454	2.15739575780943	0.284548332474537	7.58182534070021	3.40726774280673e-14	2.86201588324589e-13	SC	ENSMUSG00000032491
ENSMUSG00000032492	11985.3508309598	-2.23428501931742	0.180625451825483	-12.3697131092918	3.81180438265507e-35	8.94521977389494e-34	SC	ENSMUSG00000032492
ENSMUSG00000032501	1038.76441578577	2.48317237993602	0.160819130945922	15.4407772590875	8.70449343061385e-54	3.92771177255067e-52	SC	ENSMUSG00000032501
ENSMUSG00000032514	5.65788177814335	2.65844892398619	0.626132913063415	4.24582204276641	2.17793442792671e-05	8.58621604633275e-05	SC	ENSMUSG00000032514
ENSMUSG00000032515	372.730538650135	2.12758096115543	0.182697163127681	11.6453968125851	2.4219173532981e-31	4.92035658189788e-30	SC	ENSMUSG00000032515
ENSMUSG00000032523	165.563371949083	-2.77338769599077	0.331165729479823	-8.37462167461306	5.54015567242293e-17	5.48260115023924e-16	SC	ENSMUSG00000032523
ENSMUSG00000032528	23.2539279823822	-2.20262535703476	0.303159919324901	-7.26555595455932	3.71507105185427e-13	2.90695550513209e-12	SC	ENSMUSG00000032528
ENSMUSG00000032548	1804.8158291238	2.30227695439137	0.0711658303053686	32.3508760385768	1.34852363263151e-229	1.44516782630344e-226	SC	ENSMUSG00000032548
ENSMUSG00000032564	227.316147537473	-2.92156187707314	0.334586436413515	-8.73185986972402	2.50518489547527e-18	2.68584224725402e-17	SC	ENSMUSG00000032564
ENSMUSG00000032661	22.1579826679538	2.27729197516493	0.409662696386134	5.55894396842625	2.71411804358173e-08	1.45826438439361e-07	SC	ENSMUSG00000032661
ENSMUSG00000032690	181.358258804469	2.47968096602473	0.395416835073393	6.27105562049345	3.58608477646188e-10	2.26508105232317e-09	SC	ENSMUSG00000032690
ENSMUSG00000032715	96.0089955633241	2.37744563469857	0.285031844187091	8.34098253645671	7.36757769904323e-17	7.24642823783525e-16	SC	ENSMUSG00000032715
ENSMUSG00000032717	77.8656396197546	2.40211432336738	0.311014482056011	7.72348061571865	1.13195370840989e-14	9.78287949606936e-14	SC	ENSMUSG00000032717
ENSMUSG00000032758	344877.393985316	-3.05201909008255	0.234844601998291	-12.9959090569378	1.29064972256418e-38	3.45067680502607e-37	SC	ENSMUSG00000032758
ENSMUSG00000032783	18.0890336014135	2.72145468483183	0.392791306913724	6.92850029247107	4.25325292504172e-12	3.07890980107158e-11	SC	ENSMUSG00000032783
ENSMUSG00000032802	6267.90660407694	3.33304298773646	0.144798493986519	23.0184920849161	3.04347270142473e-117	6.41623917054459e-115	SC	ENSMUSG00000032802
ENSMUSG00000032899	71.6763714316351	3.37008492216363	0.481520370227304	6.99884185703872	2.58086970603263e-12	1.89711257042467e-11	SC	ENSMUSG00000032899
ENSMUSG00000032902	1295.08712064127	2.07234030945529	0.122514428563281	16.9150714226683	3.48394035930091e-64	2.20164486587762e-62	SC	ENSMUSG00000032902
ENSMUSG00000032921	5.7302674795417	-2.5677364229769	0.456880533465943	-5.62014845215178	1.90793445269131e-08	1.04297713333094e-07	SC	ENSMUSG00000032921
ENSMUSG00000032942	25.9402747393342	5.38962684246757	0.65236423928074	8.26168345525785	1.43632185007246e-16	1.38567884410592e-15	SC	ENSMUSG00000032942
ENSMUSG00000033213	35.0583387470124	5.62613211848483	0.571176503588792	9.85007626037652	6.84919873307094e-23	9.47613724661564e-22	SC	ENSMUSG00000033213
ENSMUSG00000033308	1183.50033158591	-3.75175259490856	0.108055281134281	-34.7206777449981	3.84117554520314e-264	5.48861305681248e-261	SC	ENSMUSG00000033308
ENSMUSG00000033427	2712.15813134225	-2.05172727256798	0.200602310369471	-10.2278347083296	1.48809308315013e-24	2.23561647772321e-23	SC	ENSMUSG00000033427
ENSMUSG00000033508	11.2354808625134	2.95201233732669	0.449902434761237	6.56145001503119	5.32870381997916e-11	3.55615625972662e-10	SC	ENSMUSG00000033508
ENSMUSG00000033533	3816.25146039735	-2.41997031035727	0.103030867562191	-23.4878184336022	5.43302557216052e-122	1.23661431607052e-119	SC	ENSMUSG00000033533
ENSMUSG00000033634	1222.83955783907	-2.2539629406713	0.229886484817351	-9.80467791511153	1.07489369096041e-22	1.47054604954797e-21	SC	ENSMUSG00000033634
ENSMUSG00000033644	4.35920309794166	3.31994744087801	0.597609718264603	5.55537726280423	2.77012806067397e-08	1.48773634830934e-07	SC	ENSMUSG00000033644
ENSMUSG00000033676	430.880629618385	-2.29114248079755	0.234815974301359	-9.7571832053348	1.71862318245552e-22	2.32647306593452e-21	SC	ENSMUSG00000033676
ENSMUSG00000033685	5773.88428467038	2.18169394512342	0.207019730994551	10.5385797510327	5.7358554449331e-26	9.27254569727715e-25	SC	ENSMUSG00000033685
ENSMUSG00000033715	3903.46813362451	-2.29695352109407	0.276683824693061	-8.30172679462629	1.02608949897692e-16	9.99281405289146e-16	SC	ENSMUSG00000033715
ENSMUSG00000033726	769.469557817834	-2.88515978477222	0.12580897454995	-22.9328614678973	2.18485291931461e-116	4.45987437180727e-114	SC	ENSMUSG00000033726
ENSMUSG00000033762	22.6653414839723	2.08535542031523	0.465660704431087	4.47827227092949	7.52495874599268e-06	3.14089482224816e-05	SC	ENSMUSG00000033762
ENSMUSG00000033831	1019.58490573451	6.00427327829447	0.328400727645474	18.2833738565172	1.12261881850342e-74	9.31411484255096e-73	SC	ENSMUSG00000033831
ENSMUSG00000033837	1.41721619130391	3.63094621918663	0.85568501802413	4.24332101498152	2.20236038977444e-05	8.67320612846403e-05	SC	ENSMUSG00000033837
ENSMUSG00000033854	2.03643932550404	4.66964359349716	0.740407099850581	6.30685955664057	2.84753995231288e-10	1.80970416539381e-09	SC	ENSMUSG00000033854
ENSMUSG00000033860	3872.00320167223	5.82370410742383	0.194228649254567	29.9837543522787	1.59830626743177e-197	1.11103884319852e-194	SC	ENSMUSG00000033860
ENSMUSG00000033880	2726.71431731241	2.30778698473672	0.115060048637217	20.0572397810568	1.74505738677105e-89	2.08757562733727e-87	SC	ENSMUSG00000033880
ENSMUSG00000033963	56.9747757635228	-4.29315508782252	0.380028050995011	-11.2969426245824	1.35866154086858e-29	2.57895017203984e-28	SC	ENSMUSG00000033963
ENSMUSG00000033967	6.5609740776452	2.78433326947269	0.604145526877352	4.60871287728319	4.05169397658064e-06	1.74760303668714e-05	SC	ENSMUSG00000033967
ENSMUSG00000034040	35.941273406248	2.22149197912973	0.232054023776502	9.57316724345755	1.03679800753755e-21	1.34407483638437e-20	SC	ENSMUSG00000034040
ENSMUSG00000034059	32.2171954887048	2.72178078240447	0.490658708935994	5.54719753840042	2.90284718796453e-08	1.55609065599099e-07	SC	ENSMUSG00000034059
ENSMUSG00000034112	17.1465936997335	2.95797458298945	0.451830375589089	6.54664835035248	5.88426955971533e-11	3.91574160610293e-10	SC	ENSMUSG00000034112
ENSMUSG00000034117	3.23277987485213	4.35516778488814	0.982602994812179	4.4322761154627	9.3243502585058e-06	3.84762215063002e-05	SC	ENSMUSG00000034117
ENSMUSG00000034209	29.3319096704629	2.43880924009307	0.403610304894987	6.04248506669724	1.51758399452193e-09	9.06251691179567e-09	SC	ENSMUSG00000034209
ENSMUSG00000034227	110.087441398234	3.71258185846621	0.227580221703092	16.3132886974236	7.94003067168076e-60	4.33582991243374e-58	SC	ENSMUSG00000034227
ENSMUSG00000034275	88.2304687263936	4.02646363056767	0.656728695977997	6.13109135511657	8.72782673053872e-10	5.33966944599086e-09	SC	ENSMUSG00000034275
ENSMUSG00000034361	287.679282542939	2.40157047946545	0.247437300518037	9.70577384427288	2.84906050899065e-22	3.80466439726062e-21	SC	ENSMUSG00000034361
ENSMUSG00000034394	378.528777865089	7.62330074059324	0.270210384178868	28.2124640167305	4.11245699011466e-175	1.99570554312734e-172	SC	ENSMUSG00000034394
ENSMUSG00000034450	9.17554576114052	-2.6478716950017	0.438275258729891	-6.04157237320481	1.52619520605459e-09	9.11182467495913e-09	SC	ENSMUSG00000034450
ENSMUSG00000034457	443.645292890101	7.15167215363469	0.238277184956825	30.0140869757654	6.42742970815183e-198	4.59204144704626e-195	SC	ENSMUSG00000034457
ENSMUSG00000034459	226.716860939572	2.11150242968526	0.183227728601991	11.5239240577603	9.99530156687953e-31	1.98204591155495e-29	SC	ENSMUSG00000034459
ENSMUSG00000034463	77.7169918144079	3.32186088600096	0.288836151901101	11.5008487134893	1.30624623382419e-30	2.57248492603049e-29	SC	ENSMUSG00000034463
ENSMUSG00000034488	20.0629062505991	-2.41282293364181	0.342893671274759	-7.03665052980354	1.9691590347781e-12	1.45788055194279e-11	SC	ENSMUSG00000034488
ENSMUSG00000034645	5.37375664938791	3.49818964893221	0.710542773799023	4.92326398624619	8.51125118614976e-07	3.95000686589267e-06	SC	ENSMUSG00000034645
ENSMUSG00000034686	21.8593174695965	3.01621427495294	0.288530751348528	10.4537012462479	1.40916121643923e-25	2.23175039943454e-24	SC	ENSMUSG00000034686
ENSMUSG00000034751	1119.69026565307	2.04144216019808	0.36698534012073	5.56273490250724	2.65579179974569e-08	1.43021283688147e-07	SC	ENSMUSG00000034751
ENSMUSG00000034765	325.241127104348	4.98311932362122	0.142829575236944	34.8885678288588	1.10824948977583e-266	1.90027845846896e-263	SC	ENSMUSG00000034765
ENSMUSG00000034785	615.988865595122	-3.5182217787531	0.33017743233343	-10.6555489086251	1.64272687803836e-26	2.72762655281772e-25	SC	ENSMUSG00000034785
ENSMUSG00000034792	27.525495039331	2.74433595641321	0.374877315849785	7.32062421593114	2.46820121578711e-13	1.95630617165006e-12	SC	ENSMUSG00000034792
ENSMUSG00000034818	13.4110051707374	6.18459148729392	0.550447278610455	11.2355746455978	2.7271361179647e-29	5.12358955106298e-28	SC	ENSMUSG00000034818
ENSMUSG00000034837	63.4873089023747	4.10068198179753	0.266432758119438	15.3910578066352	1.87934606938656e-53	8.40639667906477e-52	SC	ENSMUSG00000034837
ENSMUSG00000034855	392.299521205265	2.7068042263966	0.265697657825677	10.1875351425661	2.25406747009629e-24	3.35695514365238e-23	SC	ENSMUSG00000034855
ENSMUSG00000034871	673.747183357031	-3.76433643575965	0.295737143180251	-12.7286562495307	4.09831785942786e-37	1.03953387913693e-35	SC	ENSMUSG00000034871
ENSMUSG00000034875	12015.9350237465	-2.64750559711144	0.214042565004663	-12.3690612521568	3.84286342922137e-35	9.00988581582258e-34	SC	ENSMUSG00000034875
ENSMUSG00000034906	76.8420753223777	2.45075660712407	0.300295562751911	8.16114825229288	3.31854550421515e-16	3.11734807773607e-15	SC	ENSMUSG00000034906
ENSMUSG00000034993	2586.84419139373	2.08939524817706	0.0940804401464052	22.2086040937479	2.83612530930732e-109	4.99624266817701e-107	SC	ENSMUSG00000034993
ENSMUSG00000035031	376.784792326573	-2.53266579220325	0.249282712663095	-10.1598131901996	2.99650034538804e-24	4.4369596363489e-23	SC	ENSMUSG00000035031
ENSMUSG00000035032	10.9409094908758	-2.48682141177253	0.428612761207353	-5.8020237306221	6.55192862125591e-09	3.72163436702081e-08	SC	ENSMUSG00000035032
ENSMUSG00000035095	47.59067248693	3.93145074617653	0.266005259404884	14.779597798074	1.9834707707444e-49	7.788529499778e-48	SC	ENSMUSG00000035095
ENSMUSG00000035200	8.74510782225371	3.15300243393084	0.538325470820322	5.85705600949212	4.71144266748433e-09	2.71330071149662e-08	SC	ENSMUSG00000035200
ENSMUSG00000035274	50.1198466408122	2.13465079006658	0.259759189838403	8.21780662079579	2.07258810532193e-16	1.97652821909085e-15	SC	ENSMUSG00000035274
ENSMUSG00000035283	44.6272185372198	-2.0344850845086	0.237628814651513	-8.56160936329295	1.11302768087986e-17	1.14829811280505e-16	SC	ENSMUSG00000035283
ENSMUSG00000035352	39.815885556525	2.9553933401052	0.640148852684877	4.61672832452929	3.89837073226506e-06	1.68344686423535e-05	SC	ENSMUSG00000035352
ENSMUSG00000035356	830.895719846953	3.1781045058181	0.475675814921643	6.68124047118439	2.36928073550689e-11	1.62631172984353e-10	SC	ENSMUSG00000035356
ENSMUSG00000035373	41.2935530785488	5.13962726954447	0.715682475558891	7.18143512670312	6.89834160099184e-13	5.29469847739511e-12	SC	ENSMUSG00000035373
ENSMUSG00000035385	159.048286372776	3.62144762421846	0.370693331079036	9.76938973700157	1.52367066457433e-22	2.06692033190147e-21	SC	ENSMUSG00000035385
ENSMUSG00000035443	226.778773157121	2.27999100285672	0.159843577942561	14.2638886854498	3.67398022502583e-46	1.31975937692269e-44	SC	ENSMUSG00000035443
ENSMUSG00000035451	19.6880772765748	3.13305268247886	0.709328909616563	4.41692512458356	1.00114890542795e-05	4.11926889259429e-05	SC	ENSMUSG00000035451
ENSMUSG00000035455	52.3447379846931	2.25555779882642	0.252829633982114	8.92125564278586	4.61031041439413e-19	5.16226311964375e-18	SC	ENSMUSG00000035455
ENSMUSG00000035459	118.021627589325	-4.01809362058005	0.284503328771205	-14.1231866703794	2.73345666737365e-45	9.43684637380541e-44	SC	ENSMUSG00000035459
ENSMUSG00000035472	322.685052200069	-2.36845084147391	0.155302488496104	-15.2505659401158	1.63212327167634e-52	7.04332391736839e-51	SC	ENSMUSG00000035472
ENSMUSG00000035540	3836.66811606629	4.11470926023992	0.179843301971476	22.8794134401098	7.4496043507313e-116	1.50869152677802e-113	SC	ENSMUSG00000035540
ENSMUSG00000035576	6.84882676957735	3.1305324177027	0.703030039374612	4.45291416066303	8.4712627404942e-06	3.51477460373465e-05	SC	ENSMUSG00000035576
ENSMUSG00000035615	30.8889449348614	-2.04555502217788	0.289429736714695	-7.06753578743113	1.57709082666836e-12	1.17573263947566e-11	SC	ENSMUSG00000035615
ENSMUSG00000035673	1495.44156182776	2.35498157879856	0.216126023103749	10.8963351334516	1.19993562219566e-27	2.10544383331556e-26	SC	ENSMUSG00000035673
ENSMUSG00000035692	217.952721169431	2.65811489478444	0.265613267218395	10.0074628147202	1.41330564018605e-23	2.0250819535145e-22	SC	ENSMUSG00000035692
ENSMUSG00000035699	1547.82063101188	-2.36038821535868	0.254605525915332	-9.27076585189126	1.84814084355148e-20	2.25601245828875e-19	SC	ENSMUSG00000035699
ENSMUSG00000035769	8327.6653769285	-2.37591647428696	0.166039596069031	-14.309336631361	1.91329651909004e-46	6.94075972792609e-45	SC	ENSMUSG00000035769
ENSMUSG00000035775	4371.06620993727	11.2585617809763	0.538112381225696	20.9223243578449	3.35363931996656e-97	4.63739802739462e-95	SC	ENSMUSG00000035775
ENSMUSG00000035778	401.085901395501	3.44326925823358	0.135849428714467	25.3462181682837	9.89197700086405e-142	3.0288291483598e-139	SC	ENSMUSG00000035778
ENSMUSG00000035780	15.9655241928444	-4.54669408186163	0.496658294802364	-9.15457192489034	5.45737465611589e-20	6.49230694520355e-19	SC	ENSMUSG00000035780
ENSMUSG00000035811	1.98470269778706	3.68793482385399	0.848934706498865	4.34419136786572	1.39789619214407e-05	5.64957417692418e-05	SC	ENSMUSG00000035811
ENSMUSG00000035818	15.0966152462965	2.91655430209814	0.561299876497254	5.19607151937866	2.03543977546328e-07	1.00540639571568e-06	SC	ENSMUSG00000035818
ENSMUSG00000035878	5125.60290814784	-2.60531877519214	0.142590236121665	-18.2713686859257	1.3989753900812e-74	1.15325791772078e-72	SC	ENSMUSG00000035878
ENSMUSG00000035914	98.5077603542962	2.60159533504518	0.326191260761918	7.97567454434055	1.51550812337654e-15	1.37201228205718e-14	SC	ENSMUSG00000035914
ENSMUSG00000035919	336.169132984279	-2.47795239762711	0.246383357577457	-10.0573042838257	8.53020866020607e-24	1.23256722887921e-22	SC	ENSMUSG00000035919
ENSMUSG00000035948	166.92455667198	-2.05891885813969	0.274680821365486	-7.49567752092936	6.59567700953555e-14	5.44018378430158e-13	SC	ENSMUSG00000035948
ENSMUSG00000035964	12.6051090084696	3.64277705140177	0.550115751814187	6.62183738492947	3.5476121093685e-11	2.39801796196998e-10	SC	ENSMUSG00000035964
ENSMUSG00000035969	821.467605106327	2.16598139302394	0.229595852506887	9.43388728225815	3.95166088475031e-21	4.99688878838633e-20	SC	ENSMUSG00000035969
ENSMUSG00000036083	10663.9709265617	-2.30202721625886	0.147753747243759	-15.5801613102986	9.9303837289304e-55	4.60197242356918e-53	SC	ENSMUSG00000036083
ENSMUSG00000036185	3.93845483893577	3.84031781140714	0.795999165740644	4.82452491999018	1.40337371142592e-06	6.3614331790403e-06	SC	ENSMUSG00000036185
ENSMUSG00000036218	6.94526575611039	-2.63356201056902	0.485681444134112	-5.42240606960848	5.88021150935577e-08	3.06959691537711e-07	SC	ENSMUSG00000036218
ENSMUSG00000036242	347.75835095584	-2.83581002823877	0.200951516212913	-14.111911577886	3.20763689554502e-45	1.10294680419008e-43	SC	ENSMUSG00000036242
ENSMUSG00000036278	731.021159485947	-2.03734910312553	0.104949647689192	-19.4126340391263	6.0352422910465e-84	6.13543208402039e-82	SC	ENSMUSG00000036278
ENSMUSG00000036298	116.149524916411	-2.16817742845521	0.210878926178531	-10.2816221030053	8.52800655903604e-25	1.29940953020383e-23	SC	ENSMUSG00000036298
ENSMUSG00000036330	3689.96726792039	-2.07185857843362	0.173405940340327	-11.9480253927137	6.64861751052305e-33	1.42502035308877e-31	SC	ENSMUSG00000036330
ENSMUSG00000036422	36.0657857509679	4.29690765559312	0.327031311190905	13.1391322743552	1.96466728626106e-39	5.41019728079597e-38	SC	ENSMUSG00000036422
ENSMUSG00000036480	9.53117123922702	7.77987928312929	0.779520743223542	9.98033644487414	1.85835573349201e-23	2.64217299421861e-22	SC	ENSMUSG00000036480
ENSMUSG00000036492	31.0133553532201	4.30017627154935	0.482300510435204	8.91596873424223	4.83569965809165e-19	5.39818555582106e-18	SC	ENSMUSG00000036492
ENSMUSG00000036655	17.4348552247987	-2.50949220943599	0.306466494270538	-8.18847168075966	2.64564165729672e-16	2.49893145154872e-15	SC	ENSMUSG00000036655
ENSMUSG00000036672	203.403399150328	2.29431747490962	0.148041856272613	15.4977621375182	3.59186418046611e-54	1.64090136272803e-52	SC	ENSMUSG00000036672
ENSMUSG00000036678	630.685897709953	2.04538131336897	0.0816346928703404	25.055295015535	1.52863547103433e-138	4.6254710958827e-136	SC	ENSMUSG00000036678
ENSMUSG00000036764	3192.16536467311	-3.38934718894886	0.25249663191501	-13.4233362371729	4.41386198656852e-41	1.30939481308584e-39	SC	ENSMUSG00000036764
ENSMUSG00000036777	91.5016933390063	2.03316190817576	0.23180384734303	8.77104470646263	1.77016140564529e-18	1.91376844696077e-17	SC	ENSMUSG00000036777
ENSMUSG00000036892	1276.8472574007	-3.24245646991059	0.207122507909633	-15.6547760194428	3.08196377279547e-55	1.44914274655026e-53	SC	ENSMUSG00000036892
ENSMUSG00000036894	294.029874028059	4.49648591423711	0.283596248740589	15.8552376281611	1.29337455309237e-56	6.44682044680926e-55	SC	ENSMUSG00000036894
ENSMUSG00000036902	17.824415070855	3.14585254967122	0.353263344889505	8.90512020332932	5.33282298284581e-19	5.9376713038439e-18	SC	ENSMUSG00000036902
ENSMUSG00000036931	50.3959075009027	2.01840163994022	0.411470144066142	4.90534166098761	9.32648515333012e-07	4.31356227555567e-06	SC	ENSMUSG00000036931
ENSMUSG00000037005	177.95849280736	-3.06840321696977	0.283592599132961	-10.8197577311641	2.7750996527175e-27	4.78709343178365e-26	SC	ENSMUSG00000037005
ENSMUSG00000037033	6.44977556630024	6.44296750642425	0.667822417943855	9.64772570268211	5.02579474650907e-22	6.6425200863419e-21	SC	ENSMUSG00000037033
ENSMUSG00000037035	399.451740200646	4.57093556174802	0.234511507959497	19.4913059982433	1.30117549828169e-84	1.38864040729482e-82	SC	ENSMUSG00000037035
ENSMUSG00000037053	1052.14824877908	-2.43269149630887	0.198670404110947	-12.2448610662227	1.78983318986542e-34	4.08107354994137e-33	SC	ENSMUSG00000037053
ENSMUSG00000037095	666.660663523626	4.88911492862639	0.152433986380008	32.0736539451127	1.02758480621933e-225	1.05717924863845e-222	SC	ENSMUSG00000037095
ENSMUSG00000037098	9126.60918847978	-2.16139385618911	0.0749073884001818	-28.8542145487996	4.48607638359479e-183	2.50830183882735e-180	SC	ENSMUSG00000037098
ENSMUSG00000037161	7.6366906076507	3.87227092743602	0.803309267447118	4.82039867377844	1.43271612961756e-06	6.48986594817959e-06	SC	ENSMUSG00000037161
ENSMUSG00000037196	68.8311589930725	-3.77330635271414	0.287641804518963	-13.118073567312	2.59446479883547e-39	7.09889730064343e-38	SC	ENSMUSG00000037196
ENSMUSG00000037239	268.322918120119	4.13428792317834	0.217218066827015	19.0328916170253	9.10851041087418e-81	8.84041085915788e-79	SC	ENSMUSG00000037239
ENSMUSG00000037254	168.58479520909	-3.21454255794455	0.203913808842312	-15.7642220318212	5.48434957765156e-56	2.67154301396209e-54	SC	ENSMUSG00000037254
ENSMUSG00000037263	57.6857459565909	-3.25558398946793	0.353879479934263	-9.19969699874287	3.58960521069424e-20	4.30819626780475e-19	SC	ENSMUSG00000037263
ENSMUSG00000037321	741.592932674397	2.10144617111555	0.0955176899221288	22.0005966730221	2.84215224764521e-107	4.84106992115462e-105	SC	ENSMUSG00000037321
ENSMUSG00000037405	1549.54830891785	2.62685737064317	0.105322371596601	24.9411148915673	2.66616623665639e-137	7.88204547204626e-135	SC	ENSMUSG00000037405
ENSMUSG00000037411	1289.47742788509	6.16906657376442	0.293095075065682	21.0480048918664	2.38510315941236e-98	3.4080474033381e-96	SC	ENSMUSG00000037411
ENSMUSG00000037428	68.0823532136176	8.45030456860985	0.528390968263415	15.9925227268404	1.44076421523896e-57	7.45602728691065e-56	SC	ENSMUSG00000037428
ENSMUSG00000037443	5661.31111458737	2.72940411214475	0.127416904336105	21.4210518326911	8.50467145167511e-102	1.32569787719445e-99	SC	ENSMUSG00000037443
ENSMUSG00000037446	3.92865792923204	3.377968586513	0.697249115780725	4.84470831164929	1.26797821609742e-06	5.7788571236009e-06	SC	ENSMUSG00000037446
ENSMUSG00000037447	216.531356080503	2.72174802627869	0.26168857429908	10.4007140302887	2.4608222515381e-25	3.8475591677544e-24	SC	ENSMUSG00000037447
ENSMUSG00000037466	59.6598591190752	2.17742738464402	0.244016702631554	8.92327189557905	4.52711567798644e-19	5.07352571842315e-18	SC	ENSMUSG00000037466
ENSMUSG00000037490	225.16910839415	-2.22591233648728	0.165293142059084	-13.466453046743	2.46422334792343e-41	7.37832648528411e-40	SC	ENSMUSG00000037490
ENSMUSG00000037509	143.623338262686	3.55991865875824	0.377907659423594	9.42007543373963	4.50764069230382e-21	5.66649651055984e-20	SC	ENSMUSG00000037509
ENSMUSG00000037542	6176.7316553698	-2.43714632166762	0.135032718972561	-18.0485614169026	8.09723966423676e-73	6.36883804783393e-71	SC	ENSMUSG00000037542
ENSMUSG00000037544	32.9201031727802	2.17509921212264	0.380700745090502	5.71340939089983	1.10734846728967e-08	6.16471917287671e-08	SC	ENSMUSG00000037544
ENSMUSG00000037577	18.4649547113572	2.61964341172037	0.36928023729891	7.09391715863724	1.30368187775895e-12	9.77001686945224e-12	SC	ENSMUSG00000037577
ENSMUSG00000037580	129.220980691311	3.34336772887086	0.177919310961842	18.7914831211768	8.86664231065102e-79	8.11565979465994e-77	SC	ENSMUSG00000037580
ENSMUSG00000037613	285.12973548045	5.71050002361058	0.181357703889389	31.4874962637013	1.28835568862313e-217	1.14263821763403e-214	SC	ENSMUSG00000037613
ENSMUSG00000037679	460.690773948754	2.68177969042688	0.252655923644301	10.6143550950438	2.55552993588873e-26	4.20526103333705e-25	SC	ENSMUSG00000037679
ENSMUSG00000037716	10.2171546536515	2.70325996441925	0.618290592574322	4.3721512131762	1.23028264512337e-05	5.00599108251434e-05	SC	ENSMUSG00000037716
ENSMUSG00000037725	116.736081303725	4.82807394797773	0.208969384079463	23.104216769581	4.19944997101467e-118	9.15337739444892e-116	SC	ENSMUSG00000037725
ENSMUSG00000037754	2201.14463472518	-2.02740607237638	0.13767225351899	-14.7263229921396	4.36836156736946e-49	1.70233726534458e-47	SC	ENSMUSG00000037754
ENSMUSG00000037788	600.612155325305	2.55155681070388	0.145903023545444	17.4880324526596	1.76755136939947e-68	1.24551838961519e-66	SC	ENSMUSG00000037788
ENSMUSG00000037833	90.5209704313369	2.75034309583329	0.355530258549106	7.73589034884751	1.0268193480021e-14	8.8832134647205e-14	SC	ENSMUSG00000037833
ENSMUSG00000037852	3529.9856136147	2.20846068912631	0.134283054359462	16.446309623063	8.91365656789515e-61	5.02761506417244e-59	SC	ENSMUSG00000037852
ENSMUSG00000037855	157.422793574732	7.84487801932408	0.344274282387829	22.7867093786771	6.21110001284951e-115	1.22884224869607e-112	SC	ENSMUSG00000037855
ENSMUSG00000037868	113.706348927238	4.77575013761808	0.522070635557541	9.14770878181619	5.81538200806467e-20	6.89906020513945e-19	SC	ENSMUSG00000037868
ENSMUSG00000037887	253.116552647699	3.15361009276001	0.176964211457959	17.8206094146285	4.89008759484236e-71	3.63525508115345e-69	SC	ENSMUSG00000037887
ENSMUSG00000037913	5.44220182650669	2.9361076454659	0.431282905686639	6.80784609534051	9.90707634445073e-12	6.98683859553805e-11	SC	ENSMUSG00000037913
ENSMUSG00000037946	632.62157072963	2.100465433516	0.207741429445177	10.1109607223066	4.93974714781493e-24	7.24346046988598e-23	SC	ENSMUSG00000037946
ENSMUSG00000037974	1.16894044388841	4.29237900858364	0.911603194088257	4.70860461703041	2.49418343208362e-06	1.10320362736393e-05	SC	ENSMUSG00000037974
ENSMUSG00000038045	6.69668269263961	2.16265368065089	0.448099806747194	4.82627675372106	1.39109166541318e-06	6.30909498050203e-06	SC	ENSMUSG00000038045
ENSMUSG00000038059	367.24987251681	2.40133953642277	0.137602472484727	17.4512818924043	3.36593230777929e-68	2.35890405874887e-66	SC	ENSMUSG00000038059
ENSMUSG00000038067	4.29290459255455	4.54030758211031	0.629025188836431	7.21800599195234	5.27553924652775e-13	4.0894174026731e-12	SC	ENSMUSG00000038067
ENSMUSG00000038072	11076.1510373852	-3.03952045786819	0.185365990370777	-16.3974009028756	1.99596563483853e-60	1.11117394216552e-58	SC	ENSMUSG00000038072
ENSMUSG00000038085	397.039927585562	2.09679351126181	0.319554092431784	6.56162308955382	5.32252127034447e-11	3.55295216904385e-10	SC	ENSMUSG00000038085
ENSMUSG00000038094	8.49963427956761	6.06319271996825	0.588933354961567	10.2952102625668	7.40576034759969e-25	1.13109356377829e-23	SC	ENSMUSG00000038094
ENSMUSG00000038179	43.6700844694684	-2.15089088801758	0.350105670330417	-6.1435477065757	8.06984198121312e-10	4.95716111193698e-09	SC	ENSMUSG00000038179
ENSMUSG00000038224	5565.77275878687	-3.03473135431429	0.180693329915608	-16.7949273818334	2.65829618923345e-63	1.64354274007414e-61	SC	ENSMUSG00000038224
ENSMUSG00000038244	316.142056746104	2.1689638907353	0.168531684867934	12.8697692213482	6.66008463971524e-38	1.73377911875988e-36	SC	ENSMUSG00000038244
ENSMUSG00000038286	4317.05411468225	-2.03540946307875	0.171005915653073	-11.9025675533242	1.14761070229591e-32	2.43938407132651e-31	SC	ENSMUSG00000038286
ENSMUSG00000038295	67.1756675958314	6.02776643777938	0.470071984536641	12.8230710105412	1.21779796060445e-37	3.13845326119705e-36	SC	ENSMUSG00000038295
ENSMUSG00000038298	10195.7045982672	-2.07128596691352	0.142500060802351	-14.5353339167091	7.23598260448712e-48	2.74497747179069e-46	SC	ENSMUSG00000038298
ENSMUSG00000038379	14.2933214712031	2.21027422914797	0.385165521847817	5.73850488627399	9.55160083033069e-09	5.34407599208409e-08	SC	ENSMUSG00000038379
ENSMUSG00000038387	994.046921659546	2.0338025891978	0.159682352125833	12.7365520492529	3.70406112462747e-37	9.42319012120855e-36	SC	ENSMUSG00000038387
ENSMUSG00000038418	1154.13071309303	3.6974917536544	0.354121467245045	10.4413092558882	1.60580525810957e-25	2.53226923596432e-24	SC	ENSMUSG00000038418
ENSMUSG00000038508	1383.1423970035	5.25442435758941	0.198803974686249	26.430177595201	6.16714632518389e-154	2.17286306142096e-151	SC	ENSMUSG00000038508
ENSMUSG00000038526	1479.79134687842	-4.15747039688568	0.230968008766708	-18.0002001969242	1.9411605315753e-72	1.49929876492843e-70	SC	ENSMUSG00000038526
ENSMUSG00000038552	189.127089490862	2.07977624347656	0.142385741249915	14.6066328357005	2.54803538057329e-48	9.76683606383681e-47	SC	ENSMUSG00000038552
ENSMUSG00000038555	25.5451947305053	2.12737665661818	0.290143414333819	7.33215558761768	2.26479938442751e-13	1.79952549173542e-12	SC	ENSMUSG00000038555
ENSMUSG00000038578	452.065782946373	2.12291016311081	0.18299928681435	11.6006471941307	4.08973597168779e-31	8.23711896568598e-30	SC	ENSMUSG00000038578
ENSMUSG00000038580	11.919712492877	2.80439061680614	0.466848516732836	6.00706763819711	1.88908722671312e-09	1.11823529277472e-08	SC	ENSMUSG00000038580
ENSMUSG00000038587	5073.98466884537	5.6673010157271	0.237022682697983	23.9103741094199	2.38901546871178e-126	5.96558037429778e-124	SC	ENSMUSG00000038587
ENSMUSG00000038598	7.9066597690681	-3.18387254299827	0.465642311468326	-6.83759285739832	8.05348875737875e-12	5.71408912661466e-11	SC	ENSMUSG00000038598
ENSMUSG00000038602	77.0752899657502	-3.90180780718532	0.283369412068758	-13.7693330366884	3.89795097187119e-43	1.23924967857265e-41	SC	ENSMUSG00000038602
ENSMUSG00000038624	232.52570450925	-4.59871594864802	0.260018960314953	-17.686079288517	5.36832105864905e-70	3.93370990394455e-68	SC	ENSMUSG00000038624
ENSMUSG00000038641	656.387433593014	-2.49877138555662	0.30448660380637	-8.20650680299107	2.27716650085969e-16	2.16440215824506e-15	SC	ENSMUSG00000038641
ENSMUSG00000038670	60.6154524455581	3.92820788696479	0.346132929501885	11.3488418816951	7.51514815816204e-30	1.44031006429156e-28	SC	ENSMUSG00000038670
ENSMUSG00000038704	1235.77223299934	-4.66399545465354	0.244053011075591	-19.1105835330544	2.06150804759186e-81	2.02373996122377e-79	SC	ENSMUSG00000038704
ENSMUSG00000038745	2184.08440561797	-2.58550253166454	0.221052431754842	-11.696331549666	1.33083251951678e-31	2.72523984092131e-30	SC	ENSMUSG00000038745
ENSMUSG00000038776	3068.53299007173	3.1785099941719	0.176170331867498	18.0422546774933	9.07640587917351e-73	7.0955975444481e-71	SC	ENSMUSG00000038776
ENSMUSG00000038843	11446.9020521612	-2.56344084041592	0.14912631947879	-17.1897278050942	3.17017158116056e-66	2.11235267014118e-64	SC	ENSMUSG00000038843
ENSMUSG00000038860	49.8460148378116	2.54941921374977	0.386267678238722	6.60013601286662	4.10780738497286e-11	2.76216486121574e-10	SC	ENSMUSG00000038860
ENSMUSG00000038967	4789.39090235401	-2.02460641565329	0.224446938857424	-9.02042338362828	1.87363765861052e-19	2.15904841305836e-18	SC	ENSMUSG00000038967
ENSMUSG00000038987	54.9498941459812	2.99717816250651	0.257735127691248	11.6289082879574	2.93831324995218e-31	5.95066273927324e-30	SC	ENSMUSG00000038987
ENSMUSG00000039007	1562.81479295793	-3.21359913207869	0.0833929163517681	-38.5356367502857	0	0	SC	ENSMUSG00000039007
ENSMUSG00000039013	1.70559192716651	3.96515972998376	0.766783032581632	5.17116258641473	2.32642037615857e-07	1.14452050640395e-06	SC	ENSMUSG00000039013
ENSMUSG00000039055	11.6244970080358	2.44249364559081	0.531391695111918	4.59640914236793	4.2983427744624e-06	1.84902786685354e-05	SC	ENSMUSG00000039055
ENSMUSG00000039092	28.8942379748273	-2.60900413414718	0.389817851065428	-6.6928800900636	2.18820442634041e-11	1.5056345062995e-10	SC	ENSMUSG00000039092
ENSMUSG00000039097	6.93796334917182	2.30248205959206	0.473604580634964	4.86161273293664	1.16433240809453e-06	5.32858176800559e-06	SC	ENSMUSG00000039097
ENSMUSG00000039116	129.159902953739	2.07879314933259	0.356970306224815	5.82343436718066	5.76504607441348e-09	3.28992644850044e-08	SC	ENSMUSG00000039116
ENSMUSG00000039154	123.09157023782	-2.49947847125709	0.133062284962418	-18.7842743867133	1.01565067190268e-78	9.2633103834528e-77	SC	ENSMUSG00000039154
ENSMUSG00000039232	122.511467940244	3.56578109668459	0.18416639986439	19.3617353616633	1.62324066354916e-83	1.64369093962537e-81	SC	ENSMUSG00000039232
ENSMUSG00000039236	140.113019875421	3.46973053673751	0.254169810400019	13.6512299839102	1.98499614020066e-42	6.18837584557102e-41	SC	ENSMUSG00000039236
ENSMUSG00000039252	485.629103773071	8.22004959415702	0.422883449890043	19.4380971785355	3.67547084988143e-84	3.79651045216668e-82	SC	ENSMUSG00000039252
ENSMUSG00000039364	794.620500312609	-4.31626304766446	0.315953981891347	-13.6610496940937	1.73465071753858e-42	5.41446801639468e-41	SC	ENSMUSG00000039364
ENSMUSG00000039384	69.2009448224465	3.22418352872257	0.270264022962126	11.9297548130348	8.28170585492608e-33	1.76768028704314e-31	SC	ENSMUSG00000039384
ENSMUSG00000039438	9446.46850865277	-3.54508058141248	0.312401765642868	-11.3478250486751	7.60304146340734e-30	1.45607018941799e-28	SC	ENSMUSG00000039438
ENSMUSG00000039457	641.508999340692	3.76775404109071	0.4323806698146	8.71397429192725	2.93402942116405e-18	3.13255445049146e-17	SC	ENSMUSG00000039457
ENSMUSG00000039463	4455.07782717053	-2.34281704030505	0.109553140764685	-21.3852110852513	1.83455520186053e-101	2.82543471807501e-99	SC	ENSMUSG00000039463
ENSMUSG00000039488	5.55177486040705	-4.47611310369837	0.591458709553988	-7.56792153263541	3.79242934715083e-14	3.17724048236871e-13	SC	ENSMUSG00000039488
ENSMUSG00000039518	30.2824384509447	2.47297761447539	0.30733539834724	8.04651084051607	8.51878445950547e-16	7.79726463695661e-15	SC	ENSMUSG00000039518
ENSMUSG00000039552	16.0754519801739	3.11035177505503	0.280083493647536	11.1050877527584	1.18500887616212e-28	2.1692831526612e-27	SC	ENSMUSG00000039552
ENSMUSG00000039632	73.7642822621558	-3.13345810857897	0.221144101688395	-14.1693044700518	1.41898948465405e-45	4.95875129691605e-44	SC	ENSMUSG00000039632
ENSMUSG00000039717	8.9301966817668	-3.50858192186638	0.659027908180489	-5.32387457088612	1.01579962815506e-07	5.18380286431513e-07	SC	ENSMUSG00000039717
ENSMUSG00000039747	144.671063746212	2.1815830881076	0.142064489758641	15.3562870764818	3.21465697879582e-53	1.42553409473498e-51	SC	ENSMUSG00000039747
ENSMUSG00000039783	2284.56759012924	-2.56680043617005	0.209045414251567	-12.2786737291503	1.17915415765262e-34	2.71268738236364e-33	SC	ENSMUSG00000039783
ENSMUSG00000039787	72.3640996023435	3.85939993130801	0.23179045112254	16.6503836228684	3.00668661489986e-62	1.79009212350056e-60	SC	ENSMUSG00000039787
ENSMUSG00000039798	2.54791962976352	3.98090195529569	0.606254999352363	6.56638206620699	5.15524410321907e-11	3.44218271897182e-10	SC	ENSMUSG00000039798
ENSMUSG00000039809	5.72585745656074	-3.46107310558524	0.546709058614772	-6.33074036555158	2.43987605069325e-10	1.55832162959599e-09	SC	ENSMUSG00000039809
ENSMUSG00000039851	5.40877001180141	2.51260653350546	0.561731261222153	4.47296902799892	7.71409542348566e-06	3.21410228887172e-05	SC	ENSMUSG00000039851
ENSMUSG00000039878	594.787453743055	-2.07717392272599	0.150570569564859	-13.7953514337424	2.71824957966938e-43	8.71737895125891e-42	SC	ENSMUSG00000039878
ENSMUSG00000039903	56.6231916146957	2.74099218357728	0.318886728375079	8.59550410750641	8.29000587994045e-18	8.63584249623606e-17	SC	ENSMUSG00000039903
ENSMUSG00000039904	7.98946697235582	-2.26354919481402	0.520654977811896	-4.34750322435562	1.37696047129997e-05	5.56933846860121e-05	SC	ENSMUSG00000039904
ENSMUSG00000039911	314.088959692694	2.9470526186145	0.1542641568518	19.103936252967	2.34150783974507e-81	2.2898700242678e-79	SC	ENSMUSG00000039911
ENSMUSG00000039956	8.49564699373654	3.38330187646283	0.801752841579698	4.21988136617851	2.44430910037248e-05	9.56889346447188e-05	SC	ENSMUSG00000039956
ENSMUSG00000039960	303.207812725429	2.89495836535092	0.209435907964158	13.8226457606609	1.86101950759401e-43	6.01324393659774e-42	SC	ENSMUSG00000039960
ENSMUSG00000040017	21.4006331917192	5.08543065727469	0.500402262351346	10.1626851832737	2.90950977357021e-24	4.31311765857209e-23	SC	ENSMUSG00000040017
ENSMUSG00000040026	7.13347764308993	6.28712167019672	0.638319069475101	9.84949685956697	6.88879594438296e-23	9.52579740266289e-22	SC	ENSMUSG00000040026
ENSMUSG00000040055	31.0215972929688	-3.12873588977695	0.342224822089996	-9.14234061302012	6.11150006271578e-20	7.24367657202995e-19	SC	ENSMUSG00000040055
ENSMUSG00000040164	7.52856974735148	-3.31742237859834	0.524441803337145	-6.32562537442442	2.52209029609177e-10	1.60963182172407e-09	SC	ENSMUSG00000040164
ENSMUSG00000040170	7225.35770531731	-2.50026381459136	0.1095267854742	-22.8278754257816	2.42456921450476e-115	4.87186876539549e-113	SC	ENSMUSG00000040170
ENSMUSG00000040204	77.3816727637946	2.00805911144198	0.239180913212798	8.39556586881756	4.63655783738765e-17	4.60789287394167e-16	SC	ENSMUSG00000040204
ENSMUSG00000040205	9.17392374067898	7.00853159585884	1.31915865106483	5.31287998619538	1.07906107779071e-07	5.49138324510822e-07	SC	ENSMUSG00000040205
ENSMUSG00000040283	232.198427447275	-2.63137641406083	0.269098604162165	-9.77848407000695	1.39280954460788e-22	1.89439775184107e-21	SC	ENSMUSG00000040283
ENSMUSG00000040322	769.96942181513	4.08549145661234	0.154534834532989	26.4373496691466	5.10071519421681e-154	1.82208881660078e-151	SC	ENSMUSG00000040322
ENSMUSG00000040329	89.8293668228105	2.21360676140995	0.367965167663532	6.01580517923933	1.78994740333833e-09	1.06174924386213e-08	SC	ENSMUSG00000040329
ENSMUSG00000040364	6.46177060744245	2.72765131303718	0.508811415377307	5.36082963275205	8.28406163732223e-08	4.27328650846225e-07	SC	ENSMUSG00000040364
ENSMUSG00000040405	17665.0574953791	9.07007313787005	0.226456690746623	40.0521314162377	0	0	SC	ENSMUSG00000040405
ENSMUSG00000040435	700.896847036312	2.55505317874661	0.114849454499418	22.2469770525514	1.20655991921658e-109	2.17012035819934e-107	SC	ENSMUSG00000040435
ENSMUSG00000040485	25.9378746071523	-5.6290462282256	0.462141618105595	-12.1803490698373	3.95585124562995e-34	8.88598201201768e-33	SC	ENSMUSG00000040485
ENSMUSG00000040498	4.09355367656107	3.53390209082302	0.55980149821625	6.31277712203958	2.74072076307907e-10	1.74354039145173e-09	SC	ENSMUSG00000040498
ENSMUSG00000040511	723.929420257134	2.99261672237409	0.10768831639059	27.789613791711	5.791573596221e-170	2.70835041626917e-167	SC	ENSMUSG00000040511
ENSMUSG00000040570	17.4046401303677	-3.4661415060245	0.317106746472865	-10.9305195949879	8.23753828238331e-28	1.45215548062302e-26	SC	ENSMUSG00000040570
ENSMUSG00000040600	58.7960943073601	3.0292185762257	0.283604952235557	10.6811201720825	1.24757073354589e-26	2.08495901668618e-25	SC	ENSMUSG00000040600
ENSMUSG00000040659	1659.09463975493	2.16968026640258	0.126928296032303	17.0937476845226	1.65206895999002e-65	1.09231911699083e-63	SC	ENSMUSG00000040659
ENSMUSG00000040663	793.627196408617	4.45794987693514	0.258737179967628	17.2296454552566	1.59123648789831e-66	1.06857969892283e-64	SC	ENSMUSG00000040663
ENSMUSG00000040726	73.6545058684647	4.55932223947833	0.441301489587466	10.3315360293491	5.07414503848805e-25	7.78681446240528e-24	SC	ENSMUSG00000040726
ENSMUSG00000040734	261.549929986806	2.80503788341427	0.218493926003197	12.8380588638113	1.00359373706101e-37	2.59421416253359e-36	SC	ENSMUSG00000040734
ENSMUSG00000040809	55.862771639369	7.82315321482784	0.591080732991041	13.2353378788721	5.48495165395457e-40	1.5334017015186e-38	SC	ENSMUSG00000040809
ENSMUSG00000040907	12.5234878638742	2.72791142478781	0.558936502890994	4.88053904276818	1.05796265689969e-06	4.86689313816133e-06	SC	ENSMUSG00000040907
ENSMUSG00000040918	819.967155443959	2.44626511421893	0.0605818902845217	40.3794781366196	0	0	SC	ENSMUSG00000040918
ENSMUSG00000040919	6.06707071425252	-2.58495515419023	0.605555034727906	-4.26873695361435	1.96582926525644e-05	7.78942053649601e-05	SC	ENSMUSG00000040919
ENSMUSG00000040966	5716.52067661876	-2.02164874778469	0.151480299392153	-13.3459516247129	1.25063225561602e-40	3.64283823493138e-39	SC	ENSMUSG00000040966
ENSMUSG00000040978	635.300442541673	-2.04738743935078	0.21495450972857	-9.52474754745124	1.65443549019329e-21	2.12547856182675e-20	SC	ENSMUSG00000040978
ENSMUSG00000040985	48.6260186849979	-2.49555938377765	0.218872052868685	-11.4019097050956	4.09046483291283e-30	7.91028236861038e-29	SC	ENSMUSG00000040985
ENSMUSG00000041052	10293.0772987032	-5.35554592734691	0.304918747177288	-17.5638460308675	4.66075768810907e-69	3.32985243717126e-67	SC	ENSMUSG00000041052
ENSMUSG00000041078	27.9081665325882	-3.85197301688983	0.419300900318688	-9.18665572614356	4.05244250752519e-20	4.84785215318828e-19	SC	ENSMUSG00000041078
ENSMUSG00000041120	705.500753292351	3.09255175293705	0.3017819381113	10.2476369934256	1.21272020974776e-24	1.83154220755797e-23	SC	ENSMUSG00000041120
ENSMUSG00000041189	516.56879839873	2.99642875133284	0.161900615707527	18.5078280168241	1.78556451943721e-76	1.55677015050593e-74	SC	ENSMUSG00000041189
ENSMUSG00000041193	252.415683483983	-2.56317639366548	0.380252160591452	-6.74072802026599	1.57594968303454e-11	1.09668359977404e-10	SC	ENSMUSG00000041193
ENSMUSG00000041248	4039.96109216354	-2.0928079964988	0.161676593048296	-12.9444093114557	2.52699392881497e-38	6.69354107611956e-37	SC	ENSMUSG00000041248
ENSMUSG00000041293	74.1346632679506	4.15370747892594	0.493992481275195	8.40844271192861	4.15490262305939e-17	4.13720849651906e-16	SC	ENSMUSG00000041293
ENSMUSG00000041324	15.9897827869082	4.23050959357949	0.448600959089801	9.43045151344098	4.083274412842e-21	5.15318046605968e-20	SC	ENSMUSG00000041324
ENSMUSG00000041449	3.19110961392438	4.03154698119439	0.587268413668095	6.86491370447328	6.65314593299843e-12	4.75066389219099e-11	SC	ENSMUSG00000041449
ENSMUSG00000041468	3.48806862272905	-3.835378955966	0.872232158297684	-4.3971996669458	1.09656462505554e-05	4.4946043277177e-05	SC	ENSMUSG00000041468
ENSMUSG00000041476	8.41468875316476	-3.23441452315086	0.675448354539209	-4.78854452959232	1.67995289020693e-06	7.55523489003713e-06	SC	ENSMUSG00000041476
ENSMUSG00000041481	197.6182022487	2.01416154094874	0.288584754354394	6.97944541614718	2.96347538624413e-12	2.16720463276084e-11	SC	ENSMUSG00000041481
ENSMUSG00000041605	543.786636409037	2.58861538355866	0.133315516653711	19.4172100032634	5.52089263049295e-84	5.63481581175709e-82	SC	ENSMUSG00000041605
ENSMUSG00000041644	5091.70320326423	-3.73134107915812	0.270936592467693	-13.7720085912834	3.7562253058046e-43	1.19566973843186e-41	SC	ENSMUSG00000041644
ENSMUSG00000041650	2435.58505330296	-2.43586728073375	0.146966939232728	-16.5742533215341	1.06983511863439e-61	6.23949189371347e-60	SC	ENSMUSG00000041650
ENSMUSG00000041654	646.447509439256	-2.42867812979032	0.103392842492491	-23.4898090742278	5.18439910268197e-122	1.19056022250875e-119	SC	ENSMUSG00000041654
ENSMUSG00000041660	32.0876010183063	-2.54844125397623	0.384946194316435	-6.62025314603149	3.58584258724994e-11	2.42322310415314e-10	SC	ENSMUSG00000041660
ENSMUSG00000041698	3225.23533996485	-3.70227120192097	0.28321747071795	-13.0721851040326	4.74817402871693e-39	1.29094118412896e-37	SC	ENSMUSG00000041698
ENSMUSG00000041703	1.22023374436988	3.20377547809089	0.753524620960329	4.25171970360814	2.12135261181338e-05	8.37598851333132e-05	SC	ENSMUSG00000041703
ENSMUSG00000041773	474.162836288134	3.40951102482717	0.0819518184183787	41.6038483419734	0	0	SC	ENSMUSG00000041773
ENSMUSG00000041801	874.643231533868	4.86119773827224	0.135561688027162	35.8596725152774	1.29975247408314e-281	3.03905760303803e-278	SC	ENSMUSG00000041801
ENSMUSG00000041827	272.892741084264	4.23581356474872	0.14916283490039	28.3972449811468	2.1868900413131e-177	1.08166945889563e-174	SC	ENSMUSG00000041827
ENSMUSG00000041842	72.8973423361659	2.30793266811087	0.182826184231517	12.6236440245796	1.56412488061183e-36	3.87192415104294e-35	SC	ENSMUSG00000041842
ENSMUSG00000041889	761.436097185012	2.6160705026171	0.127286452269799	20.5526232836785	7.29145683062426e-94	9.42393314993246e-92	SC	ENSMUSG00000041889
ENSMUSG00000041920	462.467023102125	2.45221273493536	0.162427709320711	15.0972561590061	1.68813328639219e-51	7.05996554894426e-50	SC	ENSMUSG00000041920
ENSMUSG00000041954	46.887250648947	2.55942961228493	0.502596601383614	5.09241328978149	3.53534413009152e-07	1.70951402568065e-06	SC	ENSMUSG00000041954
ENSMUSG00000041959	5429.19107222304	3.36731425923929	0.151518309489863	22.2238109082425	2.02166069672661e-109	3.58600780136609e-107	SC	ENSMUSG00000041959
ENSMUSG00000042041	219.33852800703	2.19552892099867	0.16822111395939	13.0514468090414	6.23519302371206e-39	1.6898752852463e-37	SC	ENSMUSG00000042041
ENSMUSG00000042073	2265.31803490592	-2.47686153571974	0.127516201707372	-19.4238967484596	4.84688753180865e-84	4.96661144693699e-82	SC	ENSMUSG00000042073
ENSMUSG00000042078	72.7211245543104	2.45174650943009	0.287001135471477	8.54263696693198	1.31193056697804e-17	1.34863525909973e-16	SC	ENSMUSG00000042078
ENSMUSG00000042096	6406.65837374285	-3.14187855977405	0.279277583757446	-11.2500205619896	2.31538080680438e-29	4.35956034780444e-28	SC	ENSMUSG00000042096
ENSMUSG00000042102	1999.82204430162	-2.13361332258519	0.174485591569302	-12.228020109831	2.20241455845699e-34	4.99965599677968e-33	SC	ENSMUSG00000042102
ENSMUSG00000042116	788.13144316859	-2.53719197477727	0.159976494436434	-15.8597797989968	1.20314988193729e-56	6.00874076959748e-55	SC	ENSMUSG00000042116
ENSMUSG00000042179	10.9323297597848	-5.74638739170549	0.677847639726311	-8.47740267123401	2.30276858510067e-17	2.32902902118715e-16	SC	ENSMUSG00000042179
ENSMUSG00000042210	854.631747546437	-2.37506342699284	0.158156794598491	-15.0171444295034	5.66981383699853e-51	2.33324179020163e-49	SC	ENSMUSG00000042210
ENSMUSG00000042265	10.6997572623856	6.17142532717108	0.617552595704134	9.99335986942847	1.62962510129193e-23	2.32339011115457e-22	SC	ENSMUSG00000042265
ENSMUSG00000042268	2.0092106755825	4.08335753157678	0.748541916511377	5.45508199541784	4.89502523368743e-08	2.56991322740234e-07	SC	ENSMUSG00000042268
ENSMUSG00000042282	2.86662480500828	-5.56012812953424	0.896389334341979	-6.20280487118448	5.5465594574013e-10	3.45585051464054e-09	SC	ENSMUSG00000042282
ENSMUSG00000042306	79.6305386351705	2.30592398904638	0.333064830852326	6.92334877610895	4.41089978712956e-12	3.18854251053885e-11	SC	ENSMUSG00000042306
ENSMUSG00000042357	29.3875900834654	5.40514708107765	0.782204652565827	6.91014437634373	4.84160699279277e-12	3.48812694270672e-11	SC	ENSMUSG00000042357
ENSMUSG00000042367	42.2889449072998	5.12742507891242	0.338064816970756	15.1669881677039	5.85002744344155e-52	2.47879251804475e-50	SC	ENSMUSG00000042367
ENSMUSG00000042428	2647.27257316633	-3.03136332487137	0.146280976978908	-20.7228813170181	2.15401545111116e-95	2.88548319805099e-93	SC	ENSMUSG00000042428
ENSMUSG00000042429	222.034067904964	2.75188929660409	0.383092466365687	7.18335529463853	6.80210258999416e-13	5.22239040640746e-12	SC	ENSMUSG00000042429
ENSMUSG00000042476	17.5805898379834	2.58772423380913	0.330389056465313	7.83235456250898	4.78816932600472e-15	4.21896934103602e-14	SC	ENSMUSG00000042476
ENSMUSG00000042489	39.6721091282482	2.84774819320094	0.376923103823562	7.55524976928443	4.18056820603316e-14	3.49331430341692e-13	SC	ENSMUSG00000042489
ENSMUSG00000042532	2.74055551956159	4.05730987318213	0.654336580573338	6.20064656881488	5.6231664123247e-10	3.50103704006272e-09	SC	ENSMUSG00000042532
ENSMUSG00000042540	10.9631202370667	4.56747120147282	0.537906481145319	8.49119942140813	2.04515284513317e-17	2.07255047978035e-16	SC	ENSMUSG00000042540
ENSMUSG00000042607	29.7030377569901	3.89535932183572	0.366224067820312	10.6365464864723	2.01458460016716e-26	3.33002030310408e-25	SC	ENSMUSG00000042607
ENSMUSG00000042622	421.016913347476	4.37045803851569	0.170374720055881	25.6520335709559	4.01283171222023e-145	1.2901253954788e-142	SC	ENSMUSG00000042622
ENSMUSG00000042688	1703.74061457155	2.14319409550026	0.0742124419290622	28.8791749710768	2.18058013013628e-183	1.2746482033433e-180	SC	ENSMUSG00000042688
ENSMUSG00000042734	40.2206866740797	2.93504782096474	0.258553531957007	11.3517993691642	7.26519864408097e-30	1.39344451249636e-28	SC	ENSMUSG00000042734
ENSMUSG00000042808	1.28941895959793	3.70374434882821	0.859196133235434	4.310708819046	1.62732073691981e-05	6.52552063510721e-05	SC	ENSMUSG00000042808
ENSMUSG00000042828	11.3536607495212	4.12819645453051	0.485582278076284	8.50153854643349	1.8709423041849e-17	1.90124994324913e-16	SC	ENSMUSG00000042828
ENSMUSG00000042918	27.2282764566925	2.16694092464429	0.324714053808914	6.67338200865024	2.4997457503449e-11	1.71357837683557e-10	SC	ENSMUSG00000042918
ENSMUSG00000043091	2573.48993223587	2.04187861234541	0.158378738994079	12.8923782656316	4.96875227962609e-38	1.30404396563248e-36	SC	ENSMUSG00000043091
ENSMUSG00000043300	341.249227566555	-3.3546454290686	0.238204440131228	-14.0830516308617	4.82791229933365e-45	1.64686875780983e-43	SC	ENSMUSG00000043300
ENSMUSG00000043333	93.6321462732562	2.80534854351229	0.251935590995749	11.1351815455071	8.45725103535438e-29	1.5604052842849e-27	SC	ENSMUSG00000043333
ENSMUSG00000043388	3.77150612979117	3.87722514069478	0.754532431736922	5.13857983780693	2.76822578893973e-07	1.35230327239373e-06	SC	ENSMUSG00000043388
ENSMUSG00000043421	130.627166465004	3.55565333558605	0.246818503553726	14.405943170351	4.74791712563495e-47	1.76214182498313e-45	SC	ENSMUSG00000043421
ENSMUSG00000043472	3.55873948156781	6.30807856012927	1.03395247279352	6.10093667370046	1.05448682682276e-09	6.40108595371287e-09	SC	ENSMUSG00000043472
ENSMUSG00000043613	52.1432887601082	3.77604931323854	0.415848040624434	9.08035855493861	1.08217759623179e-19	1.26344111552799e-18	SC	ENSMUSG00000043613
ENSMUSG00000043719	61.8617093339728	-2.6627972506733	0.385804573649013	-6.90193282440396	5.12996947531203e-12	3.68658326082776e-11	SC	ENSMUSG00000043719
ENSMUSG00000043740	11.941129150853	3.55069776620129	0.600568730297117	5.91222550738641	3.37516012724038e-09	1.96400720526295e-08	SC	ENSMUSG00000043740
ENSMUSG00000043789	282.188962358782	-2.04544475437129	0.171976030052711	-11.8937781837641	1.27505357773954e-32	2.70580676728227e-31	SC	ENSMUSG00000043789
ENSMUSG00000043843	28.8116912029346	5.66254462387493	0.691788054195073	8.18537497075396	2.71457086518871e-16	2.5612165316454e-15	SC	ENSMUSG00000043843
ENSMUSG00000043903	17.3362928580978	2.98208182293645	0.611894485066235	4.87352296141981	1.0962551965883e-06	5.03134968883851e-06	SC	ENSMUSG00000043903
ENSMUSG00000043924	11.984263071975	2.16102790330553	0.439726317519916	4.91448388964722	8.90166443998967e-07	4.1215267218098e-06	SC	ENSMUSG00000043924
ENSMUSG00000043999	6.82750973965724	2.85004136904403	0.589776648092699	4.83240796030308	1.3489147968882e-06	6.12536874575644e-06	SC	ENSMUSG00000043999
ENSMUSG00000044006	8.64012459809952	2.98796978526469	0.51227721379694	5.83272045835925	5.45308841464774e-09	3.12438035252261e-08	SC	ENSMUSG00000044006
ENSMUSG00000044103	13.2888369144399	7.88588460723984	0.630224531958804	12.5128175869792	6.35300861487774e-36	1.53426649365874e-34	SC	ENSMUSG00000044103
ENSMUSG00000044165	19.7655782212707	2.42084377196516	0.402075400897208	6.02087013172949	1.73481912399773e-09	1.02999879661176e-08	SC	ENSMUSG00000044165
ENSMUSG00000044216	3.54796717202081	5.56755328501563	0.678956993813202	8.20015602718338	2.40075226588381e-16	2.27849993647718e-15	SC	ENSMUSG00000044216
ENSMUSG00000044244	45.4750892250059	2.1100926948933	0.311060186812246	6.78355117225895	1.17257233404298e-11	8.22880230056899e-11	SC	ENSMUSG00000044244
ENSMUSG00000044249	752.424518663298	-2.47647978050143	0.242971294569691	-10.1924788477065	2.14230795262205e-24	3.19421220530082e-23	SC	ENSMUSG00000044249
ENSMUSG00000044309	5.23889479866694	-3.55537462224976	0.80238557891457	-4.43100513727989	9.37948543729343e-06	3.86851131249498e-05	SC	ENSMUSG00000044309
ENSMUSG00000044313	170.773920978473	3.19730200486613	0.122454538285859	26.110114411622	2.79868884920767e-150	9.59763696021615e-148	SC	ENSMUSG00000044313
ENSMUSG00000044338	202.138767784593	-4.02214131374482	0.357215002296673	-11.259721142407	2.07413995727969e-29	3.913931012563e-28	SC	ENSMUSG00000044338
ENSMUSG00000044441	9.94175375607659	3.32813679211069	0.4647794358695	7.16067995969848	8.02778680406433e-13	6.12321104983792e-12	SC	ENSMUSG00000044441
ENSMUSG00000044444	898.420284791276	-4.3906555793198	0.211251261440965	-20.784044314674	6.03539468434646e-96	8.12724352258592e-94	SC	ENSMUSG00000044444
ENSMUSG00000044626	17.8156784848559	2.79326232333068	0.341097166250427	8.18905168294457	2.63292466962366e-16	2.48874761127235e-15	SC	ENSMUSG00000044626
ENSMUSG00000044647	61.562790099134	-3.35069175156775	0.265919662162919	-12.6003911268318	2.10100051209913e-36	5.17107494461145e-35	SC	ENSMUSG00000044647
ENSMUSG00000044719	5.34520780663392	4.00376359661749	0.708059048878606	5.65456172470146	1.56244442423128e-08	8.6033120512157e-08	SC	ENSMUSG00000044719
ENSMUSG00000044854	18.7463461800235	3.64444091465866	0.344793522681843	10.5699227941169	4.10832709397992e-26	6.67927767744397e-25	SC	ENSMUSG00000044854
ENSMUSG00000044863	23.1201658852271	4.63459366251751	0.62776360759869	7.3827052196378	1.55105189403023e-13	1.24743760833201e-12	SC	ENSMUSG00000044863
ENSMUSG00000045027	76.2911278393551	6.56612645872948	0.518501878142717	12.6636502884994	9.40236030225435e-37	2.3410329813551e-35	SC	ENSMUSG00000045027
ENSMUSG00000045094	64.4813667702509	2.18836560867473	0.360118346535076	6.07679566934139	1.22607829802659e-09	7.3952446716054e-09	SC	ENSMUSG00000045094
ENSMUSG00000045201	10.9172666720524	-2.62498489732298	0.498518883994428	-5.26556762762936	1.39756859190339e-07	7.03433741365072e-07	SC	ENSMUSG00000045201
ENSMUSG00000045267	3.46121329082025	-6.32468064792781	1.02507760545051	-6.16995300092251	6.83102946479579e-10	4.21530896915901e-09	SC	ENSMUSG00000045267
ENSMUSG00000045312	529.855959872754	2.7563787250431	0.188150390470527	14.64986980973	1.34974081173796e-48	5.20469770283365e-47	SC	ENSMUSG00000045312
ENSMUSG00000045349	41.0623300545767	5.25698480832401	0.396228360730993	13.2675631765114	3.57002089732157e-40	1.01571833494592e-38	SC	ENSMUSG00000045349
ENSMUSG00000045475	7.7998266483033	7.69361574471348	0.85113011338924	9.03929449056519	1.57686215741122e-19	1.82442171338806e-18	SC	ENSMUSG00000045475
ENSMUSG00000045502	11.7684620170196	4.71091937514797	0.4511207695994	10.4427011403871	1.58242792230392e-25	2.49693534734091e-24	SC	ENSMUSG00000045502
ENSMUSG00000045551	4.14657498764216	4.63185398806794	0.734342453976981	6.30748496560861	2.8360611764943e-10	1.80285450962514e-09	SC	ENSMUSG00000045551
ENSMUSG00000045662	6.9534868641209	-2.1406975444059	0.461028357165845	-4.64330992038268	3.42871433825825e-06	1.49039264458344e-05	SC	ENSMUSG00000045662
ENSMUSG00000045679	197.237907211868	2.1864516114714	0.186221345414959	11.7411438876639	7.8418559095632e-32	1.62524201445581e-30	SC	ENSMUSG00000045679
ENSMUSG00000045777	104.151912468138	4.23837246186894	0.196008346409861	21.6234284891438	1.08138069430434e-103	1.72752245077688e-101	SC	ENSMUSG00000045777
ENSMUSG00000045871	85.6797071850728	-4.08015759252926	0.371482601288033	-10.9834419657401	4.59091535969309e-28	8.19419452125651e-27	SC	ENSMUSG00000045871
ENSMUSG00000045991	4.66019340778406	6.53576611475255	0.860091391208336	7.59892051188945	2.98611116664357e-14	2.51894979357405e-13	SC	ENSMUSG00000045991
ENSMUSG00000046056	104.621448013467	4.25306537185024	0.271320789354081	15.6754127907975	2.2277300719811e-55	1.05519737479473e-53	SC	ENSMUSG00000046056
ENSMUSG00000046082	9441.18273055423	-2.2279943116358	0.287822117595624	-7.74087248835416	9.87368845861635e-15	8.54479364588198e-14	SC	ENSMUSG00000046082
ENSMUSG00000046093	176.032923615257	3.05014058041995	0.223043938343776	13.6750660119657	1.43077384729793e-42	4.49322385256445e-41	SC	ENSMUSG00000046093
ENSMUSG00000046179	21.3713653694141	2.70207564274575	0.393040844189321	6.87479604904422	6.20786094218676e-12	4.44010521226483e-11	SC	ENSMUSG00000046179
ENSMUSG00000046182	4.36256000959597	-2.30292014300687	0.501387933431738	-4.59309047835393	4.36729596119031e-06	1.87617925708727e-05	SC	ENSMUSG00000046182
ENSMUSG00000046186	76.0379788314832	4.00019291206786	0.201515673509515	19.8505299483763	1.09044899128973e-87	1.2520691096416e-85	SC	ENSMUSG00000046186
ENSMUSG00000046203	224.527650102237	10.1790178904759	0.508354094696893	20.0234796899691	3.43847524528972e-89	4.03824581318957e-87	SC	ENSMUSG00000046203
ENSMUSG00000046213	26.0800189197728	-3.74903331954157	0.366817819351734	-10.2204231140328	1.60638168422087e-24	2.40910419347877e-23	SC	ENSMUSG00000046213
ENSMUSG00000046223	696.289661004901	4.87556510871222	0.243223667807776	20.0456030971685	2.20493269545701e-89	2.61340409802554e-87	SC	ENSMUSG00000046223
ENSMUSG00000046245	43.937951057764	2.37716584914588	0.433368402430154	5.48532342417144	4.12713623036109e-08	2.17967030482315e-07	SC	ENSMUSG00000046245
ENSMUSG00000046259	6.60708245658993	7.44081255135928	0.669546726336052	11.113208770473	1.08200202061354e-28	1.98354183679117e-27	SC	ENSMUSG00000046259
ENSMUSG00000046323	7.59713925909057	5.85175863391734	0.530470822644885	11.0312544707755	2.70071283318645e-28	4.84733664128091e-27	SC	ENSMUSG00000046323
ENSMUSG00000046480	907.706530890163	-2.07525145315307	0.195839862927634	-10.596675376146	3.08762061905868e-26	5.05497150364032e-25	SC	ENSMUSG00000046480
ENSMUSG00000046490	4.4139746802279	3.71148523268423	0.598334951615362	6.20302260909897	5.5388878431909e-10	3.4522055974941e-09	SC	ENSMUSG00000046490
ENSMUSG00000046591	13.2823854562527	3.4285239843676	0.571688860500593	5.99718521953611	2.00767026484793e-09	1.18624578938407e-08	SC	ENSMUSG00000046591
ENSMUSG00000046598	2570.1308050716	-2.9019935396222	0.171140902800991	-16.9567502106538	1.71575222598349e-64	1.10047748758842e-62	SC	ENSMUSG00000046598
ENSMUSG00000046610	2.31657999736808	3.23122408258824	0.67070403671959	4.81766010890905	1.45251526017191e-06	6.57723459359535e-06	SC	ENSMUSG00000046610
ENSMUSG00000046623	114.590430012552	9.07746154930778	0.760267821274872	11.9398208043135	7.33811156292128e-33	1.5701849367582e-31	SC	ENSMUSG00000046623
ENSMUSG00000046683	9.31558632994475	-2.90388773538786	0.471730850122062	-6.15581477157253	7.46924821503979e-10	4.59701038743296e-09	SC	ENSMUSG00000046683
ENSMUSG00000046687	293.724334744925	-3.41021341540528	0.152495319014965	-22.3627416069775	9.07625710432005e-111	1.66743809087937e-108	SC	ENSMUSG00000046687
ENSMUSG00000046711	2589.54786837497	4.10738321299687	0.216961978195704	18.9313503091861	6.29284654295205e-80	5.92864516793871e-78	SC	ENSMUSG00000046711
ENSMUSG00000046731	310.951371367027	2.31296420610633	0.116039713731943	19.9325225107792	2.12573155446997e-88	2.47392830683111e-86	SC	ENSMUSG00000046731
ENSMUSG00000046733	494.004649292074	6.38618338648702	0.283064186201547	22.5609020773116	1.04960539482043e-112	2.01461572796877e-110	SC	ENSMUSG00000046733
ENSMUSG00000046811	6.07271883721502	-2.52026589059952	0.434820986666598	-5.79609993050301	6.78748288113215e-09	3.848634473164e-08	SC	ENSMUSG00000046811
ENSMUSG00000046818	406.128116745665	2.38358730693957	0.151804379177239	15.7017032042048	1.47235338761894e-55	7.06509871820133e-54	SC	ENSMUSG00000046818
ENSMUSG00000046840	190.037694874703	-2.98994463865491	0.181765239336234	-16.4494853337939	8.45839218651266e-61	4.78131531949682e-59	SC	ENSMUSG00000046840
ENSMUSG00000046908	16.8843004516069	3.35014723036705	0.297041148909726	11.2783943997779	1.67780209471557e-29	3.17301984382975e-28	SC	ENSMUSG00000046908
ENSMUSG00000046959	2292.47026362314	-2.55713472239589	0.116634257762214	-21.9243880096463	1.52069033615793e-106	2.55635002914915e-104	SC	ENSMUSG00000046959
ENSMUSG00000046993	4.69920044374392	2.59077658234632	0.472569703649014	5.48231628549455	4.19792846158214e-08	2.21523840853288e-07	SC	ENSMUSG00000046993
ENSMUSG00000046999	26.8508284306216	-2.35274947701018	0.361460257720117	-6.50901289079461	7.56462319395528e-11	4.99261248520734e-10	SC	ENSMUSG00000046999
ENSMUSG00000047104	4.63316474835331	4.54103044462857	0.783000099086909	5.79952729242828	6.65021148524879e-09	3.77496003973955e-08	SC	ENSMUSG00000047104
ENSMUSG00000047109	29.9941132325055	4.60626276328218	0.580344397091158	7.93711938354193	2.06930855525725e-15	1.85833156568493e-14	SC	ENSMUSG00000047109
ENSMUSG00000047281	1041.16878596879	4.41431647601628	0.160374734867676	27.5250118396673	8.81425320006724e-167	4.04826057688803e-164	SC	ENSMUSG00000047281
ENSMUSG00000047298	4.12858609590177	6.30851286025206	0.938089297341634	6.7248532502494	1.75769499000988e-11	1.21887072372753e-10	SC	ENSMUSG00000047298
ENSMUSG00000047407	817.696447367014	2.77635480071204	0.114704279199901	24.2044570619161	1.99686477601058e-129	5.24075122846858e-127	SC	ENSMUSG00000047407
ENSMUSG00000047428	9.79703372642378	3.11260748118649	0.551782780017547	5.64100148447457	1.69063904392552e-08	9.29724956377256e-08	SC	ENSMUSG00000047428
ENSMUSG00000047501	3210.6348184916	4.17032110959377	0.187799372581686	22.2062568807562	2.98819531876366e-109	5.22832541487084e-107	SC	ENSMUSG00000047501
ENSMUSG00000047562	27.2043999083776	8.28555679677189	0.54035139804526	15.3336455253844	4.55678679935595e-53	2.00685884382594e-51	SC	ENSMUSG00000047562
ENSMUSG00000047583	538.148153489639	-2.87987551380009	0.1723338162281	-16.7110296564681	1.08938133989675e-62	6.57720377045644e-61	SC	ENSMUSG00000047583
ENSMUSG00000047586	215.34918221383	-3.12134224968399	0.286324309315327	-10.9014224364948	1.13469374040381e-27	1.99346468600997e-26	SC	ENSMUSG00000047586
ENSMUSG00000047641	3.28076886331911	3.18186881175411	0.71055815872927	4.47798504973107	7.53508770437287e-06	3.14461229525345e-05	SC	ENSMUSG00000047641
ENSMUSG00000047746	804.49996077937	-2.54165224184778	0.159147770948149	-15.9703917102042	2.05491344855975e-57	1.05493760273367e-55	SC	ENSMUSG00000047746
ENSMUSG00000047798	20.4387239287917	4.9159947750785	0.385367775331071	12.756631689962	2.86316128531758e-37	7.32013004556343e-36	SC	ENSMUSG00000047798
ENSMUSG00000047810	107.105382103579	2.00326494498662	0.381399061618289	5.25241183469802	1.50120329204853e-07	7.51917208792371e-07	SC	ENSMUSG00000047810
ENSMUSG00000047821	253.23918530936	2.06353669084062	0.237620561171569	8.68416723143197	3.81527141867845e-18	4.04654766550143e-17	SC	ENSMUSG00000047821
ENSMUSG00000047878	1401.68774506146	2.16525661385137	0.107958552316644	20.0563694805822	1.77586222720052e-89	2.11459150387024e-87	SC	ENSMUSG00000047878
ENSMUSG00000047940	3.29476962871812	-3.73641591763549	0.785161663166899	-4.75878547427404	1.94761293999926e-06	8.69814287494026e-06	SC	ENSMUSG00000047940
ENSMUSG00000048003	17.0532299222204	2.71522446409838	0.401368236254193	6.76492113436397	1.33381834997263e-11	9.32223042426522e-11	SC	ENSMUSG00000048003
ENSMUSG00000048078	94.5953265849591	-2.72754792681142	0.375509900072669	-7.26358459865794	3.76964486575263e-13	2.94876112977973e-12	SC	ENSMUSG00000048078
ENSMUSG00000048120	484.190148599775	2.42106793323169	0.196176837159556	12.3412527609596	5.4304295716545e-35	1.2651326864398e-33	SC	ENSMUSG00000048120
ENSMUSG00000048216	44.6517251574045	2.40700725924318	0.201291515199296	11.9578177791549	5.90945229415916e-33	1.26976702594631e-31	SC	ENSMUSG00000048216
ENSMUSG00000048279	147.256345181616	3.05765861574923	0.494664570570288	6.18127676341186	6.35852282593391e-10	3.9331699635166e-09	SC	ENSMUSG00000048279
ENSMUSG00000048281	309.876230241675	-2.6014152906652	0.14591068807574	-17.8288192933121	4.22244244504401e-71	3.15701220018988e-69	SC	ENSMUSG00000048281
ENSMUSG00000048349	4.88707863103972	2.02832730736315	0.454434296841013	4.46341158988882	8.06648903899874e-06	3.3560352326601e-05	SC	ENSMUSG00000048349
ENSMUSG00000048368	28.936866923519	-3.10890067433607	0.392928781260041	-7.91212255912247	2.53037098412283e-15	2.26684575798116e-14	SC	ENSMUSG00000048368
ENSMUSG00000048371	927.821245038299	-2.20414622919864	0.112664869314897	-19.5637401667602	3.15094731979573e-85	3.40514138929186e-83	SC	ENSMUSG00000048371
ENSMUSG00000048416	4.75785070460129	2.88493982192458	0.586640424398585	4.91773103580813	8.75530951122865e-07	4.05595390181558e-06	SC	ENSMUSG00000048416
ENSMUSG00000048424	564.78725606172	-3.06450578158526	0.252195801674557	-12.1512957838204	5.64635275306207e-34	1.25953332878366e-32	SC	ENSMUSG00000048424
ENSMUSG00000048455	8.32047879764258	7.76361880545013	0.78450700737213	9.89617521895183	4.32500345672683e-23	6.03903848572281e-22	SC	ENSMUSG00000048455
ENSMUSG00000048458	184.048797681022	5.15491230219831	0.28696631655317	17.9634751705892	3.76481742741088e-72	2.89048072337337e-70	SC	ENSMUSG00000048458
ENSMUSG00000048534	22.3034650088016	2.09221257976597	0.358173085401677	5.84134505087012	5.17810273931196e-09	2.97278576908713e-08	SC	ENSMUSG00000048534
ENSMUSG00000048612	2365.87954051802	3.16574485116156	0.263479420021525	12.0151503707687	2.95831018367072e-33	6.44811338339077e-32	SC	ENSMUSG00000048612
ENSMUSG00000048644	272.276269338103	2.60065082649516	0.246757438309026	10.5393006359478	5.69206054044813e-26	9.20753440882552e-25	SC	ENSMUSG00000048644
ENSMUSG00000048652	1.68299955559452	4.0631280330314	0.794243041106581	5.11572380586481	3.1254011291274e-07	1.51842306462329e-06	SC	ENSMUSG00000048652
ENSMUSG00000048655	7.38223311381769	-3.08915302365864	0.571246086029508	-5.40774475170594	6.38232932648587e-08	3.3236183494071e-07	SC	ENSMUSG00000048655
ENSMUSG00000048764	5.66901695174087	7.17831725065958	0.825718111673145	8.69342351727543	3.51678435541556e-18	3.74076483131879e-17	SC	ENSMUSG00000048764
ENSMUSG00000048782	42.9023985730165	-4.77880132287902	0.354767183170547	-13.4702462617059	2.34083973090451e-41	7.02525062763875e-40	SC	ENSMUSG00000048782
ENSMUSG00000048834	110.342595056088	-2.91641627661332	0.287925659555678	-10.1290599841427	4.10577409387715e-24	6.04813915776176e-23	SC	ENSMUSG00000048834
ENSMUSG00000049128	40.4448304512496	6.73672091418656	0.698426140247196	9.64557384951574	5.13233276598638e-22	6.77984585214019e-21	SC	ENSMUSG00000049128
ENSMUSG00000049130	71.4376159658726	2.74557084451981	0.366431160391796	7.49273299133236	6.7454038756832e-14	5.55392702371482e-13	SC	ENSMUSG00000049130
ENSMUSG00000049134	36.5424514684035	-2.48426497815033	0.256300582618386	-9.69277928583262	3.23600575850546e-22	4.30351955060809e-21	SC	ENSMUSG00000049134
ENSMUSG00000049152	21600.6592173323	-3.18291463009588	0.265311501696962	-11.9968965149931	3.68870126228035e-33	7.99270399880798e-32	SC	ENSMUSG00000049152
ENSMUSG00000049336	23.4639600947671	-2.48314300832847	0.493859147776391	-5.02803890443026	4.95521358297525e-07	2.35840291180836e-06	SC	ENSMUSG00000049336
ENSMUSG00000049382	5815.75121648687	2.46299333614025	0.0811007956351579	30.3695335767153	1.38762182572357e-202	1.04969509875324e-199	SC	ENSMUSG00000049382
ENSMUSG00000049526	3.84973909626944	4.2723734989436	0.773370979048466	5.52435197943451	3.30703902844905e-08	1.76210987801346e-07	SC	ENSMUSG00000049526
ENSMUSG00000049758	6.2515743523322	4.89502863755229	0.653972118347154	7.48507237575198	7.15077186820313e-14	5.87221751118086e-13	SC	ENSMUSG00000049758
ENSMUSG00000049866	974.527973550841	3.01955269881629	0.14397368134426	20.972949157257	1.15855132978462e-97	1.628302743282e-95	SC	ENSMUSG00000049866
ENSMUSG00000049892	181.099639516106	2.04142758683039	0.256757378093345	7.95080399242983	1.85304935026765e-15	1.66878253812619e-14	SC	ENSMUSG00000049892
ENSMUSG00000049985	4.70194197796927	2.9767984373797	0.505197214805099	5.89234926508478	3.80743357667497e-09	2.20755616754013e-08	SC	ENSMUSG00000049985
ENSMUSG00000050035	2.55106084362619	3.01909306828172	0.667520270971737	4.5228485179734	6.10129072520645e-06	2.57507708323449e-05	SC	ENSMUSG00000050035
ENSMUSG00000050103	104.297972825378	-2.50704140750358	0.30316452886648	-8.26957367630479	1.34438875233931e-16	1.30236078004395e-15	SC	ENSMUSG00000050103
ENSMUSG00000050106	33.9020944798588	2.19505478722821	0.309229883737473	7.09845620577781	1.26158150783445e-12	9.47383252014655e-12	SC	ENSMUSG00000050106
ENSMUSG00000050108	23.0036802084789	4.0171597497628	0.390542465210387	10.2861023002934	8.14052053718981e-25	1.2418397877611e-23	SC	ENSMUSG00000050108
ENSMUSG00000050138	1.38111385847992	3.87780198138688	0.814657950597678	4.7600369928777	1.93557479124506e-06	8.64588114463755e-06	SC	ENSMUSG00000050138
ENSMUSG00000050211	1.87805942893704	4.84818245230583	1.02278008062054	4.74020030715139	2.13507038801416e-06	9.50562755404608e-06	SC	ENSMUSG00000050211
ENSMUSG00000050232	17.387554721493	-3.89999625172147	0.563484806893947	-6.92120923937436	4.47804480378179e-12	3.23526158295696e-11	SC	ENSMUSG00000050232
ENSMUSG00000050335	2579.62866418188	3.16461050958758	0.198337517998219	15.9556827247178	2.60113570292321e-57	1.33004394193211e-55	SC	ENSMUSG00000050335
ENSMUSG00000050359	1349.46162343987	6.8987421416906	0.620329531496617	11.1210925667953	9.90514848083831e-29	1.8184184077599e-27	SC	ENSMUSG00000050359
ENSMUSG00000050370	61.3969332741921	2.43703175661891	0.313699790400882	7.7686751193062	7.93112999585437e-15	6.90083435363242e-14	SC	ENSMUSG00000050370
ENSMUSG00000050592	90.5946144488968	-2.57315537528044	0.197565308279483	-13.0243279940644	8.8981003656468e-39	2.40398257777769e-37	SC	ENSMUSG00000050592
ENSMUSG00000050635	242.188078097643	11.6228705374485	0.615746441932619	18.8760660978701	1.79465607201866e-79	1.67241138305507e-77	SC	ENSMUSG00000050635
ENSMUSG00000050645	11.8738832626648	-3.60269281102032	0.598161439321518	-6.02294393150247	1.71272788248744e-09	1.01735245121425e-08	SC	ENSMUSG00000050645
ENSMUSG00000050747	30.9425536022619	3.73963245673484	0.441426174905853	8.47170528012397	2.41826353846606e-17	2.44104153097908e-16	SC	ENSMUSG00000050747
ENSMUSG00000050808	3.15204130157965	6.12269740166082	0.860833549316157	7.1125218185614	1.1394151587895e-12	8.58399469363384e-12	SC	ENSMUSG00000050808
ENSMUSG00000050896	34.6446552215454	2.63026182123225	0.278015381184843	9.46085000773207	3.0544996692261e-21	3.88727023713485e-20	SC	ENSMUSG00000050896
ENSMUSG00000050953	235.163424326933	2.40009717541195	0.161648258949179	14.8476524956976	7.20477078664086e-50	2.86409126170638e-48	SC	ENSMUSG00000050953
ENSMUSG00000051022	80.4431065436988	2.42076121639402	0.24420666145737	9.91275668709226	3.66394605616182e-23	5.12992338402188e-22	SC	ENSMUSG00000051022
ENSMUSG00000051041	228.548096000848	-2.02464636302164	0.235907172966515	-8.58238576454404	9.29253978190279e-18	9.64115059259942e-17	SC	ENSMUSG00000051041
ENSMUSG00000051076	157.350128467858	2.51750735819419	0.135260307786021	18.6123142805267	2.55346128961564e-77	2.2491446701683e-75	SC	ENSMUSG00000051076
ENSMUSG00000051177	665.017653003912	-2.1383717181735	0.176967824561046	-12.083392692867	1.29273456658691e-33	2.86137117492388e-32	SC	ENSMUSG00000051177
ENSMUSG00000051220	35.0672451198763	2.78487022082637	0.302620143100102	9.20252760539203	3.49627016214934e-20	4.20205927899444e-19	SC	ENSMUSG00000051220
ENSMUSG00000051262	195.85622430091	-4.2582573211042	0.417045938679337	-10.2105234128136	1.77902547769949e-24	2.66336061038596e-23	SC	ENSMUSG00000051262
ENSMUSG00000051341	189.464424828035	2.14428981116118	0.140272809863057	15.2865677479091	9.39739736729665e-53	4.10358336650034e-51	SC	ENSMUSG00000051341
ENSMUSG00000051378	27.5841121188079	3.34740399936881	0.406037275979687	8.24408052510004	1.66435048885968e-16	1.59847253821774e-15	SC	ENSMUSG00000051378
ENSMUSG00000051397	2192.03141095145	2.64814597525827	0.238814886873665	11.088697232929	1.42345650018656e-28	2.59470596632164e-27	SC	ENSMUSG00000051397
ENSMUSG00000051435	13.8000847169738	2.25326804083256	0.406148160282091	5.54789670662931	2.89126594776733e-08	1.55057557996231e-07	SC	ENSMUSG00000051435
ENSMUSG00000051439	805.559499023312	3.74999865441707	0.207124888481591	18.1050123039674	2.90946307597054e-73	2.30961081215933e-71	SC	ENSMUSG00000051439
ENSMUSG00000051483	2361.3469087373	2.20758696219919	0.167490293192191	13.1803874727597	1.13804816052118e-39	3.15415934144447e-38	SC	ENSMUSG00000051483
ENSMUSG00000051517	230.563859209548	-2.84378779790979	0.232457085925532	-12.2336034050638	2.05610921541299e-34	4.67165450710443e-33	SC	ENSMUSG00000051517
ENSMUSG00000051748	1.17041958975462	4.28626544016686	0.922833692606935	4.64467809802055	3.40607112223586e-06	1.48155165337234e-05	SC	ENSMUSG00000051748
ENSMUSG00000051811	369.480523420963	3.78556859161834	0.127910643592766	29.5954150904798	1.71170748634736e-192	1.12884914227831e-189	SC	ENSMUSG00000051811
ENSMUSG00000051969	7.05266337862708	-2.8632527674004	0.61438695711365	-4.6603410672189	3.15685840832886e-06	1.37851270394258e-05	SC	ENSMUSG00000051969
ENSMUSG00000051980	829.991739398101	-2.70694656414956	0.156440804290303	-17.3033280954395	4.43983366949727e-67	3.01299530288839e-65	SC	ENSMUSG00000051980
ENSMUSG00000052125	16.0241674951114	2.0385030678218	0.45099902709724	4.51997220690738	6.18477503171042e-06	2.6077444887802e-05	SC	ENSMUSG00000052125
ENSMUSG00000052133	19.170647909934	-2.44702827871916	0.318101394881906	-7.69260467917034	1.441694400225e-14	1.23973186137704e-13	SC	ENSMUSG00000052133
ENSMUSG00000052212	1.60300273672032	3.71767726192593	0.684339445465593	5.43250471174666	5.5568485923152e-08	2.9096528052595e-07	SC	ENSMUSG00000052212
ENSMUSG00000052270	8.74199436219622	3.22699468023601	0.697232588154387	4.62829009294881	3.68697311939884e-06	1.59644694664879e-05	SC	ENSMUSG00000052270
ENSMUSG00000052271	8.59986905278537	2.70481139644888	0.472815637828448	5.7206470768851	1.06119121137112e-08	5.92057222482976e-08	SC	ENSMUSG00000052271
ENSMUSG00000052301	3.74883802616951	3.19404776061303	0.726425274521191	4.39693919339236	1.09788085353188e-05	4.49856548555677e-05	SC	ENSMUSG00000052301
ENSMUSG00000052305	4252.60516475642	-7.96401972426542	0.774610521109067	-10.2813213960259	8.5546591593853e-25	1.30269883705974e-23	SC	ENSMUSG00000052305
ENSMUSG00000052387	43.8262263881239	-2.28679932108218	0.378361169300342	-6.04395880610816	1.50377921326322e-09	8.98425118818349e-09	SC	ENSMUSG00000052387
ENSMUSG00000052520	25321.7621297053	-2.62832792389798	0.286935920163216	-9.15998220927836	5.19058739246197e-20	6.18637199880083e-19	SC	ENSMUSG00000052520
ENSMUSG00000052562	2333.18457911311	-4.47576256685959	0.296255667081494	-15.1077702950013	1.43928040023879e-51	6.02903776777552e-50	SC	ENSMUSG00000052562
ENSMUSG00000052572	76.9552570300892	-2.07311912850699	0.212961572137378	-9.73470991832109	2.1442861119563e-22	2.88597795915834e-21	SC	ENSMUSG00000052572
ENSMUSG00000052584	41.6415243228054	2.75205231747865	0.249060489336493	11.0497346440225	2.19863792918427e-28	3.95724055553669e-27	SC	ENSMUSG00000052584
ENSMUSG00000052698	3735.86696772344	-3.21107976960999	0.136919409752545	-23.4523342995226	1.25136238581781e-121	2.82324917221351e-119	SC	ENSMUSG00000052698
ENSMUSG00000052749	11.2485124418209	2.05102374262758	0.462373049743588	4.43586351705617	9.17039380478196e-06	3.78895628367859e-05	SC	ENSMUSG00000052749
ENSMUSG00000052837	1695.0153703413	2.88117225821665	0.213929647723279	13.467849308776	2.41807180568431e-41	7.24857888603736e-40	SC	ENSMUSG00000052837
ENSMUSG00000052861	2.28032638959911	2.99171818047285	0.627066158802662	4.77097693516953	1.83334535367156e-06	8.21143974949372e-06	SC	ENSMUSG00000052861
ENSMUSG00000052974	43.6580984095006	-2.22584302551861	0.316208931340761	-7.03915292993397	1.93412001224503e-12	1.43400307624509e-11	SC	ENSMUSG00000052974
ENSMUSG00000053007	110.618549633676	3.29940646178619	0.378306573371889	8.72151501989036	2.74503815765698e-18	2.93442981774471e-17	SC	ENSMUSG00000053007
ENSMUSG00000053113	817.422794009683	4.61521133658284	0.243144552267218	18.9813479000372	2.43274122748699e-80	2.35225956281824e-78	SC	ENSMUSG00000053113
ENSMUSG00000053137	228.95593325424	2.38203946493633	0.294995489646514	8.07483350945694	6.75687757139947e-16	6.22445885159006e-15	SC	ENSMUSG00000053137
ENSMUSG00000053168	218.207573348267	-3.16923896087596	0.385588212051768	-8.21923197291743	2.04810544957913e-16	1.95535531414904e-15	SC	ENSMUSG00000053168
ENSMUSG00000053219	15.4648897027766	5.21463519241703	0.410665503649469	12.6980112672626	6.06514236717413e-37	1.52637438046691e-35	SC	ENSMUSG00000053219
ENSMUSG00000053268	3.35639272922728	5.71639750798461	0.82098837966087	6.96282389568768	3.33518638847941e-12	2.42868046182589e-11	SC	ENSMUSG00000053268
ENSMUSG00000053279	789.314884058582	4.3641220405168	0.243158629384121	17.9476338206477	5.00789893893056e-72	3.82205224656659e-70	SC	ENSMUSG00000053279
ENSMUSG00000053303	544.174537563279	-3.5751239713234	0.326930916020013	-10.9354111102315	7.80514055166729e-28	1.37876521283573e-26	SC	ENSMUSG00000053303
ENSMUSG00000053318	36.0157652284315	-2.19940777899597	0.389989822136674	-5.63965430417099	1.70391900333894e-08	9.36627415385284e-08	SC	ENSMUSG00000053318
ENSMUSG00000053461	3.22237993356844	3.50362783270513	0.699792448361897	5.00666710666365	5.53805836315153e-07	2.6207702134362e-06	SC	ENSMUSG00000053461
ENSMUSG00000053475	5.44420283657033	5.880167699213	0.679516004000851	8.65346461980553	4.99591357032378e-18	5.28133567730076e-17	SC	ENSMUSG00000053475
ENSMUSG00000053522	2.08708723611635	3.74015554823978	0.874629500211373	4.27627417933638	1.90047143721893e-05	7.54555809899209e-05	SC	ENSMUSG00000053522
ENSMUSG00000053560	543.10440690401	2.0293538030944	0.150272895898335	13.5044566151659	1.4719577785785e-41	4.44351573533321e-40	SC	ENSMUSG00000053560
ENSMUSG00000053687	30.5836949104068	2.78995006708029	0.320074768026429	8.71655733528462	2.86788765848203e-18	3.06320891097001e-17	SC	ENSMUSG00000053687
ENSMUSG00000053693	25.1507752651835	3.49279078384262	0.503140950938734	6.94197277587115	3.86661743186051e-12	2.80534274604943e-11	SC	ENSMUSG00000053693
ENSMUSG00000053746	223.006340314388	2.9287602783741	0.186044744465731	15.7422360238376	7.76505661219247e-56	3.76115359822204e-54	SC	ENSMUSG00000053746
ENSMUSG00000053783	4.67736838594829	5.21161732960972	0.711822464078461	7.32151286677469	2.45190808783555e-13	1.94399124596579e-12	SC	ENSMUSG00000053783
ENSMUSG00000053797	1.57252419446275	4.82311213625812	0.762147402610719	6.3283193247614	2.47845831177679e-10	1.58217790466366e-09	SC	ENSMUSG00000053797
ENSMUSG00000053852	59.4135294424902	-6.37551768522464	0.479108601241754	-13.307040760071	2.10661530566223e-40	6.04711447116436e-39	SC	ENSMUSG00000053852
ENSMUSG00000054013	11.2370477983544	3.164872033742	0.697666813092032	4.53636603368793	5.7231815178113e-06	2.42384700540271e-05	SC	ENSMUSG00000054013
ENSMUSG00000054161	3.75963806340443	3.90296409658419	0.844785983441286	4.62006256387592	3.83624346654331e-06	1.65828877242847e-05	SC	ENSMUSG00000054161
ENSMUSG00000054162	21.9781792100457	-2.14738895570186	0.302649981069899	-7.09528858422729	1.29081843423348e-12	9.67925659722598e-12	SC	ENSMUSG00000054162
ENSMUSG00000054206	16.2998981924718	2.2659421254096	0.480222079191491	4.7185296628272	2.37555334500358e-06	1.05270902883343e-05	SC	ENSMUSG00000054206
ENSMUSG00000054474	3906.77651044757	-2.35486495015277	0.190444201720896	-12.3651175980875	4.03620195283589e-35	9.44596125813822e-34	SC	ENSMUSG00000054474
ENSMUSG00000054582	13.8534668208411	2.73923733734263	0.449170037866605	6.09844180692242	1.07107375278344e-09	6.49564181126858e-09	SC	ENSMUSG00000054582
ENSMUSG00000054589	34.381849039089	2.52763809577736	0.198856100397002	12.7108903912483	5.14453125714965e-37	1.2985019031785e-35	SC	ENSMUSG00000054589
ENSMUSG00000054598	45.3447707202079	3.88243125654545	0.65486147147143	5.92862983345452	3.05472833434344e-09	1.78400573931229e-08	SC	ENSMUSG00000054598
ENSMUSG00000054630	134.94514116384	-2.59742358235419	0.286047331571656	-9.08039787710281	1.08178668540048e-19	1.26344111552799e-18	SC	ENSMUSG00000054630
ENSMUSG00000054672	7.93018415631717	-3.41338841240583	0.65481997123558	-5.21271274907073	1.86098947989835e-07	9.23493139552102e-07	SC	ENSMUSG00000054672
ENSMUSG00000054679	7.44168531932048	4.56408840583481	0.51789598982865	8.8127510069056	1.22111570017638e-18	1.33306858270528e-17	SC	ENSMUSG00000054679
ENSMUSG00000054855	204.875340927945	4.86793128414088	0.196830328562902	24.7316118389002	4.8899084617305e-135	1.41312860264841e-132	SC	ENSMUSG00000054855
ENSMUSG00000054871	227.910549412141	2.98391270903058	0.252172604581495	11.8328186917159	2.64120907492261e-32	5.55907507422336e-31	SC	ENSMUSG00000054871
ENSMUSG00000054958	42.1633450230121	3.22174399913797	0.243943722079556	13.2069149870858	8.00380307023561e-40	2.23031218815233e-38	SC	ENSMUSG00000054958
ENSMUSG00000055030	7.36336097169189	7.58439080817785	0.815817857392846	9.29667172573998	1.44910794934991e-20	1.77735128551643e-19	SC	ENSMUSG00000055030
ENSMUSG00000055067	218.625854101308	-2.02604705774741	0.2027864333471	-9.99103847484474	1.66824756046506e-23	2.37713724405326e-22	SC	ENSMUSG00000055067
ENSMUSG00000055114	76.4934366428789	-3.70047747807153	0.278006851301292	-13.3107420221853	2.00480699457091e-40	5.7613001005993e-39	SC	ENSMUSG00000055114
ENSMUSG00000055137	1642.14624488165	-2.73303860797118	0.0997316510292731	-27.4039242283172	2.46256629239592e-165	1.11117903579689e-162	SC	ENSMUSG00000055137
ENSMUSG00000055312	2657.44884651013	-2.05029350232612	0.209038385075471	-9.80821537434805	1.03787802770753e-22	1.42217489998069e-21	SC	ENSMUSG00000055312
ENSMUSG00000055360	2.32454085883205	4.96703740820027	0.848279751807732	5.85542375332576	4.75795272663736e-09	2.73707323035368e-08	SC	ENSMUSG00000055360
ENSMUSG00000055373	7458.52644040652	-2.80838998615991	0.150038527284059	-18.7177922697345	3.54544431763847e-78	3.19960799472496e-76	SC	ENSMUSG00000055373
ENSMUSG00000055471	6.43708829187078	-4.48436148713816	0.85660128635707	-5.23506275155052	1.64928820352928e-07	8.22405827738913e-07	SC	ENSMUSG00000055471
ENSMUSG00000055612	63.5098159773502	2.39579909161088	0.307607347452336	7.78849761377081	6.78106524333845e-15	5.92421868405791e-14	SC	ENSMUSG00000055612
ENSMUSG00000055629	19.1760081329301	2.23195807501614	0.4010418557632	5.56539932912646	2.61552748040456e-08	1.40941476631061e-07	SC	ENSMUSG00000055629
ENSMUSG00000055882	4.82249081112418	4.26320797869496	0.855743125204994	4.98187815142973	6.2970083521232e-07	2.96573987944715e-06	SC	ENSMUSG00000055882
ENSMUSG00000055972	7.03282525968039	3.84448057995113	0.485308331852768	7.92172795648079	2.34232349451972e-15	2.10057741558742e-14	SC	ENSMUSG00000055972
ENSMUSG00000055976	28.2392584647462	5.42425598492903	0.435372806898053	12.4588763905027	1.25121039469708e-35	2.98249595473668e-34	SC	ENSMUSG00000055976
ENSMUSG00000055978	49.4855075363812	5.47779789988646	0.421478239446436	12.9966327729776	1.27849690763817e-38	3.42174198381412e-37	SC	ENSMUSG00000055978
ENSMUSG00000056032	1.44610298516883	4.59941039881974	1.03101146554314	4.46106619813074	8.15528916023315e-06	3.3907862463821e-05	SC	ENSMUSG00000056032
ENSMUSG00000056054	25.0671173066914	3.5049911205268	0.550777129864104	6.36371942566243	1.96925726656124e-10	1.26402038672211e-09	SC	ENSMUSG00000056054
ENSMUSG00000056071	45.4466051515806	3.86182551599939	0.47782533246423	8.08208618007603	6.3668084317461e-16	5.87354063359073e-15	SC	ENSMUSG00000056071
ENSMUSG00000056124	856.450772950282	2.08727745447511	0.151089804689541	13.8148133738345	2.07491274812271e-43	6.6959543138916e-42	SC	ENSMUSG00000056124
ENSMUSG00000056162	1014.64115694959	-3.98399976142875	0.273730522409167	-14.554459350622	5.4716812476668e-48	2.0818290190827e-46	SC	ENSMUSG00000056162
ENSMUSG00000056380	1.03766871792969	4.39460988820816	1.03132708155571	4.26112139087738	2.03403707775888e-05	8.04852825230128e-05	SC	ENSMUSG00000056380
ENSMUSG00000056487	899.355397719628	-2.90309396800467	0.32682441880443	-8.8827327487481	6.52375623226557e-19	7.22925507513444e-18	SC	ENSMUSG00000056487
ENSMUSG00000056498	29.301108610689	2.06366789308162	0.226084152943825	9.12787502445773	6.98569594004817e-20	8.25698987031429e-19	SC	ENSMUSG00000056498
ENSMUSG00000056501	664.140534166796	2.37593864560721	0.158496551233675	14.9904753580683	8.47445205565269e-51	3.45972868049821e-49	SC	ENSMUSG00000056501
ENSMUSG00000056553	5.43065064836617	-2.97929861934902	0.681637576393575	-4.37079574619692	1.23794555151288e-05	5.03478171804415e-05	SC	ENSMUSG00000056553
ENSMUSG00000056643	33.5541515867257	2.55316997822238	0.288128858275819	8.86120881296203	7.91514531473024e-19	8.7484975287865e-18	SC	ENSMUSG00000056643
ENSMUSG00000056656	1.49588671622967	4.04328602148328	0.760984613450501	5.31322966327791	1.07699162653143e-07	5.48410703511944e-07	SC	ENSMUSG00000056656
ENSMUSG00000056708	982.004474109096	3.06556930628654	0.107290868330717	28.5725090492989	1.47570729194797e-179	7.59103830978035e-177	SC	ENSMUSG00000056708
ENSMUSG00000056737	1656.91703747371	3.37254335409787	0.233046673359288	14.4715361325859	1.83331542623041e-47	6.8836310602403e-46	SC	ENSMUSG00000056737
ENSMUSG00000056758	18.6373964913802	6.33165759555598	0.511289608202122	12.3837009279738	3.20228192670538e-35	7.54237098487751e-34	SC	ENSMUSG00000056758
ENSMUSG00000056821	2.38005186300471	4.24208598165473	0.64601930319944	6.56650035168548	5.15115258807467e-11	3.44034392535135e-10	SC	ENSMUSG00000056821
ENSMUSG00000056899	73.6524585504514	-2.33600220502012	0.272520874508078	-8.57182852226197	1.01854677517207e-17	1.05378210206861e-16	SC	ENSMUSG00000056899
ENSMUSG00000056904	16.4714065688214	2.07957288805355	0.400114756508007	5.19744111965023	2.02050507891344e-07	9.98796667877255e-07	SC	ENSMUSG00000056904
ENSMUSG00000056973	4973.81876023545	-3.32462833822163	0.200857681114621	-16.5521593188383	1.54461769914071e-61	8.94765027520251e-60	SC	ENSMUSG00000056973
ENSMUSG00000056987	8.36372772197909	-2.7596352780339	0.413838945045995	-6.66837983971565	2.58642681639698e-11	1.77111016287887e-10	SC	ENSMUSG00000056987
ENSMUSG00000057074	267.450355008741	-2.50102582732206	0.359372225733872	-6.95942993984784	3.41652368908804e-12	2.48650224344495e-11	SC	ENSMUSG00000057074
ENSMUSG00000057103	2799.24527214677	-4.1663224328861	0.251595799092413	-16.5595866382323	1.36528783318501e-61	7.94461607907657e-60	SC	ENSMUSG00000057103
ENSMUSG00000057228	5019.78580061063	-3.42806255124802	0.262483612438871	-13.0601012360205	5.56537279499581e-39	1.50993025619507e-37	SC	ENSMUSG00000057228
ENSMUSG00000057425	1665.47696620224	-4.69347524579557	0.245714995977496	-19.1012975301899	2.46289871402985e-81	2.39946041381999e-79	SC	ENSMUSG00000057425
ENSMUSG00000057454	11.2850071837101	5.06899471457647	0.701718049689316	7.2236915051861	5.05949638688467e-13	3.92549764919076e-12	SC	ENSMUSG00000057454
ENSMUSG00000057465	9.38479675544578	6.84563712728518	0.714823983718474	9.57667521404997	1.00219219992681e-21	1.30052388406244e-20	SC	ENSMUSG00000057465
ENSMUSG00000057716	39.8370942763773	-3.33760705537291	0.263067278789125	-12.6872755545107	6.95637303247836e-37	1.74554062824725e-35	SC	ENSMUSG00000057716
ENSMUSG00000057729	17.2810887241534	4.27427470464133	0.535971043434481	7.97482393312138	1.52598202510273e-15	1.38052260589667e-14	SC	ENSMUSG00000057729
ENSMUSG00000057880	6115.99837664797	-2.17827777356505	0.136616042589776	-15.9445240271369	3.11000627529039e-57	1.57769943590668e-55	SC	ENSMUSG00000057880
ENSMUSG00000057967	58.2384058822228	2.6593561344666	0.370801874765208	7.17190584904812	7.39608028624858e-13	5.66320884079528e-12	SC	ENSMUSG00000057967
ENSMUSG00000058216	36.6466324600326	4.90751102226143	0.29399773145101	16.6923431621076	1.49006073820406e-62	8.95429023051598e-61	SC	ENSMUSG00000058216
ENSMUSG00000058258	739.966387646783	-2.24633784110652	0.316149867313365	-7.10529427133991	1.20066434191981e-12	9.02428020870180e-12	SC	ENSMUSG00000058258
ENSMUSG00000058290	52.7200209798797	2.32998759736815	0.442566588625392	5.26471644550726	1.40405893638792e-07	7.0628585652058e-07	SC	ENSMUSG00000058290
ENSMUSG00000058427	125.88599032583	8.09584776328928	0.431426318551974	18.76530803791	1.45153737428415e-78	1.3192064051798e-76	SC	ENSMUSG00000058427
ENSMUSG00000058488	13097.6084821803	-2.96194887175104	0.20546741378115	-14.4156624023404	4.1246286441222e-47	1.53302671570553e-45	SC	ENSMUSG00000058488
ENSMUSG00000058669	9.14299759060962	7.71758187811874	0.630403432577322	12.242290379934	1.84744585753151e-34	4.20498296068233e-33	SC	ENSMUSG00000058669
ENSMUSG00000058672	1403.20005742052	2.48588076812371	0.115823436685826	21.4626749063467	3.4771273693215e-102	5.45315341091153e-100	SC	ENSMUSG00000058672
ENSMUSG00000058806	86.0228910564564	2.83272454941758	0.30776326562838	9.20423216732455	3.44122642330734e-20	4.13783747580481e-19	SC	ENSMUSG00000058806
ENSMUSG00000058897	4.46937045722689	-3.03530737460546	0.568129495090297	-5.34263297511605	9.16061244045049e-08	4.69906166670097e-07	SC	ENSMUSG00000058897
ENSMUSG00000058914	2211.79899424743	-3.65396065667527	0.313871329993211	-11.6415878339519	2.53256294388347e-31	5.13702830573209e-30	SC	ENSMUSG00000058914
ENSMUSG00000058921	669.345069476757	-2.89802041208912	0.266874079369608	-10.8591303394268	1.80459551828137e-27	3.15099774135755e-26	SC	ENSMUSG00000058921
ENSMUSG00000059481	8.46503906063721	-2.58930641623365	0.512566635608458	-5.05164838355101	4.38013469533498e-07	2.09594538351657e-06	SC	ENSMUSG00000059481
ENSMUSG00000059663	2.70009872633192	-4.68525951074052	0.875630660167804	-5.35072573845535	8.7602201284575e-08	4.50535616284597e-07	SC	ENSMUSG00000059663
ENSMUSG00000059668	5.05993172255442	4.50233842387632	0.769591426426933	5.85029701380618	4.9069597520425e-09	2.82216021517292e-08	SC	ENSMUSG00000059668
ENSMUSG00000059674	37.4697219556857	2.45205385373806	0.486986613552734	5.03515658438635	4.77458380322242e-07	2.27580236135806e-06	SC	ENSMUSG00000059674
ENSMUSG00000059816	1.85033684976405	5.44708653340132	1.0831699500017	5.0288383031608	4.93460284649974e-07	2.34946288804097e-06	SC	ENSMUSG00000059816
ENSMUSG00000059824	1519.0967434075	-3.34457553467839	0.27278089885245	-12.2610327510047	1.46619239608679e-34	3.35801143609548e-33	SC	ENSMUSG00000059824
ENSMUSG00000059895	459.010880622764	2.04550998175066	0.152859488373163	13.3816356676344	7.74245661260472e-41	2.27064976141612e-39	SC	ENSMUSG00000059895
ENSMUSG00000059900	9.56549019475839	3.19128913273125	0.638491379997307	4.99817105243412	5.78766346501022e-07	2.73335850752962e-06	SC	ENSMUSG00000059900
ENSMUSG00000059921	169.057182524517	-2.39330641701162	0.367360071076094	-6.51487901230256	7.27482706178582e-11	4.80875230092859e-10	SC	ENSMUSG00000059921
ENSMUSG00000059991	16.5097215602249	6.31856962970025	0.524236547208093	12.0528979968123	1.87248706509619e-33	4.1162707106217e-32	SC	ENSMUSG00000059991
ENSMUSG00000060044	278.163493585977	-2.20858832848026	0.204838621660256	-10.7820893861677	4.18275328273796e-27	7.1624776585899e-26	SC	ENSMUSG00000060044
ENSMUSG00000060188	60.593220244159	4.00466916732387	0.434104857252505	9.22511946231111	2.83244989808526e-20	3.41861151472327e-19	SC	ENSMUSG00000060188
ENSMUSG00000060224	2309.33755762155	-2.2918212821414	0.121034867907592	-18.9352152959027	5.84761343724826e-80	5.52943447080975e-78	SC	ENSMUSG00000060224
ENSMUSG00000060376	1452.70590047132	-2.00058320342173	0.124068027214731	-16.1248892912533	1.70564448562194e-58	9.0265794588881e-57	SC	ENSMUSG00000060376
ENSMUSG00000060470	288.963641224994	2.01988352655692	0.461492666247672	4.37684859215704	1.20407553436743e-05	4.9040099356976e-05	SC	ENSMUSG00000060470
ENSMUSG00000060487	92.7844817772225	4.02213044696001	0.284906152578896	14.1173871134503	2.96793106607186e-45	1.0218900538068e-43	SC	ENSMUSG00000060487
ENSMUSG00000060579	157.703035694526	-4.44212079421704	0.213485364663444	-20.8076127430092	3.69281158101919e-96	4.99890072967439e-94	SC	ENSMUSG00000060579
ENSMUSG00000060621	2.42020539490731	4.4081603425819	0.887601661419882	4.96637234266803	6.82169218319838e-07	3.19996211839982e-06	SC	ENSMUSG00000060621
ENSMUSG00000060807	3.56094566771493	3.7626548808914	0.780621484616332	4.82007599719179	1.43503544159325e-06	6.49922725088541e-06	SC	ENSMUSG00000060807
ENSMUSG00000061039	10.2196088792735	2.20928406004151	0.443564984132702	4.98074496200665	6.333996935778e-07	2.98261444870396e-06	SC	ENSMUSG00000061039
ENSMUSG00000061080	22.0451824087953	-4.61330901852945	0.354364364679607	-13.0185466665095	9.59803032335108e-39	2.58223158908567e-37	SC	ENSMUSG00000061080
ENSMUSG00000061356	2.82037154180004	-3.34137193065009	0.626346467268206	-5.33470228581858	9.57014457878427e-08	4.89352124386345e-07	SC	ENSMUSG00000061356
ENSMUSG00000061527	72.1279260627748	4.07197634274542	0.789054828421279	5.1605746471288	2.46192971275461e-07	1.20841282847421e-06	SC	ENSMUSG00000061527
ENSMUSG00000061576	4.0495716571446	-3.78525601439159	0.608795074511355	-6.21761931538261	5.04754322709848e-10	3.15486784449509e-09	SC	ENSMUSG00000061576
ENSMUSG00000061578	285.097274914207	-3.41920286990929	0.197395515999996	-17.3215832821115	3.23337754747367e-67	2.21176783300592e-65	SC	ENSMUSG00000061578
ENSMUSG00000061718	628.921282056341	-2.64511381739475	0.209879172866179	-12.6030314550616	2.03182427972355e-36	5.00560540943388e-35	SC	ENSMUSG00000061718
ENSMUSG00000061742	20316.5393409559	-2.7303301952303	0.168845907353249	-16.1705441252898	8.1376444526622e-59	4.33333779135553e-57	SC	ENSMUSG00000061742
ENSMUSG00000061762	9.37315305926974	7.79425811755879	0.676373704772777	11.5235971809064	1.00333038385374e-30	1.98657871229546e-29	SC	ENSMUSG00000061762
ENSMUSG00000061808	1165.41957468051	-2.97879278905184	0.223783065251661	-13.3110733187159	1.99593641419662e-40	5.74222422518313e-39	SC	ENSMUSG00000061808
ENSMUSG00000061878	637.027449054099	3.55097802952204	0.250657320331236	14.166663973067	1.473351983431e-45	5.14173853647833e-44	SC	ENSMUSG00000061878
ENSMUSG00000061906	10638.8817109591	-4.26005397550955	0.343972541963647	-12.3848663942477	3.15610058448866e-35	7.44041311027024e-34	SC	ENSMUSG00000061906
ENSMUSG00000061947	990.463789985245	6.22886580777279	0.284229095118598	21.9149478879835	1.87108341090748e-106	3.12495229406107e-104	SC	ENSMUSG00000061947
ENSMUSG00000061959	1401.50363141907	-5.24422234330539	0.181668487363909	-28.8669896436163	3.10135757516591e-183	1.77259815185038e-180	SC	ENSMUSG00000061959
ENSMUSG00000062007	2.82988108753672	3.11629582527321	0.639310105650072	4.87446670673923	1.09102782655184e-06	5.01004029618163e-06	SC	ENSMUSG00000062007
ENSMUSG00000062064	2.24841296123056	-5.49948169956584	1.05000165233732	-5.2375933764713	1.62683997222299e-07	8.11841755637861e-07	SC	ENSMUSG00000062064
ENSMUSG00000062151	27.2910561878904	-3.02365440994002	0.562925771248246	-5.37131992240343	7.81623976519199e-08	4.04006605226563e-07	SC	ENSMUSG00000062151
ENSMUSG00000062168	7.62037260567669	5.90942894160328	0.955370405541329	6.18548461133763	6.19119749285499e-10	3.83520230048724e-09	SC	ENSMUSG00000062168
ENSMUSG00000062296	10.1413565836991	2.76530921736014	0.464255274502012	5.95644114184029	2.57789894227349e-09	1.51377992683274e-08	SC	ENSMUSG00000062296
ENSMUSG00000062342	2.48944908607852	5.42049082219072	0.779809689708059	6.95104317595747	3.62594866213056e-12	2.6351907202599e-11	SC	ENSMUSG00000062342
ENSMUSG00000062345	17.233107331729	8.20649532503022	0.594631011384344	13.8009877855595	2.51384259031293e-43	8.08200392785606e-42	SC	ENSMUSG00000062345
ENSMUSG00000062380	15.3197697228962	3.87625650716216	0.658010973809917	5.89086909100989	3.84169801069996e-09	2.22541605484691e-08	SC	ENSMUSG00000062380
ENSMUSG00000062410	1028.64224214167	-2.69051607348008	0.224151726390607	-12.0031021701416	3.42224368460332e-33	7.43542311132373e-32	SC	ENSMUSG00000062410
ENSMUSG00000062444	2.74350616302787	2.85818100375762	0.607898231371743	4.70174258824217	2.57950561707962e-06	1.13857704601489e-05	SC	ENSMUSG00000062444
ENSMUSG00000062480	532.838400308984	2.64888757464704	0.129352332403231	20.4780812640443	3.37700924499584e-93	4.34283388906464e-91	SC	ENSMUSG00000062480
ENSMUSG00000062542	33.3389042513795	-2.93919447809112	0.299441193200815	-9.81559833726684	9.64640055688576e-23	1.32393501773267e-21	SC	ENSMUSG00000062542
ENSMUSG00000062545	531.846908664776	-2.80491156498242	0.193488530408225	-14.4965262750436	1.27437867242005e-47	4.8130718729286e-46	SC	ENSMUSG00000062545
ENSMUSG00000062778	4.67452411867183	-3.47790784391629	0.811420876143828	-4.28619468166088	1.81759717014899e-05	7.2366252656706e-05	SC	ENSMUSG00000062778
ENSMUSG00000062826	15.9651489662269	4.13250972524375	0.603860542459214	6.84348361032856	7.72901711939616e-12	5.49296270546751e-11	SC	ENSMUSG00000062826
ENSMUSG00000062991	698.471506757027	2.68099716966991	0.175922243515394	15.2396713235146	1.92837970420881e-52	8.28822616564783e-51	SC	ENSMUSG00000062991
ENSMUSG00000063063	35.0956147265118	-5.41698202180749	0.440028102535334	-12.3105365102733	7.94929898759963e-35	1.8452704870132e-33	SC	ENSMUSG00000063063
ENSMUSG00000063130	70.2206589212843	3.06456943672626	0.484624195888289	6.32359973506704	2.55539136993711e-10	1.62886409008135e-09	SC	ENSMUSG00000063130
ENSMUSG00000063142	50.7227027708427	-2.3697761571959	0.340849740892361	-6.95255378804666	3.58731986176103e-12	2.60785378305522e-11	SC	ENSMUSG00000063142
ENSMUSG00000063193	10.9347591972495	3.41028754888214	0.501937575772496	6.79424636347182	1.08880186549106e-11	7.6597330362227e-11	SC	ENSMUSG00000063193
ENSMUSG00000063415	165.845603005516	3.09160904940797	0.523847714925316	5.90173243353507	3.59704199078834e-09	2.08792417068554e-08	SC	ENSMUSG00000063415
ENSMUSG00000063458	94.2474195565728	-2.23356338088235	0.261025930393875	-8.55686397712292	1.15979242801979e-17	1.19558562118914e-16	SC	ENSMUSG00000063458
ENSMUSG00000063590	1876.05983430015	-5.61469709720147	0.308723123300936	-18.1868369209533	6.56195144366475e-74	5.25773804146596e-72	SC	ENSMUSG00000063590
ENSMUSG00000063628	81.0131642945805	2.30816367618118	0.524574799088643	4.40006588229402	1.08218017572636e-05	4.44130750274167e-05	SC	ENSMUSG00000063628
ENSMUSG00000063632	61.886774762554	4.61007432275992	0.27151751566098	16.9789205368103	1.17629711867893e-64	7.60159846543267e-63	SC	ENSMUSG00000063632
ENSMUSG00000063681	4.88770932379163	-3.0412471866729	0.577756322153217	-5.26389252711003	1.41036915552908e-07	7.08979003433053e-07	SC	ENSMUSG00000063681
ENSMUSG00000063730	2384.78106215236	-5.59958388020302	0.270335156574832	-20.7134874766205	2.6179940414206e-95	3.48885009043201e-93	SC	ENSMUSG00000063730
ENSMUSG00000063767	5.91141019025096	3.29472090806297	0.579563390363646	5.6848326910292	1.30940785170846e-08	7.2519315129073e-08	SC	ENSMUSG00000063767
ENSMUSG00000063796	6138.00496847819	-4.26292085345037	0.233176796737212	-18.2819256165296	1.15283093268344e-74	9.53402301884828e-73	SC	ENSMUSG00000063796
ENSMUSG00000064115	5.2325949592691	-2.39586476459582	0.558594788428764	-4.28909258415209	1.79404581340259e-05	7.15060565949399e-05	SC	ENSMUSG00000064115
ENSMUSG00000064147	7.68863423569863	3.91191701070887	0.608318036721981	6.43071021169923	1.27009097853498e-10	8.25334511569474e-10	SC	ENSMUSG00000064147
ENSMUSG00000064225	2573.26458476099	-2.24772056264398	0.103971840004894	-21.618551355234	1.20190972286613e-103	1.90821716494549e-101	SC	ENSMUSG00000064225
ENSMUSG00000064272	20.3641255485769	5.29834857718031	0.434190397147103	12.2028230287766	3.00231367381672e-34	6.78554549126238e-33	SC	ENSMUSG00000064272
ENSMUSG00000064310	55.5221706619675	-2.06601842720645	0.260204555461768	-7.93997792828808	2.02217234775589e-15	1.81663544478804e-14	SC	ENSMUSG00000064310
ENSMUSG00000064326	257.541846544427	2.3128246306003	0.111862534572695	20.675596520632	5.74521240806196e-95	7.57778785309506e-93	SC	ENSMUSG00000064326
ENSMUSG00000064373	54456.5987297332	-2.2148904185476	0.198118282466221	-11.1796366845914	5.12995674825957e-29	9.56104982356784e-28	SC	ENSMUSG00000064373
ENSMUSG00000064637	19.9912806764624	3.94387899720241	0.571992242590631	6.89498686090575	5.38697819575195e-12	3.86479997753808e-11	SC	ENSMUSG00000064637
ENSMUSG00000065408	1.79158633054514	4.5295478336259	0.69813173952933	6.48809898928195	8.69261638309156e-11	5.70778895514718e-10	SC	ENSMUSG00000065408
ENSMUSG00000065876	11.7532993341824	-2.97370278019828	0.535843782111138	-5.54957037754991	2.86372454913249e-08	1.53704080558614e-07	SC	ENSMUSG00000065876
ENSMUSG00000065952	46.8869370809787	-3.2157783840612	0.363647113256131	-8.84312914040983	9.30745495751986e-19	1.02346191324246e-17	SC	ENSMUSG00000065952
ENSMUSG00000065968	2.29821638292291	3.17575433295396	0.72238719349754	4.39619412074305	1.1016541982519e-05	4.51330773798006e-05	SC	ENSMUSG00000065968
ENSMUSG00000066071	781.886599367115	-3.34220295840722	0.304633870066178	-10.9712126155938	5.25626814465874e-28	9.35579354191161e-27	SC	ENSMUSG00000066071
ENSMUSG00000066097	3100.57386843473	-2.92275617734365	0.308439042885515	-9.4759604685601	2.64317731193046e-21	3.37047696890686e-20	SC	ENSMUSG00000066097
ENSMUSG00000066392	7.15449304138553	-3.97019016669678	0.602204973309801	-6.59275552786632	4.317371998981e-11	2.89853322406137e-10	SC	ENSMUSG00000066392
ENSMUSG00000066441	744.085253795395	2.00814900327359	0.104501222376312	19.2165120905685	2.69273653151996e-82	2.69483204633048e-80	SC	ENSMUSG00000066441
ENSMUSG00000066607	85.2465771733308	2.64212249842913	0.168491217580996	15.6810695320605	2.03793590435177e-55	9.7426972973843e-54	SC	ENSMUSG00000066607
ENSMUSG00000066952	6.82145106250365	3.76527938591742	0.747586508580469	5.0365801719282	4.73922662908303e-07	2.2593680982394e-06	SC	ENSMUSG00000066952
ENSMUSG00000067006	4.06677652738038	3.68620861636874	0.662325529989131	5.56555417157064	2.61320583415648e-08	1.40845880248333e-07	SC	ENSMUSG00000067006
ENSMUSG00000067144	4191.19142066288	-3.80040830308005	0.227728316843997	-16.68834317905	1.59331370847116e-62	9.53023920508794e-61	SC	ENSMUSG00000067144
ENSMUSG00000067206	252.241390663711	-2.61436474231064	0.155940441167829	-16.7651490705798	4.38912033984191e-63	2.687813693827e-61	SC	ENSMUSG00000067206
ENSMUSG00000067219	112.169425801423	4.04013047276155	0.338525910862593	11.9344792913102	7.8246997911969e-33	1.6729117093066e-31	SC	ENSMUSG00000067219
ENSMUSG00000067276	58.8494327477508	-2.37074029882995	0.29823070731139	-7.94935008605471	1.8749251729924e-15	1.68730145029267e-14	SC	ENSMUSG00000067276
ENSMUSG00000067642	2.61548172265471	4.00791355627012	0.9302940838263	4.30822212669092	1.64572064676121e-05	6.59827514180799e-05	SC	ENSMUSG00000067642
ENSMUSG00000067656	4.24579340304427	-2.39940408217959	0.553033810185802	-4.33862096310796	1.43379561286181e-05	5.78466245691069e-05	SC	ENSMUSG00000067656
ENSMUSG00000067780	87.4271445709247	2.6513102399527	0.360065218655907	7.36341668837058	1.79261691855458e-13	1.43543297463337e-12	SC	ENSMUSG00000067780
ENSMUSG00000067786	72.2531753942728	3.37179498605835	0.570755591587072	5.90759869155651	3.47130374965125e-09	2.01721492184885e-08	SC	ENSMUSG00000067786
ENSMUSG00000068205	2785.8670704034	-2.90755961622145	0.296630735054127	-9.80194994187266	1.10432876985312e-22	1.51001254442436e-21	SC	ENSMUSG00000068205
ENSMUSG00000068220	4266.57930232511	2.14758411869735	0.153349715215098	14.0044871663766	1.46332200408788e-44	4.88153592025165e-43	SC	ENSMUSG00000068220
ENSMUSG00000068349	10.0328571683627	7.21169847602205	0.608099751870797	11.8594004582891	1.92347462021307e-32	4.05838943657755e-31	SC	ENSMUSG00000068349
ENSMUSG00000068417	47.0453161955805	4.19450001299824	0.289867593273366	14.4703999699702	1.86385176821306e-47	6.97876207821988e-46	SC	ENSMUSG00000068417
ENSMUSG00000068587	1982.46611243733	-2.20481870527034	0.166244181609353	-13.2625315600597	3.817864367187e-40	1.08144792427367e-38	SC	ENSMUSG00000068587
ENSMUSG00000068600	5.72862408839076	5.9265385422158	0.80552967711878	7.3573186818068	1.87641020911866e-13	1.49693767303139e-12	SC	ENSMUSG00000068600
ENSMUSG00000068699	671.272124573189	7.15302689551022	0.420362480242937	17.016330504512	6.21452953878445e-65	4.04652404398825e-63	SC	ENSMUSG00000068699
ENSMUSG00000068744	260.482768714347	6.73434017719501	0.21748854943608	30.9641137184293	1.64056351553225e-210	1.40650978731632e-207	SC	ENSMUSG00000068744
ENSMUSG00000068762	76.1408347625958	2.35519566342869	0.227963558052242	10.3314568501732	5.07833580942785e-25	7.78859851034492e-24	SC	ENSMUSG00000068762
ENSMUSG00000068860	67.6401375877085	-2.36641785563622	0.321487440003543	-7.36084077066943	1.82755459178725e-13	1.46068067435575e-12	SC	ENSMUSG00000068860
ENSMUSG00000069227	2.5215366129055	3.13927374198653	0.695687495515855	4.51247688397611	6.40749199726445e-06	2.69899597395417e-05	SC	ENSMUSG00000069227
ENSMUSG00000069805	15613.4877227688	-2.42536938795229	0.169285904675042	-14.3270604401943	1.4826464109217e-46	5.40136907774875e-45	SC	ENSMUSG00000069805
ENSMUSG00000069833	10310.4820034947	2.56471285629383	0.447348729180105	5.73313991747423	9.85882386724918e-09	5.51476619977488e-08	SC	ENSMUSG00000069833
ENSMUSG00000069873	1.7174109119546	4.97882187388298	1.17257784890912	4.24604803724963	2.17574003096498e-05	8.57887990133671e-05	SC	ENSMUSG00000069873
ENSMUSG00000069917	334.968942788026	-7.49974204510208	0.730987425070796	-10.2597415330034	1.06992730568488e-24	1.62255485272495e-23	SC	ENSMUSG00000069917
ENSMUSG00000069919	1609.16817809509	-7.47463384815425	0.793920427628103	-9.41484006210205	4.73803180581571e-21	5.94739765961836e-20	SC	ENSMUSG00000069919
ENSMUSG00000070047	4635.5464455766	2.27620422248268	0.43406593726218	5.24391348659969	1.57205933953826e-07	7.86029669769131e-07	SC	ENSMUSG00000070047
ENSMUSG00000070313	2.13817614317098	5.40762033180382	0.784991905558874	6.8887593534533	5.6281051559533e-12	4.0332924104519e-11	SC	ENSMUSG00000070313
ENSMUSG00000070323	3.73567484472271	3.63116157360028	0.695792694516961	5.21874058496854	1.80143868204678e-07	8.95323727579579e-07	SC	ENSMUSG00000070323
ENSMUSG00000070331	4.76845348413135	4.81799634744224	0.906285371995802	5.31620226511231	1.05955367335868e-07	5.39851831988613e-07	SC	ENSMUSG00000070331
ENSMUSG00000070368	200.537690815202	-4.1380115552964	0.328593066056664	-12.5931189143925	2.30386971815319e-36	5.6541535449332e-35	SC	ENSMUSG00000070368
ENSMUSG00000070385	2.34565300717506	4.86544669922189	1.09790476628259	4.43157443946244	9.3547506423767e-06	3.85954742576081e-05	SC	ENSMUSG00000070385
ENSMUSG00000070424	6.09619151648193	2.57080265239912	0.550186044319686	4.67260607378357	2.97401833688724e-06	1.3019872616977e-05	SC	ENSMUSG00000070424
ENSMUSG00000070469	8.40089944491594	-2.83876725539479	0.618020969957203	-4.59331866294337	4.36252114843203e-06	1.87444109484918e-05	SC	ENSMUSG00000070469
ENSMUSG00000070473	662.843425002588	2.30559973125534	0.136226522763188	16.9247491933955	2.95603510900179e-64	1.88191146048332e-62	SC	ENSMUSG00000070473
ENSMUSG00000070524	13.2842128622193	3.65033961583445	0.297223736165239	12.2814539071842	1.13932173060789e-34	2.62574864796013e-33	SC	ENSMUSG00000070524
ENSMUSG00000070526	10.0710737326341	2.05881441235729	0.369895962896651	5.56592831193598	2.6076043727031e-08	1.40573432123085e-07	SC	ENSMUSG00000070526
ENSMUSG00000070530	95.6679723667664	-5.80724093657005	0.436701290850568	-13.2979706225718	2.37836299620892e-40	6.80439335511607e-39	SC	ENSMUSG00000070530
ENSMUSG00000070533	1.3816139972871	3.88926409067877	0.868438789161846	4.4784550612167	7.51851936179378e-06	3.13871640943574e-05	SC	ENSMUSG00000070533
ENSMUSG00000070687	2.0664876038896	4.80754585650042	0.760049191648859	6.32530882122363	2.52726627652433e-10	1.61173539876533e-09	SC	ENSMUSG00000070687
ENSMUSG00000070690	14.1824055276897	-2.51918479470025	0.489690944928983	-5.14443818246546	2.68322587007462e-07	1.31202603380835e-06	SC	ENSMUSG00000070690
ENSMUSG00000070858	39.5618600426908	2.44778355106711	0.430848722023976	5.68130628209428	1.33669855942563e-08	7.39511442211811e-08	SC	ENSMUSG00000070858
ENSMUSG00000070867	3467.94907778385	-2.07870225455121	0.161128504682236	-12.9008970737404	4.44887807281948e-38	1.17238877082907e-36	SC	ENSMUSG00000070867
ENSMUSG00000070868	3.37044514247596	-2.44711653989907	0.58090559682572	-4.21258902181526	2.52460164397932e-05	9.8672646096321e-05	SC	ENSMUSG00000070868
ENSMUSG00000071001	45.2354042520933	2.32691740177438	0.274495875048546	8.47705781138915	2.30960198340943e-17	2.33502213102557e-16	SC	ENSMUSG00000071001
ENSMUSG00000071537	153.00079556269	3.50768463766609	0.472038657907675	7.43092663896217	1.07839512723599e-13	8.74686933853982e-13	SC	ENSMUSG00000071537
ENSMUSG00000071567	5.07744095743364	-3.17403149925897	0.680130674223235	-4.66679657241452	3.05931949102795e-06	1.33705517942632e-05	SC	ENSMUSG00000071567
ENSMUSG00000071636	5.1081730170567	2.82692980478597	0.62515515124468	4.52196514602427	6.12681497894455e-06	2.58500133297989e-05	SC	ENSMUSG00000071636
ENSMUSG00000071637	598.078521645211	2.9553892735049	0.21040972069006	14.0458780317392	8.16500983894467e-45	2.75958019786671e-43	SC	ENSMUSG00000071637
ENSMUSG00000071656	10.1951083106033	2.51928751088682	0.370832213595024	6.7936048124397	1.09365714392739e-11	7.69178609292108e-11	SC	ENSMUSG00000071656
ENSMUSG00000071669	1235.25071424187	-2.08406708425405	0.287126247426739	-7.25836492808205	3.91797354321012e-13	3.0638576932613e-12	SC	ENSMUSG00000071669
ENSMUSG00000071679	8.68459008595894	-2.70960657992049	0.473204471396868	-5.72607983166751	1.02777870868339e-08	5.74163083999497e-08	SC	ENSMUSG00000071679
ENSMUSG00000071713	128.772398514873	2.04389283073779	0.199271567159717	10.2568211806133	1.10277310989217e-24	1.67039601804633e-23	SC	ENSMUSG00000071713
ENSMUSG00000071714	66.3574486606394	2.60951459026279	0.25668906766072	10.1660527035453	2.81069196242272e-24	4.17143665744446e-23	SC	ENSMUSG00000071714
ENSMUSG00000071724	33.5779977386898	2.35361251238444	0.383200224651974	6.14199147331402	8.14932333830434e-10	5.00240086542214e-09	SC	ENSMUSG00000071724
ENSMUSG00000072082	60.7998431656403	3.59762133639023	0.264191357573152	13.6174830601492	3.15246207743093e-42	9.71033827922439e-41	SC	ENSMUSG00000072082
ENSMUSG00000072145	28.8930600907912	9.22090328862201	0.59348656057976	15.536835879846	1.95395360821113e-54	8.99028386461365e-53	SC	ENSMUSG00000072145
ENSMUSG00000072235	1450.67430504793	2.06456887108316	0.220915634846144	9.34550817338493	9.14492583373686e-21	1.13189361137494e-19	SC	ENSMUSG00000072235
ENSMUSG00000072244	51.8054941261135	4.38879102375226	0.384915056257817	11.4019728571299	4.08749822627475e-30	7.91028236861038e-29	SC	ENSMUSG00000072244
ENSMUSG00000072294	106.232272772755	-2.37910760204284	0.213299439800302	-11.1538389611817	6.85822198207875e-29	1.27084632117482e-27	SC	ENSMUSG00000072294
ENSMUSG00000072437	24.4766154416398	2.7783547300775	0.448212593690471	6.19874311696871	5.69158374233836e-10	3.54191952221008e-09	SC	ENSMUSG00000072437
ENSMUSG00000072575	15.7546360056434	-3.74203480280959	0.484344932869085	-7.72597078830396	1.11004085141117e-14	9.59672292379674e-14	SC	ENSMUSG00000072575
ENSMUSG00000072596	42.0939728302354	2.78588644102179	0.40228425051444	6.92516905014106	4.35455202345683e-12	3.14869491265982e-11	SC	ENSMUSG00000072596
ENSMUSG00000072605	2.00597191043531	5.57751882690092	1.14976454168108	4.8510095977964	1.22834601396911e-06	5.60359338050468e-06	SC	ENSMUSG00000072605
ENSMUSG00000072618	12.2730452353531	-3.56266225046035	0.592725780712155	-6.01064162618309	1.84790494005176e-09	1.09461342833098e-08	SC	ENSMUSG00000072618
ENSMUSG00000072621	10.7878296006127	3.50303162039527	0.307187028734165	11.403579229339	4.01275168701974e-30	7.77168474323402e-29	SC	ENSMUSG00000072621
ENSMUSG00000072664	3674.722929828	-3.91033855551275	0.376478861033545	-10.3866085463012	2.85318596877445e-25	4.4448178750381e-24	SC	ENSMUSG00000072664
ENSMUSG00000072683	30.9594138262478	-2.46276954801546	0.307625368825949	-8.00574269090551	1.18747791114301e-15	1.0796016922799e-14	SC	ENSMUSG00000072683
ENSMUSG00000072812	51.0744619998915	3.25152043178422	0.553258023397302	5.87704162303536	4.17663219160726e-09	2.41291509362396e-08	SC	ENSMUSG00000072812
ENSMUSG00000072944	13.6714285071877	3.21193421131085	0.452718576107899	7.09477008636229	1.29566703573253e-12	9.71278232557292e-12	SC	ENSMUSG00000072944
ENSMUSG00000073018	4.20250184354602	4.45741322384002	0.638814620517686	6.97763182099338	3.00197109688032e-12	2.19348569919778e-11	SC	ENSMUSG00000073018
ENSMUSG00000073400	2.55245385939729	4.05840741333341	0.681013462842744	5.95936443956991	2.53220817382391e-09	1.48728920371662e-08	SC	ENSMUSG00000073400
ENSMUSG00000073408	6.78506901484829	6.72488999382693	0.932521964429328	7.21150841518498	5.53354276199851e-13	4.28682891080125e-12	SC	ENSMUSG00000073408
ENSMUSG00000073530	12.8563183461304	-3.99545935888155	0.496954268267375	-8.03989343488621	8.99166340482946e-16	8.21839313334093e-15	SC	ENSMUSG00000073530
ENSMUSG00000073610	2.89587380625317	-3.89112567819363	0.837262584508654	-4.64743767390146	3.3608359107387e-06	1.46410399092479e-05	SC	ENSMUSG00000073610
ENSMUSG00000073771	61.1382059009617	2.24035495060558	0.242071714284606	9.25492248124279	2.14385916435571e-20	2.60709492705574e-19	SC	ENSMUSG00000073771
ENSMUSG00000073778	3.45303939917039	2.90522482092216	0.594387492777889	4.88776237088116	1.01988526824076e-06	4.70266208303199e-06	SC	ENSMUSG00000073778
ENSMUSG00000073787	14.1088351630694	2.0856223025772	0.384857621822733	5.4192048807542	5.98646819921021e-08	3.12253015785209e-07	SC	ENSMUSG00000073787
ENSMUSG00000073795	3.55782810358879	4.13539267389079	0.688118000361383	6.0097144264777	1.85850404420413e-09	1.10063836097007e-08	SC	ENSMUSG00000073795
ENSMUSG00000073802	86.0236584550015	2.76345056283167	0.418308575252894	6.60624889451761	3.94179971365887e-11	2.65400755589806e-10	SC	ENSMUSG00000073802
ENSMUSG00000073940	452.540017037604	-9.22335451373761	0.75633801165214	-12.1947520442483	3.31511547144295e-34	7.45973490161965e-33	SC	ENSMUSG00000073940
ENSMUSG00000074004	3.57125198031653	3.40145313481596	0.801280144377255	4.24502361463047	2.18570401293201e-05	8.61156666859854e-05	SC	ENSMUSG00000074004
ENSMUSG00000074006	11.3784569177719	2.91262314578235	0.619896530975535	4.69856338960105	2.61997874288303e-06	1.15505404982776e-05	SC	ENSMUSG00000074006
ENSMUSG00000074060	16.0590517856401	-4.28310754502501	0.475301909096122	-9.01134092469809	2.03552178431927e-19	2.33617225759445e-18	SC	ENSMUSG00000074060
ENSMUSG00000074115	81.7591475766944	10.8190060353957	0.602792866022023	17.9481321781277	4.96316873583019e-72	3.79918749659382e-70	SC	ENSMUSG00000074115
ENSMUSG00000074121	35.8157182904387	2.06500247649109	0.256177103419135	8.06083935265872	7.57723535939891e-16	6.95278249888476e-15	SC	ENSMUSG00000074121
ENSMUSG00000074183	439.614608159384	5.67018660256504	0.317726155982653	17.846143591888	3.09697759262329e-71	2.3222817400079e-69	SC	ENSMUSG00000074183
ENSMUSG00000074336	1.0418825998103	4.50290677934267	1.04306587093914	4.31699176897466	1.58170054149688e-05	6.35248874567455e-05	SC	ENSMUSG00000074336
ENSMUSG00000074469	145.153234169987	-4.45332906239991	0.262605520996326	-16.9582461385578	1.67262925464314e-64	1.07550061073554e-62	SC	ENSMUSG00000074469
ENSMUSG00000074480	146.719486219574	2.31488339458744	0.219879166759841	10.5279796567349	6.41975291211147e-26	1.03521031284957e-24	SC	ENSMUSG00000074480
ENSMUSG00000074575	66.8184908025274	-3.98163777082785	0.354950542158973	-11.2174438348782	3.34808340775148e-29	6.27186491240845e-28	SC	ENSMUSG00000074575
ENSMUSG00000074647	27.0948083942265	5.35221443612137	0.356766579312932	15.0020062036886	7.12332374677774e-51	2.92203966135763e-49	SC	ENSMUSG00000074647
ENSMUSG00000074768	46.0956901956382	-3.5262230745656	0.456952980353011	-7.71681819832202	1.19269582380214e-14	1.02974610903629e-13	SC	ENSMUSG00000074768
ENSMUSG00000074796	638.700414371839	3.7869632923096	0.254154812942615	14.9002226181121	3.28483219494423e-50	1.31597950239822e-48	SC	ENSMUSG00000074796
ENSMUSG00000074813	14.7235763332302	3.35474746537692	0.446220940488806	7.51813095481806	5.55648333547293e-14	4.60563169153606e-13	SC	ENSMUSG00000074813
ENSMUSG00000074874	29.1163115913424	2.21613558124954	0.251103056859981	8.82560176272679	1.08872794732777e-18	1.19360966774383e-17	SC	ENSMUSG00000074874
ENSMUSG00000074882	3.31031596592345	-4.57549838494769	0.958554611129507	-4.77333094204845	1.81203662987569e-06	8.12510148542584e-06	SC	ENSMUSG00000074882
ENSMUSG00000074934	18.9954343766665	3.0527438083202	0.515140495459705	5.92604121637919	3.10324729133544e-09	1.81069692225834e-08	SC	ENSMUSG00000074934
ENSMUSG00000074997	2.03955197616391	4.41061371087942	0.715922299274598	6.16074358257654	7.24041497603002e-10	4.46044247146089e-09	SC	ENSMUSG00000074997
ENSMUSG00000075025	1426.94275034598	-2.78331398772656	0.150477454100088	-18.4965515556588	2.20114967577782e-76	1.90618079666685e-74	SC	ENSMUSG00000075025
ENSMUSG00000075044	71.6582228188734	-3.76142118778426	0.295306857095188	-12.737331008104	3.66727118770293e-37	9.3480886965034e-36	SC	ENSMUSG00000075044
ENSMUSG00000075122	6.30644040526266	4.50648710748842	0.546282764260407	8.24936718182862	1.59235474117125e-16	1.53218720325195e-15	SC	ENSMUSG00000075122
ENSMUSG00000075224	8.14162383255601	-4.36084360399195	0.72198775134107	-6.04005205890518	1.54064512603835e-09	9.18956230095229e-09	SC	ENSMUSG00000075224
ENSMUSG00000075266	26.5965877911796	2.08794819237838	0.265107220788151	7.87586315518308	3.38398457657419e-15	3.00964155797004e-14	SC	ENSMUSG00000075266
ENSMUSG00000075334	60.6974316764501	4.95047039609226	0.385972372713232	12.8259708364421	1.17307904387875e-37	3.02623801490084e-36	SC	ENSMUSG00000075334
ENSMUSG00000075402	4.46876494014896	6.54306677034662	0.69407344779285	9.42705241232544	4.21774791191579e-21	5.3150649825808e-20	SC	ENSMUSG00000075402
ENSMUSG00000075408	14.5666095327398	4.54116068474422	0.585740489067331	7.75285432628205	8.98496714924752e-15	7.79404232980257e-14	SC	ENSMUSG00000075408
ENSMUSG00000075478	7.78980361727987	-2.07957120567953	0.424694221917886	-4.89663173727289	9.74932977246678e-07	4.50184491468305e-06	SC	ENSMUSG00000075478
ENSMUSG00000075520	200.480807895884	-2.18434147139658	0.262758610182581	-8.31311091910085	9.32253071282187e-17	9.11347358167155e-16	SC	ENSMUSG00000075520
ENSMUSG00000075707	14.3660806117873	3.57593627722372	0.446481798084727	8.00914234928146	1.15511145666119e-15	1.05091852371156e-14	SC	ENSMUSG00000075707
ENSMUSG00000076431	596.05951319504	3.01282890771032	0.155022117109858	19.4348326798765	3.91689261954352e-84	4.02969912698638e-82	SC	ENSMUSG00000076431
ENSMUSG00000076441	45703.6586459504	-3.4721393348599	0.201948455121337	-17.1931958220414	2.98609061601902e-66	1.99486365309115e-64	SC	ENSMUSG00000076441
ENSMUSG00000076490	17.1163895136983	-2.747875880767	0.625420109169334	-4.39364811025449	1.11464187380134e-05	4.56288222094071e-05	SC	ENSMUSG00000076490
ENSMUSG00000076498	24.9960147283853	-2.69463436380237	0.562112451796272	-4.79376387267612	1.63680919108877e-06	7.36893617973101e-06	SC	ENSMUSG00000076498
ENSMUSG00000076617	246.273267449924	-2.49822418443478	0.277812486311407	-8.99248344667437	2.41705923703758e-19	2.76542542600563e-18	SC	ENSMUSG00000076617
ENSMUSG00000078161	9.84535421764333	-2.28872308879309	0.435439179777426	-5.25612575782218	1.47121706847209e-07	7.37472286125553e-07	SC	ENSMUSG00000078161
ENSMUSG00000078249	9.80899316650281	3.60719658553328	0.690216418276327	5.22618194818012	1.7304608121264e-07	8.6187939751919e-07	SC	ENSMUSG00000078249
ENSMUSG00000078485	100.044698224396	2.91935866384373	0.457391017149155	6.38263226514509	1.74069565604466e-10	1.12207248805686e-09	SC	ENSMUSG00000078485
ENSMUSG00000078554	4.57483682192542	3.24218947172246	0.709238948305775	4.57136410721292	4.8455948206194e-06	2.06921299661848e-05	SC	ENSMUSG00000078554
ENSMUSG00000078612	213.165413414266	2.64308355229024	0.325440161077281	8.12156540096662	4.60208718358689e-16	4.28395520672655e-15	SC	ENSMUSG00000078612
ENSMUSG00000078627	22.9153576288012	-2.93243694393921	0.377619765471561	-7.7655811799927	8.12716906986205e-15	7.06662570915659e-14	SC	ENSMUSG00000078627
ENSMUSG00000078650	5555.87531166455	-2.98895838523589	0.221357299327942	-13.5028679619357	1.50405134416956e-41	4.53507626870352e-40	SC	ENSMUSG00000078650
ENSMUSG00000078651	111.124178719686	2.02307751435672	0.432816914281972	4.67421084435422	2.950860600065e-06	1.29228902832746e-05	SC	ENSMUSG00000078651
ENSMUSG00000078763	27.5151642934443	2.84553819914365	0.344111763731508	8.26922674275055	1.34830627138453e-16	1.30517264960519e-15	SC	ENSMUSG00000078763
ENSMUSG00000078776	31.8093930601288	7.61592548077388	0.460566191552943	16.536006377486	2.01976544041434e-61	1.16215586414892e-59	SC	ENSMUSG00000078776
ENSMUSG00000078915	4.2732305077451	2.56130346808377	0.50510739875752	5.07080964243279	3.96126840451337e-07	1.90543900063744e-06	SC	ENSMUSG00000078915
ENSMUSG00000079012	15.8463221445484	8.70244600747698	0.928855024086615	9.36900353856027	7.32205064708998e-21	9.11094062134273e-20	SC	ENSMUSG00000079012
ENSMUSG00000079014	10.4535338788861	5.06310217966565	0.597317492580886	8.47640031064389	2.32268584244925e-17	2.34732730325323e-16	SC	ENSMUSG00000079014
ENSMUSG00000079051	17.9016966690802	5.73203709532539	0.420940841400863	13.6172034917058	3.16455059533319e-42	9.72428211612541e-41	SC	ENSMUSG00000079051
ENSMUSG00000079069	6.6243444868878	3.50056185425194	0.693922466978087	5.04460083198673	4.54469123202792e-07	2.16984329845477e-06	SC	ENSMUSG00000079069
ENSMUSG00000079103	36.2741373546334	-2.45692563550486	0.344883335221653	-7.1239326015153	1.04890349815872e-12	7.92066881169771e-12	SC	ENSMUSG00000079103
ENSMUSG00000079259	5.59826968341712	3.5552327841496	0.591487332250113	6.01066597762106	1.84762736653477e-09	1.09461342833098e-08	SC	ENSMUSG00000079259
ENSMUSG00000079262	3593.60065549058	-3.29779841334839	0.154953222835471	-21.2825416148329	1.64764393306847e-100	2.4638024394489e-98	SC	ENSMUSG00000079262
ENSMUSG00000079269	2.5655714221373	5.84573246321828	0.865612937122161	6.75328684741376	1.44532785184922e-11	1.00796725459766e-10	SC	ENSMUSG00000079269
ENSMUSG00000079492	23.7236426251774	-3.80977350992882	0.400472961957255	-9.51318533792918	1.84911907679582e-21	2.37322069137667e-20	SC	ENSMUSG00000079492
ENSMUSG00000079494	354.048390541747	-3.49252749766364	0.313319061846056	-11.1468720641696	7.41679293872013e-29	1.37040168379225e-27	SC	ENSMUSG00000079494
ENSMUSG00000079495	1030.0169702815	-5.51373650128341	0.413143631850785	-13.3458102127417	1.25300789329735e-40	3.64562930040812e-39	SC	ENSMUSG00000079495
ENSMUSG00000079553	100.76232761243	3.04389257145803	0.226316403370327	13.4497213906198	3.09034474067627e-41	9.22084300814311e-40	SC	ENSMUSG00000079553
ENSMUSG00000079563	26.7928407072428	2.20475758144643	0.432022225990082	5.10334295045516	3.33705459442579e-07	1.61697521041129e-06	SC	ENSMUSG00000079563
ENSMUSG00000079620	54.8736023227422	6.31488980014694	0.811796398388791	7.7789083724446	7.31530192292348e-15	6.37795137144379e-14	SC	ENSMUSG00000079620
ENSMUSG00000079625	2.52090034315394	3.30828639918436	0.652151364050715	5.07288120757052	3.91837126531816e-07	1.88621577660459e-06	SC	ENSMUSG00000079625
ENSMUSG00000079652	5.71686057762254	5.62101952169133	0.883100052375013	6.36509929602443	1.95163436978978e-10	1.25333423198485e-09	SC	ENSMUSG00000079652
ENSMUSG00000079852	1.58403735398536	3.53070338998098	0.834904611852917	4.22887038813361	2.34867599026081e-05	9.21414680742955e-05	SC	ENSMUSG00000079852
ENSMUSG00000080797	4.8435240206347	2.14943606220472	0.486711449877458	4.41624305889227	1.00431151546294e-05	4.13162062983153e-05	SC	ENSMUSG00000080797
ENSMUSG00000081143	54.4888925732338	-3.16952250477362	0.290433566981103	-10.9130722654377	9.98245919654737e-28	1.75614808847605e-26	SC	ENSMUSG00000081143
ENSMUSG00000081282	2.4327773573129	5.34910239750138	0.921910195310552	5.80219464402332	6.54525180852974e-09	3.71866305534316e-08	SC	ENSMUSG00000081282
ENSMUSG00000081355	6.09814652568377	2.37957977126141	0.505558898788291	4.70682995980235	2.51598601056771e-06	1.11168459357158e-05	SC	ENSMUSG00000081355
ENSMUSG00000081362	25.5342536109037	-3.08969326961807	0.406784111947612	-7.59541284644859	3.06812672369312e-14	2.58389716219342e-13	SC	ENSMUSG00000081362
ENSMUSG00000081683	3.39839051939804	3.60059833631449	0.654190684357991	5.50389729234381	3.7148601952491e-08	1.97287227383454e-07	SC	ENSMUSG00000081683
ENSMUSG00000081833	10.9081636293362	-2.15724855873737	0.43565005403793	-4.95179224412434	7.35330856701716e-07	3.43742450642823e-06	SC	ENSMUSG00000081833
ENSMUSG00000081957	4.010372464896	-3.36159036397325	0.790966589436778	-4.24997769674055	2.13791802130164e-05	8.4388047126885e-05	SC	ENSMUSG00000081957
ENSMUSG00000082229	3.57881131058648	4.6816947554368	0.631671699917286	7.41159490926986	1.24789442121685e-13	1.00962077740476e-12	SC	ENSMUSG00000082229
ENSMUSG00000082474	3.02109677720492	3.09547402000926	0.725462379534192	4.26689806023686	1.9820967345854e-05	7.85025069503181e-05	SC	ENSMUSG00000082474
ENSMUSG00000082519	3.27717940433236	-3.79364607039152	0.784827293238015	-4.83373361639835	1.33995863546135e-06	6.08577363660004e-06	SC	ENSMUSG00000082519
ENSMUSG00000082584	4.36151739094885	-4.99711165663997	1.01523695401918	-4.92211363746869	8.56144732916105e-07	3.97043680681612e-06	SC	ENSMUSG00000082584
ENSMUSG00000082902	3.83828662157286	-4.29713964331986	0.861146147350608	-4.99002365224578	6.037189987704e-07	2.84649911060948e-06	SC	ENSMUSG00000082902
ENSMUSG00000083261	5.60948452380015	-2.76963305877723	0.615851155528046	-4.49724423493609	6.883989502246e-06	2.88600179295464e-05	SC	ENSMUSG00000083261
ENSMUSG00000083287	26.9551270589366	-2.40369222413978	0.415939375446031	-5.77894848633216	7.5168935428911e-09	4.24910993237712e-08	SC	ENSMUSG00000083287
ENSMUSG00000083618	1.53104867625761	4.38634923849382	0.967169706051282	4.53524258571147	5.75373144717351e-06	2.4355821728325e-05	SC	ENSMUSG00000083618
ENSMUSG00000083649	32.0800506320901	-2.26599173787165	0.385773380486633	-5.87389346308246	4.25676994268643e-09	2.45645328530166e-08	SC	ENSMUSG00000083649
ENSMUSG00000084289	21.6361396126943	2.96767154362264	0.443703409785166	6.68841275089487	2.25604084964665e-11	1.55106577527163e-10	SC	ENSMUSG00000084289
ENSMUSG00000084807	1.17809622594237	3.40018634123086	0.787664487370671	4.31679527990545	1.5831085845199e-05	6.35621124120656e-05	SC	ENSMUSG00000084807
ENSMUSG00000084854	356.752671980066	-4.57382444043517	0.305981743932211	-14.9480304989976	1.60423891067389e-50	6.48758251297678e-49	SC	ENSMUSG00000084854
ENSMUSG00000084890	5.54002924878977	7.06344774678489	1.34829268369977	5.23880892641388	1.61616259872043e-07	8.07086638596209e-07	SC	ENSMUSG00000084890
ENSMUSG00000085010	7.94490544412549	-2.27915199412664	0.519813182705363	-4.38455981871181	1.1622054424811e-05	4.74249150890273e-05	SC	ENSMUSG00000085010
ENSMUSG00000085017	23.7599137996774	-2.8312924132612	0.331743592999695	-8.53458054053148	1.40664818732108e-17	1.44369478762563e-16	SC	ENSMUSG00000085017
ENSMUSG00000085069	357.018229188993	-2.50846275108168	0.15166939435309	-16.5390173922757	1.92130747173923e-61	1.10798269446487e-59	SC	ENSMUSG00000085069
ENSMUSG00000085152	3.49164259782507	3.88108725067187	0.815011652047922	4.76200216391958	1.91681626720359e-06	8.56655332623394e-06	SC	ENSMUSG00000085152
ENSMUSG00000085156	123.240545980386	2.72950318855038	0.2893176201634	9.43427913933766	3.93691926084921e-21	4.98069667432571e-20	SC	ENSMUSG00000085156
ENSMUSG00000085183	17.2027531258885	8.8419286590024	0.703203651358988	12.5737809266416	2.94305085959404e-36	7.20907315321512e-35	SC	ENSMUSG00000085183
ENSMUSG00000085251	3.81327964233904	-3.5977959633119	0.739552766925644	-4.86482658738214	1.1455720280669e-06	5.24645878950865e-06	SC	ENSMUSG00000085251
ENSMUSG00000085389	9.60977133755417	7.94935566195483	1.05230443137807	7.55423566119981	4.21326716027932e-14	3.51949436058409e-13	SC	ENSMUSG00000085389
ENSMUSG00000085395	22.6682903477585	5.58779590123195	0.392595014477155	14.2329772288973	5.71940066435911e-46	2.03461943412609e-44	SC	ENSMUSG00000085395
ENSMUSG00000085400	4.24437837249795	-3.54896648643466	0.635532649194502	-5.58423944219508	2.34725132705291e-08	1.2717780520708e-07	SC	ENSMUSG00000085400
ENSMUSG00000085411	7.95708653419957	3.76567371222193	0.529230352479534	7.11537744307203	1.1160698161408e-12	8.41551324278552e-12	SC	ENSMUSG00000085411
ENSMUSG00000085412	76.9606519731055	-2.64451602525939	0.311176077132809	-8.49845543920369	1.92129977259163e-17	1.95165205967839e-16	SC	ENSMUSG00000085412
ENSMUSG00000085421	1.38541055081928	3.9831738579382	0.840024338886827	4.74173624923364	2.11894370651692e-06	9.43873088528147e-06	SC	ENSMUSG00000085421
ENSMUSG00000085444	4.55596390359162	-3.20078012656946	0.63080756137815	-5.07409917467792	3.89335971749115e-07	1.87487758722847e-06	SC	ENSMUSG00000085444
ENSMUSG00000085457	26.7120709824267	2.63491570347252	0.369110918182861	7.13854717829603	9.43224978523931e-13	7.15204789140198e-12	SC	ENSMUSG00000085457
ENSMUSG00000085468	52.0706892332859	-3.11755393459053	0.217968706885267	-14.3027592315421	2.10303103548484e-46	7.61830397643241e-45	SC	ENSMUSG00000085468
ENSMUSG00000085541	171.732454899905	-2.65053153373584	0.231266884809704	-11.4609211600563	2.07298184045316e-30	4.0700070943859e-29	SC	ENSMUSG00000085541
ENSMUSG00000085569	2.38507708748611	4.24174525930789	0.714141493332785	5.93964263231973	2.85644061801153e-09	1.67237998395758e-08	SC	ENSMUSG00000085569
ENSMUSG00000085639	13.4410202452166	2.75976397188628	0.496373695019399	5.55985137725404	2.70004477726445e-08	1.45100609425912e-07	SC	ENSMUSG00000085639
ENSMUSG00000085658	6.28197486955711	3.08308664264302	0.451301222065794	6.83154951039228	8.40022891987978e-12	5.95025854638689e-11	SC	ENSMUSG00000085658
ENSMUSG00000085772	181.757318685312	-2.89641628363145	0.159026318703201	-18.2134398082696	4.03763374489463e-74	3.27596024980094e-72	SC	ENSMUSG00000085772
ENSMUSG00000085786	4.97581238509792	4.48980175909102	0.520157582932256	8.631618391067	6.04899072334047e-18	6.36319187747717e-17	SC	ENSMUSG00000085786
ENSMUSG00000085826	398.405224286676	-2.19024536194067	0.174542521474359	-12.5484915849713	4.05154451934575e-36	9.85863056173819e-35	SC	ENSMUSG00000085826
ENSMUSG00000085860	12.6413839913107	-3.65969743433612	0.426680009980496	-8.57714762522717	9.72547642994541e-18	1.00781327066155e-16	SC	ENSMUSG00000085860
ENSMUSG00000085873	5.9898976589323	4.00433609010415	0.656957467844056	6.0952744829056	1.09249829413246e-09	6.62088975614677e-09	SC	ENSMUSG00000085873
ENSMUSG00000085912	14.4506498546606	5.80544176153916	0.518820080720834	11.1897013574981	4.57973516718759e-29	8.5417540609184e-28	SC	ENSMUSG00000085912
ENSMUSG00000085923	30.9191690068462	-2.68554454660258	0.46137694585979	-5.82071681453	5.8595776799426e-09	3.34090751337007e-08	SC	ENSMUSG00000085923
ENSMUSG00000085944	8.50283401535111	-3.70549694840109	0.861633394538494	-4.30054936576109	1.70375210785008e-05	6.81818954627417e-05	SC	ENSMUSG00000085944
ENSMUSG00000085952	4.53841176531333	-4.12405268226183	0.715060232063932	-5.76741999811438	8.04942745026227e-09	4.53419347395413e-08	SC	ENSMUSG00000085952
ENSMUSG00000086010	231.034445982514	-2.56292666468961	0.278198493553452	-9.21258282873189	3.18370307553873e-20	3.83535564884572e-19	SC	ENSMUSG00000086010
ENSMUSG00000086054	143.962251225903	-2.05182614745219	0.202473767570207	-10.1337875620887	3.91196285133142e-24	5.76924796652777e-23	SC	ENSMUSG00000086054
ENSMUSG00000086071	6.7418130489468	-3.94399944746093	0.682732354017738	-5.77678708830967	7.61405343065156e-09	4.29647771470729e-08	SC	ENSMUSG00000086071
ENSMUSG00000086111	5.1225285199484	2.32015806913602	0.458571005352522	5.05953939968888	4.20270434632142e-07	2.01554271466319e-06	SC	ENSMUSG00000086111
ENSMUSG00000086163	1.45617607075037	4.13288179412759	0.845662305967523	4.88715384966717	1.02304148052431e-06	4.71552453030203e-06	SC	ENSMUSG00000086163
ENSMUSG00000086306	3.92823257243094	-3.35322139844876	0.796273408808456	-4.21114325978375	2.54081546318899e-05	9.92705054127613e-05	SC	ENSMUSG00000086306
ENSMUSG00000086320	3.97228972531279	3.11660920260286	0.626030950621343	4.97836281019267	6.4124370670731e-07	3.01844585221669e-06	SC	ENSMUSG00000086320
ENSMUSG00000086363	2.15211972735975	2.85522952269151	0.659658852590282	4.32834261448912	1.50235633255401e-05	6.0451509501391e-05	SC	ENSMUSG00000086363
ENSMUSG00000086564	5.2850867294502	2.53330752297306	0.490673990089238	5.16291381679378	2.43135099071135e-07	1.19431526892849e-06	SC	ENSMUSG00000086564
ENSMUSG00000086600	365.198526521343	-4.48779440489847	0.279156556958728	-16.0762636342515	3.74282772812534e-58	1.95264765045403e-56	SC	ENSMUSG00000086600
ENSMUSG00000086665	23.8230054618997	4.0375252094814	0.86372432345223	4.67455309507061	2.94594416254918e-06	1.29079529575409e-05	SC	ENSMUSG00000086665
ENSMUSG00000086706	148.444991856678	-3.200920871206	0.188414033384497	-16.9887604108229	9.94691342314238e-65	6.44419680713406e-63	SC	ENSMUSG00000086706
ENSMUSG00000086754	7.62760979740234	6.12930946991316	0.585161230195781	10.4745652200205	1.13055905153009e-25	1.79826708752962e-24	SC	ENSMUSG00000086754
ENSMUSG00000086775	5.79143442614275	2.48175591308787	0.494983175888759	5.01381871945806	5.33602627546717e-07	2.53075042974397e-06	SC	ENSMUSG00000086775
ENSMUSG00000086784	3560.72646139273	-2.60294350535261	0.165606010092935	-15.7176874431785	1.1442451334588e-55	5.51123311471169e-54	SC	ENSMUSG00000086784
ENSMUSG00000086786	7.01947623655634	3.33192867059636	0.370994306302042	8.98107764458167	2.68127541395423e-19	3.05548974953048e-18	SC	ENSMUSG00000086786
ENSMUSG00000086813	21.1866500885519	4.83327103433888	0.362146809404658	13.34616489452	1.24705791772515e-40	3.63654531109874e-39	SC	ENSMUSG00000086813
ENSMUSG00000086835	3.28013577033615	-4.47847935355097	0.715015499919314	-6.26347170663621	3.76499494026761e-10	2.37226040822349e-09	SC	ENSMUSG00000086835
ENSMUSG00000086867	3.21864571836559	3.01021939242218	0.546725958620843	5.50590171356722	3.67283411514032e-08	1.95216560118638e-07	SC	ENSMUSG00000086867
ENSMUSG00000086868	138.773615780811	-3.8351759288626	0.194981888494283	-19.6693957499291	3.94453033996118e-86	4.39191862960179e-84	SC	ENSMUSG00000086868
ENSMUSG00000087006	288.993724104754	2.10609180170041	0.163607716865326	12.8728145716626	6.40257833337e-38	1.67182045415509e-36	SC	ENSMUSG00000087006
ENSMUSG00000087067	5.75265670824048	4.03917875842074	0.800436519920963	5.04621997859316	4.50636543906011e-07	2.15274366813941e-06	SC	ENSMUSG00000087067
ENSMUSG00000087132	47.6352335913257	3.13153906337141	0.261128893442625	11.9923116208489	3.89870923515571e-33	8.4335409191089e-32	SC	ENSMUSG00000087132
ENSMUSG00000087141	306.684527161428	2.06173447113418	0.194517155387693	10.5992423497296	3.00403987088641e-26	4.9212678649171e-25	SC	ENSMUSG00000087141
ENSMUSG00000087171	18.5404311526484	-4.15731084064046	0.458838347018736	-9.06051307100254	1.29838373161546e-19	1.50969392301762e-18	SC	ENSMUSG00000087171
ENSMUSG00000087187	16.3965943997812	2.44155117522669	0.366278643018947	6.66583002247388	2.63173710129799e-11	1.80069907542922e-10	SC	ENSMUSG00000087187
ENSMUSG00000087230	17.6602768050925	4.22279317819396	0.767536076375074	5.50175204550307	3.76035553786469e-08	1.99579745014197e-07	SC	ENSMUSG00000087230
ENSMUSG00000087241	5.54801725292812	-5.10767312040789	0.850649644881981	-6.00443807992952	1.91995666859903e-09	1.13572413791093e-08	SC	ENSMUSG00000087241
ENSMUSG00000087256	9.25433108567271	-2.525140108226	0.401021241967509	-6.29677394603099	3.03903964055813e-10	1.92807349667378e-09	SC	ENSMUSG00000087256
ENSMUSG00000087303	13.9394083475571	-2.96605147094982	0.543907390785153	-5.45322884226338	4.9463347600734e-08	2.59579126768186e-07	SC	ENSMUSG00000087303
ENSMUSG00000087305	58.1385012135771	-2.02026668915993	0.227657717229246	-8.87414102955959	7.04752108695107e-19	7.80293768215159e-18	SC	ENSMUSG00000087305
ENSMUSG00000087364	76.7340960805253	3.62119623091773	0.359905327726447	10.061524384185	8.1723007341389e-24	1.18417788665945e-22	SC	ENSMUSG00000087364
ENSMUSG00000087445	32.0704964102279	3.24841435387533	0.474025976431806	6.85281928709377	7.24085353180493e-12	5.15600090913685e-11	SC	ENSMUSG00000087445
ENSMUSG00000087477	4.47719735952874	2.38687810311267	0.544766478599296	4.38147022050589	1.17881157533768e-05	4.80720369711195e-05	SC	ENSMUSG00000087477
ENSMUSG00000087575	4.04784997730814	2.18827872396246	0.470843390863478	4.64757234873657	3.35864311840256e-06	1.46339659504174e-05	SC	ENSMUSG00000087575
ENSMUSG00000087593	10.1561714472261	2.75449609802953	0.563595127434135	4.88736677084108	1.02193605613812e-06	4.71127359094324e-06	SC	ENSMUSG00000087593
ENSMUSG00000087613	77.5129695189462	-3.08185363261241	0.362236008956448	-8.50786105304883	1.77171329176874e-17	1.80689930833322e-16	SC	ENSMUSG00000087613
ENSMUSG00000087616	81.1528136328829	-2.50182299610824	0.285996078262922	-8.74775280592574	2.17643380730441e-18	2.33825720651084e-17	SC	ENSMUSG00000087616
ENSMUSG00000087651	55.0111645476618	3.14784180029836	0.283551144465948	11.1014956621922	1.23361978590814e-28	2.25506047573258e-27	SC	ENSMUSG00000087651
ENSMUSG00000087684	21.8140087908268	7.81919912836963	0.630086457084906	12.4097241584038	2.31448781471844e-35	5.481457329149e-34	SC	ENSMUSG00000087684
ENSMUSG00000087693	1.02280356242271	4.19110363990896	0.851364648280226	4.92280675310523	8.53116879111565e-07	3.95782217365611e-06	SC	ENSMUSG00000087693
ENSMUSG00000088049	34.6595100157364	-4.71095764267533	0.657389228295238	-7.16616190212293	7.71295528504673e-13	5.89531084491536e-12	SC	ENSMUSG00000088049
ENSMUSG00000089655	3.18293370005964	-4.36674428626933	0.933466669073623	-4.67798629661079	2.89705901891852e-06	1.27002485029119e-05	SC	ENSMUSG00000089655
ENSMUSG00000089678	1569.67005802213	-2.22474500403886	0.218472419409421	-10.1831847244281	2.35718045990649e-24	3.50848850861082e-23	SC	ENSMUSG00000089678
ENSMUSG00000089694	81.7337396567903	-5.52845082809786	0.459727040428311	-12.0255071856274	2.60980583766615e-33	5.70299117627641e-32	SC	ENSMUSG00000089694
ENSMUSG00000089840	4.85194755137395	-3.19211703984032	0.690026956805566	-4.62607584871469	3.72658873579292e-06	1.61251450680676e-05	SC	ENSMUSG00000089840
ENSMUSG00000089901	36.7096850580746	3.5632030916748	0.590817058925357	6.03097530419307	1.62973094067597e-09	9.69620166416516e-09	SC	ENSMUSG00000089901
ENSMUSG00000090066	7.41924375289499	4.11809496712109	0.651770090167406	6.3183245583782	2.64414245798501e-10	1.68418385387257e-09	SC	ENSMUSG00000090066
ENSMUSG00000090098	50.6903377762301	-4.70340491278492	0.307857739199397	-15.2778517928976	1.07423876553319e-52	4.68295272025653e-51	SC	ENSMUSG00000090098
ENSMUSG00000090164	10.3994940593102	-2.75551607363418	0.581126968301703	-4.74167647336511	2.11956913165749e-06	9.43988191623039e-06	SC	ENSMUSG00000090164
ENSMUSG00000090165	90.5166812774051	2.97751128222764	0.424123841927315	7.02038175618035	2.21262847013358e-12	1.63390193085948e-11	SC	ENSMUSG00000090165
ENSMUSG00000090175	6.16096064879592	4.47261970442382	0.512680088699359	8.7239972899486	2.68549534364341e-18	2.87316723121915e-17	SC	ENSMUSG00000090175
ENSMUSG00000090231	346.965457050184	-2.13604489811419	0.177269442281781	-12.0497073303746	1.94639792428842e-33	4.27509433071718e-32	SC	ENSMUSG00000090231
ENSMUSG00000090256	8.22345542901757	-3.22865873548696	0.411095220075335	-7.8537978011403	4.03624814499129e-15	3.57480379783664e-14	SC	ENSMUSG00000090256
ENSMUSG00000090379	6.41490585931454	6.77258077510759	0.692644545805979	9.77785909975922	1.40143494364723e-22	1.90512192127943e-21	SC	ENSMUSG00000090379
ENSMUSG00000090440	24.8460071231517	4.34443851729192	0.455145987354816	9.54515394618902	1.35905603058042e-21	1.75300507053803e-20	SC	ENSMUSG00000090440
ENSMUSG00000090505	16.1959264951912	8.54799845328638	0.606199493067596	14.1009660203282	3.74606385865008e-45	1.28636531968598e-43	SC	ENSMUSG00000090505
ENSMUSG00000090555	11.7121399838335	2.92140600714635	0.500415066226683	5.83796572947901	5.2842022691497e-09	3.03166813211087e-08	SC	ENSMUSG00000090555
ENSMUSG00000090594	1.28585955958935	4.72410649366778	0.941718216384956	5.01647564151681	5.26279452230918e-07	2.49786076976919e-06	SC	ENSMUSG00000090594
ENSMUSG00000090634	75.2616414487927	5.4981435966385	0.398176903698612	13.8082936141373	2.27148622159291e-43	7.3211310299962e-42	SC	ENSMUSG00000090634
ENSMUSG00000090698	107.262559140109	2.59956231387493	0.246950739643894	10.5266431581599	6.51152789057282e-26	1.04869441042914e-24	SC	ENSMUSG00000090698
ENSMUSG00000090713	18.7363855872351	3.80331278297782	0.488896801575932	7.77937751017813	7.28822737058511e-15	6.35650077895724e-14	SC	ENSMUSG00000090713
ENSMUSG00000090796	7.49566845846584	5.97881098151151	0.694627679041218	8.60721673193898	7.48558372646002e-18	7.82003303998992e-17	SC	ENSMUSG00000090796
ENSMUSG00000090817	574.244632348251	-3.97915150141917	0.281693796195978	-14.125804526596	2.63374703336196e-45	9.10483517447173e-44	SC	ENSMUSG00000090817
ENSMUSG00000091021	7.55458981231837	3.59667572262304	0.703761012009247	5.11064929890687	3.21053477160686e-07	1.55801800614582e-06	SC	ENSMUSG00000091021
ENSMUSG00000091297	4.48252663753117	4.51032421871608	0.616888227706722	7.31141236960087	2.64348898717673e-13	2.0894448909092e-12	SC	ENSMUSG00000091297
ENSMUSG00000091382	22.166061996948	-5.26494332705635	1.0414830297918	-5.05523678874427	4.2985709924535e-07	2.05883139526823e-06	SC	ENSMUSG00000091382
ENSMUSG00000091387	214.287191538023	2.76710963135853	0.141738139321454	19.5226891266216	7.04319640658175e-85	7.57954023335911e-83	SC	ENSMUSG00000091387
ENSMUSG00000091477	25.7846113021543	5.89262018060283	0.584744033481528	10.0772643125891	6.96379928374391e-24	1.01248681502483e-22	SC	ENSMUSG00000091477
ENSMUSG00000091553	5.65423585641424	3.99048702335896	0.891339239344797	4.47695652475962	7.57146604023663e-06	3.15838427620622e-05	SC	ENSMUSG00000091553
ENSMUSG00000091568	1.76670635337019	3.5862414356806	0.789834439526	4.54049767421232	5.61215979898293e-06	2.37839429938772e-05	SC	ENSMUSG00000091568
ENSMUSG00000091586	320.353288260299	2.46705858398948	0.176055137330079	14.0129883251523	1.29825087571317e-44	4.34778808897692e-43	SC	ENSMUSG00000091586
ENSMUSG00000091712	6.64962757210307	4.60628168300124	0.885403148892723	5.20246815110361	1.96659069780163e-07	9.73267514863535e-07	SC	ENSMUSG00000091712
ENSMUSG00000091721	1.6000077474013	4.83285513314185	0.942847857705388	5.12580592260515	2.96267673137116e-07	1.44209018794221e-06	SC	ENSMUSG00000091721
ENSMUSG00000091725	2.5742530371617	4.62698475480491	0.690892637822582	6.69711110164282	2.1258000471914e-11	1.46426291413398e-10	SC	ENSMUSG00000091725
ENSMUSG00000091733	5.34555420337607	6.03507732381605	0.616138343036777	9.79500365789737	1.18293136662381e-22	1.61577242429976e-21	SC	ENSMUSG00000091733
ENSMUSG00000091754	4.41156168667245	3.07721450913918	0.659320467566489	4.66725160299815	3.05255442635533e-06	1.33455209664897e-05	SC	ENSMUSG00000091754
ENSMUSG00000091792	8.47553124460052	7.51069284537475	0.720613423372598	10.4226379939238	1.95455353532756e-25	3.07092956191966e-24	SC	ENSMUSG00000091792
ENSMUSG00000091813	54.6253047723417	-3.8300675834223	0.269561975808116	-14.2084860891088	8.1161145516342e-46	2.87529567862302e-44	SC	ENSMUSG00000091813
ENSMUSG00000091968	20.7663574253196	-4.07545494929117	0.427863062073133	-9.5251385561172	1.6482190306075e-21	2.11855039816217e-20	SC	ENSMUSG00000091968
ENSMUSG00000091972	189.602930973256	-2.89375536298861	0.291689893576951	-9.92065692610361	3.38520730012311e-23	4.74741176440384e-22	SC	ENSMUSG00000091972
ENSMUSG00000091993	3.37824568503564	3.52271113501898	0.802485185755219	4.38975223162999	1.13479883530759e-05	4.63803734494576e-05	SC	ENSMUSG00000091993
ENSMUSG00000092008	17.8116574822204	-7.43329918611647	0.830244893623543	-8.95314050493508	3.45509656013196e-19	3.90787526502173e-18	SC	ENSMUSG00000092008
ENSMUSG00000092519	1.64569920866683	-3.94751948773836	0.932054444454433	-4.23528851906177	2.28258437904658e-05	8.97128212547038e-05	SC	ENSMUSG00000092519
ENSMUSG00000092586	1.26582348741621	3.13939081498174	0.663361145348649	4.73255154751601	2.21714973982432e-06	9.85059445643141e-06	SC	ENSMUSG00000092586
ENSMUSG00000092592	3.28456958820782	-3.36491481251664	0.746942997251838	-4.50491513394847	6.63994732144574e-06	2.78823583849117e-05	SC	ENSMUSG00000092592
ENSMUSG00000092602	2.18978402655405	3.30054578664316	0.745690779596168	4.42615877378902	9.59259298977323e-06	3.95323652775144e-05	SC	ENSMUSG00000092602
ENSMUSG00000092627	3.69610771220855	3.84214227584287	0.861802011663228	4.45826561535608	8.26254777809535e-06	3.43205311454477e-05	SC	ENSMUSG00000092627
ENSMUSG00000092701	7.13204584612077	-5.18711585416541	0.951756799776317	-5.45004338858886	5.03575330394064e-08	2.64056218098579e-07	SC	ENSMUSG00000092701
ENSMUSG00000092847	2.08377341312424	-4.81115622694996	0.869076640972418	-5.5359401002502	3.0956335899391e-08	1.65288968098886e-07	SC	ENSMUSG00000092847
ENSMUSG00000093346	3.56648132096004	4.84442683132123	0.752491290733805	6.43785103027186	1.2117684016567e-10	7.8803244729735e-10	SC	ENSMUSG00000093346
ENSMUSG00000093436	13.6085032464374	-2.08598453339241	0.308600403182251	-6.75950035023282	1.38468425463534e-11	9.67248208289543e-11	SC	ENSMUSG00000093436
ENSMUSG00000093497	4.81977405121255	-4.04968309097557	0.737592156662593	-5.4904096449443	4.01002592173053e-08	2.1226150793766e-07	SC	ENSMUSG00000093497
ENSMUSG00000093514	24.0579954278875	3.20805010863052	0.571582575902414	5.61257505718339	1.99337699654036e-08	1.08806571203349e-07	SC	ENSMUSG00000093514
ENSMUSG00000093535	45.3391392111496	-4.78361879883317	0.713052254662463	-6.7086511087432	1.96431690894231e-11	1.35848967190094e-10	SC	ENSMUSG00000093535
ENSMUSG00000093673	1.90008629137469	3.9968019943246	0.929704930301791	4.2990005366834	1.71570057211149e-05	6.85971593737449e-05	SC	ENSMUSG00000093673
ENSMUSG00000093865	7.71473871731642	-2.28356836376066	0.479536702156307	-4.76203042122168	1.91654781536482e-06	8.56655332623394e-06	SC	ENSMUSG00000093865
ENSMUSG00000093945	14.4733957768363	8.4858863732997	0.632600787544806	13.4142836056755	4.98729117103378e-41	1.47440378067803e-39	SC	ENSMUSG00000093945
ENSMUSG00000093979	7.56585546405289	3.03155293928615	0.54687094271936	5.54345221600459	2.96565632035862e-08	1.58744392423775e-07	SC	ENSMUSG00000093979
ENSMUSG00000094151	10.5849940048981	5.82326649872031	0.567886086376919	10.2542862704604	1.13209240561534e-24	1.71278921602508e-23	SC	ENSMUSG00000094151
ENSMUSG00000094543	3.35096130505301	4.99631983089175	0.749787831658912	6.66364486048986	2.67118499629398e-11	1.82671837555653e-10	SC	ENSMUSG00000094543
ENSMUSG00000094598	16.702942077686	-5.40248079096256	0.593379427808602	-9.10459739211782	8.65869825351473e-20	1.01690282685114e-18	SC	ENSMUSG00000094598
ENSMUSG00000094613	27.6887747115791	-3.5595852799491	0.441836808717809	-8.05633484968999	7.8616089163621e-16	7.2085768744682e-15	SC	ENSMUSG00000094613
ENSMUSG00000094634	5.36054394085266	3.46223362129851	0.569829588625614	6.07591057117473	1.23286106629963e-09	7.4312600480962e-09	SC	ENSMUSG00000094634
ENSMUSG00000094772	18.0839398815029	-2.41949793419401	0.475861656758864	-5.08445658486844	3.68680084328732e-07	1.77907162644184e-06	SC	ENSMUSG00000094772
ENSMUSG00000094840	9.07780967737837	4.46604813316758	0.874315617736862	5.10805027677283	3.25500051178818e-07	1.57900062548457e-06	SC	ENSMUSG00000094840
ENSMUSG00000094845	4.37870354812909	3.04515718798986	0.675503141704247	4.50798375312828	6.5446586273135e-06	2.75226651233655e-05	SC	ENSMUSG00000094845
ENSMUSG00000094910	60.750066983234	-2.43739830175718	0.246746705131053	-9.87813920539537	5.17855719323744e-23	7.20348788588789e-22	SC	ENSMUSG00000094910
ENSMUSG00000094918	14.2411336116623	-6.40354072749488	0.781605711356554	-8.19280186218305	2.55214124505453e-16	2.41682889627402e-15	SC	ENSMUSG00000094918
ENSMUSG00000094983	2.73612056568247	-2.80134517872998	0.568209693805237	-4.93012563719159	8.21767501163395e-07	3.81858358264183e-06	SC	ENSMUSG00000094983
ENSMUSG00000095027	2.01758104297989	-5.6372079938126	1.01949878140364	-5.52939159579116	3.21343300455586e-08	1.71500402609937e-07	SC	ENSMUSG00000095027
ENSMUSG00000095028	4.54620276719945	3.58982347359818	0.71309823051998	5.03412197640785	4.80043951752208e-07	2.28727870305054e-06	SC	ENSMUSG00000095028
ENSMUSG00000095143	60.2432511119798	-5.36945476856375	0.538669168437953	-9.96800092371025	2.10421336672601e-23	2.98183844585085e-22	SC	ENSMUSG00000095143
ENSMUSG00000095300	61.0183195393054	-4.64021335319584	0.4127028788436	-11.2434722195246	2.49376869296817e-29	4.68857681163314e-28	SC	ENSMUSG00000095300
ENSMUSG00000095384	44.8893785405498	10.031556101462	0.779392983933588	12.870985893192	6.5559939810854e-38	1.70841099486845e-36	SC	ENSMUSG00000095384
ENSMUSG00000095388	91.5037190441603	-4.44483952052206	0.464098333290791	-9.57736583323831	9.95515194226775e-22	1.29251139805718e-20	SC	ENSMUSG00000095388
ENSMUSG00000095457	3.61889715755228	3.95491157319909	0.7572587971486	5.22266837716645	1.76363067061426e-07	8.77720217650907e-07	SC	ENSMUSG00000095457
ENSMUSG00000095528	45.0567264630352	9.85082398844584	0.6224121541595	15.8268502994584	2.03138466826384e-56	9.9899070110413e-55	SC	ENSMUSG00000095528
ENSMUSG00000096001	4.73241248671356	3.52942179045674	0.59421211877422	5.93966645738809	2.85602554071998e-09	1.67237998395758e-08	SC	ENSMUSG00000096001
ENSMUSG00000096076	3.68131710173952	-6.29277156388117	0.931689600064496	-6.75415027005298	1.43674781768279e-11	1.00225532603204e-10	SC	ENSMUSG00000096076
ENSMUSG00000096446	9.71403287564588	6.33220918116098	0.572204554907662	11.0663382995664	1.82714808195217e-28	3.30945413153591e-27	SC	ENSMUSG00000096446
ENSMUSG00000096520	11.158840265786	8.20409806882139	0.767295346579839	10.6922296680027	1.10677741874875e-26	1.85484491161092e-25	SC	ENSMUSG00000096520
ENSMUSG00000096852	1384.50055131944	-6.00378437300263	0.255200327079391	-23.5257706826328	2.22276456802883e-122	5.19722769906378e-120	SC	ENSMUSG00000096852
ENSMUSG00000096917	181.75676540693	-2.13119789129719	0.107721724607741	-19.7842904860441	4.06579709006576e-87	4.62709297152616e-85	SC	ENSMUSG00000096917
ENSMUSG00000096950	11.7703457057474	3.2921029141024	0.389357377678406	8.45522161088097	2.78557792375671e-17	2.80191881889021e-16	SC	ENSMUSG00000096950
ENSMUSG00000096965	64.2625038673817	5.0447279265032	0.301864100466103	16.7119174446836	1.07328169242924e-62	6.51056724747169e-61	SC	ENSMUSG00000096965
ENSMUSG00000096977	4.74306251658667	3.46754756350588	0.504413492926621	6.87441476513065	6.22448613676688e-12	4.45075850535569e-11	SC	ENSMUSG00000096977
ENSMUSG00000096979	24.8663750064565	2.32846504362487	0.492763226746574	4.72532225872121	2.2975071466973e-06	1.01970463870672e-05	SC	ENSMUSG00000096979
ENSMUSG00000097021	11.3248824357215	3.13224640495739	0.644729366188327	4.85823443016934	1.18437129629566e-06	5.41066247614996e-06	SC	ENSMUSG00000097021
ENSMUSG00000097045	17.5821504354614	-2.2528079456224	0.29904424616001	-7.53335994439091	4.94510494680838e-14	4.10947008826855e-13	SC	ENSMUSG00000097045
ENSMUSG00000097074	5.01932895776211	4.44068467561055	0.840788204453487	5.2815734712846	1.28079100252103e-07	6.46808258096227e-07	SC	ENSMUSG00000097074
ENSMUSG00000097124	41.7308683868844	3.80666965751166	0.457894877270144	8.31341394384249	9.29874586955338e-17	9.09367847014878e-16	SC	ENSMUSG00000097124
ENSMUSG00000097131	201.965687707117	-2.47489906579932	0.488945361149376	-5.0617088583917	4.15515212385405e-07	1.99571452148508e-06	SC	ENSMUSG00000097131
ENSMUSG00000097134	29.4306062035238	3.79995172921577	0.291740468100932	13.0251101396777	8.80739070734089e-39	2.38448514729271e-37	SC	ENSMUSG00000097134
ENSMUSG00000097139	2.40349751550751	3.47975661801591	0.776322545724226	4.48235934558575	7.38222983829279e-06	3.08582726216302e-05	SC	ENSMUSG00000097139
ENSMUSG00000097180	35.6411297772127	2.41163753764961	0.439105322316174	5.49216193720634	3.9704307139039e-08	2.1038211364155e-07	SC	ENSMUSG00000097180
ENSMUSG00000097194	26.3152018405448	3.30004801811989	0.32140765537911	10.2674841836838	9.87461713899423e-25	1.49926300363006e-23	SC	ENSMUSG00000097194
ENSMUSG00000097279	2.02081761888833	4.70406786140443	0.783929319567055	6.00062753616917	1.96556395623356e-09	1.16216792998453e-08	SC	ENSMUSG00000097279
ENSMUSG00000097282	15.1514747294173	4.51751977214502	0.530426311579956	8.51677164861769	1.64062541964397e-17	1.67780858024823e-16	SC	ENSMUSG00000097282
ENSMUSG00000097286	28.7968279701202	-2.325287948473	0.325421321903138	-7.14546894123037	8.96891697041936e-13	6.80875278864186e-12	SC	ENSMUSG00000097286
ENSMUSG00000097303	11.6028775102206	-2.09946211737047	0.407855414242207	-5.14756466153883	2.63890051628906e-07	1.29133411870157e-06	SC	ENSMUSG00000097303
ENSMUSG00000097313	7.9074796534512	3.42612333794331	0.438824981437437	7.80749383665564	5.83363280585833e-15	5.11561663029922e-14	SC	ENSMUSG00000097313
ENSMUSG00000097339	1.66483414507848	5.0282698662545	1.06931783191705	4.7023155475112	2.57227560889676e-06	1.13577559932746e-05	SC	ENSMUSG00000097339
ENSMUSG00000097418	15.1678732500215	2.62530897096877	0.410204004588477	6.40000814619672	1.55368662051957e-10	1.00404070049657e-09	SC	ENSMUSG00000097418
ENSMUSG00000097421	14.8855045650171	5.8044859011243	0.620192146300866	9.35917350089829	8.03628451573014e-21	9.98035913783578e-20	SC	ENSMUSG00000097421
ENSMUSG00000097482	25.0751594965977	-2.16481014004772	0.293805560002968	-7.36817281478899	1.72982461894769e-13	1.38601523985466e-12	SC	ENSMUSG00000097482
ENSMUSG00000097503	155.686427658467	-2.82155229068254	0.272325080602838	-10.360971102759	3.73154046747351e-25	5.78512482359364e-24	SC	ENSMUSG00000097503
ENSMUSG00000097592	2.47685721559261	3.44872881760839	0.797190103458241	4.32610590955366	1.51768472267004e-05	6.10396420126246e-05	SC	ENSMUSG00000097592
ENSMUSG00000097636	72.9089160758931	4.43783564980511	0.289257683618497	15.3421530390812	3.99714470848608e-53	1.76340586453279e-51	SC	ENSMUSG00000097636
ENSMUSG00000097724	17.5056746619975	-2.00895574050859	0.262052048036732	-7.66624705114686	1.77101916571325e-14	1.51532311850116e-13	SC	ENSMUSG00000097724
ENSMUSG00000097767	3.37217428209468	-4.27613970527148	0.998530007542323	-4.28243485220472	1.84859265124372e-05	7.34979177461561e-05	SC	ENSMUSG00000097767
ENSMUSG00000097768	24.1280657775767	2.34003068890465	0.459786659683953	5.08938360785224	3.59229266480183e-07	1.73542012281561e-06	SC	ENSMUSG00000097768
ENSMUSG00000097779	6.09740867527755	5.96204186976437	0.583917087118277	10.2104254204788	1.78082314700376e-24	2.66450095060714e-23	SC	ENSMUSG00000097779
ENSMUSG00000097817	2.08335474663656	3.99270518097989	0.79628588024634	5.01416046677193	5.32655205066529e-07	2.52672295726874e-06	SC	ENSMUSG00000097817
ENSMUSG00000097848	17.8859959175949	6.47813047497809	0.685323262821885	9.45266391265308	3.30315143598182e-21	4.1954101201705e-20	SC	ENSMUSG00000097848
ENSMUSG00000097921	6.48424110363174	3.75188295715779	0.533611582447646	7.03111229323044	2.04893513794635e-12	1.515198727659e-11	SC	ENSMUSG00000097921
ENSMUSG00000097927	31.5965841218265	-2.29171158739989	0.368561515591086	-6.21798937342798	5.03565654106231e-10	3.1482033601391e-09	SC	ENSMUSG00000097927
ENSMUSG00000097929	2.13818997063866	4.26909233672962	0.772678607099722	5.52505569262985	3.29381111352337e-08	1.75578905367505e-07	SC	ENSMUSG00000097929
ENSMUSG00000097930	77.2319502053503	-2.5613360805948	0.364072829000685	-7.03522997754381	1.9893261219229e-12	1.47238756419733e-11	SC	ENSMUSG00000097930
ENSMUSG00000098076	13.2774629434297	-2.44301470734611	0.341862907207878	-7.14618244868717	8.92244538331867e-13	6.77947696481407e-12	SC	ENSMUSG00000098076
ENSMUSG00000098422	2.84502272675081	-2.92755780881062	0.639599943217063	-4.57717021375202	4.71307961765834e-06	2.01563697649106e-05	SC	ENSMUSG00000098422
ENSMUSG00000098424	53.3573134227385	-2.77648469974184	0.269202771997659	-10.3137299781073	6.10835420789445e-25	9.34603630143041e-24	SC	ENSMUSG00000098424
ENSMUSG00000098434	2.57437993604955	4.74371939228675	0.672156805171402	7.05745944367414	1.69574233872657e-12	1.26272417348139e-11	SC	ENSMUSG00000098434
ENSMUSG00000099146	116.498121829676	-2.25947280222563	0.252076539075936	-8.96343947956608	3.1470533124646e-19	3.57203050293863e-18	SC	ENSMUSG00000099146
ENSMUSG00000099170	19.098265964448	-5.01973211527805	0.527822408432595	-9.51026715630449	1.90173506007319e-21	2.4383163382394e-20	SC	ENSMUSG00000099170
ENSMUSG00000099338	95.3340838568301	-2.6334042230981	0.249734139014443	-10.5448307287527	5.36694144185588e-26	8.70351411630096e-25	SC	ENSMUSG00000099338
ENSMUSG00000099669	47.6400514311808	-5.98533657378786	0.411212685240318	-14.5553305834667	5.40241414939961e-48	2.05851988033419e-46	SC	ENSMUSG00000099669
ENSMUSG00000099796	3.43315474026664	6.43196727866837	0.956115707158408	6.72718503682393	1.72976718809487e-11	1.20079924636437e-10	SC	ENSMUSG00000099796
ENSMUSG00000099848	2.74554120445147	3.98607717772454	0.704343947964827	5.65927653562175	1.52012441965158e-08	8.37745876868197e-08	SC	ENSMUSG00000099848
ENSMUSG00000099858	237.833357140245	-3.13099605126595	0.232345641048368	-13.4755962588261	2.17719380283446e-41	6.54175521132035e-40	SC	ENSMUSG00000099858
ENSMUSG00000100228	4.69376953854632	2.28363354848818	0.442730292933532	5.1580693368796	2.4950922840201e-07	1.22445665989309e-06	SC	ENSMUSG00000100228
ENSMUSG00000100291	7.36445624752579	6.91099001916857	0.700738609120161	9.86243647662846	6.05616490298703e-23	8.4060745442432e-22	SC	ENSMUSG00000100291
ENSMUSG00000100426	88.6087406965744	-6.26524931941046	0.425163411725104	-14.7360971020276	3.78008322856962e-49	1.47756444739834e-47	SC	ENSMUSG00000100426
ENSMUSG00000100486	99.6620430513358	-2.50686865356059	0.256769003399827	-9.76312802701124	1.62077460070185e-22	2.19748670163687e-21	SC	ENSMUSG00000100486
ENSMUSG00000100625	7.25188666601507	6.7628543823148	1.04030061600703	6.50086549816008	7.98592098576194e-11	5.2558313140685e-10	SC	ENSMUSG00000100625
ENSMUSG00000100779	3.23453593650649	3.5532138051068	0.733424815247906	4.84468718706466	1.26811312618987e-06	5.7788571236009e-06	SC	ENSMUSG00000100779
ENSMUSG00000100782	1.70142098139317	3.62678272619948	0.855808291922038	4.23784480757272	2.25675670416865e-05	8.87519609040026e-05	SC	ENSMUSG00000100782
ENSMUSG00000100922	3.60276550626488	2.85919921007464	0.605425944669069	4.72262418756682	2.32820833297244e-06	1.03261800869204e-05	SC	ENSMUSG00000100922
ENSMUSG00000101166	2.46794677776321	4.42034567774813	0.913601817325187	4.83837224699253	1.30906795641551e-06	5.95283377634494e-06	SC	ENSMUSG00000101166
ENSMUSG00000101234	3.4921380545669	3.02092700192927	0.670541893089723	4.50520248333693	6.6309683493052e-06	2.78492008399951e-05	SC	ENSMUSG00000101234
ENSMUSG00000101304	32.7551545465187	2.43143001549249	0.350555700642629	6.93593061255391	4.03555653082008e-12	2.92626202347596e-11	SC	ENSMUSG00000101304
ENSMUSG00000101337	18.9395204941284	-2.93307499247857	0.503435708564315	-5.82611630955429	5.67320847624519e-09	3.24111332761053e-08	SC	ENSMUSG00000101337
ENSMUSG00000101389	10.4876816947233	4.52155884845245	0.605940119712208	7.46205557506239	8.51829388570481e-14	6.96409786205746e-13	SC	ENSMUSG00000101389
ENSMUSG00000101514	32.209633206079	-3.46333744263311	0.574051974594152	-6.03314263500558	1.6080136212204e-09	9.57585328497073e-09	SC	ENSMUSG00000101514
ENSMUSG00000101581	51.6916377470142	4.63211395806018	0.87902418114213	5.26960925243445	1.36714478855942e-07	6.88659693727931e-07	SC	ENSMUSG00000101581
ENSMUSG00000101613	1.04976234507786	4.16855188033412	0.973269820598774	4.28303826144486	1.84358454159173e-05	7.33214696300282e-05	SC	ENSMUSG00000101613
ENSMUSG00000101625	4.30984371145344	4.72937681628282	0.957970370595194	4.93687170443949	7.93856564718332e-07	3.69623295520556e-06	SC	ENSMUSG00000101625
ENSMUSG00000101667	11.2023591871067	8.1702004910248	1.26468668788165	6.46025657525494	1.04525605908878e-10	6.82681204666417e-10	SC	ENSMUSG00000101667
ENSMUSG00000101702	6.98543476170299	7.04718048842035	1.16446922386977	6.0518391933117	1.43201381628964e-09	8.5794072571557e-09	SC	ENSMUSG00000101702
ENSMUSG00000102037	21.4621779840739	3.56363186231831	0.678819870007441	5.24974594847857	1.52309119148662e-07	7.62583325774495e-07	SC	ENSMUSG00000102037
ENSMUSG00000102278	3.73628706975425	5.05936214432898	0.854059067593273	5.92390191299789	3.14391023570628e-09	1.83317549903345e-08	SC	ENSMUSG00000102278
ENSMUSG00000102380	8.55668839934006	4.12829870180655	0.710761875362869	5.80827256625	6.31206984443102e-09	3.59173531855676e-08	SC	ENSMUSG00000102380
ENSMUSG00000102389	42.1018873159107	-2.74637203746326	0.367953673123768	-7.4639071113158	8.39938254260793e-14	6.87343681183188e-13	SC	ENSMUSG00000102389
ENSMUSG00000102759	2.98059507571519	3.5629704532261	0.702588663117257	5.071204020597	3.95306700925312e-07	1.90220549070141e-06	SC	ENSMUSG00000102759
ENSMUSG00000102813	144.136045448502	3.7534035819644	0.457368515828842	8.20651936472385	2.27692837562062e-16	2.16440215824506e-15	SC	ENSMUSG00000102813
ENSMUSG00000103114	9.89797214883397	4.62559775935356	0.547226711826417	8.4527996521135	2.84399458789985e-17	2.85955984365849e-16	SC	ENSMUSG00000103114
ENSMUSG00000103243	19.8851150063072	9.03650776351111	0.861263573825591	10.4921513438359	9.38663998167761e-26	1.49953031260092e-24	SC	ENSMUSG00000103243
ENSMUSG00000103308	1.26215989506195	4.38567106950915	0.955267578547542	4.59103937786462	4.4104410695553e-06	1.89376534739503e-05	SC	ENSMUSG00000103308
ENSMUSG00000103473	8.21045293588987	6.47663992889421	0.808893569189033	8.00678874896663	1.17742490808148e-15	1.07084047510098e-14	SC	ENSMUSG00000103473
ENSMUSG00000103659	19.9441453727886	-2.48352807390632	0.288461066591868	-8.60957807321766	7.33299683997413e-18	7.66685685870466e-17	SC	ENSMUSG00000103659
ENSMUSG00000103676	9.94289840695788	-2.30812892472867	0.399973574969178	-5.77070353936891	7.89412498076701e-09	4.44963608383361e-08	SC	ENSMUSG00000103676
ENSMUSG00000104149	4.53932114583832	-3.69816458882289	0.749596392109977	-4.9335410732344	8.07520512121649e-07	3.75577352111552e-06	SC	ENSMUSG00000104149
ENSMUSG00000104159	8.95182585066853	3.03740437713859	0.39773205929401	7.63681052648887	2.22668808859726e-14	1.89261129010976e-13	SC	ENSMUSG00000104159
ENSMUSG00000104213	13.9445414438382	-3.15099244225346	0.596201722074421	-5.28511127289252	1.25628371451427e-07	6.35555018436408e-07	SC	ENSMUSG00000104213
ENSMUSG00000104375	924.114471309673	-6.00883086840295	0.341204847398962	-17.6106257405452	2.04175411501202e-69	1.46666756003686e-67	SC	ENSMUSG00000104375
ENSMUSG00000104520	18.7445822963163	-5.3968705733791	0.483889642178566	-11.1531020773276	6.91527048486551e-29	1.28049500986854e-27	SC	ENSMUSG00000104520
ENSMUSG00000104554	2.27900392703569	5.4864294761508	0.999785285816853	5.48760774336485	4.07413519483618e-08	2.1534475382488e-07	SC	ENSMUSG00000104554
ENSMUSG00000104607	36.8208033555485	-2.7905479178875	0.419161381982956	-6.6574547127554	2.78610211074476e-11	1.90277605651501e-10	SC	ENSMUSG00000104607
ENSMUSG00000104818	3.49694461914179	5.18235031032492	0.776521119515701	6.67380471706556	2.49255246395681e-11	1.70918648098869e-10	SC	ENSMUSG00000104818
ENSMUSG00000104887	40.8953488102767	-3.10186942409922	0.456741437572033	-6.79130284431445	1.11125372445001e-11	7.81127242220668e-11	SC	ENSMUSG00000104887
ENSMUSG00000105003	5.85298059179628	-5.2720934747806	0.898480031669569	-5.86779147999975	4.41638173291906e-09	2.54741731712667e-08	SC	ENSMUSG00000105003
ENSMUSG00000105096	19.2112180147445	-3.53351850453884	0.471551071721456	-7.4933951303287	6.71144614058557e-14	5.5308681427703e-13	SC	ENSMUSG00000105096
ENSMUSG00000105107	5.11506968449659	3.03317317060289	0.650670890631062	4.66160883217187	3.13747083476533e-06	1.37074485935391e-05	SC	ENSMUSG00000105107
ENSMUSG00000105139	11.3631779521473	2.51695983024982	0.524715351001846	4.79680997600729	1.61212402394199e-06	7.26416080865243e-06	SC	ENSMUSG00000105139
ENSMUSG00000105192	10.7309896521311	-3.91212036969253	0.826152002915129	-4.73535179469198	2.18675454050502e-06	9.72394999685153e-06	SC	ENSMUSG00000105192
ENSMUSG00000105265	13.039140768978	-4.36773469248901	0.548746854145896	-7.95947103749181	1.72776305934303e-15	1.5586834754929e-14	SC	ENSMUSG00000105265
ENSMUSG00000105328	7.80681420660089	3.49647405379103	0.776849006210804	4.50084125208012	6.76850438052714e-06	2.84082788294971e-05	SC	ENSMUSG00000105328
ENSMUSG00000105402	183.366133609875	-2.96319907123901	0.21860827916114	-13.5548346229595	7.41791425695612e-42	2.25785508507587e-40	SC	ENSMUSG00000105402
ENSMUSG00000105403	16.7981793592787	-2.32428544877895	0.323288279046772	-7.1895135067445	6.50225878879492e-13	4.99665658941755e-12	SC	ENSMUSG00000105403
ENSMUSG00000105601	21.64255127684	2.60148527595424	0.523287758845855	4.97142390965151	6.64629488403682e-07	3.12224117657401e-06	SC	ENSMUSG00000105601
ENSMUSG00000105651	2.77756138827239	5.85657560619339	1.09550665744192	5.34599727569789	8.99205604240334e-08	4.61628106608012e-07	SC	ENSMUSG00000105651
ENSMUSG00000105703	2166.71609161684	2.04954504862824	0.412306610606353	4.97092453990515	6.66343821915421e-07	3.12972299117324e-06	SC	ENSMUSG00000105703
ENSMUSG00000105826	6.6886151809092	5.75079423781782	0.683400178713614	8.41497327179914	3.92984506320693e-17	3.91917855857628e-16	SC	ENSMUSG00000105826
ENSMUSG00000105907	3.34323425054188	-5.67779977397433	0.946449571516439	-5.99905155525311	1.98473342224623e-09	1.17296285891942e-08	SC	ENSMUSG00000105907
ENSMUSG00000105954	79.38705182956	4.86629822162559	0.55609174372723	8.75089097530742	2.11674800469053e-18	2.27603506189968e-17	SC	ENSMUSG00000105954
ENSMUSG00000105960	26.8272724280775	-4.28507478301868	0.413617381103863	-10.3599968927386	3.76974283427388e-25	5.8373140094837e-24	SC	ENSMUSG00000105960
ENSMUSG00000105987	751.110357688373	2.62852272473143	0.182508832343917	14.4021672319851	5.01460433824089e-47	1.85309803993614e-45	SC	ENSMUSG00000105987
ENSMUSG00000106111	42.5469047084815	-4.72173295413181	0.412636573814446	-11.4428367570129	2.55395827477493e-30	4.98390036625275e-29	SC	ENSMUSG00000106111
ENSMUSG00000106120	130.925472538824	-4.41923257742974	1.03428258786031	-4.27275159545334	1.93075507646553e-05	7.658701506276e-05	SC	ENSMUSG00000106120
ENSMUSG00000106303	24.9875379961593	-3.30028401945219	0.617032160917975	-5.3486418188353	8.86167221936156e-08	4.55207128983382e-07	SC	ENSMUSG00000106303
ENSMUSG00000106352	9.08493751678457	6.18358939396152	0.691518089483584	8.94205008950574	3.82016360046278e-19	4.30584123778953e-18	SC	ENSMUSG00000106352
ENSMUSG00000106365	24.1090180678721	-3.12625199319183	0.292838246678503	-10.6756956396615	1.32263117276052e-26	2.20896582879224e-25	SC	ENSMUSG00000106365
ENSMUSG00000106438	2.10087669506286	3.94025818311945	0.626312664970529	6.29119991259455	3.15021322019252e-10	1.99614397692416e-09	SC	ENSMUSG00000106438
ENSMUSG00000106705	2.35531137011713	-4.96550744734329	1.03788106058197	-4.78427407140369	1.71606397887116e-06	7.71224279863118e-06	SC	ENSMUSG00000106705
ENSMUSG00000106737	5.97709248369051	-3.12620418391206	0.538201715151525	-5.80861059320836	6.29934128529858e-09	3.58607919118813e-08	SC	ENSMUSG00000106737
ENSMUSG00000106963	20.6047349904531	-2.19366481698031	0.351200265702636	-6.24619350042775	4.20576099142886e-10	2.64027758602759e-09	SC	ENSMUSG00000106963
ENSMUSG00000107005	7.02082994953437	3.62781135964826	0.523567548747115	6.92902256514853	4.23758215224686e-12	3.06842941880038e-11	SC	ENSMUSG00000107005
ENSMUSG00000107134	11.3146920143891	2.36268825682053	0.493825442933925	4.78446036069604	1.71447326971076e-06	7.70644049230352e-06	SC	ENSMUSG00000107134
ENSMUSG00000107355	19.0739823781504	2.0754312988814	0.407337715884377	5.09511203590711	3.4853507747579e-07	1.6859737056004e-06	SC	ENSMUSG00000107355
ENSMUSG00000107440	2.07100278080965	3.04079722033257	0.645832168850956	4.70833966933339	2.49742689468571e-06	1.10424307600681e-05	SC	ENSMUSG00000107440
ENSMUSG00000107451	43.5891422674373	-2.40143356852056	0.260608080123491	-9.2147318202207	3.12057379722573e-20	3.76106645101433e-19	SC	ENSMUSG00000107451
ENSMUSG00000107516	17.7465815004763	-4.26694548961387	0.417276290026811	-10.2257079819697	1.52112347837588e-24	2.28390518761399e-23	SC	ENSMUSG00000107516
ENSMUSG00000107605	14.9070804112037	-2.49448006663185	0.386751697639463	-6.44982318592754	1.11980719432316e-10	7.29704612059579e-10	SC	ENSMUSG00000107605
ENSMUSG00000107750	14.8067122599984	5.50993229840551	0.568866768290663	9.68580448979612	3.46469942313231e-22	4.60051983288399e-21	SC	ENSMUSG00000107750
ENSMUSG00000107768	3.03509386575813	4.51208044806598	0.760612631029656	5.93216607770225	2.98963985602047e-09	1.74758038856469e-08	SC	ENSMUSG00000107768
ENSMUSG00000107879	15.4929803202957	2.14899744480249	0.325816430687309	6.59573073177796	4.23166352586174e-11	2.84396095858803e-10	SC	ENSMUSG00000107879
ENSMUSG00000107946	4.43557560702718	2.44132000454288	0.559834019452491	4.36079252013026	1.29592205702344e-05	5.25478721529921e-05	SC	ENSMUSG00000107946
ENSMUSG00000108218	33.1504100488808	4.03835229336726	0.585094889390641	6.90204677325601	5.12585507702348e-12	3.68465602518289e-11	SC	ENSMUSG00000108218
ENSMUSG00000108353	10.3399146651278	3.95163264531073	0.873010771477933	4.52644202616303	5.99850451516922e-06	2.53335855714536e-05	SC	ENSMUSG00000108353
ENSMUSG00000108368	35.8338254475545	2.77277503366864	0.645833927529401	4.29332513433558	1.76016953335354e-05	7.03192923234746e-05	SC	ENSMUSG00000108368
ENSMUSG00000108435	31.4391916216874	-2.20645344549561	0.212308004304266	-10.3927002315629	2.67666018795371e-25	4.17487568430378e-24	SC	ENSMUSG00000108435
ENSMUSG00000108483	25.3730612125067	-2.33463903399626	0.272474522129711	-8.56828380043862	1.05038671715866e-17	1.08541367478187e-16	SC	ENSMUSG00000108483
ENSMUSG00000108487	7.63790178660852	-2.70654557545299	0.592643542648189	-4.56690300439108	4.94982909117435e-06	2.10882233269843e-05	SC	ENSMUSG00000108487
ENSMUSG00000108604	9.7480467171133	-5.94915407444504	0.656001543452995	-9.06881109323383	1.20322692304542e-19	1.40349190298087e-18	SC	ENSMUSG00000108604
ENSMUSG00000108652	350.623173615198	-2.95540840804801	0.27894366152048	-10.5950011265304	3.14337215782931e-26	5.13970323581499e-25	SC	ENSMUSG00000108652
ENSMUSG00000108854	3.56696771873317	5.5529511499357	0.830752632937568	6.68424140926317	2.32123887387097e-11	1.59461174775538e-10	SC	ENSMUSG00000108854
ENSMUSG00000109161	35.1273563100074	-3.42469102156669	0.427127736252969	-8.01795512417485	1.07520071447683e-15	9.79255041655244e-15	SC	ENSMUSG00000109161
ENSMUSG00000109233	3.56459848995158	-2.88463738792418	0.631048002225513	-4.5711853579299	4.84973058340913e-06	2.07063530221253e-05	SC	ENSMUSG00000109233
ENSMUSG00000109258	5.7396931237526	5.52586052277231	0.674812759873475	8.18873152874048	2.6399368243993e-16	2.49445904201139e-15	SC	ENSMUSG00000109258
ENSMUSG00000109311	1433.85153190463	-3.50866512343871	0.3054002334047	-11.4887440796066	1.50280827476726e-30	2.95506336597965e-29	SC	ENSMUSG00000109311
ENSMUSG00000109325	7.65090850091253	2.36607011704677	0.434030153581717	5.45139570954094	4.99760267980047e-08	2.62162637006869e-07	SC	ENSMUSG00000109325
ENSMUSG00000109392	1.58580756748507	5.06215408249051	1.12253132959362	4.50958823957558	6.4953573774429e-06	2.73287406752546e-05	SC	ENSMUSG00000109392
ENSMUSG00000109424	2.90972734944518	4.33338676262306	0.661878611533328	6.54710197174102	5.86643094511453e-11	3.90488105352862e-10	SC	ENSMUSG00000109424
ENSMUSG00000109482	13.8094245244011	-3.04685448764761	0.533368141564114	-5.71247933690348	1.11341939388559e-08	6.19449422685213e-08	SC	ENSMUSG00000109482
ENSMUSG00000109503	1.6905911982008	3.7575368869722	0.780994958803425	4.81121785053413	1.50013395209232e-06	6.78092183617128e-06	SC	ENSMUSG00000109503
ENSMUSG00000109532	193.391515380847	-2.73915220712014	0.256097147509015	-10.6957544578809	1.06548960239372e-26	1.78763160949553e-25	SC	ENSMUSG00000109532
