# Supplementary material for: Comprehensive Molecular and Cellular Characterization of Acute Kidney Injury Progression to Renal Fibrosis
Source: Front Immunol. 2021 Oct 29;12:699192. doi: 10.3389/fimmu.2021.699192 (PMC8586649; doi:10.3389/fimmu.2021.699192)
Supplement: Supplementary file 2 [file DataSheet_1.zip › supplement/differential_Cisplatin_specific_kegg.csv]

	Cluster	ID	Description	GeneRatio	BgRatio	pvalue	p.adjust	qvalue	geneID	Count
1	module_1_0	mmu04668	TNF signaling pathway	20/223	113/8914	3.99863275633873e-12	1.01965135286638e-09	8.58653770834842e-10	12977/12981/21929/14281/13614/26410/21926/16193/16182/21938/330122/14825/11796/15945/15894/16477/231991/19094/12608/20310	20
2	module_1_0	mmu04060	Cytokine-cytokine receptor interaction	26/223	292/8914	1.55052859660452e-08	1.97692396067076e-06	1.6647780721438e-06	18053/12977/14566/12981/20292/18414/21926/83430/16193/16182/16184/18049/21938/12986/330122/14825/14562/15945/12985/56708/16323/21936/213208/20310/12983/12984	26
3	module_1_0	mmu04657	IL-17 signaling pathway	14/223	91/8914	4.85743562573847e-08	4.1288202818777e-06	3.47690129000228e-06	12981/21929/20292/14281/21926/16193/330122/14825/15945/17833/12985/19094/12608/20310	14
4	module_1_0	mmu05323	Rheumatoid arthritis	12/223	87/8914	1.5156042716583e-06	9.66197723182167e-05	8.13640187942877e-05	12977/12981/14281/21926/83430/16193/24088/330122/14825/15894/20310/12519	12
5	module_1_0	mmu05146	Amoebiasis	13/223	107/8914	2.402387366949e-06	0.000122521755714399	0.000103176215338441	109711/16776/12981/11846/21926/16193/16782/16780/24088/330122/14825/14676/20310	13
6	module_1_0	mmu04061	Viral protein interaction with cytokine and cytokine receptor	12/223	95/8914	3.91560502165762e-06	0.000166413213420449	0.000140137442880378	12977/20292/21926/16193/16182/16184/21938/330122/14825/15945/213208/20310	12
7	module_1_0	mmu04064	NF-kappa B signaling pathway	12/223	105/8914	1.12172543182226e-05	0.000408628550163822	0.000344108252769534	19698/17873/21929/21926/18034/57913/330122/14825/11796/15894/20310/12044	12
8	module_1_0	mmu05134	Legionellosis	9/223	61/8914	1.82748695436204e-05	0.000520369939152964	0.000438206264549865	11783/12266/21926/18034/16193/24088/330122/14825/20310	9
9	module_1_0	mmu05169	Epstein-Barr virus infection	18/223	231/8914	1.83659978524576e-05	0.000520369939152964	0.000438206264549865	19698/12505/17873/21929/11783/21926/18034/54123/16193/24088/23961/246727/246728/15945/100038882/21354/15894/19094	18
10	module_1_0	mmu04640	Hematopoietic cell lineage	11/223	94/8914	2.09037143120595e-05	0.000533044714957516	0.000448879759964224	16400/12489/12505/12977/16398/12981/21926/16193/16184/12986/12985	11
11	module_1_0	mmu05171	Coronavirus disease - COVID-19	18/223	247/8914	4.49704376509126e-05	0.00104249650918025	0.000877891797204418	12981/14281/12274/17858/12266/21926/15200/16193/20344/24088/23961/246727/246728/110135/15945/100038882/12985/19094	18
12	module_1_0	mmu05144	Malaria	8/223	57/8914	7.77515610452176e-05	0.00165222067221087	0.00139134372396705	20969/21926/16193/20344/24088/15894/12985/16635	8
13	module_1_0	mmu04151	PI3K-Akt signaling pathway	22/223	359/8914	9.00651957386632e-05	0.00176666345487378	0.00148771659357792	18053/16400/12977/16398/16776/17863/74747/192897/18414/15370/16193/16782/16780/16184/11602/18049/24088/12986/269643/12985/231991/78405	22
14	module_1_0	mmu04210	Apoptosis	12/223	136/8914	0.000147440162356167	0.0026855172429159	0.00226148820456076	170770/17873/11783/14281/21926/58801/57913/18049/11796/12983/12984/12044	12
15	module_1_0	mmu05160	Hepatitis C	13/223	165/8914	0.000245141646274815	0.00416740798667186	0.00350939619930262	11783/17858/54419/21926/54123/269643/23961/246727/246728/15957/15945/71908/12739	13
16	module_1_0	mmu05162	Measles	12/223	146/8914	0.000287304301633622	0.00457891230728585	0.00385592615350387	170770/21929/11783/14281/17858/54123/16193/16184/24088/23961/246727/246728	12
17	module_1_0	mmu04115	p53 signaling pathway	8/223	72/8914	0.000408303978143983	0.00612455967215974	0.00515752393445031	170770/17873/11783/58801/57913/30954/20724/67874	8
18	module_1_0	mmu05222	Small cell lung cancer	9/223	93/8914	0.000507168770400541	0.00718489091400766	0.00605043445390119	16400/17873/16398/16776/11783/16782/16780/11796/12579	9
19	module_1_0	mmu04620	Toll-like receptor signaling pathway	9/223	100/8914	0.000862561475079769	0.011576482955018	0.00974861722527828	14281/26410/21926/54123/16193/24088/15945/19094/12519	9
20	module_1_0	mmu04215	Apoptosis - multiple species	5/223	32/8914	0.00108674182720642	0.0138559582968819	0.0116681754079005	18053/170770/11783/58801/11796	5
21	module_1_0	mmu04512	ECM-receptor interaction	8/223	88/8914	0.0015581131608674	0.0189199455248185	0.0159325857051103	16400/12505/16398/16776/20969/192897/16782/16780	8
22	module_1_0	mmu04010	MAPK signaling pathway	16/223	294/8914	0.00285874879688198	0.0331354974184048	0.0279035767733935	18053/19698/12977/17873/12299/14281/15370/26410/21926/18034/11602/18049/19259/63953/19094/78405	16
23	module_1_0	mmu05133	Pertussis	7/223	77/8914	0.0030392624781616	0.0336961709535308	0.0283757229082365	14281/12266/21926/83430/16193/12269/19094	7
24	module_1_0	mmu04630	JAK-STAT signaling pathway	11/223	168/8914	0.00324800008894036	0.0345100009449913	0.0290610534273611	12981/14580/18414/83430/16193/16184/12986/12985/213208/12983/12984	11
25	module_1_0	mmu05142	Chagas disease	8/223	103/8914	0.00418973962198703	0.0427353441442677	0.0359876582267517	14281/12266/21926/16193/24088/269643/14676/19094	8
26	module_-1_0	mmu00260	Glycine, serine and threonine metabolism	7/141	40/8914	2.57233215500281e-06	0.000483598445140529	0.000433234889263632	26912/192166/235582/11656/13142/74129/268782	7
27	module_-1_0	mmu00280	Valine, leucine and isoleucine degradation	7/141	57/8914	2.91544297552819e-05	0.0027405163969965	0.00245510987412901	78038/67041/17850/110446/110821/12039/268782	7
28	module_-1_0	mmu00650	Butanoate metabolism	5/141	28/8914	6.76180864357274e-05	0.00423740008330559	0.0037961030981461	67041/69772/233799/110446/117147	5
29	module_-1_0	mmu04726	Serotonergic synapse	9/141	131/8914	0.000221346344155394	0.0104032781753035	0.00931984606970082	15567/13099/226143/230459/14402/110877/18795/13109/433247	9
30	module_-1_0	mmu00590	Arachidonic acid metabolism	7/141	86/8914	0.000404784631086888	0.015219902128867	0.0136348507313478	14598/13099/226143/230459/13109/277753/433247	7
31	module_-1_0	mmu00072	Synthesis and degradation of ketone bodies	3/141	12/8914	0.00076767484050003	0.0225041207722239	0.0201604665372666	67041/69772/110446	3
32	module_-1_0	mmu00830	Retinol metabolism	7/141	97/8914	0.000837919390455144	0.0225041207722239	0.0201604665372666	13087/13099/226143/79235/100559/277753/433247	7
33	module_-1_0	mmu00591	Linoleic acid metabolism	5/141	50/8914	0.00110295379241665	0.0259194141217914	0.0232200798403506	13099/226143/230459/13109/433247	5
34	module_-1_0	mmu00380	Tryptophan metabolism	5/141	52/8914	0.00131918726200074	0.027556356139571	0.024686545253815	107766/70789/110446/237320/98256	5
35	module_-1_0	mmu00630	Glyoxylate and dicarboxylate metabolism	4/141	32/8914	0.00152916220015515	0.0287482493629168	0.0257543107394551	235582/17850/110446/110821	4
36	module_-1_0	mmu00603	Glycosphingolipid biosynthesis - globo and isoglobo series	3/141	16/8914	0.00186551473138866	0.0301502806791522	0.0270103298357467	20449/26879/14348	3
37	module_-1_0	mmu00640	Propanoate metabolism	4/141	34/8914	0.00192448600079695	0.0301502806791522	0.0270103298357467	17850/110446/110821/12039	4
38	module_-1_0	mmu00040	Pentose and glucuronate interconversions	4/141	35/8914	0.00214643995623631	0.0310408239824944	0.0278081289876769	20322/102448/16591/100559	4
39	module_-1_0	mmu01240	Biosynthesis of cofactors	8/141	154/8914	0.00301542472906006	0.0384461475120285	0.0344422374127915	107766/13361/11656/70789/11639/268756/98256/100559	8
40	module_-1_0	mmu04913	Ovarian steroidogenesis	5/141	63/8914	0.00310595531098443	0.0384461475120285	0.0344422374127915	12155/230459/13109/15494/100043461	5
41	module_-1_0	mmu00140	Steroid hormone biosynthesis	6/141	92/8914	0.00329423168750923	0.0384461475120285	0.0344422374127915	13099/226143/100559/15494/433247/100043461	6
42	module_-1_0	mmu04610	Complement and coagulation cascades	6/141	93/8914	0.00347651333885364	0.0384461475120285	0.0344422374127915	69379/17195/14060/230558/18815/14962	6
43	module_-1_0	mmu04750	Inflammatory mediator regulation of TRP channels	7/141	127/8914	0.00394044778660915	0.0411557879934733	0.0368696868922493	13099/226143/230459/18795/13109/277753/433247	7
44	module_0_1	mmu04640	Hematopoietic cell lineage	11/84	94/8914	9.7400080518544e-10	1.91878158621532e-07	1.65067504878796e-07	12516/12478/12493/12500/14724/12526/12525/381091/100042555/16158/14999	11
45	module_0_1	mmu04060	Cytokine-cytokine receptor interaction	13/84	292/8914	2.97065546202142e-06	0.00029260956300911	0.000251723962834447	20302/56221/20303/16992/21950/12145/239114/242316/18383/100042555/100039863/16158/100040048	13
46	module_0_1	mmu04650	Natural killer cell mediated cytotoxicity	8/84	121/8914	1.68343808648527e-05	0.000972600356120131	0.000836701348305322	16822/14939/17059/16640/18751/17086/16638/16639	8
47	module_0_1	mmu05340	Primary immunodeficiency	5/84	36/8914	1.97482305811194e-05	0.000972600356120131	0.000836701348305322	54167/12478/12500/12526/12525	5
48	module_0_1	mmu04061	Viral protein interaction with cytokine and cytokine receptor	7/84	95/8914	2.90071766586319e-05	0.0011428827603501	0.000983190619376787	20302/56221/20303/16992/12145/100039863/100040048	7
49	module_0_1	mmu04062	Chemokine signaling pathway	9/84	192/8914	7.55905046657752e-05	0.00248188823652629	0.00213510021950698	20302/56221/20303/66066/18796/12145/18751/100039863/100040048	9
50	module_0_1	mmu04371	Apelin signaling pathway	6/84	137/8914	0.00179836659834564	0.0472014887149484	0.0406061431103751	18126/20190/66066/30878/18796/17896	6
51	module_0_1	mmu04270	Vascular smooth muscle contraction	6/84	143/8914	0.00223459745802322	0.0472014887149484	0.0406061431103751	239134/68458/18796/56089/18751/98932	6
52	module_0_1	mmu04713	Circadian entrainment	5/84	98/8914	0.0022544086246033	0.0472014887149484	0.0406061431103751	239134/20190/66066/18796/18751	5
53	module_0_1	mmu04730	Long-term depression	4/84	60/8914	0.00239601465558114	0.0472014887149484	0.0406061431103751	239134/20190/18796/18751	4
54	module_0_-1	mmu05322	Systemic lupus erythematosus	15/116	148/8914	6.43628616718393e-10	1.08046648162942e-07	9.89901065040602e-08	319179/326619/319155/69386/319156/319184/360198/319150/319164/319151/319183/319178/97122/320332/260423	15
55	module_0_-1	mmu04613	Neutrophil extracellular trap formation	17/116	205/8914	1.00043192743465e-09	1.08046648162942e-07	9.89901065040602e-08	56717/319179/14723/326619/319155/69386/319156/319184/360198/319150/319164/319151/319183/319178/97122/320332/260423	17
56	module_0_-1	mmu05034	Alcoholism	16/116	205/8914	7.82614663853369e-09	5.63482557974426e-07	5.16251076506784e-07	242443/319179/326619/319155/69386/319156/319184/360198/319150/319164/319151/319183/319178/97122/320332/260423	16
57	module_0_-1	mmu05203	Viral carcinogenesis	12/116	229/8914	4.0295608957625e-05	0.00217596288371175	0.0019935722326404	12367/319179/326619/319155/69386/319156/319184/319183/12443/319178/97122/320332	12
58	module_1_-1	mmu04115	p53 signaling pathway	6/93	72/8914	9.84518171828307e-05	0.0166383571038984	0.0145086888479961	17246/12450/21933/29870/12575/22401	6
59	module_1_-1	mmu00983	Drug metabolism - other enzymes	6/93	92/8914	0.000380236656047895	0.0239349346347332	0.0208713226338377	14864/22436/234673/243085/71903/394430	6
60	module_1_-1	mmu00830	Retinol metabolism	6/93	97/8914	0.000505419880289883	0.0239349346347332	0.0208713226338377	241452/13119/13113/243085/232174/394430	6
61	module_1_-1	mmu05204	Chemical carcinogenesis	6/93	101/8914	0.00062695670375475	0.0239349346347332	0.0208713226338377	14864/13113/19225/243085/13849/394430	6
62	module_1_-1	mmu04270	Vascular smooth muscle contraction	7/93	143/8914	0.000708134160790923	0.0239349346347332	0.0208713226338377	18159/13119/26970/18158/116903/11535/329502	7
63	module_-1_1	mmu00140	Steroid hormone biosynthesis	7/45	92/8914	3.26625349915994e-07	3.72352898904233e-05	2.99120057291489e-05	13106/72094/22238/112417/15493/15495/100043456	7
64	module_-1_1	mmu05144	Malaria	5/45	57/8914	8.98625074645548e-06	0.000512216292547962	0.00041147569207454	27007/15129/110257/15122/101488143	5
65	module_-1_1	mmu00053	Ascorbate and aldarate metabolism	4/45	31/8914	1.61436429301137e-05	0.000613458431344322	0.000492805942077156	56727/72094/22238/112417	4
66	module_-1_1	mmu05143	African trypanosomiasis	4/45	39/8914	4.09756762551261e-05	0.00116780677327109	0.000938127324788414	15129/110257/15122/101488143	4
67	module_-1_1	mmu00983	Drug metabolism - other enzymes	5/45	92/8914	9.25782283785596e-05	0.00211078360703116	0.00169564334082835	13106/99586/72094/22238/112417	5
68	module_-1_1	mmu00982	Drug metabolism - cytochrome P450	4/45	71/8914	0.000430330987911666	0.00779323556150921	0.00626049394137859	13106/72094/22238/112417	4
69	module_-1_1	mmu00980	Metabolism of xenobiotics by cytochrome P450	4/45	73/8914	0.000478532008162846	0.00779323556150921	0.00626049394137859	13106/72094/22238/112417	4
70	module_-1_1	mmu00040	Pentose and glucuronate interconversions	3/45	35/8914	0.000702865240465294	0.0100158296766304	0.00804595735795797	72094/22238/112417	3
71	module_-1_1	mmu01240	Biosynthesis of cofactors	5/45	154/8914	0.00100918965481849	0.0127830689610342	0.0102689473648197	67375/72094/68352/22238/112417	5
72	module_-1_1	mmu00860	Porphyrin and chlorophyll metabolism	3/45	42/8914	0.00120280710545377	0.013712001002173	0.0110151808604714	72094/22238/112417	3
73	module_-1_1	mmu05204	Chemical carcinogenesis	4/45	101/8914	0.00161989361584754	0.0167879883824199	0.0134861956534675	13106/72094/22238/112417	4
74	module_-1_1	mmu04913	Ovarian steroidogenesis	3/45	63/8914	0.00386466513640041	0.0367143187958039	0.0294934970935821	15493/15495/100043456	3
75	module_-1_1	mmu04927	Cortisol synthesis and secretion	3/45	72/8914	0.005623871710009	0.0493170288416174	0.0396175577952051	15493/15495/100043456	3
76	module_1_1	mmu04060	Cytokine-cytokine receptor interaction	5/10	292/8914	8.02567043432716e-06	0.000353129499110395	0.000270338372524705	21949/21942/20295/20293/20306	5
77	module_1_1	mmu04657	IL-17 signaling pathway	3/10	91/8914	0.00011727651999509	0.00195512538404368	0.00149674670548798	20295/20293/20306	3
78	module_1_1	mmu04061	Viral protein interaction with cytokine and cytokine receptor	3/10	95/8914	0.000133304003457524	0.00195512538404368	0.00149674670548798	20295/20293/20306	3
79	module_1_1	mmu04062	Chemokine signaling pathway	3/10	192/8914	0.00105583617636717	0.0116141979400389	0.00889125201151301	20295/20293/20306	3
80	module_1_1	mmu05144	Malaria	2/10	57/8914	0.00174934958747082	0.0153942763697432	0.0117850919576982	22329/20293	2
81	module_1_1	mmu04933	AGE-RAGE signaling pathway in diabetic complications	2/10	101/8914	0.0053912408007679	0.0368896174299549	0.0282408554487693	22329/20293	2
82	module_1_1	mmu04625	C-type lectin receptor signaling pathway	2/10	112/8914	0.00659244026691556	0.0368896174299549	0.0282408554487693	56620/20295	2
83	module_1_1	mmu04668	TNF signaling pathway	2/10	113/8914	0.00670720316908272	0.0368896174299549	0.0282408554487693	22329/20293	2
84	module_-1_-1	mmu00640	Propanoate metabolism	1/3	34/8914	0.011400359140997	0.0399569664331278	0.00841199293329007	380660	1
85	module_-1_-1	mmu00310	Lysine degradation	1/3	64/8914	0.0213872591769713	0.0399569664331278	0.00841199293329007	170442	1
86	module_-1_-1	mmu00562	Inositol phosphate metabolism	1/3	72/8914	0.0240390253718441	0.0399569664331278	0.00841199293329007	18705	1
87	module_-1_-1	mmu04070	Phosphatidylinositol signaling system	1/3	96/8914	0.0319655731465023	0.0399569664331278	0.00841199293329007	18705	1
